# Supplementary material for: De novo sequencing and characterization of Picrorhiza kurrooa transcriptome at two temperatures showed major transcriptome adjustments
Source: BMC Genomics. 2012 Mar 31;13:126. doi: 10.1186/1471-2164-13-126 (PMC3378455; doi:10.1186/1471-2164-13-126)
Supplement: Additional file 1 — Pooled transcriptome data of P. kurrooa. Due to large amount, data is divided into Additional file 1 and Additional file 2. [file 1471-2164-13-126-S1.TXT]

>49142_scaffold24962_142.3
CGGTAATTTAACAATCAGCTAGTATCAAGTTGGGTTGATTTTTGACACTATATAGCAACATTTTGTAGTTTGAGTTGGATTTAAATGTAAAAATGTGGAATAAGAAGCTCCTTACAACAGAAAGCGCTGGAGTACCTACAATTTTACACATCACAAAAANNNNNNNNNNNNNNNNNNNNNNNNNNNNNNNNNNNNNNNNNNNNNNNNNNNNNNNNNNNNNNNNNNNNNNNNNNNNNNNNNNNNNNNNNNTAAGCACATACAGGGATTTGCAACACATATACTGAGAATATGCGTCCAAGATTCATGAGGCGGTGGCCCGTGGTACGAGGGTAACAGGGATTTTTATCAGATGACCACCTCTCAGTACTTCAACNNNNNNNNNNNNNNNNNNNNNNNNNNNNNNNNNNNNNNNNNNNNNNNNNNNNNNNNNNNNNNNNNNNNNNNNNNNNNNNNNNNNNNNNNNNNNNNNNNNNNGTGGTCCAGGATTCTATTCAAATCACTGCTATTGGACACCTTCTTCCCGTTAACAGCCGTAATTATATCACCCAAAATGCTTCTGCCGTTCAAAACTTTGGTAGATTGAAGACCNNNNNNNNNNNNNNNNNNNNNNNNNNNNNNNNNNNNNNNNNNNNNNNNNNNNNNNNNNNNNNNNNNNNNNNNNNNNNNNNNNNNNGCAGCTGGGAAATATGGAGGAGCATGCAGGACAAGAGCGCCACTACATCCCCATATCACAATTTCATGATCAGGCATTAGCACAATTCCCAATATGGGTCTCGTCACTCTATCATTAATATATTGATCAGCAATGTCACGTACAGTGTCAATGGAAATCGAGAAT
>49143_scaffold24963_103.0
ATGTAATCAAACTAAAAAGACCATTACTAGACATGAAATCTGGGTACAAATCACCTACTGAACATAAAAAATCAAACCAGATATCAAACTTAGCACTGGAGACATGACCATAAGATTATATTCTTGTTCTAAAGAACATAGTATATAATCAAGAGGCTAAAGAAGTGCCCCAAACATCACCCTTCACTTCAAANNNNNNNNNNNNNNNNNNNNNNNNNNNNNNNNNNNNNNNNNNNNNNNNNNNNNNNNNNNNNNNNNNNNNNNNNNNNNNNNNNNNNNNNNNGCACAAGCACATCTCAAACCCACTTATGAGCTAATTAACCCACACAAAACATCAAGATCGAATGACATAAAAGTTTCACATTCGTTATATCTTGTCGAGCTTTTCAGCCTTGACAACAGGATTGGCTTTCGCNNNNNNNNNNNNNNNNNNNNNNNNNNNNNNNNNNNNNNNNNNNNNNNNNNNNNNNNNNNNNNNNNNNNNNNNNNNNNNNNNNNNNNNNNNNNNNNNNNNNNNNNNNNNNNNNNNNNNNNNNNCTCGTGTTTGTCAGAGTACCGATGAACGGAACAGAAAATACAGCCACATCGGCAGTTAAATCCTGTTAAACCAACACGTTTCTTGCACGCACCACACCTCTTTGGGCCCTGTTTNNNNNNNNNNNNNNNNNNNNNNNNNNNNNNNNNNNNNNNNNNNNNNNNNNNNNNNNNNNNNNNNNNNNNNNNNNNNNNNNNNNNNNNNNNNGATTTTCTCAATCGCTGGAGATGCAGAGGATGATTGAGGTGATGTCACAATGGTTTCCGAAGCAGCAGCCTGTGCGTTTGTAACCAAAGCAACGTTTGAATCAATAGAAGTGGAATTCCCGTTCATGATACTCTGAAATGATGAAGCGGTGAGCTTTTCCTGTTCTTGCTTCAAAATGATATCTTTGTAGCATTTAGAGCACAAGTTCATTGTGGCTGATGATCCAAAGAATCCGCAGTTGTTGGCACAGAGGATGGAAGCTTGAGGGGTTTCGCAACCAGTCTCGTTTTGATCCATTCCAAATTTTCCCTGTTCGCAAAGGAGACAAAAGAGAATATTTTGTCAGAGTTTTCC
>49144_scaffold24964_25.3
CAGAGGAGAACAAATCAGAAATTAGAAAGCCAAAATTCGAAACCCTAGAGAGCGAGATATAGAGGAGAGGGAAAGATGGTGTTCTACTTCAAGGCGAGNNNNNNNNNNNNNNNNNNNNNNNNNNNNNNNNNNNNNNNNNNNNNNNNNNNNNNNNNNNNNNNNNNNNNNNNNNNNNNNTGCTGGAGACTACACCATTTTTATGGGAATTGACAAGTTCGAGAATGAGGAACTCATTAAATACGGCTTTCCCGAGGATATTTGGTTCCATGTGGATAAAATGTCTTCAGCACANNNNNNNNNNNNNNNNNNNNNNNNNNNNNNNNNNNNNNNNNNNNNNNNNNNNNNNNNNNNNNNNNNNNNNNNNNNNNNNNNNNNNNNNNNNGAGATTGCACAAGGGTCAAACAATTGATGATATATCTGAAGGTCTGCTGGAAGATTGTGTGCAA
>49145_scaffold24965_24.1
CCGAAATCCAATTACCCTACGCTACAGGGTCAAGTCATGATGCCTTCTGCACCATTTGATCAATCCCAACAAGCTATGATGAACATGGCTAACAACCAGATGGCTATGGCTGCACAGATGCAGGCTTTGGCACAGGANNNNNNNNNNNNNNNNNNNNNNNNNNNNNNNNNNNNNNNNNNNNNNNNNNNNNNNNNNNNNNNNNNNNNNNNNNNNNNNNNNNNNNNNNNNNNNNNNNNNNNNNNNNNNNNNNNNNNNNNNNNNNNNNNNNNNNNNNNCCGAATGAAAGTAGCATGCAACATGTATCTTTTCCAAAACAAGTTGTTACACAGTCAAATGCTGGAAATGAAAGTTCTCCTCGTGGTAGTGATGTGTCAGGGCAATCTGGTTCGTCTAAAGCTAGGCAGCTGGTTTCGGTTGGTGTACCTTCATATGCAGC
>49146_scaffold24966_63.0
CGCTCTTCAAATCCACCAACTTTGTGTGGCGGCATTCTCCCAAACTTGCTTCTGAGTTTCTACAATAGATTCCCAATGAAAGCCTAACCACCACTTCTTCCCCAGATTTATCAAAATCATAAATTACAAAAAAAAAANNNNNNNNNNNNNNNNNNNNNNNNNNNNNNNNNNNNNNNNNNNNNNNNNNNNNNNNNNNNNNNNNNNNNNNNNNNNNNNNNNNNNNNNNNNNNNNNNNNNNNNNNNNNNNNNCAACTGCAGAGACAAAATAGGCGAAAAGCACCCACATTCCAACTCAATGTTACTAGGGCAAGGCAGAATCTGAAAATCTTGGATTATCACGCAACGGATTCTCCTGCAACTTTAAGAAACTTGAAATATATTATACCTTTGTTCTTGTATCGNNNNNNNNNNNNNNNNNNNNNNNNNNNNNNNNNNNNNNNNNNNNNNNNNNNNNNNNNNNNNNNNNNNNNNNNNNNNNNNNNNNNNNNNNCAAGCAACATTGAAATATGACTCAATCATCTGGACTATTGGATGACGAGATCCTTGAATGTCTCCAACTTTTCTACAGTTCCGTTCTGACCAGTTATTTGGATGTTTGTGCCGCCATTTTCAGTGACTTCGATAGTTTTGGGATATTTTGAACTTGAGATAACAGAGCTATGTCTCCCCTCAAAGTACGGTGAGTAAGGGAAGTACTCTGCACACCGACTTTTCCATCGTGACGCAGCATCCTGGTCACCAGAAACGGTTCCAAGAAGCTTGTGGACTGAAATGCAGTCCTTNNNNNNNNNNNNNNNNNNNNNNNNNNNNNNNNNNNNNNNNNNNNNNNNNNNNNNNNNNNNNNNNNNNNNNNNNNNNNNNNNNNNNNNNNNNTTAGTGAAACAGGGTGGTCATTGGATGATTCTTCTATCAAGCTGATNNNNNNNNNNNNNNNNNNNNNNNNNNNNNNNNNNNNNNNNNNNNNNNNNNNNNNNNNNNNNNNNNNNNNNNNNNNNNNNNNNNNNNNNNNNNNNNNNNNNNNNNNNNNNNNNNNNAGCTTCTTTCTTCTTGTTTGGTTCCAT
>49147_scaffold24967_51.1
GTGGAGGAAAAGATCAAGGCCTGTTATATAAAAGGAAAACGAAGGATTTCTCTAGGGATGCTTCGCATGGTACTATGGAGGCTGACAATNNNNNNNNNNNNNNNNNNNNNNNNNNNNNNNNNNNNNNNNNNNNNNNNNNNNNNNNNNNNNNNNNNNNNNNNNNNNNNNNNNNNNNNNNNNNNNNNNNNNNNGGTGTGTACCCTGTCTCTAGACGGGAAGTTGATAAAGGTGTGCACTCTAATAAGGTGACAAATGTGAGCAACTCTTTATCGTCATCATCTAATGATGCGAATGTACAGAATTTATCTACTAATCAGTCCTCGTCAAGGAAAGCTTCTGTTAATGATGCGCAGATGGCTGGCCGTTCAACAAATAGGACTTTACCTGGCTTGGTTGCTGATGTCATGAAGGAAGGCAAGCGCACATCATATGAAGAACGCCGTAGTGAAGATTTAGCGACCAGTTCAAGCAGAAAGAGANNNNNNNNNNNNNNNNNNNNNNNNNNNNNNNNNNNNNNNNNNNNNNNNNNNNNNNNNNNNNNNNNNNNNNNNNNNNNNNNCTGATGCTGATTCCTTGAACAATGAGACAGAGGAAAATGATACTCGTGCAAAGGGTGCAAGGAGCAAGGGTTTTGAGTCGCGCCAGGAAAAATTAGAATTTCCCTTAAAGGGTAAACGAAAAGCCAGAAANNNNNNNNNNNNNNNNNNNNNNNNNNNNNNNNNNNNNNNNNNNNNNNNNNNNNNNNNNNNNNNNNNNNNNNNNNNNNNNNNNNNNNNNNNNNNNNNNNNNNNNGTTGTTAAAAGGAGACGCAGAGCTGATGTTGTAAGTGACGACGAAAGTAAATCATATCCCAATTCTAGCAACGAAGACAATAATACGTGCAGCAGTGAAGAGGAGATAAATGGTGGTGGGAATGAAACTTCTTCTAGCTCAGATGAGGACTGAAAGAATC
>49148_scaffold24968_59.4
ATCGTCGGATAGAACAATTAAGGAGAAGTGGCCTCGGAAAGGTTATTGTCTTTCTGTCGAAGTCAGATGAGGAGACTNNNNNNNNNNNNNNNNNNNNNNNNNNNNNNNNNNNNNNNNNNNNNNNNNNNNNNNNNNNNNNNNNNNNNNNNNNNNNNNNNNNNNNNNNNNNNNNNNNNNNNNNNNNNNNNNNNNNNNNNNNNTATTTGGTAAAAAGACGTGTTTCGGGGAGACAATGAACACTGAAGATGAAATGACTCTGAGGAGGCCTTCAGTTAAAAAGGCTATGATTGAAGGAACTGGATCGTCATCGTGCCACAATCACCTTGCCCTGTCCAAACTCTCACGAGGATCAAAATATGGCGAGTCATCTTCCAGGCAGCTTACTTTAAGGCCCGAAGCTATGCCAATGGAGTTTAAGGTGCGGCCNNNNNNNNNNNNNNNNNNNNNNNNNNNNNNNNNNNNNNNNNNNNNNNNNNNNNNNNNNNNNNNNNNNNNNNNNNNNNNNNNNNNNNGTTGACCCCGATGAAGTTCGGGCCCGGGCCAGAAGATCAGTGCCAAATCAGCGGCACGAAAAGTTGAACAAGAAGTTGGAGCAGATGAGAACACCTAAACGGAAGCAGCTCCAGGCCACAAAAATCAGTGTGGAGGGTCGTGACATGGTCAAATATTTCTAGGCTTGTTGAGTTGAGAGCTGGATAACTGTTGTGAATCATCAAACCAACTTATCAC
>49149_scaffold24969_48.1
GTGGTTATATGGTCGATTCGCCACGTGTTGGCGATTCAGCTGTTCCAGAGATGCTTCTTAAAGTTTTAGAGCCTTACCGTAAAGAAGGTTGCTTACTTGACGAAGAGAGACTGAGACTGTACGCTAAAGTTGTTGCTAAAGGGTNNNNNNNNNNNNNNNNNNNNNNNNNNNNNNNNNNNNNNNNNNNNNNNNNNNNNNNNNNNNNNNNNNNNNNNNNNNNNNNNNNNNNNNNNNNNTCCACTTTGAGACTGGCTTTTGCTGCGGCTGTTTTTGGCGAATCAATGGAAGCGCTTTTCTGGCTGCAACTGCCTCATGCTCTCAAGCACTTGATGAATAAATTGGTTAACAAGTCTCCGACAAGAGTTCCNNNNNNNNNNNNNNNNNNNNNNNNNNNNNNNNNNNNNNNNNNNNNNNNNNNNNNNNNNNNNNNNNNNNNNNNNNNNNNNNNNNNNNNNNNNNNNNNAAAACCTGAAATTGACGAGGCGTCTATGTTGAGTAGGATATCTTCGAAAGGAAAATCAGTGATTGGGAAAAAGGATGCTTTGGTGAATGGTCAACTTAGATTGCTGCCTTTTGAACAACAACATTTATGGGAGCGTGCTAGNNNNNNNNNNNNNNNNNNNNNNNNNNNNNNNNNNNNNNNNNNNNNNNNNNNNNNNNNNNNNNNNNNNNNNNNNNNNNNNNAGCGTATCCCTTGGCATGAGAAATTGGAGGGTGAAGAGGCAATTCAAAACCGTGTACATGAACTTGTGTCAGTTGGCAACCTGGAAGGTGCGGTTAGTTTATTGCTTTCGACACCACCAGAGAGCTCTTACTTCTATCCAAACGCTCTGCGAGCTGTTGCTCTTTCTTCTGCCGTTTCCACATCTCTGCTTGAACTTGCTGTTAAGGTTGTTGCCGCGAATATGGTCAGANNNNNNNNNNNNNNNNNNNNNNNNNNNNNNNNNNNNNNNNNNNNNNNNNNNNNNNNNNNNNNNNNNNNNNNNNNNNNNNNNNNNNNNNNNNNNNNNNNNNNNNNNNNNNNNNNNNNNNACCCACCTGCTTTGTGCTGTTGGCAGGCATCAGGAAGCTTGTTCTCAGTTACAAGATGCTGGATGCTGGACAGATGCTGCAACATTAGCTGCGACTCATTTAAAAGGATCTGATNNNNNNNNNNNNNNNNNNNNNNNNNNNNNNNNNNNNNNNNNNNNNNNNNNNNNNNNNNNNNNNNNNNNNNNNNNNNNNNNNNNNNNNNNNNNNNNNNNNNNNNNNNGTTGCAAAGATGGGCCGGGCATGTTCTTCACGCTGAACATAATATTTGGAGGGCTTTGATCTTATACACGGCAGCTGGTGGGATACAAGAGGCACTTGCAGCGCTGAGAGAGGCACAACTGCCAGAGACAGCAGCAATGTTCATACTCGTCTGCCGTGAAATCCACTCCGAATTTCTCTCCAATTTGGATTCTTGTTCTAGCGAAGAAGATGCGAATTCAATTAGGGAAAAGCTGTCAAACTTACCTGGGCTTAACCCTGAAAACGAAGATGTTGTAGCTGTTTTTGAATATTACGGGCAGTACCAGAGGAAACTAGTTCACCTTTGCATGGATTCTCAGCCTTTTACTGACTAAGTTGGTGGCGTCAAATTCCAACGGTAAAATCTTGGCAGTTAAAATGAGTCCATATAGAGGGAATGCATTCGATGATATGTACAGCTTTGTCTGTTCAATTAAAACCGCCCACATATCTTTCCTGAAGAACTTGTGTTCTC
>49150_scaffold2497_38.2
CAAAAAGAGAGGCCTTTCTCCTCTCCAAATCCGATCTCATCCCGCAAAATCCCTAAAATGCCCTTCTCGGACAGGAAGCACCGGCGTGTCCAGCGTTCGGCNNNNNNNNNNNNNNNNNNNNNNNNNNNNNNNNNNNNNNNNNNNNNNNNNNNNNNNNNNNNNNNNNNNNNNNNNNNNNNNNNNNNNNNNNNCGCTCCTCCCTAAGGACCACGCCTCGGAGTTTGTCGGCGCGTCGTTCTCCGGCGCGGTGTTCAACCTCTCCACCACCGTCGTCGGAGCCGGGATCATGGCCCTCCCGGCGACGCTGAAGCAGCTCGGAACGTTTCCCGGTCTGATCGCCATCGTCTTCGCCGGAATGCTGACCGAGAAATCGATAGAGATGGTCCTCCNNNNNNNNNNNAACATTGAAGCAGCTTGGAACGATTCCCGGTTTGATCGCCATCGTTTTGGCCGGA
>49151_scaffold24970_127.2
GCATATAAAATGCCAAAGAAAACAGAGGAAAATACAACACGAAACTCTTTTTTCTTGTCTTCATCTTGATGAGCATGTGCTTTAAACAATGGCCACAAATTGAAGATCAGCAAAAGGGCAAGATAGTAAAATCAGTTGTTCTTGAATGGGATNNNNNNNNNNNNNNNNNNNNNNNNNNNNNNNNNNNNNNNNNNNNNNNNNNNNNNNNNNNNNNNNNNNNNNNNNNNNNNNNNNNNNNNNNNNNNNNNNTATCACCACCTGGTGGTAAAGAGCTGCAAGTGCTGCCCCAATGAGTGGTCCAACCCAGAATATCCAATGATCATCCCAGGCGTGGCTCTTGTTGTAGATGATTGCGGCCCCAAGACTCCGGGCCGGGTTAATACCAGTACCAGTAATAGGGATAGTAGCCAAGTGCACCAAAAACACAGCAAACCCAATAGGCAANNNNNNNNNNNNNNNNNNNNNNNNNNNNNNNNNNNNNNNNNNNNNNNNNNNNNNNNNNNNNNNNNNNNNNNNNNNNNNNNNNNNNNNNNNNNNNNNAACGTGGGAGTCTCTAGCGCTACGTTTGGCGTCAGTAGCAGAGAAGACGGTGTAAACAAGGACGAAAGTGCCGATAATTTCGGCTCCAAGGCCGTCGCCTTTGGTGTATCCGTGTGCCACAACATTGGCACCCCCTCCTTTGGTCATGTAAAGGGTTGAGCCGAACCCCTTCACCACACCTGCACCGCAAATAGCTCCTAGGCACTGCATAACAATGTAAAAAACTGCCCTTGTCAAGGACAATTTNNNNNNNNNNNNNNNNNNNNNNNNNNNNNNNNNNNNNNNNNNNNNNNNNNNNNNNNNNNNNNNNNNNNNNNNNNNNNNTTGCCAAGAATAGCCCAAATGTCACAGCCGGATTGATGTGCCCCCCTGAAAT
>49152_scaffold24971_102.3
TAAATTTGAAACCATTAAGAGCAGTAAAGAGGATGTTCTCTAAATCAGCACAGAACAATTTCAGCCATGAATACTTCAGTAGTCCTGCTTGCTCCTCTACGTTGCACATCACTTTACTTTCCAGCCTTTGCATAACTNNNNNNNNNNNNNNNNNNNNNNNNNNNNNNNNNNNNNNNNNNNNNNNNNNNNNNNNNNNNNNNNNNNNNNNNNNNNNNNNNNNNNNNNNNNNNNNNNNNNNNNNNNNNNNNNNNNNNGCGTAACAGTCCGATTGAATACAAGCTT
>49153_scaffold24972_164.6
AGTGATAGTGGTATTACCTTTAACGTCCAGCCAAAGATGAAGGCTGTTGAGATTGCCGAGAAGGCAAGGGATGCAATTCTTAGCGGTAAATTTGACCAGGTACGTGTTAATCTACCCAATAGTGACATGGTGGGACACACAGGCGACATTGAAGCGACCATTGTAGCTTGTAAGGCTGCTGATGAAGCCGTTAAGATTATCTTGGATGCAATTGAACAAGTTGGTGGAATATATGTCGTTACTGCTGATCATGGAAATGCTGAGGATATGGTGAAGAG
>49154_scaffold24973_58.7
TGTCATTTGATTTTCTATAACTGGCTGGAACGTCCACATCATCGTCTTCTTCGAGATCACTAAACGACACGTCATCATCTTCCGCATTAGGAACCTTGGTTCTACTTGCACCTCCTATTTCAATACTTTCTTCTTCTTCCTCCTCCTCTAACCAAGCATCAGCATCATCTTCCACTTCAGTAACATTTGAGGGACCAGATTTCAAATTTTGATCTTTTTCTTCAGTGACGGATTTNNNNNNNNNNNNNNNNNNNNNNNNNNNNNNNNNNNNNNNNNNNNNNNNNNNNNNNNNNNNNNNNNNNNNNNTGACGGATTTATCGCTAATCTGGGTTTCATTAATCTTGCTTGTTCCCAGGTCAGGTGCATTGTCATTCTCTGAAACAGGACTTGGAGATGGCACAGAGGGGAGCTCTTTGTGATNNNNNNNNNNNNNNNNNNNNNNNNNNNNNNNNNNNNNNNNNNNNNNNNNNNNNNNNNNNNNNNNNNNNNNNNNNNNNNNNNNNNNNNNNNNNNCAGAATTTTGATCAGAATCGAATTGCTGTTTTCCGGAATCTTCTGAATCAACTCTAGTCTGGTTCTTTGACTGTGGTGCGAGTAATTCCCTGGCTTTCAATATCTGTGGTGTTGATAGAAGTTCGGCATCTTGTTTATCTAGTCTGGAAAGGACGAGTAGAAAGTAAATCATCCAGAAGCAACTTTCGCTCATTGATTCAGGGCAAAGCTCAATTCTCAAANNNNNNNNNNNNNNNNNNNNNNNNNNNNNNNNNNNNNNNNNNNNNNNNNNNNNNNNNNNNNNNNNNNNNNNNNNNNNNNNNNNNNNNNNNNNNNNNNNNNNNNNNNNNNNNNCTCTGGTTCAAGTCGTTCAACAGCTAAGGCGNNNNNNNNNNNNNNNNNNNNNNNNNNNNNNNNNNNNNNNNNNNNNNNNNNNNNNNNNNNNNNNNNNNNNNNNNNNNNNNNNNNNNNNNNNNNNNNNNNNNNNNNNNNNNNNNNNNNNNNNNNNNNNNNNNNNNNNNNACCAAAATCAACATTATCAGGTAATGGAAAATTCAACCAAGTCTCNNNNNNNNNNNNNNNNNNNNNNNNNNNNNNNNNNNNNNNNNNNNNNNNNNNNNNNNNNNNNNNNNNNNNNNNNNNNNNNNNNNNNNNNNNNNNNNNNNNNNNNNNNNNNNNNNNNNNNNNAGCTAGGTCACGAGCGAAAACAACCACATCATCAGTGACGCCAACTGCTCCANNNNNNNNNNNNNNNNNNNNNNNNNNNNNNNNNNNNNNNNNNNNNNNNNNNNNNNNNNNNNNNNNNNNNNNNNNNNNNNNNNNNNNNNNNNNNNNNNNNNNNNNNNNNNNTCTGCCTTTGCTCTTCCTCTTCGTCATCCGATTCCAACTGCAGAAAGCTAGAGGCCACTTTGGTAATTTCAGACA
>49155_scaffold24974_47.1
ACACGGGATGGACGCATGTATTCGTTTGGGAGAGGAGATCATGGTCGTTTGGGCTATGGAAGAAAGATGACGACAGGGCATCCTGCGGAGGTGCCCATAAATGTCCCACCTCCCAAGGATCTCACCGACACTTCAGGCCGTTGGTGTGCGACTCTTGTTGCTTGTGGAGGTCGCCATACACTTGCTGTAGTCGAATGGCGGGACAATGAATCTGAGTAGCTTCTCTAGATGAAAACCTTGTAGAGTCTGCATGTAAGGCTTCTTATGGATCTACTATTATATTATGTGTAGTTTTGTATTTGAAGGAACAGAAAAACAGAGGTAAGAGATGGGAAATGTGACATGTTTTGAGGATGTTTGTTATATTTACTGTTGGAATTTGACGTGCCCTTCACTCCG
>49156_scaffold24975_93.4
CACTGATAAAGGCTTGTCCATTGTTGCAGAAACTTGTACTACAGCTTGATTTATCCAATCTTAAAAGCTACAAGAAGAAATGGAAAAGTAAAGGAGAAGAACCATGGTGCCATAACCACTTGAAGATTGTGGAGATTNNNNNNNNNNNNNNNNNNNNNNNNNNNNNNNNNNNNNNNNNNNNNNNNNNNNNNNNNNNNNNNNNNNNNNNNNNNNNNNNNNNNNNNNNNNNNNNNNNNNNNNNNNNNNNNNNNAGTTCCGCGTCACGGTTTGCTAGGTATCTTGTGAAGAATGTTGTTTNNNNNNNNNNNNNNNNNNNNNNNNNNNNNNNNNNNNNNNNNNNNNNNNNNNNNNNNNNNNNNNNNNNNNNNCACTAGAGAAGATGATTATTGATACTCAGCCGTTGTTTGATTTAAGAATTCCTGGGGAGCCTGAGGTCGGTGAGACGATAACAAGAGCCCTAAAGAAGGCTGAGCAACTGCGCGCAAAACTTAAACCTGGGACGAAGCTAGAAATCCGTTAGTGTTGGANNNNNNNNNNNNNNNNNNNNNNNNNNNNNNNNNNNNNNNNNNNNNNNNNNNNNNNNNNNNNNNNNNNNNNNNNNNNNNNNNNNNNNNNNNNNNNNNNTTTTATGGTGGCACCCCTTATTATCTTGTTTTTCTTTTTTCTTTTTTGTTTCTATATA
>49157_scaffold24976_87.8
ATTGGAGCTGCTTCGAAGAAAATACGAGAGGCCGTGGAGAAGGTGACTGACGATACAGTACGGGCTTATTTGGAATACCTTAAAGGGTTACCCGACGTGGGCCGGTTCCGATCTTTGGATAACAATGGCCGGCCCAANNNNNNNNNNNNNNNNNNNNNNNNNNNNNNNNNNNNNNNNNNNNNNNNNNNNNNNNNNNNNNNNNNNNNNNNNNNNNNNNNNNNNNNNNNNNNNNCGGGAACCCGAATCTGGCGATTATCAGCTGGACTGCGTTGCCTTTATACGGGGCGGATTTCGGTTGGGGCAAGGAGATCCACATGGGTCCCGGGTCCATGGGGTTTGATGGAAAGACTTTCATTATTCCGAGTCATGATGGGGATGGTTCGTTTAATATTGCGATTTGGTTGCAGGAGGAATGTATGGCCGCTTTCACGAAATGCTTCTACGATAATATATGATGATGAACAAGTTGAAGTATTTGTTTGAACAAGTTGGATGATAAGTGTTACCC
>49158_scaffold24977_43.3
GCAATGAAGCAACAGCAAAAAGGGCTTGTCCCAATCTCAAAGCCAAGCTAGCACTTGTTCCAAGAGAACCTGGCAATTCTTCCATGTCATCCAAACAGAACAAACTTCTCTCTTATCTTCAATTTCTTCTTTAGTAGNNNNNNNNNNNNNNNNNNNNNNNNNNNNNNNNNNNNNNNNNNNNNNNNNNNNNNNNNNNNNNNNNNNNNNNNNNNNNNNNNNNNNNNNNNNTACAGATACAGTTGTGATCACTCAGCTTCCTTTTCATAGCCATTTAACTCTCTGTTCT
>49159_scaffold24978_30.0
TTGTGGTATCATCAACAAAATCCAGGCTATGTGCAACATTTGAATCAACAGATGCTTCTAATTTGAGAAGGCCATTACCGGTACCATAGCAAAAAGCACTGCTCGTCGAATCTGATGAAGCAGCTTCTCCTTGACCCNNNNNNNNNNNNNNNNNNNNNNNNNNNNNNNNNNNNNNNNNNNNNNNNNNNNNNNNNNNNNNNNNNNNNNNNNNNNNNNNNNNNNNNNNNNNNNNNNNNNNNNNAGTAAGCCCGGTTCTCTTTGACTTCCTGAGAGACTATTCGAGTCATCCTCAAGTTCAT
>49160_scaffold24979_77.7
AACTGGCTAGGGTGCAGGCATAAACAACTGAGACGCACTGGATGGTGGTTCTTGATATTGCATTCTGTACATTTTTGGCCATTCAGCAAGCCTCAGTTGAACAACGCTCCATGTTTGGGAGCTTTTTGGCAGTGGCANNNNNNNNNNNNNNNNNNNNNNNNNNNNNNNNNNNNNNNNNNNNNNNNNNNNNNNNNNNNNNNNNNNNNNNNNNNNNNNNNNNNNNNNNNNNNNNNNNNNNNNNNATCATCACATGAAGAGGGAGTATCAGTCTTGAACAACTTGTGTTTGCATGTTAAGCGCAGCACTGGTGNNNNNNNNNNNNNNNNNNNNNNNNNNNNNNNNNNNNNNNNNNNNNNNNNNNNNNNNNNNNNNNNNNNNNNNNNNNNNNNNNNNNNNNNNNNNNNNNNNNNNNNNNNNNNNNNNGGATGTGAAAGTGTTGAAGAGTAGCTCCAAAATAAATTTTGGGGGAGCTTCCATAAGTTTGGTGCTTGGCTAATGTCATCTTGTTCGAAAGCTTGGAACTTTTTATGTTTGTTCTCGCAAATTACCGTTTTGATTAAAATTTCGAACCTTGTCAAGTGAATTCT
>49161_scaffold2498_52.5
CTTCGTTTCATTTCATTTCAACCCACCTAACAGGCTAAAACCCTGCAAAATGTCAGACCAAGCCAAAACTCAAAGCTACGAAGACTTCGTCAAAGTCCATGNNNNNNNNNNNNNNNNNNNNNNNNNNNNNNNNNNNNNNNNNNNNNNNNNNNNNNNNNNNNNNNNNNNNNNNNNNNNNNNNNNNNNNNNNNNNNNNNNNCGTCCTCTTAGCCGCGTCAGGTCTCCCATTGGCACTGCACCGAAAGCTTTTCCAAAAACTCGCGGCGNNNNNNNNNNNNNNNNNNNNNNNNNNNNNNNNNNNNNNNNNNNNNNNNNNNNNNNNNNNNNNNNNNNNNNNNNNNNNNNNNNNNNNNNNNNNNNNNNNNNGGACGGCGGAAACTATTTCCAGGTGGAGCCGGTGGAGGATGGCAAACAGAGGAGGCTCGTTCTCACCGCCGAATCTATGGCGCAAGATNNNNNNNNNNNNNNNNNNNNNNNNNNNNNNNNNNNNNNNNNNNNNNNNNNNNNNNNNNNNNNNNNNNNNNNNNNNNNNNNNNNNNNNNNNNNNNNNNNNNNNNNNNNNNNNNNNNNNCTGGACCTTTCGTCTTTCCGATGCTTACAACCAGCTGAAGGAGGTTCCAGGATTGGCGGAAAGGATGGGTGCATTGATGTGTGTGGATACCGACTTGAATGCGGATAATGGGGAGACTGAAGATGAGCTCGGCGCGAAACTAACTGCGGAGCAGATAGTTGAGAANNNNNNNNNNNNNNNNNNNNNNNNNNNNNNNNNNNNNNNNNNNNNNNNNNNNNNNNNNNNNNNNNNNNNNNNNNNNNNNNNNNNNNNNNNNNNNNNNNNNNNNNNNAAGGTGGGGATCAGTATGTGAGGTGGTTGGAGCTAGAGGAGCTTGAGATTGATGATGCTATGCTGGTTTCTCTCGATTTGCCTACTAAATTTCCTCATTTGCTTGCGTTGAGCCTCAGCAGCAACAAGTTGAAGGACTCGGAAA
>49162_scaffold24980_158.1
CCATCCACCGGCGCTCTTTCCCCTTCGTCCTCACAGCGACCAAACCAAACCTACAAAACAACCAAACATGTCTTGTACTACCCTCCACTCACCCACTCCCCTACCCACTCTACCCTCCCATGCACCCCAACGCACCCNNNNNNNNNNNNNNNNNNNNNNNNNNNNNNNNNNNNNNNNNNNNNNNNNNNNNNNNNNNNNNNNNNNNNNNNNNNNNNNNNNNNCAACTCCCCCACCACCCACCCATGACCCTCACCAAACTCCACCACCCCCTCCGCCGCCTCCTCCACCGTCGCACTCTCTCCGTCACCGCCTCAGTCCGCCAAGACTCCACCACTCTCTGGACCCCCTCGCCGCTCCTCAAGGTTTCACCCGCCGCCGAATTGCTATTTCACGTCACCGTCGACGTGTCCGATTCCCCCGAGCTCGCTGCCTCGTACACGAAGGCCGGACAGTACCTGCAGCTCCGGGTCCAGGACCCGAACGCCAAGCCGTCGTTCCTCGCCATCGCTTCGCCTCCGAAAACCGCCTTTTCTGAGGGCGTGTTCGAGTTTCTGGTAAAGTCTGTAGCAGGTTCGACGGCTGAGATTTTGTGTGGGTTGCGGAAAGGCGATGTCGTGGAATTGGGACCGGTTTTGGGGAAGGGATTTGATGTTGAGAGTATTTCGCCGGCTGAGGATTTTCAGACGGTGCTCATTTTTGCCACGGGATCTGGAATTAGCCCAATCCGGTCTTTTATCGAGGAAGGCTTCACTGCTGATAAGAGATCTGATGTCAGGAT
>49163_scaffold24981_61.7
GCTGGAATGAACATTATTACAAAGGTTTCTCTTAATACAGGCATGAGCCACTATGTGCTTGTGGTGTACAGACATGCCTTTGCCACTCTTGCCATTGCTCCTTTTGCTCTGGTACTTGAAAGGAAAGTGAGACCAAANNNNNNNNNNNNNNNNNNNNNNNNNNNNNNNNNNNNNNNNNNNNNNNNNNNNNNNNNNNNNNNNNNNNNNNNNNNNNNNNNNNNNNNNNNNNGATTACATTTAGAATTTTCATTCAGCTTTTTGTCTTGGGACTTCTTGGGCCAGTAATTGATCAGAACTTCTATTATGCTGGGCTCAAATTCACTTCTCCGACTTTTTCTTGCGCCATGAGCAACATGCTTCCTGCAATGACATTCGTTATGGC
>49164_scaffold24982_55.4
TTCCAAGTATAATATAGATTTTTTTATTGGAGAAGTCAGGTATACAAATTCATGAGATTACAACCTCACATCTTTCACATGTTCATACACANNNNNNNNNNNNNNNNNNNNNNNNNNNNNNNNNNNNNNNNNNNNNNNNNNNNNNNNNNNNNNNNNNNNNNNNNNNNNNNNNNNNNNNNNNNNNNNNNNNNNNNNNNNNNNNNNNNNCAAACAATTTGCTGGATTATGCCTAAAATTTGATCACAATNNNNNNNNNNNNNNNNNNNNNNNNNNNNNNNNNNNNNNNNNNNNNNNNNNNNNNNNNNNNNNNNNNNNNNNNNNNNNNNNNNNNNNNNNNNNNNNNNNNNNNGTACTCAAACCCTTTGTTGATTTCGGAAAGTGATACCTCATGAGTGATCAACTGATCAAGATCAATTTCCTTGTTAACACATTTCTCCACAATTTTAGGTAGGTCTGATTGAGTTCTTACTCCTCCGTAAATTGAACCTTTTATAGTTCTACCACATAAAAGGGGAATGTACTTTAGTTCCCCACTCAACTCAAGCCCTGCACCAATAAACACTACTGTCCCAAGTCCCACTTTTGAGCCCTCAATGGCTTCGTTAAGCAACGCTGGCACTCCGGTGCACTCGAAAAAGTAATCCACGCCGAGACCACCAGTCGCATCTTTGACAAGCTCAGAAACTGATTTATCAGAGCCTTTAGGATTTATGAAATCTGTAATCCCAAAGGATTTTGCTTTCTCTTGCTTCAAATCATTTACATCTATTCCAATTATCTTCCCCGCCCCGTGCATTTGTGCTCCCTTCACGGCCCCAAGTCCAACAGCACCAAGGCCTATAACAGCAACAGATGAGCCCTTCTCAATAGTGATTTCTCTAAAAGTCGATCCGAAACCTGTCGTAAAACCGCAGCAAAGGAAACTCGCGTGCGGAAGAGACACCCTCGAATCCACCTTGACAGCGTAATTAGCTTCAATAACAACGTATTCTGACCATGTCGAGCAACTGAAATGGTGGTAGATCTTTTCCCCCTGGGCGGTGGTCATTCTCGACGTGCCATCTGTCATTACGCCGCTGAAACCTAGCGGATACTTGTGGCACAAGTTAGTCTTCCCTGACTTGCAGTTCAAGCACTCTCCACATTCTCCCAAGTACAACGGCATAACCGTATCTCCCTCCTTAAGGTGCGTCACCGCATCNNNNNNNNNNNNNNNNNNNNNNNNNNNNNNNNNNNNNNNNNNNNNNNNNNNNNNNNNNNNNNNNNNNNNNNNNNNNNNNNNNNNNNNNNNNNNNNNNNAACTCTCAACCACCCCTACTCCTTCATGTCCNNNNNNNNNNNNNNNNNNNNNNNNNNNNNNNNNNNNNNNNNNNNNNNNNNNNNNNNNNNNNNNNNNNNNNNNNNNNNNNNNNNNNNNNNNNNNNNNNNNGAGGAACAGGGAGACCATTGCAGCATAAGATATCAGTGTGACACATACTGGCACAAAGCATTTTAATCCTAATTTCAGTTGACTTTGGTGGGTC
>49165_scaffold24983_74.4
ACAGTAACCGCATCCTGCAAATTCGGCAAGCGTCCAAACTGAAGTGGTTCAGTTCCTTGCCAGAAATCCTCGCTTTCAACAGACAGCAGAGCTATATCACATTCTACTCCTTTTGCTAACACCTTGGCAACGTATTTTGTGTCGTCCCCTCTTCTCTTCACTTTGACCTGAGTGCCATGCTCAACACAGTGAGCATTTGTTAACAGCTTCCCATC
>49166_scaffold24984_41.1
CGCGAATAGGGAGATTATCAAGCAGGGCAAGAAGTAAGGGAACCTCCCAAAGAAAGAATCTGCTGCAAATNNNNNNNNNNNNNNNNNNNNNNNNNNNNNNNNNNNNNNNNNNNNNNNNNNNNNNNNNNNNNNNNNNNNNNNNNNNNNNNNNNNNNNNNNNNNNNNNNNNNNNNNNNNAAGGAAGCCTCCTAAAGCTGGTCCAATGATTAATCCTGTGCCCCATGCAGTGCTAACCGCGGATAGTGCTATTGATTGATACTCATCACGAACAGTTTCACATGCATAAGCCTTTATTGGTCCTAGTAAACCATTCAAACATCCAAGAAGAAATCTTGTTGTGAGAGCCATCCAAAAATTTATACTAAGTCCAAAGAGAGTGTTGAAAATGACGACTGTGGCACATCCGATAATAATGACAGGTTTTCGTCCATATTTATCAGCAATAGCTCCCCACAGGATGGACGTCAATGCCCTCCCGAACATATATGAAGATCCTATAAAACCAGCATAGTAACCAATATCTTCTTCTCTTT
>49167_scaffold24985_26.2
AAACTGGGCGCATAAATGCATTATCAAACTTTCTCCAGTAATAATGGACTGTGCTTGTTGGGGTCGTTAGAAGCATGCGGAAACTAGGCGGAGATGGAAAATGTCTACCGTTCATGTCACCAAATTCCGAGTCTCGTNNNNNNNNNNNNNNNNNNNNNNNNNNNNNNNNNNNNNNNNNNNNNNNNNNNNNNNNNNNNNNNNNNNNNNNNNNNNNNNNNNNNNNNNNNNNNNNNNNNNNNNNNNAGAGGCAGAGTCAACGACGACAACGTTGGACTAGAAGGTTCTGAGGAAACT
>49168_scaffold24986_84.2
AAAGAATGCTCATATTAATCACTGGAAAAATATGGGCCAAGGCCACCATCACAAATAGTTGAAAGTAGACAAAATATCTAAACTAGAAAAATAGAACTGATAGGGTCTAACTGCAAAATGTCCTAAGCGATAGGAGATATATCCAAGCTAACTACTCAACAATTCCATTGTCCTTCTTCACTTTGTGGAGGTGGTTGTTGGCTTCTTCAGACAAACTACCTTTATGTTCCCGAGTTGCTTGTAGGAGTAGCAGACCTTCTCATCAATTAGGCAAGCACCAGGGTGTGCCTTGACACACTTAGCACATTTGATGGCTGTCTTCTTCCTCTTACGAGAGGGGTTCTTCTGTTGGTGGTTAGTTAGTGCTTGGATCTTCGTCTTAAGAGTGTTATTCTCTTCACACTTCTTGATAATCATCAAGTTATGTTCCATGATAACTTGAGTCCTGCGTTCGTCCCTCTCGCGTTGCTTTTGCACCTCCGCCTCTTAGGCTGCCACTTTCTCATTTAGTTCCTTGACCTCCTTCTTCAAAAGCTCATATTTCTCGTAGTAAAAATATNNNNNNNNNNNNNNNNNNNNNNNNNNNNNNNNNNNNNNNNNNNNNNNNNNNNNNNNNNNNNNNNNNNNNNNNNNNNNNNNNNNNNNNNNNNCCACTAGCTTATGAACGAATGCATTACGGTTGTCAAAGCTTGCTTCTTCATAACAATTGTTGGGAAGAGAGTAAAGGAATAGATTGCTCTCATTGGGAGGGGTGTACGACAAAANNNNNNNNNNNNNNNNNNNNNNNNNNNNNNNNNNNNNNNNNNNNNNNNNNNNNNNNNNNNNNNNNNNNNNNNNNGTGATAGATCTAGGATCATCATCACGAATAGCATGGTAATGCTCGAGAAAGACTCTATTCAATTATTATACAACTTGCATAATTTTGGGAAATTGGTTTTTCTATAATTCACCTGGTGAATAAGATAACACTATTTGGGTTAGCCATAGAACTGTCAGATCAAACACTGANNNNNNNNNNNNNNNNNNNNNNNNNNNNNNNNNNNNNNNNNNNNNNNNNNNNNNNNNNNNNNNNNNNNNNNNNNNNNNNNNNNNNNNNNNNNNNNNNNNNNNNNNNNNNNTTGAACTGGAGAATGGCGACAGTGATTCAAGCTAACTAATACTATTTTTTGAAANNNNNNNNNNNNNNNNNNNNNNNNNNNNNNNNNNNNNNNNNNNNNNNNNNNNNNNNNNNNNNNNNNNNNNNNNNNNNNNNNNNNNNNNNNNNNNNNNNNNNNNNNNNNNNNNNNNNNNNNNNNNNNNNNNTGGGTTGTGATGTCACTAATTATAGCACCCTTTCTAATTACCCTCATATTTTA
>49169_scaffold24987_40.0
CGCGAGTCTTCTATATTGGGGCTCACTTTATCTATTTGAACCAACTTTTTCTTGGAATCTGAGGCTTTTTCTGTGTTTGAAGTCTCCACCGAACTAGCGCTTTGAAGAAGTCTAAGGTTAATATTGGTGGGATTCGTNNNNNNNNNNNNNNNNNNNNNNNNNNNNNNNNNNNNNNNNNNNNNNNNNNNNNNNNNNNNNNNNNNNNNNNNNNNNNNNNNNNNNNNNNNNNNNNNNNNNNNNNNNNNNNTTCTTCTTCATTGCAGATTCTCTCATAACCCGAATGCGGTTACGGTC
>49170_scaffold24988_43.2
GCTGCAACGCGAGAGCTGCAACGTATTTATGGCAAGGAAGAGCTAAATCTTTGAGTGTATATCCTAGAAGAGGACATGGTTTAAATGTTAGATGGCATATAATATTTCATGTGCATAAGGACATGCAGTAAATTCTGNCATTTATGGTAAGGAAGAGCTAAATCTTTGAGTCTATATCCTATAACAGGACATGGTTTAGATGTTAGGTTGCTTATCATCTTTCATGTGCATAGGGACTGGCAGTAAATTCTGGTATGTTTGTAAATTATGGGAGTTTGTGTGATTTATCCTGCCAANNNNNNNNNNNNNNNNNNNNNNNNNNNNNNNNNNNNNNNNNNNNNNNNNNNNNNNNNNNNNNNNNNNNNNNNNNNNNNNNNNNNNNNNNNNNNNNNNTTAAGATTACCTATTGGAGTTTAAATTGTCGAAACCGCTGCAAAGTCATGGATTTAGATTGGAG
>49171_scaffold24989_38.0
CTTGTCCGTATTTAATTTCTGTAAATGTAATTGGAATGAGAATTCAAATCGCCAGAAACTGACGCCAAATGTGGAAGGAATCTGAATCAACGGTGCCGTTTCTTGATATATCACTGTCAAGAAACGTAAGATTTACAAGGGTCCGAGATCTAACATCCAGCACAAAAATTAATTCGAACAGTACGAGCGGTTCATTTGCACGTGTGCATTACACATTTAGTGAATGCAAATATTTACATGTGAATCCATACAGATTTCGTGTTTGGATATACAGCTGCACAGATGTCTTCGNNNNNNNNNNNNNNNNNNNNNNNNNNNNNNNNNNNNNNNNNNNNNNNNNNNNNNNNNNNNNNNNNNNNNNNNNNNNNNNNNNNNNNNNNNNNNNNNNNNNNNNNNNNGGAGGTTCGGATTCTGTTCGTGCAGCTCTGTTCTGTTGAGTTGGGTGGCCTGCGC
>49172_scaffold2499_139.3
CTTAAATTCCTTATAAAATTACATACATGGACATTCTTAATTTCCCCTATGCAATACACTGACAATCCGGCAACCATTTTAGGTTTGTTAATATGAAAACATTAACTAAAATAAATTCTAATATTTTTTTCCCCCACTCTTTTCCATCCATCCACTGATCAGTAACTAGTACTGAAAGGCTTGTAGACCTTAAGATCAGCAACAACTCCAGCAAAAGAACCAACACCAGCAGCAAGAGATATAATCAAACAAGTCAAACTCAANNNNNNNNNNNNNNNNNNNNNNNNNNNNNNNNNNNNNNNNNNNNNNNNNNNNNNNNNNNNNNNNNNNNNNNNNNNNNNNNNNNNNNNNNNNNNNNNNNNNNNNNNTATTTGCAACCCGACCCATCTTGAGCTCCATTTAGG
>49173_scaffold24990_103.7
AACCTCTCCAACGCCTCAAAAACGCGTAACAAACTCGCTTGCAAGCTCCCCGTCCTATTCGTCTCGCTCTGGTACACGACGTGACCCGTTAACGGCATCCCGTTCTCGTTCAACACAACCCGCTTATCCAATGCCTGAATTTCCTTCTGTATCCTNNNNNNNNNNNNNNNNNNNNNNNNNNNNNNNNNNNNNNNNNNNNNNNNNNNNNNNNNNNNNNNNNNNNNNNNNNNNNNNNNNNNNNNNNNNNATCCTCCTTCTCCAAACTCCTCATCCTCCTCTCGTCCTTATTCGCCAACATCCTCTGACGCATCTCTGCCTTGTCCCGGTCCCACAACTGGAGGACGTTCGACGCCAACTCCCGCATCGAATCCACCACTTCCTTCTCGGAAATCCTATTCAATGCTTGCCACCACTGGTTGCAAACGACGAAAATGGGCGGGGCCCCAATCCGGCCTGGGGAGAATGGGACTATCCCGTCCGGCGTTTCTTCGGGCTCGTAGAGAAGGCACTTCATGAGCCAGTTGTTTAGGGCACGGACNNNNNNNNNNNNNNNNNNNNNNNNNNNNNNNNNNNNNNNNNNNNNNNNNNNNNNNNNNNNNNNNNNNNNNNNNNNNNNNNNNNNNNNNNNNNNNNNNNNNNGTATGAGAAGCGTAGGGTCCAGTTGATGAGGTCGTGCTCGAGCTGACGTGTAGCTTCGAAATGAGCGTCGGAAAAGTGGTTGCGGATTGCAATGGCGTCTAAGCGTTTGGCTTCTGAAATTGCTTGGCATTGACTGTGATGGCANNNNNNNNNNNNNNNNNNNNNNNNNNNNNNNNNNNNNNNNNNNNNNNNNNNNNNNNNNNNNNNNNNNNNNNNNNNNNNNNNNNNNNGAGCATTGACTTCCACATTTTACTTAACCCTTGAATGAATTCATTTATCTGCGGCCA
>49174_scaffold24991_37.6
TGGAACGAAGCTGTTCATGGTTTACGAGTCACGCTTAGCTGAGAACACTTTTGACAGTGGGGTGATGAGTCTTTAGATTCTATCAATGGTCCTATGGTAATGTTTTCTAGCTTTTGCCGTCTATGGTGGAAGCTTGTNNNNNNNNNNNNNNNNNNNNNNNNNNNNNNNNNNNNNNNNNNNNNNNNNNNNNNNNNNNNNNNNNNNNNNNNNNNNNNNNNNNNNNNNNTTGCTTTAAGTCGTTTGTTTGGGTCTGTTTTTATATTATTCTAGAGTCTTTCATGTTGCGTGGTTCTCGTTTGTTGCGGTTGCTTGTGGCAGTTTCACGTTTGTTCACCTTGCGGTTGGTGGGCTTTGGCCATGATAACCGATTAAAGGTTGTTTTTTTTTTCCAAGCCCTGGTTTTCGCAAGAATGTATCTTGTTGTGAACTGTCGTGTGCAACTGCAATATGGTCATTTCGTGGTGTAATGTAACGTTTGTGNNNNNNNNNNNNNNNNNNNNNNNNNNNNNNNNNNNNNNNNNNNNNNNNNNNNNNNNNNNNNNNNNNNNNNNNNNNNNNNNNNNNNNNNNNNNNNNNNNTGAAAAGCAGCCTCTTAGGCTTCTTGTGTAGAATGTCGTATATCTAAT
>49175_scaffold24992_163.1
AAAAAACTTGCATCTCACCGATAACGGGTGAAAGTTGTCTGATTTCCAATGGATACTTCCGCACTGAACTCCCCTGAATTGCAGCAATTTCTTAACCAAGAGAAGGAAAAAGCTATGCACAGTGAAATGATCTCGAAACTTACTTCAGTATGTTGGGATAAATGCATCACCGGCACACCTGGAAGTAAGTTCAGTTCTAGTGAAACAAGTTGTCTCCAAAACTGCCCCAANNNNNNNNNNNNNNNNNNNNNNNNNNNNNNNNNNNNNNNNNNNNNNNNNNNNNNNNNNNNNNNNNNNNNNNNNNNNNNNNNNNNNNNNNNNNNNNNNNNNNNNNNNNNCCTGGACATGAGTCTCATCATCATGAAACGTCTCCAGCAATAGATTAGTCTTCAACTCTTTGATTGC
>49176_scaffold24993_54.1
CACCTGATCTCCAACTCATAAATTACATGAAAGGTACAAACTAATAGCGTAAAATGCTACTCGTTAAATCAGTACAACATGAAGAAGAATCCCAATTATTGAGCTTTGAATGGCAGTCCCAGATTACGAAGCTGTGTNNNNNNNNNNNNNNNNNNNNNNNNNNNNNNNNNNNNNNNNNNNNNNNNNNNNNNNNNNNNNNNNNNNNNNNNNNNNGAAGCTGTGTTGGCTACACTTCCGAATAGATGCCAAGCTTGTCCAATGCAACTCAATTGCCTCTTTGTGTCTGTTTCGTACTCCTAATACTAGGAAGTTGAGGAGATCAATTATCAAATGAGCGNNNNNNNNNNNNNNNNNNNNNNNNNNNNNNNNNNNNNNNNNNNNNNNNNNNNNNNNNNNNNNNNNNNNNNNNNNNNNNNNNNNNNTATATTCCTGAGTATTTTTAGTAACTGTAACGTTATCCCCAGTATGATCTTTCCTAGGTTTCCTCTT
>49177_scaffold24994_162.2
CATCGCCGAACTCAAAGTGCACTCGATCAAAGAGAAGTATTGGTCCCTAACTTAGAGGGAACAACCAATTCTACATTAGCTACAGCTGCATCAACTGGGCCCCACGGGATTGAAATAGCAGTCGAGTTCAAGCAGGTNNNNNNNNNNNNNNNNNNNNNNNNNNNNNNNNNNNNNNNNNNNNNNNNNNNNNNNNNNNNNNNNNNNNNNNNNNNNNNNNNNNNNNNNNNNNNNNNNNNNNNNNNNNNNNNNNNNNNNNNNNNNNNNNNNNNNNNNNNNNNNNNNNATGTCCACTGCCAGAACCTTCCATTCTTAATGATGGAAGAATATGNNNNNNNNNNNNNNNNNNNNNNNNNNNNNNNNNNNNNNNNNNNNNNNNNNNNNNNNNNNNNNNNNNNNNNNNNNNNNNNNNNNNNNNNNNNNNNNNGTCTTCAGGTGTACAAAGAATATCCGATGCACCTGTCATACAGGATCAGGCCCCAGTAGAAGCTCCAAAACCTGTTACTAAACCCAGATCCTCTTCAAACCGGAATATTCTGCCATCTGTCAGTGCACCAGAACATAATTTCCTTAAATTGCTTGAAGAGTCTGGCATATAAAATTACTAAAACACAGTTGTATTGCTTTGAATCAAAGTCGTATTATAAAGTTTGACGATGTTATGCCTTCGCGTAATTCACAACTCTATGATAAGTTATAGGTATTCATATATATGGTGCATGTGTGAATGGGAACTGGAAGAACA
>49178_scaffold24995_30.0
AGTCCTAACCCAAACGATCAGGGCTTTGAGAAAATGATATCGGGAATGTATTTAGGAGATACTGTACGTAGAGTAATTCGTCGCATGTCACAGGAGTCTGATGTTTTTGGACCCGTCTTATCCAAATTACACATGCCNNNNNNNNNNNNNNNNNNNNNNNNNNNNNNNNNNNNNNNNNNNNNNNNNNNNNNNNNNNNNNNNNNNNNNNNNNNNNNNNNNNNNNNNNNNNNNNNNNNNNNNNNNNNNNNNNNNNNNNNNNNNNNNNTCCCCTAACTTGGATGAGGTGGCCAGAATATTAAGAGACACCCTGGAGATATC
>49179_scaffold24996_110.3
TCTAAAGATTCTTTGCTCAAATACAATTGGCAACCTGCCGTGTTGTCTATTGAAATCGTTGGAGCTGAACCCTGACATTGCACCTCCACCGATGTGCAATTGACAATCTCACAAGCGGCCACAACATCCTTGAATACNNNNNNNNNNNNNNNNNNNNNNNNNNNNNNNNNNNNNNNNNNNNNNNNNNNNNNNNNNNNNNNNNNNNNNNNNNNNNNNNNNNNNNNTATGCCCATTTTATTGCACTTGTCCACTGTAATGTTGTTCACTTTCCCTTGGATTTGAAGAACAGAATTCTTGCACCCATAGACATATACGGACTGCTTCGAGTCACAATCGTCAATCACTAAATTATT
>49180_scaffold24997_153.1
CAAAGACATTAAATGGTCCAGAATCGAAAATCCTAAAGGCTTCAAGCTTGAATTCTNNNNNNNNNNNNNNNNNNNNNNNNNNNNNNNNNNNNNNNNNNNNNNNNNNNNNNNNNNNNNNNNNNNNNNNNNNNNNNNNNNNNNNNNNNNNNNNNNNNNNNNNNNNNNNNNNNNNNNNNNNNNNNNNNNNNNAAAACTCTGTTCTGACCAAAACTTATCATATGATTGATGANNNNNNNNNNNNNNNNNNNNNNNNNNNNNNNNNNNNNNNNNNNNNNNNNNNNNNNNNNNNNNNNNNNNNNNNNNNNNNNNNNNNNNNNNNNNNNNNNNNNNACTGGAGAAAGCGATTGGGACGGAGATAGAATGGTATCCTGGAAAATGTTTAACGCAAAAGATTCTTAAGAAGAAGCCGAAGAAAGGCTCTAAGAATGCAAAGCCAATTACAAANNNNNNNNNNNNNNNNNNNNNNNNNNNNNNNNNNNNNNNNNNNNNNNNNNNNNNNNNNNNNNNNNNNNNNNNNNNNNNNNNNNNNNNNNNNNNNNNNNNNNNNNNNNNNNNNNNNNNNNNNNNNNNNNNGCCTCAAGTTCCTGATGAGGAAGATGATATTGACGAAGA
>49181_scaffold24998_86.7
CGCTCGATTCGGACTCCATCTTTGGAGAAGGGACGGGTGATGCAGATGGTGGAGGCTCGTCCCTTGGAAGTAAGTTGAGAAACGTATCACCTGATGGCTTTCTGAAGCTTTTGGAGGAGATATTTCAGATAGTACAGNNNNNNNNNNNNNNNNNNNNNNNNNNNNNNNNNNNNNNNNNNNNNNNNNNNNNNNNNNNNNNNNNNNNNNNNNNNNNNNNNNNNNNNNNNNTGAATGCAGACACGATTATTGCGGGCTTANNNNNNNNNNNNNNNNNNNNNNNNNNNNNNNNNNNNNNNNNNNNNNNNNNNNNNNNNNNNNNNNNNNNNNNNNNNNNNNNNNNNNNNNNNNNNNNNNNNNNNNNNNNNNNNNNCGATGTCAAACGGGCACTTGAATGGATCATGGGCAATCTCAGTGGTCACTATGCTGCTGCCTCAG
>49182_scaffold24999_79.6
CGATCAGAAGCCAAGAAAGAGGAAATTCGAAGACAAGAGATGGAGGGAATGAGGCAAAGAGACGAAGATTTAGCGAAGGAGGTTGAGCTTCTGAAGCAAAAGTTAGCTGAGATTGAACAGATGGCAAAAGGACGTGGNNNNNNNNNNNNNNNNNNNNNNNNNNNNNNNNNNNNNNNNNNNNNNNNNNNNNNNNNNNNNNNNNNNNNNNNNNNNNNNNNNNNNNNNNNNNNNNNNNNNNNNNACTAGCTGGCGTGTTTCATTTCAAACAAGCACAATCTGAAGAAGCCAAAACGTCACCTGCTGTTTGATCTGATATGATTAATATGATCTCATTTCAAAGATTGGTGACGCAAAGGAACATTTTTTTCTATTATTGAGTTGAATTTAAGCGGGCC
>49183_scaffold25_29.5
TGGGCAGACAATGCATAGTTTGTCAGTTCTGAGGTGCGTTGGAAAGGGTTTGCACGCATCAAACATTTACGAGCTATATTACTGCTTCAAAANNNNNNNNNNNNNNNNNNNNNNNNNNNNNNNNNNNNNNNNNNNNNNNNNNNNNNNNNNNNNNNNNNNNNNNNNNNNNNNNNNNNNNNNNNNNNNNNNNNNNNNNNNNNNNNNNNNNNNNNNNNNNNNTATCGAATACGGCCCGAGTGTCACCATCTATGGATGAATCAGAAGCTGGGCTTTCTCTTCATCGAGATTTGATTCGCNNNNNNNNNNNNNNNNNNNNNNNNNNNNNNNNNNNNNNNNNNNNNNNNNNNNNNNNNNNNNNNNNNNNNNNNNNNNNNNNNNNNNNNNNNNNNNNNNGAAAGCCAAACGGTTGCAACAAAATACTTATAGTGGCGAGAAATGGTGATGGCCATTTTATCAGTTGGAGGAGAAGGATTTTGATGGGGAATTTTGCAACGGAAGTACGGCAGAGGCTATTGCGCTTTATGTGCTGTAAAATGGGCTGTCGAGTGTCATTTGCACTGGGTGGAATTGCAAGGGGATTGTTTATTGGTTGTTTGGCATATTCAGAAGAATGACGGGAAAAATTCTCCAGGTANNNNNNNNNNNNNNNNNNNNNNNNNNNNNNNNNNNNNNNNNNNNNNNNNNNNNNNNNNNNNNNNNNNNNNNNNNNNNNNNNNNNNNNNNNNNNNNNNNNNNNNNNNNNNNNNNNNNNNNNNNNNNNGAAAGACTACGATCATCCTTTCACTCCATCAGTTGTTCATTCATCAGGCATNNNNNNNNNNNNNNNNNNNNNNNNNNNNNNNNNNNNNNNNNNNNNNNNNNNNNNNNNNNNNNNNNNNNNNNNNNNNNNNNNNNNNNNNNNNNNNNNNNNNNNNNNNNNNNNNNACGAACTTTCTTACAAATGTAATTTTGATTCTGATGGTGTTGACTCTTTGCCCTGTGACTTGAATATGTAA
>49184_scaffold250_132.4
ATCAACTTTTAACTCCAAAGGCCGAACAACACAACACAGCTTACAGAATCCGAAACATTGAAAAGCAGATTACTAAACAGAATATTCAGTAACACTTCAAATGATACGAAATCAATTCATAAACTTCACAAATCACAACTCGTAAACTTTTCATACACAATTTCGTAAGTAACAATTACTAAAGACTAAAATCAACACCAATAATTACTGACGAACAATTCAAGCAGGCNNNNNNNNNNNNNNNNNNNNNNNNNNNNNNNNNNNNNNNNNNNNNNNNNNNNNNNNNNNNNNNNNNNNNNNNNNNNNNNNNNNNNCTGAGTTCCCAGTTGAAGAAGATGTCCAGACAATATCTTTCAGGGCAGGTCTAAGCTCTTTGCTGCAGAATTGATTGTACTCAAAGGTATCACCGCTCGATTTCTTCACCTCCACCACCAAAAACGACGGCGTAACAGCAAAGATATTAGCATCTATCCTCAGCTTCCCTTTTCTCCCATTCTTTTGACCCTGCAACATTACACAAGAATCACTCTTCTTCACGTTGAAATTCTTCGTCTTCGCCACCTCTTCAAGAGTCGAAATCACACTGCTAGCTGGCCTCNNNNNNNNNNNNNNNNNNNNNNNNNNNNNNNNNNNNNNNNNNNNNNNNNNNNNNNNNNNNNNNNNNNNNNNNNNNNNNNNNNNNNNNNNNNNNNNNGTCGTAGCGAACCTCAATTCCTCCTTTTCGGT
>49185_scaffold2500_32.3
AAGGAACCGAGCTTGTAACTGGCGATCATGATGGTGAAGGAGAAGCGGAGAATCGGGGCCGAAGAGGCGAATCAAGGATTGACAGACGAATGGAGTGTGGGNNNNNNNNNNNNNNNNNNNNNNNNNNNNNNNNNNNNNNNNNNNNNNNNNNNNNNNNNNNNNNNNNNNNNNNNNNNNNNNNNNNNNNNNNNNNNNNNNNNNNNNNNNNNTGGCACTGGGAGGAACAGAAGAGTGAAGCGGTGGAGCAATTAGGGCAGGGAAGGTTTGATGGCGAGTGTGGTGAGATTGTTCTGAAGCAGTGACAGCNNNNNNNNNNNNNNNNNNNNNNNNNNNNNNNNNNNNNNNNNNNNNNNNNNNNNNNNNNNNNNNNNNNNNNNNNNNNNNNNNNNNNNNNNNNNNNNNNNNNNGAGACGCCGTGTGGGACGGCGGAGTAGAGGAGGATAGGGGAGTCTTT
>49186_scaffold25000_84.8
GCTTAAAAATCTAGGAAGGAAAGTGTTACACAGAGAGAGGAGCGCAAAATTTCAAGATACTATATCATACATCTTTANNNNNNNNNNNNNNNNNNNNNNNNNNNNNNNNNNNNNNNNNNNNNNNNNNNNNNNNNNNNNNNNNNNATCATACATCTTTAAGAAAACTAATAACAGAAACATATTCGGAATAGCTGATGAAAGAAATCCTATCAATCAATCAATACACGAACGCCAGCTTTTTAGACATTTCCCCACTCATTCTCACCTCTTTCTCCTTCTCTTCCTCCGCGCATCATCGCTTTCACTGTCACTATCACTTGACTCAGAGCTGGATGATCCCGACTCGGAACCAGACTCGTCCGACTCAGAACTAGAACTACCCAACTCGGAAACAGCTTTTTGTTGTTGCATGATGAGNNNNNNNNNNNNNNNNNNNNNNNNNNNNNNNNNNNNNNNNNNNNNNNNNNNNNNNNNNNNNNNNNNNNNNNNNNNNNNACGTGGCATGTTCTTGAGATACTCCCTCAAGTTCTCTGTGATCCCACCAANNNNNNNNNNNNNNNNNNNNNNNNNNNNNNNNNNNNNNNNNNNNNNNNNNNNNNNNNNNNNNNNNNNNNNNNNNNNNNNNNNNNNNNNNNNGACCAATGGAAGTGAAAAAGTTGATTGCAAATCTTGTGTTCTTGGGATTGTCTTTGGGGAAGATAGAATCAAATGAATCTTGCATTCCAGGATCACTAAGACGTTCGTTCAGCAACCTGATTCCTAGGTGCTCTGACAACTCCTGGAAGAGGATTTTGATAAAAATACGGGAAGAAGAAGAGGTATCCTCCTCAGTCAACCGTATATAAGCCAACACATGCCAAGGCAACGCGTCCGTGCCAAGCAGATGCGCAAAGAACTTGGCCACATTACGCAATTTGTTAGTTTCCAGTCTGTGGATCATGGAGTACTGCTGAACGAAGCACTTCTCAAAGTTCTCTTGNNNNNNNNNNNNNNNNNNNNNNNNNNNNNNNNNNNNNNNNNNNNNNNNNNNNNNNNNNNNNNNNNNNNNNNNNNNNNNNNNNNNNNNNNATTTATCATGCAAAACCGCTGCCCCAAAAGCCCATAGTAGCGCAAGTATGTCCTCTCCTGACTGCAACACTCCAACAGCATAATACAAAGTTCCATCTCTTGTCCAGGCTCTAGNNNNNNNNNNNNNNNNNNNNNNNNNNNNNNNNNNNNNNNNNNNNNNNNNNNNNNNNNNNNNNNNNNNNNNNNNNNNNNNNNNNNNNNNNNNNNNNNNNNNNNNNNNNNNNNNTAATAGCTTGTGTCCAGCTTCTTCAAAAT
>49187_scaffold25001_41.9
AGGAATCTTTAAACAGCTGGCCTGCTATCCATGGGCACAAAATCTAGTGATCATCTTCATTTATCCCAGGGCAGTTGGACATTAGTGCATCTTCTGACTCGTACTGAAATCCACAAAAGAGGCAGTAGTTGAACTCGNNNNNNNNNNNNNNNNNNNNNNNNNNNNNNNNNNNNNNNNNNNNNNNNNNNNNNNNNNNNNNNNNNNNNNNNNNNNNNNNNNNNNNNNNNNNNNNNTTTCTTAGCTTCAGCAGTACATTTAGCAGATCCTCTTCCGTAATTTCTTCTTCTTCCTCCTCCTCCTNNNNNNNNNNNNNNNNNNNNNNNNNNNNNNNNNNNNNNNNNNNNNNNNNNNNNNNNNNNNNNNNNNNNNNNNNNNNNNNNNNNNNNNNNNNNNNNNNNNNCTTTTCCTCATCATCCTCCTCCTTCTTCTCAACCTTAACGACATCCCTATTCTCCAGCTGTGCCAATGCCGCCTCAGCCTTTTGAAAGTTAACAACGATCCTCCTTCCTTTCCACCGTTCCTTTTGCCGAATCCCAAAATCTTGCATCAACTCCNNNNNNNNNNNNNNNNNNNNNNNNNNNNNTAACAACAATCCTCTTTCCTTTCCACCGCTCCTTCTGCCGACTCCCAAAATCTTGCATCAACTCCTCCACTTTTCTCTCGTCTCTTTTAGCCTTTTCTTCCTCTCTCCTCATCTTCTCTTTCTGCGGATCCTCTTTACCAATTCTGCCTCTTCCCCTCTTTANNNNNNNNNNNNNNNNNNNNNNNNNNNNNTCCACTTTTCTCTTGTCTCTTTTAGCTTTCTCTTCCTCTCTCCTCATTTTCTCTTTCTGTGGATCCTCTTTACCAATCCCACCTCGCCCCCTCTTTATTTCCAGTCCGATCGGTTCAGCCCTCCCAGAGCCTTCCTTTCCCAATCCCGAGCCAGG
>49188_scaffold25002_27.4
GTCGTACGGTCAGAGGTTACATCGCAATGCTGGTCGTTCTTGATCGCTACAGATGAAAAGGGATTGCGACTGAACTCATGTCGAGNNNNNNNNNNNNNNNNNNNNNNNNNNNNNNNNNNNNNNNNNNNNNNNNNNNNNNNNNNNNNNNNNNNNNNNNNNNNNNNNNNNNNNNNNNNNNNNNGATGATTGAATCGGGTTGTGATGAGGTTGCGTTGGAGGCTGAGGTTAGCAACGAAGGAGCGCTTGCGTTGTATGGTCGTCTTGGGTTTGTCAGGGCTAAGAGGCTGTTTAGGTANNNNNNNNNNNNNNNNNNNNNNNNNNNNNNNNNNNNNNNNNNNNNNNNNNNNNNNNNNNNNNNNNNNNNNNNNNNNNNNNNNNNNNNNNNNNNNNNNNNNNNNTTGAATGGTGTTGATGCGTTTCGTCTCAAGCTGCTGTTTCCGCGCAAAGAATCGAATTACGTTATCG
>49189_scaffold25003_30.0
ACGAGAAACTCTTATGCGACTGTTCCATGTGGGCGTTCCACTTCGTACCCGTGTCTGAATGTTAAGTTTGTGAGGGAAAATGGGGATAACTTGCTCAGTGATTTCATTGATGATGTTGTAAGTGTTGACCCCTTTTTNNNNNNNNNNNNNNNNNNNNNNNNNNNNNNNNNNNNNNNNNNNNNNNNNNNNNNNNNNNNNNNNNNNNNNNNNNNNNNNNNNNNNNNNNNTGGATGAAATTGAAGGGTATTTGTGGCCTAGAGTGAATAATGGCAGG
>49190_scaffold25004_33.9
AGCGGATCCACAGATGAAGATGGTCAGTATCGGTCCACACCCCAACACTTGTATATGGCTGATGGGGAATCCAAGAACATGTCTATGTTGTCAGCCATTTGCATTCTGCCTTTTCCACGGCTTTTCCTTGTTGGAACNNNNNNNNNNNNNNNNNNNNNNNNNNNNNNNNNNNNNNNNNNNNNNNNNNNNNNNNNNNNNNNNNNNNNNNNNNNNNACGATGGCCATTTGAATATTTGTTGTTAGGTTCGATAACAATTTCTTTTA
>49191_scaffold25005_69.8
TTCATTCCCTGCTTCTCGTGAAGCTCGTTGCACATCGTACATACAACTTGGTGAGCACATGGGAGAAAAACTACCGACATCTCCTCTGATAGGCACATTACGCACTCTCTGTCTCGTTTTACCCCTCCATTGCCAGANNNNNNNNNNNNNNNNNNNNNNNNNNNNNNNNNNNNNNNNNNNNNNNNNNNNNNNNNNNNNNNNNNNNNNNNNNNNNNNNNNNNNNNNNNNNNNNNNNNNNNNNNNNNAATGTAAGACTTGGCGGAATCTTTTAAGTTTTTGGATTCGGTTACTTTACTAGCG
>49192_scaffold25006_63.1
GACCTCTTTGCTTTTATTACTTTTGCTATCACACCAAGGCAGGCAGATGGAAGGAGATCACAACGAGGGCCAAAAAGCCCATGTCCAATAACATACGCCTTCGATCCAGGCTCAGGACAATCAAAATCCACAGAAATCGGACAAAGTTGATCAGGAACTACTTCAAGCTGCAGTAGTGCTATATCCAAAGGCCCTTTTGATATATAAATGATACTAGCACCGGTCCACATCCAAGGATCCGTAAAATCTAACCGAANNNNNNNNNNNNNNNNNNNNNNNNNNNNNNNNNNNNNNNNNNNNNNNNNNNNNNNNNNNNNNNNNNNNNNNNNNNNNNNNNNNNNNNNNTGCATTTTTCTACCGCTTATTTTAGAACCGAATCCTCTAGATATTAACGAAAAATCTGCTGCTTTCTTATTTGTCTCATTTCTTCCAATGTCTATTGCTGTTTTGCCAAACCTCCATGGCTCAATGAGATGAGCGTTTGTAAGAATTAGACCTTTTTNNNNNNNNNNNNNNNNNNNNNNNNNNNNNNNNNNNNNNNNNNNNNNNNNNNNNNNNNNNNNNNNNNNNNNNNNNNNNNNNNNNNGCAAAACGCCAGAAGCCCATGATCCGTCTTCGGTGGTAATAAGACAAATTGAAGCCATGGCCTTATTGATCGGAGATGGCGTTTGAGGACGTGGATTGGTTTGTTCGGGAAAAGGATTCGAGAATTCGTCTGAGGGGTATTTTGGTAATATGTTCCGAATTGTATTTAAGGTTCCATTGTTGTAATTGATTACTTTGCATGTAATATGAGGCTCCAGCATGTTATNNNNNNNNNNNNNNNNNNNNNNNNNNNNNNNNNNNNNNNNNNNNNNNNNNNNNNNNNNNNNNNNNNNNNNNNNNNNNNNNNNNNNNAGCTTGTCCAATGGCTTCCCATGGAATCACCAACTGAATTTCAGTCCCACTTATGTTTTGCCGAAGTGGTCGAGTCAAAAGACCAACAAACTGAGCATTCTCATTGAAAACAACGCTACCTTCCATTCCAGGAAGACATCTAATATCAGCCATCAACAAAGATCTTCTAGAAGAATTTGGTGGATAGCTGTTGCCAATTGATCCTACTGAAATATTGTTGAAGAAGTGCAAAGGCGATAATATCCCAAAAGGGGAACCCATGGCCAGAATAACCTCTCCTGGCTTGGGTACACAAGCCTGCAAATTTACGGTATCCAAANNNNNNNNNNNNNNNNNNNNNNNNNNNNNNNNNNNNNNNNNNNNNNNNNNNNNNNNNNNNNNNNNNNNNNNNNNNNNNNNNNNNAAATTTTGAGGCAATTGCTAGCAGAGCAATCCTTGAAGTTGATAGGCCCATGAGAGTTGGATTGATCGGTTCAACCTTTGCATGAGAAGTATCCATGATACGCTGAGATCCACGGCTATGAGAGGCCAAAGACCAACCAACTTCCCAACCATTTTCCATGGAAGAACCACAAGAAGCTTCAATTAGTGACTGAACAGCAGCAGATGATTGGGGAATGTCGACCAGCATTAGTAGTTCGGCANNNNNNNNNNNNNNNNNNNNNNNNNNNNNNNNNNNNNNNNNNNNNNNNNNNNNNNNNNNNNNNNNNNNNNNNNNNNNNNNNNNACCCAAGGTAAAGCTTCATTGCTTCCCTCCACCACAGATTTGTCCTCAAGTAGTACATCAATCTGAGCACCTGGTACCAAACAAGGTTTTTCCTTAAATGTGCTATTTTCACGATATTGTTGCAGTACAAATGGTTCAATCACTGATGCAACCGTCAAAACCAAAATAGTTTCCGNNNNNNNNNNNNNNNNNNNNNNNNNNNNNNNNNNNNNNNNNNNNNNNNNNNNNNNNNNNNNNNNNNNNNNNNNNNNNNNNNNNNNNNNNNNNNNNNNNNNNNNCATTGCGCCGCCATTACCAGTGGCATCACTCTGGATGGAACTTGGTAAAAGCATACCCGAAGCTGAGAGTGTTGTTATACCAGAATTATAATGGTGGAAAGCGTGATTTCGCATTTTCAGTCCCTTTGGATCAGAGCCCTGAACTTTGACCATTACAGCTAATTTTCGCGCGAAATCAGCAACTCCGGAGNNNNNNNNNNNNNNNNNNNNNNNNNNNNNNNNNNNNNNNNNNNNNNNNNNNNNNNNNNNNNNNNNNNNNNNNNNNNNNNNNGGAGAGACCCATGTCGAGAACCAGGGTTTAAGCGCAAAGAGAACTCCGATGCTTCTCAAAGAGATCAATCAATGATTAGGTTTGGAATTTTGAATGAATAATGAAAAAGGTAACATGATTATACGTTGAC
>49193_scaffold25007_32.8
GCCAAATGGAAGGATTTCAATGAAAAACTTGAATCTCTAGACAATACTAACAAACCAGTGTGTAAAGCTCCTGCAAAGGGATCCAAGAAAGGCTGTATGAAAGGCAAAGGAGGCCCTGAAAATGCTCGTTGCAATTANNNNNNNNNNNNNNNNNNNNNNNNNNNNNNNNNNNNNNNNNNNNNNNNNNNNNNNNNNNNNNNNNNNNNNNNNNNNNNNNNNNNNNNNNNNNNNNNNNNNNNNNNNNNNNNCGTTCGGCAAAGGACATGGGGTAAATGGGTGGCTGAGATTAGAGA
>49194_scaffold25008_47.6
AAGCCGTCCTTGTCCCAAGTCACTTCATAATCAGCCCTCAAGCGCGAACCTTGCTTAATTAGGGAGCGGCCACACAAGAGCTTTAAGGCATTATAAAAGTCTGCATGAGTTTTAAATCGAACCACAATCTTACAATTNNNNNNNNNNNNNNNNNNNNNNNNNNNNNNNNNNNNNNNNNNNNNNNNNNNNNNNNNNNNNNNNNNNNNNNNNNNNNNNNNNNNNNNNNNNNNNNNNNNCACTAAGCCTCCACCATCTTCATCCTCATTTTCACCAATATCACTGTCCTCAGCAACATCAATAT
>49195_scaffold25009_43.6
GTTGGAACATAAATGCATGCACAACCATGCCTATAGCACCATCCTCTTCATACTTAAACTGCTCACGATATAACTTAACAGCCTTGGCATGGGCCAGCAATTCATTGTGCGCTACAATCAAAGGCTCAACATCCGAANNNNNNNNNNNNNNNNNNNNNNNNNNNNNNNNNNNNNNNNNNNNNNNNNNNNNNNNNNNNNNNNNNNNNNNNNNNNNNNNNNNNNNNNNNNNNNNNNNNNNNCTTGCCAAAAGGTGGTGAGCAATGACCAGGTGGGTATATACCCCTTTGGTAGCCCATTTCCGCAA
>49196_scaffold2501_63.8
TGGAAAGCGAAACTACCGGTTTTTCTTTATGTTTGTTTCTTCTGCAATGCTGCTTTGCATCTATGTGTTCGCAATGTCTGCTTTGTACATGAAACTTCTGANNNNNNNNNNNNNNNNNNNNNNNNNNNNNNNNNNNNNNNNNNNNNNNNNNNNNNNNNNNNNNNNNNNNNNNNNNNNNNNNNNNNNNNNNNNNNNNNNNNNNNNNNACCATCATGGCACTGTATGGTTGGCAATGAAAGAATCTCCTGCATCAGTGATTCTGATGGTTTATTGTTTTACGGCTTTATGGTTCGTTGGTGGACTCACTGGCTTTCATCTTTACCTCATAAGCACAAATCAGACAACCTACGAAAACTTCCGTTACAGAGCTGACAACAGAATCAACGTATATGATCGGGGGTGTTTAAATAATTTCCTCGAAGTATTTTGTAGCAAAGTGCAGCCCTCAGAGAACAATTTCCGAGCTTTTGTACAAGATGAACCACAGAGGCCTCCTCCCATGGCCAACACCACGCATCGTGATGGTGCAATGGAGAACATAAACGATGGTAGACGCATGAAAGTGGAAGATGACTTGGATATTGGTGGGGATCTCATGAAAATCTCGCAACGTCATAATATTGATGATATTGAAGCGGATCTTCGTAGTAGAGGGAGTGATGTGCCGCATCTTAACAATTCCTTTGAATCTGATTCTGTTCTTGGTTCTGATAGAAGGCCNNNNNNNNNNNNNNNNNNNNNNNNNNNNNNNNNNNNNNNNNNNNNNNNNNNNNNNNNNNNNNNNNNNNNNNNNNNNNNNNNNNNATACCATTAAAGCGTGAAAATCAAGGTGAAACATGCTGATCGAGCTTTATGTGATGCCGATGCATTGGCGCCTTTTCTGAATTTAGGCATAAGTGGTAGATTTGCTGGGGTAAAGTTTGTGTTAGGGTTGTTGTTGGTCCTTACATT
>49197_scaffold25010_116.3
GCAATCTGTCTGAAAAGAGGGACCATGCACCGCTGAAATTCCAAAGCTTGCGTTGCTTCCAAGACTTCCTCAAGTTCTCCAAGAAAGAGAACCTCCTTCTGGCAATTAGTAACTGGCCAATACTTCAACAAACCCCTNNNNNNNNNNNNNNNNNNNNNNNNNNNNNNNNNNNNNNNNNNNNNNNNNNNNNNNNNNNNNNNNNNNNNNNNNNNNNNNNNNNNNNNNNGATTACCGCATCTGCCAACTTGTAGTCCTTTTCCACAAACTGCGTAACGCAATACNNNNNNNNNNNNNNNNNNNNNNNNNNNNNNNNNNNNNNNNNNNNNNNNNNNNNNNNNNNNNNNNNNNNNNNNNNNNNNNNNNNNNNNNNNNNNNNNNNNNACCGCCTTAGGTTTATGCAGCGGTATCAAAACTCTAACTAGAAACAACTTATGCTCCTCCTTCATTGGCAACGCGAACCCATTAATGATGCTACCTAGTATCTCCAAAAGCTCCCCAATCCCACTATGCCTCTCGGTCTCATAAACAAACCTATAAAATACATTATTTATCGCCTTCCTAATAAAGGGCCTATGCACCATGAACTTCCCATATATCCTATGCANNNNNNNNNNNNNNNNNNNNNNNNNNNNNNNNNNNNNNNNNNNNNNNNNNNNNNNNNNNNNNNNNNNNNNNNNNNNNNNNNNNNNNNNNNNNNNNNNACACCGTTTTCAAATACTCCCTCTCCCTCGGNNNNNNNNNNNNNNNNNNNNNNNNNNNNNNNNNNNNNNNNNNNNNNNNNNNNNNNNNNNNNNNNNNNNNNNNNNNNNNNNNNNATCCTCGGAATCGAACAAATCAAGCAACTTCAACACAAAGGAATGATCAATGTACCTCTTCGCAACCTTCGTGTCCGTATCTGACGACACCACGTACCGCAACAGCAGCTCATAAACGAGNNNNNNNNNNNNNNNNNNNNNNNNNNNNNNNNNNNNNNNNNNNNNNNNNNNNNNNNNNNNNNNNNNNNNNNNNNGCAAATGCGGCCACGAGGGGTCGAGGTACGGCTCGTCCTCTTCGGGGTCCGAAGCCTCAGACCCCGTGTTTTCGTGGGAGGCGGGGGGCAGACACCGGAACACATTCGCCGAAATCATCCGAACCACCTCCTCCTGATTAGCCTCCGTGATTTTCGCAGAACCCGATTGGATAAAATCGACAAGCTCCACCAATGTCTGCCTCTTGATCTCNNNNNNNNNNNNNNNNNNNNNNNNNNNNNNNNNNNNNNNNNNNNNNNNNNNNNNNNNNNNNNNNNNNNNNNNNNNNCTTTTCCCTCAAGAATTTCATGGTATCAGTGAAATCGAACTTAAAGAAACAGATTTGTACCTTGCGCAAGAACAAGTTCTGGCGTTCGGTGACCGGAACGTCTCGAAACATTGGTGGGGTTTCGAAGGTAACTGGAGGCGGTGGCGGTGGAGCCGGCGTCGGTGGTTTCCCGGCGCGTGAGGCGTGGTTGACGACGACGTTTGAGGTGGAATCAAAATCTGGGTCGGGTTTGGCCACCTTTCGGTGACCCCTCTTCATGATTTTGTTGAACA
>49198_scaffold25011_123.4
TGGGTTTTCAGTTTTCATTTCTTAATCTTATCACTCACTATCTCTCTTTGTTCGTCTCCCATTTGTCAAACTTTCCTTGTTCTATTTTTCATGGATTATTCCAGTGACTAGAGTTTGATGCTCTTTGAGAATCTCCACTAAAGCTCACAGCTTTAGATACCCTTTGATCTATACTATATTTCATCCGCTGCTGAAAAAAAATGGCGACTTTGAATCCATTTGACTTGTTGGGCGATGATGACGCAGAGGACCCAGCTCTCCTCCTTGCNNNNNNNNNNNNNNNNNNNNNNNNNNNNNNNNNNNNNNNNNNNNNNNNNNNNNNNNNNNNNNNNNNNNNNNNNNNNNNNNNNNNNNNNNNNNNNNNNNNNNNNNNNNNNNNNNNNNNNNNNNNNNNNGCTAAGCCATCGGCTAAGCTGACTTCTAAGCCTCAGGGTGGTGTGAGGGAGCCCAGGAACGAAGGTCCACGTGGAGGCAGGCGTGGTGGCCGAGGTGGACGTGGATACAACAGANNNNNNNNNNNNNNNNNNNNNNNNNNNNNNNNNNNNNNNNNNNNNNNNNNNNNNNNNNNNNNNNNNNNNNNNNNNNNNNNNNNNNNNNNNNNNNGAATCAGGTGACAATGAAAATGCAGTTGGANNNNNNNNNNNNNNNNNNNNNNNNNNNNNNNNNNNNNNNNNNNNNNNNNNNNNNNNNNNNNNNNNNNNNNNNNNNNNNNNNNNNNNNNNNNNNNNNNNNNNNNNNNNNNNNNNNNNNNNNNNNNNNAACCGAAATGAGTTTTCTGGTGGATACAGCAGGCCTTCAGAAGA
>49199_scaffold25012_36.3
TATAGAGTCTTTGTGTGATGCCAAAGATTGTCAGATCCATCAAAGAGTAAGTAATAGTGAATTGTCAGCATATCTGCCAAATCCTTCATCCTTTGTGTTGGGTCAAATATACTTCGTACAAAAGCACCTAAATTGACCCCAGCATTCTCATACTTCACAATAAATGGGTGGGAAAGTAGCTGCTCAGCTGTTGGCCGTGCAGACGGATTTTTTCGGAGACAAGCATCAACAAACAGACACAACTCTGGGGAAAAACTTTGCTCTGACAGCGATGGAGATGGATCATCCAAAATCTGCAGCATAAGATTAACANNNNNNNNNNNNNNNNNNNNNNNNNNNNNNNNNNNNNNNNNNNNNNNNNNNNNNNNNNNNNNNNNNNNNNNNNNNNNNNNNNNNNNNNNNNNNNNNNNNNNNNNNNGGGAATTCGCCAGTAGCGCACTCAAAAAGTGCAAGGCCAAGGCTCCAGATATCAGCAGGACAGGAGTATGTCTCGTTCCGAATTCGCTCAGGAGACATGTATGTCACAGTTCCAACAAATGTCGCACACATAGCCATTGAGTCCTCCAATCCTGCACTAATACCAAAGTCTGTAATCTTTGGCTCTCCCTTTAAATTCACGAGTAAATTTGCTGGTTTGATGTCTCTGTGAACCAAATACCTAACCCCGTGCAAGTAACTTAGTCCAACCAAGAGTTTTTGCACCNNNNNNNNNNNNNNNNNNNNNNNNNNNNNNNNNNNNNNNNNNNNNNNNNNNNNNNNNNNNNNNNNNNNNNNNNNNNNNNNNNNNNNNNNNNNNNNNNNNNNNNNNNACTGATTCAGGTATTTTTTTGCGTACTCGAATTACATCCGCCAAAGATCCACCATCCATATACTCTAAAGCAATNNNNNNNNNNNNNNNNNNNNNNNNNNNNNNNNNNNNNNNNNNNNNNNNNNNNNNNNNNNNNNNNNNNNNNNNNNNNNNNNNNNNNNNNNNNNNNNNNNNNNNNNNNNNNNNNNNNNNNNNNNNNNNAATTGGACAAGTCCTTGATAACATGGTGCTTCACATAATGTTCTAATTTCTGTAAGCAGCT
>49200_scaffold25013_68.0
CTCAGGTGGCTTCTCAATTGTATTTGGTTCTGGTTTTGATTTGTGGTTAAAAGTCCAACGTGCATGTCCAAACCATCTAGTAACCTGTATTATTGTGAGGCCGAGCTCATTTGCCATTTTTTCTCTTGCAGCCTTTTNNNNNNNNNNNNNNNNNNNNNNNNNNNNNNNNNNNNNNNNNNNNNNNNNNNNNNNNNNNNNNNTCTTTTGCAGCCTTGTCAGGGTACTGATTTTCATTGAAGTATTCATAGAGTCTCTTTTTTGCATCT
>49201_scaffold25014_95.1
CCAGCCCCCAAATAAAGGATATCGTGGCTCAATTAACAGCTCCGACTTCTTGAGACTTGTGCGTAAGCGTGATGTTGATATATTCCCTATTNNNNNNNNNNNNNNNNNNNNNNNNNNNNNNNNNNNNNNNNNNNNNNNNNNNNNNNNNNNNNNNNNNNNNNNNNNNNNNNNNNNNNNNNNNNNNNNNNNNNNNNNNNNNNNNNNNNNNNNNAAGAAGATGCTTGAACGATGAAACACCACTGGCAGTAGGTCTAGCTTGATACTCNNNNNNNNNNNNNNNNNNNNNNNNNNNNNNNNNNNNNNNNNNNNNNNNNNNNNNNNNNNNNNNNNNNNNNNNNNNNNNNNNNNNNNNNNNNNNNNNNNNNACACCTTTGTGCCTTGCACCAGCATGACCTAGCTTGTAACGTTCCGTAACCTGAACATTCCCCCAGTGAGATATTTCGATTTCGCGTTCAAGCTCCTCCACAACAGCAAATGGATGATTATTTTCAAAATGGNNNNNNNNNNNNNNNNNNNNNNNNNNNNNNNNNNNNNNNNNNNNNNNNNNNNNNNNNNNNNNNNNNNNNNNNNNNNNNNNNNNNNCAGGAGAGTACGAATAAGGAGGCTGCTCTTCATACGGCCCATATTTCAATTCGGCACCAGTACGGTGAGTGGGTTCAACATTTGTGAATGATTCGACCTTGTTACTGGGTGTCTTAAACAGTGTTGCCTGTTGCTTGATATGGTATGGAGATAGAATAATTGCACTGTCATGGTGATAAACCAACTGAGACTCTGATTGGCTTATCTCTGCAGGGAAAGGTTCAAGAGAGTGTNNNNNNNNNNNNNNNNNNNNNNNNNNNNNNNNNNNNNNNNNNNNNNNNNNNNNNNNNNNNNNNNNNNNNNNNNNNNNNNNNNNNNNNNNNNNNNNNNNNNTGGAAGTTTCCCCCTTGAGTAAAGGTTTGCGCAGTGATATAGCATAGCATTTGGCTCCATTAGGAGCTTCAGGAGCTTCAGTTGGGTTGACTTCAAGAGGAACATATGATGTCTTCTTTTTCTTGCCAAAAGTGACAGCTGCTTTGACCTCTGCTAGATGGTNNNNNNNNNNNNNNNNNNNNNNNNNNNNNNNNNNNNNNNNNNNNNNNNNNNNNNNNNNNNNNNNNNNNGTCAAACTGTGTAGGTGAGAATGCAAGAAGAACTTCTGAAGCTGGATCATTCCCTACATTTTCAACCTTCAATGTCAAATAAACCCTAACGATGTGCGAAGTCAAGTCAACCTGNNNNNNNNNNNNNNNNNNNNNNNNNNNNNNNNNNNNNNNNNNNNNNNNNNNNNNNNNNNNNNNNNNNNNNNNNNNNNNNNNNNNNNNNNNNNNNNNNNNNNNGCGCTCCGCATGGAGGATCTGGAGGTTAGCAGG
>49202_scaffold25015_112.0
GTCGATTGTCCTGAGGATGACGGAGGAGGTAGCGGAAAATACGGCAGCAAAGACCAGGGCTGGTAAGCTATGCACAATCTGTAACTCCAAACGTGCCGCCCTCAAGCGCCCAAAAACCCTTGAACAGATATGCAGGGNNNNNNNNNNNNNNNNNNNNNNNNNNNNNNNNNNNNNNNNNNNNNNNNNNNNNNNNNNNNNNNNNNNNNNNNNNNNNNNNNNNNNNNNNNNNNNNNNNNNNNNNNNNNNNNNGAAATTCACAGAGTAATTGTAGATAATCACCTTTTCAGGCGGGGAGAACGCGTTGCTATTGGAGCTTCCGGAGGCAAAGATTCGACTGTGCTGGCTTATGTTATGTCCGAATTGAATCGTAGGCACGATTACGGCTTGGATCTTTTCTTGCTTTCAGTTGATGAAGGCATCACTGGTTATAGGGATGACTCACTCNNNNNNNNNNNNNNNNNNNNNNNNNNNNNNNNNNNNNNNNNNNNNNNNNNNNNNNNNNNNNNNNNNNNNNNNNNNNNNNNNNNNNNNNNNNAAAGAAATGAAATTCAGTACGGACTTCCTCTAAAAGTTGTTTCATATAAAGAATTATATGGGTGGACAATGGATGAAATCGTGAAGCTAATTGGTTTGAAGAATAACTGCACCTTTTGTGGTGTTTTCCGGCGCCAGGCTCTTGATCGCGGTGCTGCACTGTTGAAAGTAGACAAGCTAGTTACCGGGCATAATGCAGACGACATTGCTGAAACAGTCCTCTTAAACATACTAAGAGGTGACATTGCAAGGCTGAGTAGATGCACATCAATAACCACTGGTGAAGATGGACCTATTCCAAGATGCAAGCCCTTTAAGTATACCTATGAGAAGGAAATTGTNNNNNNNNNNNNNNNNNNNNNNNNNNNNNNNNNNNNNNNNNNNNNNNNNNNNNNNNNNNNNNNNNNNNNNNNNNNNNNNNNNNNNNNNNATGCATACTTCAAAAAGCTGGATTACTTCTCTACTGAGTGCATTTACTCTCCAAATGCTTATCGTGGCTTTGCTCGAGAATTTATCAAAGATTTGGAGAGGATCAGGCCGAGAGCTATACTTGACATCATTAAATCGGGCGAAGACTTTAGGAT
>49203_scaffold25016_61.0
TTGGTTCTGCAAAGCATAGATCTAGAAACAATCATGGCGGATGACGAATTGAGAAACGAGAATAAGGAGGAGGTCACGGATGAAGCAGCAGATATAGCTCTGTTTGACCCAACCAAGAAGAAAAAGAAGAAGCCTGTNNNNNNNNNNNNNNNNNNNNNNNNNNNNNNNNNNNNNNNNNNNNNNNNNNNNNNNNNNNNNNNNNNNNNNNNNNNNNNNNNNNNNNNNNNNNNNNNNNNNTTTAGCCGATGAGGAGTCTGTTGATGCCATAGCTGATAAGACTGAGAGCTTATCTGTTGCTGATGGTC
>49204_scaffold25017_50.0
CAGTTTTCAATTCATTGCAATGGGAGAATTTGCCACAGCAAGTGAAAAGTTCCCAAGGCCAAACGCATACATCTTTTGGCAATATGCCAGTCTCATCTGCTTCGTTTCAAGGGAAACATGTCGAAACGCCATATAATTCTTCTGTCTCTAGAAATATAGTTGGCAGTTTAAGAAACGGTTCAACGAGCTCAGCAATATCATCTCAGCAGGTTGATGTTTCTCAAAGTGGGCCCGGTCAGAAGTCGTCCCCTGCTTGTAGAAGGAACGTTCCGTCAATTTTCAGCACGTGCCCTAGCCAATCTTCAGAGCTCAAATACTGATTATTCT
>49205_scaffold25018_83.6
TCCCAGCCCATCAAGCCCCATTTTTCTATCAGTCTCCTCCAGCAACGCCATCAAAGACGTCNNNNNNNNNNNNNNNNNNNNNNNNNNNNNNNNNNNNNNNNNNNNNNNNNNNNNNNNNNNNNNNNNNNNNNNNNNNNNNNNNNNNNNNNNNNNNNNNNNNNNNNNNNNNNNNNNNNNCTCACCGGCTGCTCGCTACCCTCTTCCTCCTCCTCACCACCGCCGCTGCCANNNNNNNNNNNNNNNNNNNNNNNNNNNNNNNNNNNNNNNNNNNNNNNNNNNNNNNNNNNNNNNNNNNNNNNNNNNNNNNNNNNNNNNNGCCACTTCCCCCACCGCTCTCTTCCTCCTCGTCATCGTTTTCCTCCTCCCCTTCTTCGTCCTCATTAGGCTCCCTCCGCAACCTCCTCATCGCCAAGGAGCTCGTATGCTCGAANNNNNNNNNNNNNNNNNNNNNNNNNNNNNNNNNNNNNNNNNNNNNNNNNNNNNNNNNNNNNNNNNNNNNNNNNNNNNNNNNNNNNNNNNNNNNNNNNNNNNNNTGCCCTCTCTATTGCCCTGCTGGAATTCCTATCCAACAAATTCGGCCTAACATTAGGCTGAGTCGACTCGGGCGATTCACCGAACTGAGTGAAGGATCGGCGACCAGTCGTCATCATCCGGTCGGTACTATTGTTGTTGAGGGGGATGTCGGAGGCTGGGATTCGGACACTGGAGGTCCAGTTGGATCCGCTCCCGTTACGGCGGAGACGGAGCTTGTCCTTGAAATTCTTCCAGCTCTTCTTCCCGTCTTTGTACGCTCCACTGCCGGATTCCTCACGGATAATGTCAAGCAGCGTCCGATTTGACTGGATTCGTTCCAACGGCTCGTCAATCGGCCGAGTCTGTCCTCTTTTGTCACTCAGCACCGCGTTTAGCGTCATACCGGATATGTTTCGGCCGGAGGCGTTGCGATTGTAATTACTCTGATGATCTTCCTGTTTGATTCGTAAAAAGTCCCGCAGATTCTGCGAATCCGTTTCCATTGAAGGAATTTGGATTGTGANNNNNNNNNNNNNNNNNNNNNNNNNNNNNNNNNNNNNNNNNNNNNNNNNNNNNNNNNNNNNNNNNNNNNNNNNNNNNNNNNNNNNNNNNNNNNNNNNNNNNNNNNNNNNNNNNNNNNNGTAATTCTAGGGAATTTAAGAATGGGAAGCTTCTTCGTCTCAGATTTCTTGGAATCTGGAAATAATCATAATT
>49206_scaffold25019_135.0
CCCACATTCATTTTCTTCAATAGTCTTGACATGGTAAACCTGTAAACAGCAACTTAATAATATGCCAAAAGGCAAGGGGATTAAGAGTCGGCAATTGTAACCTCAACTTCGACCCCAGGTTCAATAGTTATTGAAGTNNNNNNNNNNNNNNNNNNNNNNNNNNNNNNNNNNNNNNNNNNNNNNNNNNNNNNNNNNNNNNNNNNNNNNNNNNNNNNNNNNNNNNNNACAGGTGAGCTGAATAGGTCAATCACACGCTTGTGGACTCGCAGTTCAAACCTATCCCATGTGTNNNNNNNNNNNNNNNNNNNNNNNNNNNNNNNNNNNNNNNNNNNNNNNNNNNNNNNNNNNNNNNNNNNNNNNNNNNNNNNNNNNNNNNNNNNNNNNNNNNNNNNNNNNNNNNNNTCCTTCGCCACAAGGAGACTTCCTAGTAGT
>49207_scaffold2502_85.2
CTTAACTCCAAGTGATTTTATCTTTCGAGACATAAGAAACATTGGCGTGCTGGCTCTGATTGTCGTCACGTCATAAGTTTCAACATGATAGATGACCTCCTCAATTGCATCAATGCCTTCCTGTACTGTGAAGTGGAACTCATGGTGACGGGTTCCAAGATAGTCCGCCACTTCTTTTCCAGCTCTCAAATCAGGAGAACCCTNNNNNNNNNNNNNNNNNNNNNNNNNNNNNNNNNNNNNNNNNNNNNNNNNNNNNNNNNNNNNNNNNNNNNNNNNNNNNNNNNNNNNNNNNNNNNNNNNNNNNNNNNNNNNNNATGTAACTGTGATCCCCATTGGCAGGCTACTTCAGAATTTTTCATATAGCGGGAAGCCACTGAAGNNNNNNNNNNNNNNNNNNNNNNNNNNNNNNNNNNNNNNNNNNNNNNNNNNNNNNNNNNNNNNNNNNNNNNNNNNNNNNNNNNNNNNNNNNNNNNNNNNNNNNNNNNNNNNNNNNNNNNAGATGAGTCAAGCCCACCAGATAGAAGCACACCAAAGGGTACATCTGTCATTAGCCTCTTAACAACAGCCTTCTCAAANNNNNNNNNNNNNNNNNNNNNNNNNNNNNNNNNNNNNNNNNNNNNNNNNNNNNNNNNNNNNNNNNNNNNNNNNNNNNNNNNNNNNNNNNNNNNNNNNNNNNGAGCTGAAGGTATGTGCTCTGAGTACCATTCCGGGTTGTACCATCTCCTGAGCCCTCCATTTTTGCTAGAATATATGTGACCAGGAAGAAAAGA
>49208_scaffold25020_127.9
AACTTCAAGTCACTCCTTCCAATGGGCACCAATGTAAAGTGCTTCGCAGATGCTGGTTACTTCATCAATACAAAGGACGTATCTGGAGTGCAACACATTCAAGGTTTTTACGATGATGTTGTTGCAACACATGGATCAGCAAAAAATTTACCCCGTGCATGTACGTCGAAAATGAAACCTGGTTTGTGTTTTTTCCCACAAAATGTGGCAAAAGAAATTCAGACTCCACTTTTCATTATA
>49209_scaffold25021_43.8
GCAGGAAGTAAGAGGACAACAGCAATAGGGGCCATGTAGAGGAGCAAATTCATGGAATTCAATTTTTCCCCTTCAGAAGAAAGCAAAATTCCCTGAACAACTGATTTTAGTGCCCTTGCTGCTGTTGCACCGACACAGATGAGAAATCCAAACAAATGGAAACTCGGCTCACCCCCACTTGCAATAACAACTCCAGTAACAACAGGAATCAACGTGATGTACGTCAACCACGCCTCCCTCTTGAACGTCATCAAATACGCAAACACGGCCGTAAAAAACGGCGTCGTTGCCCCAATCGCC
>49210_scaffold25022_54.2
AAAAAATATTTAGTTGCATTTGAACTTTGAATAGTTTTTTCTTATGTTTTATGATGTGTCACTTAATTCGGGGGGCGGATGGGATCTGGAGATATAATTCATGTTGTTTGATTTAGATTTTTGCTGGTAAACTAATATTAAGACATAATGGATTCTAGAGAGTATGGAGAAAGAGAAGGCGGGGGAGGTGTCGAATAATGTTTGATTGTGTATGTGTGGCATTAGAAGAGCAATAAGAGAAGTGGCTNNNNNNNNNNNNNNNNNNNNNNNNNNNNNNNNNNNNNNNNNNNNNNNNNNNNNNNNNNNNNNNNNNNNNNNNNNNNNNNNNNNNNCGGTGTCGAATCATGTCTGTTGTAGAGTTGGTAGGTCTGGAGTGTTTTTGAGAAAACGTACAAGTTGCCTTTTAGTGTACAAGACTACGAGTCAGCAAGCAATTGTCGAAAAAAATTATGCCCTTTCTTCGATCATCATGTGGTTTCCTCAATCTGTTGGAGCTATTATGGCATTAGATGGATTTTCTTCAATTTTTTCAGAAATTAATATGTATTAAGGAAAGACATAAGATGAAGTAGTTGCCACATTCTTTTTGTCATT
>49211_scaffold25023_162.3
GTTAACCTTGTTCTTGTTCATAGACAGAGGGTGAACACTGTAAGCTTTAAGCATGAAAGCTTTAATGGCGTCTCCACTNNNNNNNNNNNNNNNNNNNNNNNNNNNNNNNNNNNNNNNNNNNNNNNNNNNNNNNNNNNNNNNNNNNNNNNNNNNNNNNNNNNNNNNNNNNNGTCTTCACCCCTTATTTCGAAAACTTCAACCGTTCACTCCAGAAATCCCAATTCCAAAAACCCACCTCACTTCTGTGTAGAGCAGCCTCCGTTATTTCTCCCCCACCTCCAAATTTCAACTTCAAGAATGAAATTCTCGATATTTCNNNNNNNNNNNNNNNNNNNNNNNNNNNNNNNNNNNNNNNNNNNNNNNNNNNNNNNNNNNNNNNNNNNNNNNNNNNNNNGACGTCAGCAATTGCTGAAACACACCCCGAACTACTCGACTTGGCCGAAAATGGAACGCTGGTACTGATTCAGAAAAGCCAATTCGGGCCAGTTCCGTCGTGGAGAAGTGAGTTCGTTGAGCCTGAGGGTATTTGGGTAATTGGGACAACGCATGTTTCTCAAGAATCGGCTTCTGATGTTGAAAGGGTTAT
>49212_scaffold25024_58.4
TGACTACAATCGAATTCATAATGAACGTCTTCAAAGCTATTCGTGTCTTGCTTGTTGTAACACTACATTTAATTCAGGAACCGCGATCACTTCTTGTCTCACAGTACCAGCTTTCGCAGCAGCAATAACCCGTCTCTGCAACTTAATTATCCCCATGCGCTTAGGGACAACATAAAGTACAGCCATGGAGAAAACTAGAAATCCAGCTAAAAGTATCACTTTATCAAGAACGTCCTGACGCNNNNNNNNNNNNNNNNNNNNNNNNNNNNNNNNNNNNNNNNNNNNNNNNNNNNNNNNNNNNNNNNNNNNNNNNNNNNNNNNNNNNNNNNNNNNNNNNNNNNNNNNNNNTGAGAGAAGGCTTCTTGTTCGTGACAGCAGCGAGCTATGACCCTTGTATTCACNNNNNNNNNNNNNNNNNNNNNNNNNNNNNNNNNNNNNNNNNNNNNNNNNNNNNNNNNNNNNNNNNNNNNNNNNNNNNNNNNNNNNNNNNNNNNNNNNNNAGTCTTTCTTAACACTTTAGTTAATTCCTCAATTGTCACGAGTGTGCTCGTACTCCGTTCAACTTCCTGAACCATGCCTTGGCGAGTTCGACGAAGACTCTCTGTGATGCTCTCAGCAGCANNNNNNNNNNNNNNNNNNNNNNNNNNNNNNNNNNNNNNNNNNNNNNNNNNNNNNNNNNNNNNNNNNNNNNNNNNNNNNNNNNNNNNNNNNNNNNNNNNNNNNNNNNNNNNNAGATTACGCCTTCTAGCAGTAGATTCTTCCCCACCTCCCAATAGCAGCTCTCTCTCTTGTTGAGCAGNNNNNNNNNNNNNNNNNNNNNNNNNNNNNNNNNNNNNNNNNNNNNNNNNNNNNNNNNNNNNNNNNNNNNNNNNNNNNNNNNNNNNNNNNNNNNNNNNNNNNNNNNNNNNNNNNNNNNNNNNNNNNTGCTTGCAAATTAGCATTCCTCAAACTCAGCTGCAAACTCTGAATTTGATTTTTCCNNNNNNNNNNNNNNNNNNNNNNNNNNNNNNNNNNNNNNNNNNNNNNNNNNNNNNNNNNNNNNNNNNNNNNNNNNNNNNNNNNNNNNNNNNNNNNNNNNNNNNNNNNNNNNNGGGCCAAACATTGTGCGCTTTCAACATCATCAACAGAAATGAGTTGTGGGGCCAAGNNNNNNNNNNNNNNNNNNNNNNNNNNNNNNNNNNNNNNNNNNNNNNNNNNNNNNNNNNNNNNNNNNNNNNNNNNNNNNNNNNNNNNNNNNNNNNNNNNNTGAATTGAAGGAATTGCAGCACGTTTAATCCATCTTGTGCTAACCCGTTTAATCTGGGCAGAGAAAGTTTGTTCTCCGTTTCTTGAATTTCGACCAGTTTGGTACTTGTTGATGNNNNNNNNNNNNNNNNNNNNNNNNNNNNNNNNNNNNNNNNNNNNNNNNNNNNNNNNNNNNNNNNNNNNNNNNNNNNNNNNNNNNNNNNNNNNNNNTATTCTTGGATAGAGTCGATGTGTTTGAGGATTTGGCTGTGCGTTTCTTGAAAGTTTTTC
>49213_scaffold25025_45.5
GCAAGATTATGTCTGAAGTTTCCGTTGCTTTATCAAGAAGGCGTACAAAACGTCCTGTTCAGCTGGCGGCGCATAATTGGCTGGATGCTAAACGGAGTCTGCAGCTCCCTCGTCGTCTTCTTCTTCTGCACCAGATCNNNNNNNNNNNNNNNNNNNNNNNNNNNNNNNNNNNNNNNNNNNNNNNNNNNNNNNNNNNNNNNNNNNNNNNNNNNNNNNNNNNNNNNNNNNNNNNNNNNNNNNNNNNNNNNNNNNNNAACTCCTCGGCGCAACAATGTACACTTGCATCGTTTGGGTCGTGAACTGCCAG
>49214_scaffold25026_114.5
GACGTTCTTTTAGAACATAGTTACGAGTAACGAAAGTGATTGAGCCACATATACATGAATCACATATGGTGAAAAATGAGGTAATCCTATATAAAGGATTTCGAGTTCCATGGACTGTAACAACAGTTGAAGTAATCNNNNNNNNNNNNNNNNNNNNNNNNNNNNNNNNNNNNNNNNNNAAGGATTTCAAGTTCCATGGACTGTAACGACAGTTGAAGTAATCCACTCATCTCTTATTCCAAACAAAGACATTGTTTCAGAGAAACGTATTCCAGAAAGACAGTTTGTTAATATTCCTTATTGCCAAAATTCTTNNNNNNNNNNNNNNNNNNNNNNNNNNNNNNNNNNNNNNNNNNNNNNNNNNNNNNNNNNNNNNNNNNNNNNNNNNNNNNNNNNNNNNNNNNNNCGGATGAACTGGAGGGTGTGGACGTTGCTCNNNNNNNNNNNNNNNNNNNNNNNNNNNNNNNNNNNNNNNNNNNNNNNNNNNNNNNNNNNNNNNNNNNNNNNNNNNNNNNNNNNNNNNNNNNNNNNNNNNNNNNNNNNNNAAGTTGGGCCGATTTCATGGCAATGGGGATACAAATCAGGACTATACCAAACATGGCGAAAGCAGTGTTGCGCTTCCAATGCTTCGGCCGGCAGTTGGGCCCACCCGTCATGCTCCATACCTTTCCCCTGAAATCTCCGCCGTCTGTGCCACCGTGGTGGTGATCTCCGCCGCCCATTTTCCGTCGTTGAATTACTACTACTGCAGAATGAATGAATCAAGAGAAATAACAAG
>49215_scaffold25027_142.1
TAATACTAGAGATTCGTACTATGCACCATTCATCAATTGGAACTTCATCCAATCGACTATGTAGTTCTGAGTTTGATACTAGTCGCTCCTTGTCGTGTACATGCTACTTCTTGTAGAACATTGTATCGTTACAAGTAAAAGTACATAGTGCAAGAGATCGTTTGCTCTTTGGATTCTATATCCGTTTGTAATAAGCTAATTTTGTGTTGGCGCCATTGA
>49216_scaffold25028_37.3
AGTGGCAGCTTCGGTATCTATTTGTGCTCTTTGCCCCCTATTGGCCATCCCGTCAAAGTCCGTTTCAAAAGCTTTAGTCACAGCAGGCATGAATGGGGATGGTTCAAACGGCTGTGACATGACATGATCTGATAATANNNNNNNNNNNNNNNNNNNNNNNNNNNNNNNNNNNNNNNNNNNNNNNNNNNNNNNNNNNNNNNNNNNNNNNNNNNNNNNNNNNNNNNNNNNNNNNNNTAGAATGTAGATCCAAAAGCCCAGCTCCAAAATCTCCCCTAAAGTCGGGAGAANNNNNNNNNNNNNNNNNNNNNNNNNNNNNNNNNNNNNNNNNNNNNNNNNNNNNNNNNNNNNNNNNNNNNNNNNNNNNNNNNNNNNNNNNNNNNNNNNNNNNNNNNNNNNNNNNNNNNNNTGCACCTGAACTTTGGGCGCTTGGAGTATAAGATTCAGAGCCAACCTCGCCGTTGAAATTAAG
>49217_scaffold25029_56.2
CGTATATGGAGAGATCTGATACATAATCCACTACATTTGATTTTCTCCGTTGACGTACTTGGAATGGCTAGCTCCACTTTAGCGTCTCTTAGCAAAGGTTTCGCCCATCTCTCAACTGATGGACAATTCTTACAGCTTCGTTCAAAGCAGATACGGTCACGTAGGATCACTGGTGTTGGTGACGGTATCGTACAAGGAACAGAAGCTCTTGCACAAGGCGTCGCTTTTGGAATGTCAGGGGTTTTAAGAAAGCCTGTTGAGAGTGCTAGACAAAATGGGCTTTTGGGCCTGGCCCATGGATTAGGACAAGCTTTTGTGGGAATATTTGTACAGCCAGTAAGTGGAGCTTTAGATTTTCTCTCTTTTACCGTTGACGGGATTGGTGCAAGTTTTTCCAATTGCTTAGAGATTCTCAACAACAAGAAAA
>49218_scaffold2503_89.4
TAATTATCAATGATGTCAAATAATAGCACTTCTGGATATAAAGCATTTATATGTTTCTAAATATAGTAACATACCTATAACGGGGGCAAACTAAAACTGAAAACCAACCAATTAACTTGGGACTGAGGGAGCAAATAAGAGTATATAATGGATGAAATGTCCAAAATATTTTCTTGCCCGGACTCATTTAAATATAGNNNNNNNNNNNNNNNNNNNNNNNNNNNNNNNNNNNNNNNNNNNNNNNNNNNNNNNNNNNNNNNNNNNNNNNNNNNNNNNNNNNNNNNNNNNNNNNNNNNNNNNNNNNNNNNNNNNNNNNNNNNNNNNNNNNNNNNGAGCTTAAAGCCAGACGATGTCAAAGTTGGTTGTTAATAGCTCTAAATAGTACAGGCCAATGGACTGACAGTGACTATGACAAGAACGTATCACCCTACTTGTGCATTTACCGTTAGCAAACGGATTCTTCAAACTTTCACATACCTCTCTGTTAACTCCATTGTCTTTCTAAGTTCTAACACGTCTTTTTGCCTACATCTGTTACCAAATTAAAATTTCCNNNNNNNNNNNNNNNNNNNNNNNNNNNNNNNNNNNNNNNNNNNNNNNNNNNNNNNNNNNNNNNNNNNNNNNNNNNNNNNNNCACATACAAATTTTCACCTCTGTTTTTAACCAAAACAATTACACAAGAAAGTAAGT
>49219_scaffold25030_97.1
ACTGCATCGCATGCCATCTCCACTAGGACCCTATTTTCAGTTTTTTATAAACCAAGGACTAGTCGATCGGAATTCATTGTGAGTTTAAACAAGTATCTTGAAGCTCGAAATCACAAGCTCTCAGTTGGGATGAGATTNNNNNNNNNNNNNNNNNNNNNNNNNNNNNNNNNNNNNNNNNNNNNNNNNNNNNNNNNNNNNNNNNNNNNNNNNNNNNNNNNNNNNNNNNNNNNNNNNNNNNNNNNNNNNNNNNNNNCGAAGTTCCAGAAAGAAGGTTCAGTGGGACAAT
>49220_scaffold25031_40.0
ATTAAAGTCTTGGCGTGTTTGATTGATTAGTCAATTGTGCAATCGTCAAGGCTAGGTTGTCGGTGATCGAGAATTCCGATGTCAGGACCCTTGGACAGATTTGCAAGACCTTGCTTTGAGGGGTCATCTGGTAATGANNNNNNNNNNNNNNNNNNNNNNNNNNNNNNNNNNNNNNNNNNNNNNNNNNNNNNNNNNNNNNNNNNNNNNNNNNNNNNNNNNNNNNNNNNNNNNNNNNNNNNNNNNNNNNNNNNNNNNNNNNNNNNCGAAAGAAGGACGAAAATTGGCTCGTTGAAAAAGAAAGCGCTAAATGCATCTTCTAAGTTCCTCAAGAAGAAGAGCAATAGGAGAAAGAGTGATGGTAGAGTCAGTTCTGTTTCAATTGAGGACATTCGAGATGCCGACGAACTACAAGCCGTTGAGTCGTTCAGACAAGCCTTGATACTGGATGAGTTGCTACCAGA
>49221_scaffold25032_84.5
GTTGTACTTAAACCTGATAACACATGAAGCATATACAACTATTTCCAAAACAAGATGAGATTACCAAAACACTTTCATCCTTCCACACAACTTAATTCACCTACTATGCTACTTAATGGTACATGTCAAAACGCTCATCAGGCTCCAAAAGCCCACCCAATCGCCTTCTCCAGAAATACTCTTCGTTCTCAGATGTCAAAATATCATCATCAATCTTCCGACCAACGAGATTCATCACGTCCATATACTCCGTCGCTTCTTTAACGCGTTTCTGTGCAAGAAGCAGATCAAGACGTTTCCGTTTCAAAATTTCACTAGCTTCGGTTATAACAGGACCCACGTTCTTCTTCGATTTTTTCAGCAACAGATTTTCTTTANNNNNNNNNNNNNNNNNNNNNNNNNNNNNNNNNNNNNNNNNNNNNNNNNNNNNNNNNNNNNNNNNNNNNNNNNNNNNNTGGAAACCCGAAGCTTCTTTCAACTTTGATAAATGTTGGTTCAACCATGATACGTCAATTTTTGCTGCCTCTACATCTGAAATCTCGTTTTGAATGGTTTCAAGATTGCGCGAAATTATGTCACTGTAATAGTTCTGCAGATTCGAAACAACATCACAGACAACTTCAAGTAAAGANNNNNNNNNNNNNNNNNNNNNNNNNNNNNNNNNNNNNNNNNNNNNNNNNNNNNNNNNNNNNNNNNNNNNNNNNNNNNNNNNNNNNNNNNNNAGGTGCAAAAGTCGCTTTCACTTTGTAGCCATTAATATCAACTGTCTCATTAGACCTTTCACCGATTGATGTAACTGGATTGGGGGGTGGGGTGGTAATCTTTGGTGTTTGTTCTTTATCGTCCTTTGATTTGGAACAGTTAGTCCTGACTGGAGAACTTGTACCCGGGAATACAGGATTGAGAGATTGACCCTTAGACTTTTTAGACACATGCATGTGACGATCTGCAACATCATCTTGAGTAACATAAAGAGGAGCTGGAATTCTTCTTTCACATGCTTGGTAAACATCAGATTTTGCAGCAGGTTGCTCTTGTTTTGTGCTTCCTTCACACTCGTGATTCTGTAAATTTTGTGTAGCTTGTCGCTTAGATGCACGAGAAATTTTCAACAATAACCTTCCAGTACCACCACTGGGGCATGTTACCTGCAAAATAAAAANNNNNNNNNNNNNNNNNNNNNNNNNNNNNNNNNNNNNNNNNNNNNNNNNNNNNNNNNNNNNNNNNNNNNNNNNNNNNNNNNNNNNNNNNNNNNNNNNNNNNNNGTGGCTTGGAAGCAAAGTGTGTGCTATTTGAATACATAGCTCACAAGTGTATATTAATTGTTAAAACAAAA
>49222_scaffold25033_106.3
ACAGAATCCAGTATTGTGCATCAATTACCAATACAGGCTATATTGAACTACATGAAATATCTATGCCTATGCGACATACATAATTTCATAATTAATACATTTGTGACAAACAACCATACTTTTTAGGAGCATTGACANNNNNNNNNNNNNNNNNNNNNNNNNNNNNNNNNNNNNNNNNNNNNNNNNNNNNNNNNNNNNNNNNNNNNNNNNNNNNNNNNNNNNAAGGATTCCATTTTCGAACTTTGTTGAGACGTAACTGGCATCAGAACGTTCAGGAAATGNNNNNNNNNNNNNNNNNNNNNNNNNNNNNNNNNNNNNNNNNNNNNNNNNNNNNNNNNNNNNNNNNNNNNNNNNNNNNNNNNNNNNNNNNNNNCTGTTGTTGAGAATCCATTATTGCCACTTAATTTGACAGCTTCATGCTCCACTTTGACCTTTATGTCCTCTTTCTNNNNNNNNNNNNNNNNNNNNNNNNNNNNNNNNNNNNNNNNNNNNNNNNNNNNNNNNNNNNNNNNNNNNNNNNNNNNNNNNNNNNNNTATCTGGAAAGGTCAACTTTCAGCGTGTAACAGTCAACGGTTTCCCGCCAACCATGACTGGCGTCAGGCTCAGGGGTGTCGCGTTGGGATATTTTGGTAATTTTGTGTTCGCTGGGAGCTGTGCGTTGGTGTAAATTTGGCGGGGTGGTCCCATGAGTCGTATTACCGCCAAATGAGTTGATGCTATGGTGGAATGGTGCATATGGTGCAGGGAAAGA
>49223_scaffold25034_46.8
CAATCATGTCGTAATCTCCGAAACCCATGGCAGCTGGAAGATTAGCAATATCATCTTCATTCAAGCACCTTCCCCACAAGAAAACATNNNNNNNNNNNNNNNNNNNNNNNNNNNNNNNNNNNNNNNNNNNNNNNNNNNNNNNNNNNNNNNNNNNNNNNNNNNNNNNNNNNNNNNNNNNNNNNNNNNNNNGCATCTTGGATTCAGAGCCTTCACTATCCGACCTACCAAATGCATCCATATCTGTTGGGGGTTTAACGCCAACCCAAACTTCCGTTTCTTGTTCCCATACGCCATTCCCTATGTTAAGTGGAAGTCCAGTCTGATGACCGTCGTAACCACCATCAATGAAACAAGTTGCCTCCCCTAAATCAGCNNNNNNNNNNNNNNNNNNNNNNNNNNNNNNNNNNNNNNNNNNNNNNNNNNNNNNNNNNNNNNNNNNNNNNNNNNNNNNNNNNNNNNNNNNNNNNNNNNNNNNNNNNNNNNNNNNNCCCATCTGCGATGCTTGAGGAACTTATACTCCATTCCTTAGCAACAGTAGTCTGTCTATCTCCTTTTGTAATTAAGCGTAGGCCAACTTGCCCAGCTTCAATGCCTTGTTCAGANNNNNNNNNNNNNNNNNNNNNNNNNNNNNNNNNNNNNNNNNNNNNNNNNNNNNNNNNNNNNNNNNNNNNNNNNNNNNNNNNNNNNNNNNNCTCAGCACCGGCCACAAGAATTTCCCAACAAACTTTCCGCTGAAATTCAGTGCCCAAAAGACATGCTGGGCCGGACTCGGGCTGGATCATTACAGAAACGGAGAAGCTCACTTTCTGGCTTTGACATAAACAGGGATCAATCTGGCCACAATGTCTTCCACTTGTTGTGGGTTCATCATCAAGAACACATACAGCACCAGAAAGCCCAGTCTGCAGTGCCCTTCGAGATAACTGAGTAGAACGAATTCTACNNNNNNNNNNNNNNNNNNNNNNNNNNNNNNNNNNNNNNNNNNNNNNNNNNNNNNNNNNNNNNNNNNNNNNNNNNNNNNNNNNNNNNNNNNNNNNNNNNNNNNNNGTTGGAGACATGCTCACGTGCAAAAGAATCAACAATTACTGAATCGCCTCCAACAGCACGAACAGCAGCTGCCATGGCTGCCGCCTCTCTGTTGCCGGCATTAGGAATAGACGAGATGAGAGAAGCCTCAATCTCC
>49224_scaffold25036_50.0
CAATCCTTTACTCAGTTCACTTCTCTACTTTCAACTTTACCAATCTCAGCTGAACAACCACTACAAAAGCTCTACAATTTTAGATCTCCTCCACAACCACCAAATTCTAAGCAAATCAACGTCTATTTCTGCAGATCNNNNNNNNNNNNNNNNNNNNNNNNNNNNNNNNNNNNNNNNNNNNNNNNNNNNNNNNNNNNNNNNNNNNNNNNNNNNNNNNNNNNNNNNNNNNNNNNNNNNNNNNNNNNNNNNNNAACATCAAACATATATCTCTGCCCAACCACAAAAACACTCGCACAATCA
>49225_scaffold25037_61.0
TACTACCACATACTGCATCACTCGCCGGGGCTTGTTTTTCGGTTTTACCAAGACACCAGCAAGCTTGGTCGCCCTGAAGATGACGGTTCCATGAGTATTACCACCACTATGCAGGGTATCAATGAGAAGATTGTTTCNNNNNNNNNNNNNNNNNNNNNNNNNNNNNNNNNNNNNNNNNNNNNNNNNNNNNNNNNNNNNNNNNNNNNNNNNNNNNNNNNNNNNNNNNNNNNNNNNNNNNNNNNNNAGGCTGCGATTAAGTCAGTCGATGCTCAGGAGTCATTTAATGGCGGAGTTCAAGTTCTTGTNNNNNNNNNNNNNNNNNNNNNNNNNNNNNNNNNNNNNNNNNNNNNNNNNNNNNNNNNNNNNNNNNNNNNNNNNNNNNNNNNNNNNNNNNNNTTTGACGGGGAAGGAAAACACTGTTTGCAATTTTGCTCAGGCTTTCTTTCTTGCACCACAAGACAAAGGGTATTTTGTTTTGAATGACGTATTCCGGTACGTGGACAATGTCAGTGTGAACCCTGCCGTGGTCAATGAAGTTCCGGTTCCTGCTGTTGCTGCTGAGCCAGTTCCTGCTCCTCCAGTTCAGGAGAACCACTCTTTGGAGCAGAGTCCGCTAGCTGCAGATGAAGCCATTGCAGATGAAGCGATCATTGGAGAAGTTTACAACCCTTCGG
>49226_scaffold25038_26.0
AATTTAAGCCCCATGTATCGGAGTAGAAACTTACCCACATACATCAATTTGTTGAATCGCCCAAATTAGGAATTACCAATTTAAGTCAATTTGAAGGACAACACAAAAAAGTATTTGGTGAATTGAACTACATTTACNNNNNNNNNNNNNNNNNNNNNNNNNNNNNNNNNNNNNNNNNNNNNNNNNNNNNNNNNNNNNNNNNNNNNNNNNNNNNNNNNNNNNNNNNNNATTAATCACCGCTCAAACAGGTAGTTCCATTTGCTCGAGGCAATTCTAG
>49227_scaffold25039_61.6
TCTTGGCAGATATTCAAGAGAACTCGCTTGAACGTGATTGCTTTGCCATCTGGCTCGTCTGACGGGAAATGGGGCAGCTTTTCGTTTAGATCCGAACAAAGCAATGCGTACATGGGGCAAAACGTTGGCTCCAACACAGCTTTGTCAAATACCAAGGAGATTACATCCTTTAAAATGTCANNNNNNNNNNNNNNNNNNNNNNNNNNNNNNNNNNNNNNNNNNNNNNNNNNNNNNNNNNNNNNNNNNNNNNNNNNNNNNNNNNNNNNNNNNNNNNNNNNGTGATACCAGATTCGATCAGTTGTCCCTTGAGAAGATCGAATTTCTCNNNNNNNNNNNNNNNNNNNNNNNNNNNNNNNNNNNNNNNNNNNNNNNNNNNNNNNNNNNNNNNNNNNNNNNNNNNNNNNNNNNNNNNNNNNNNNNNNNNNNNNNNAGGAGTCAGCTTGTTCAGAATACCTTTGACTGTTTTCAAAACACGGTCCTTATCAGAAAGAGTCCCTCTTCGAACAGACCATGGTACTTCTGCCTTGATTAAAGCAGGTGTGACNNNNNNNNNNNNNNNNNNNNNNNNNNNNNNNNNNNNNNNNNNNNNNNNNNNNNNNNNNNNNNNNNNNNNNNNNNNNNNNNNNNNNNNNNNNNNNNNNNNNNNNNNNNNNNNNCCTACTAGGATCAAATCGGTTGCCAAATTCAGGGACTTGTGCAGACCGATTACGCCAGTCACGGTTGTCTGGNNNNNNNNNNNNNNNNNNNNNNNNNNNNNNNNNNNNNNNNNNNNNNNNNNNNNNNNNNNNNNNNNNNNNNNNNNNNNNNNNNNNNNNNNNNNNNNNNNNNNNNNNNTTGAGAGTAACGATTCTGAGCCTGAATAGGTGGATTATTTTCTCCACGACTCNNNNNNNNNNNNNNNNNNNNNNNNNNNNNNNNNNNNNNNNNNNNNNNNNNNNNNNNNNNNNNNNNNNNNNNNNNNNNNNNNNNNNNNNNNNNNNNNNNNNNNNNNNCAGTTAGGATCTGCACCAAAAAATTCGGCTTCTACTTCTTGTTTTACTTTCAGAATATCATCTGAGATATCATCTG
>49228_scaffold2504_77.4
CTCCATCCCCCCCTCTCATCTCACGCACAATTTCATCGTTTCGTTCTCACTCTTCAGTTTCCCCAAATGGCAATCGCAGCTCCAAAATTCACAACTAACCTTTTCTCCGACGCCCCATCACCAACCCGCCACCGCAAACCACCACCGCCGCACCACCACCTCCACCTCCCATCTACAAAACCCTCTTCCAGGTTTCCCCCATTATTGACAACCTCTGTTGTTCGCAGAGACACTACAAAAACAACATGCAAGGCCACTGAAGTATCNNNNNNNNNNNNNNNNNNNNNNNNNNNNNNNNNNNNNNNNNNNNNNNNNNNNNNNNNNNNNNNNNNNNNNNNNNNNNNNNNNNGGCTAAGTCCGACGACGACAAGAATTGGGTTCCGGTGGTGCCTCTGGCGGCGCTGCCAAAGGGAGATCGGCGCGTGATTATACAAGATGGTGAGACTATCTTGCTTCTGTGGTATAAAAATGACGTCTTTNNNNNNNNNNNNNNNNNNNNNNNNNNNNNNNNNNNNNNNNNNNNNNNNNNNNNNNNNNNNNNNNNNNNNNNNNNNNNCGAGAACAGGTCCCCTGCTGAAGGGGCTTATTCTGAAGGCTTGATCAATGCCAAGCTAACTCAGGATGGATGTATTATCTGCCCGACAACTGACAGCACGTTTGATTTGCAAACCGGAGAGATCAAAGAGTGGTACCCAAAGAATCCTGTACTCAGAGCCCTCACCCCACCTATAAGAACACTATACGTCTACCCTGTGAAAACTGACGGTGANNNNNNNNNNNNNNNNNNNNNNNNNNNNNNNNNNNNNNNNNNNNNNNNNNNNNNNNNNNNNNNNNNNNNNNNNNNNNNNNNNNNNNNNNNNNNNNNNNNNNNNNNNNNNNNNNNTGGCCTACAATCAGATGCAGCTACTGAGAT
>49229_scaffold25040_55.9
GGTGGTGGTCTAGGTGGAGGTTCAGGCCAAGGTGGCGGGTTTGGCGCTGGTGGAGGAGTTGGTGGCGGTGCTGGAGGAGGGCTTGGAGGAGGTGGTGGAGCTGGTGGAGGTGGAGGTGGTGGTCTAGGTGGAGGTTCNNNNNNNNNNNNNNNNNNNNNNNNNNNNNNNNNNNNNNNNNNNNNNNNNNNNNNNNNNNNNNNNNNNNNNNNNNNNNNNNNNNNNNNNNNNNNNGGGTCATGGTGGCGGTTTTGGAGCTGGAGGAGGTGTTGGTGGCGGTGCTGGAGGAGGCATCGGAGGAGGTGGCGGAGCTGGTGGAGGAGGAGGTGGTGGTATAAGTGGAGGTTCAGGTCATGGCGGCGGTTTTGGAGCTGGANNNNNNNNNNNNNNNNNNNNNNNNNNNNNNNNNNNNNNNNNNNNNNNNNNNNNNNNNNNNNNNNNNNNNNNNNNNNNNNNNNNNNNNNNNNNNNNNNNNNTAGGTGTAGGTGGTGGTGGTGCTGGAGGAGGGCTTGGTGGAGGTGGTGGAGGAGGTAGTGGTGGTGGCGG
>49230_scaffold25041_188.3
TTGTGATTAGCATCCTTATACATCCCTGGCTTCTCCTTGTGAAGCGATTCAGCCAATCCCTTATTCGGATGAGCCTGTATTGAAAGCGCTTTCGCAACGGAAAGTACCTTGAACAGAAACGGGAGATCCGTGCCCCANNNNNNNNNNNNNNNNNNNNNNNNNNNNNNNNNNNNNNNNNNNNNNNNNNNNNNNNNNNNNNNNNNNNNNNNNNNNNNNNNNNNTTCTCAAGAACCTTATTCCCAAGCACACTCGGATTCTGCTTAATCCAATCTTTCAGACTCAATCCGTTACCACTCGTTGTTACGTACGACGGGCCAGAGTCGTGGGTTCCCATCCAAAACTCGGCGTACAGGTCATCGTCCTTGGTTTCGTCCCCACAGTTGTTAGCGTAGAGTCGTGCGACACTGGATTCCTTTCCGACCTTGCCCCAGTCGTAATTCTTGACGGAGCACTTGAGTTTGACGATTCTTGGAATTTCAGCCATGTGGAGATTTTTTTGT
>49231_scaffold25042_101.3
CTCAAATGCATTTAGTCTGAACTACAGTTTCTTAGTCTATCTAAGTGCATATTTGAGAGTGGTTTCACTGACTCTTCTCAAGAATCACATAGCTCTCAATGTTGGTTAAAGAGGGATCTACCAACAATACCAGTGGCNNNNNNNNNNNNNNNNNNNNNNNNNNNNNNNNNNNNNNNNNNNNNNNNNNNNNNNNNNNNNNNNNNNNNNNNNNNNNNNNNNNNNNNNNNNNNNNNNNNNNNNNNNNNNNNGGAGATGCAACTGGCCTCGCTTCCACTCAAGCTACTNNNNNNNNNNNNNNNNNNNNNNNNNNNNNNNNNNNNNNNNNNNNNNNNNNNNNNNNNNNNNNNNNNNNNNNNNNNNNNNNNNNNNNNNNNNNNNNNNNNNNNNNNNNNNNNNNNNNNNNNNNNNNNNNGCACAGTCTCGAGGAATTCTTCAGCATAAGCCTGAGCAAATTGAACCTTAAGNNNNNNNNNNNNNNNNNNNNNNNNNNNNNNNNNNNNNNNNNNNNNNNNNNNNNNNNNNNNNNNNNNNNNNNNNNNNNNNNNNNNNNNNNNNNNNNNNNNNNNNNNNNTTGCATCAAATCATCAGCTGAGAATTTAGAGGACGATCCACTTGACGGCGACGAAAAGGAATCCATTTCTCTCTTTCACCTTCTGTTTTGATAAACCCTAACCAGAGCTAAAGAGCCGCAACAACTATATATA
>49232_scaffold25043_82.0
TATTATTGGCGTGGGATAAGAGAGGAGAAGAGAACAAGGAGCAGGGGAATTTATCTCATGCTCCAATTCTAGAAAGCTGCCTCAATGTNNNNNNNNNNNNNNNNNNNNNNNNNNNNNNNNNNNNNNNNNNNNNNNNNNNNNNNNNNNNNNNNNNNNNNNNNNNNNNNNNNNNNNNNNNNNNNNNNNNNNNNNNNNNNNNNNNNNNNNNAGCTTTTCCATTAATGTAGGAAATGAGCGGGCTGTCTTGTGGAACTATATCNNNNNNNNNNNNNNNNNNNNNNNNNNNNNNNNNNNNNNNNNNNNNNNNNNNNNNNNNNNNNNNNNNNNNNNNNNNNNNNNNNNNNNNNNNNNNNNNNNNNGAGCAGTTCCTCTGAACCTTTTTCCACAATGCCTTTCATGATCAGTGTCTTGTGGGTCCCGGCAATCAGTTCCTCGTAATCCGTGTCTCCCGTTTCGCCGAGAATAACGTACATNNNNNNNNNNNNNNNNNNNNNNNNNNNNNNNNNNNNNNNNNNNNNNNNNNNNNNNNNNNNNNNNNNNNNNNNNNNNNNNNNNNNNNNNNNNNNNNNNNNNNNNNNTACGTTCAATCTCCACCGCACAAAAAGGTACCTTAGAGCCTG
>49233_scaffold25044_36.4
CCTTGATTCATGGATCCATCCTCACCAAACAAATCAATGGATCAAAAACCAAACCCGGATCCACATACCCAGCAGCCTCTCAGGTGCCCACGCTGCGATTCCTCCAATACCAAATTCTGCTACTACAACAACTACAGNNNNNNNNNNNNNNNNNNNNNNNNNNNNNNNNNNNNNNNNNNNNNNNNNNNNNNNNNNNNNNNNNNNNNNNNNNNNNNNNNNNGCGTCACTTTTGTAAAGCTTGCAAACGTTACTGGACACGTGGCGGTACACTAAGGAACGTTCCGGTCGGCGGAGGTTGCCGGAAGAACAAACGGGTCAAGAGGCCAACACCTGGCGGCGATGTGGTTTCCTCCGCCGTCACCAGCCA
>49234_scaffold25045_54.0
GAAATGGAGGGGAAAGATTACTATTTCGTGTCGAAAGAGGAGTTTATGTCGATGATCAAGAGGGATGAGCTGTTGGAGTATGCGTTGGTGTATGGGGAGTATAAAGGGATACCTAAGCAGCAGATTAGGGAATACATNNNNNNNNNNNNNNNNNNNNNNNNNNNNNNNNNNNNNNNNNNNNNNNNNNNNNNNNNNNNNNNNNNNNNNNNNNNNNNNNNNNNNNNNNNNNNNNNTGCGACGTCGTGCTGAGAGTCGATATACAAGGTGCTGCCACATTGAGGAGGATTTTAGGGAATAGTGGTGTGTTTGTATTTTTGGTAGCTGAGAGTGAGGAAGCATTGGTGAAGAGATTGATTGATAGGAAGACAGAGACGACTGAAGCGTTGCTCATGAGGGTTGCTGCGGCGAAGGAAGAGTTGAGGCATTTGAAGGAGTTTGATTATGTAGTTGTGAATAGGGAAGGTGAGTTGGAGAGCTCAGTGAGTTTGTTGGAGTCCATTATTGACGCAGAAAAAGCTAAAGTGAAGCAAAGGAGAGCGCTTGTTTAGATAAGC
>49235_scaffold25046_36.7
AAATGTTGAAACAGCACCTTGACATGATCGGCAGGAACGAACCCATCCAGAGGAAAGCCAAGTTCTGGCAATCCTACGTCAGAGNNNNNNNNNNNNNNNNNNNNNNNNNNNNNNNNNNNNNNNNNNNNNNNNNNNNNNNNNNNNNNNNNNNNNNNNNNNNNNNNNNNNNNNNNNNNNNNNNNNNNNNNNNNNNNNNNNNNNNNNNNNNCACACACCCGGAAGCAGAGGAGTGTTCAGGCCAATCTTGAGCGCCGACTACCCAACATGGCCCAGCTACAAGTCCATCTACGACGACCCAGTGCACCCGACCGACAGAATCAACNNNNNNNNNNNNNNNNNNNNNNNNNNNNNNNNNNNNNNNNNNNNNNNNNNNNNNNNNNNNNNNNNNNNNNNNNNNNNNNNNNNNNNNNNNNNNNNNNNAACATTTACCCACACAACTACCACTCCGACCGCTACCCGACATACGATCCTTATCACACTGAACCGT
>49236_scaffold25047_106.5
AAGAGGAGGCCAGGATCCACTTGAAACTCTGTCTTCCCATATGGGCTTGCTTATCATTATCAGTGTTGCAGCCATTCTTCAGCTGCTGATTGTTAGCTCACATGCTGTCACTTCAATACGACAGGTAGACAATCCCCTGCAGTTCGCTTATTCCGGAGCCAAAGGGCCCGACAAATGGGGAAGCCTGAACCCCAAATTCTGGTTGTGCGCAAATGGGAAATCACAATCGCCAATTGACATTGTTACAAAGCACGCAGTCCTCAATAAGAAGCTGAATCCATTGATCAGGGAATACAATCCCTCATCTAATGTTACGTTGGTGGACTATAAATTCACTGTTGGGATCGAGTATCCAGAGCATATGGGAGAGATAACTGTGTATGGGAAGAAATATGAGTTGAAGCAAATGCACTGGCATTCTCCTTCTGAGCACAGAATTAANNNNNNNNNNNNNNNNNNNNNNNNNNNNNNNNNNNNNNNNNNNNNNNNNNNNNNNNNNNNNNNNNNNNNNNNNNNNNNNNNNNNNNNNNNNNNNNNNNNCGGCAAAAGATTTGCTGCGGAACTTCATATGGTCCATGTTGCTAGTGATGGCAACATTTCGGTAGTAGCAACCCTTTTCAATCTTGGACAGCCTGATCCAGTTCTTGGAAAGATTTACAATAAATTGAATGAAATGGCGTATGAGGTAAAAAGTCACGAAGCGGCCGCCCCAATTTCAGTCTACGAAGCGTTTCCCCCAGAGGAATTGCGGAAAACACCACGCAAGTATTACATATACACAGGGTCTTTTAGTGCNNNNNNNNNNNNNNNNNNNNNNNNNNNNNNNNNNNNNNNNNNNNNNNNNNNNNNNNNNNNNNNNNNNNNNNNNNNNNNNNNNNNNNNNNTCCTCCTTGCACTGAGAACATTATCTATCTTGTCCTTGCCAAGACGAGATCAATATCTAGCGAACAANNNNNNNNNNNNNNNNNNNNNNNNNNNNNNNNNNNNNNNNNNNNNNNNNNNNNNNNNNNNNNNNNNNNNNNNNNNNNNNNNNNNNNNNNNNNGAAGGCGCCACTTGATTCCGAATGCAAGTATAATGCAAGACCCTGTCAGGCTATCAATGGGCGACGCGTGCATGTGTACAAGCAGGATGGTGTTGCAGGGGAACACCACTACCTTAAGAATTGATACATACATACATACATTTGTGTAACTTTTATGCACGCTTCTGTGGAAGAAGAGTATTAACTTGTCAATGTGTGCCAAAGTTATATA
>49237_scaffold25048_56.3
AAGTTGACTCAACTTGAGCAAGAGCTCCAACGAGCAAGACAGCAGGGGATATTTATCTCAAGTGCAGGAGATCAATCTCAATCAGCTGGTGGAAGTGGTGCATTGGCATTTGATGTTGAATATGCAAGGTGGCTGGANNNNNNNNNNNNNNNNNNNNNNNNNNNNNNNNNNNNNNNNNNNNNNNNNNNNNNNNNNNNNNNNNNNNNNNNNNNNNNNNNNNNNNNNNNNNNNNNNNNNNNNNNNNNNNNCTAACGAGCTGAGAGGAGCTGTGAATTCACATGCAGGGGACGGTGAACTTAGGATAATTCTGGATGGCGTTTTGGCCCAATACGACGAGATTTTCAGGATTAAAGGAGATGCTGCTAAAACCGACNNNNNNNNNNNNNNNNNNNNNNNNNNNNNNNNNNNNNNNNNNNNNNNNNNNNNNNNNNNNNNNNNNNNNNNNNNNNNNNNNNNNNNNNNNNNNNNNNNNNNNNNNNNNNNNTTGTCAGGCATGTGGAAAACGCCTGCTGAAAGATGTTTCCTCTGGCTTGGTGGATTTCGTTCATCTG
>49238_scaffold25049_48.6
CCCAAGCTGAGTCATACACAAATCCTCACTCCAACACCAAACACCACCACCAAAACCGAAAAAAAAAATTATTTACACATAATCTGCAGGACCACCATTCATGACACTGAATTCATTTTTCGAATTATTTTCCTTGTNNNNNNNNNNNNNNNNNNNNNNNNNNNNNNNNNNNNNNNNNNNNNNNNNNNNNNNNNNNNNNNNNNNNNNNNNNNNNNNNNNNNNNNNNNNAGGCTGATTAGAATGGCTTGAAGGCTGTGAAAAGGGGTAAAATCTTGGTCTAGTTAGAGGAAAAGGGATGGCTTTCGGGACCGGTTGACTCGGGGCGGAACTCATGGCGACTCGTTCGCAAGACGGG
>49239_scaffold2505_74.0
GACGATTCTTCATTTGCACCAGTGGTGCCTGTACTTCTTGTTGAATTTCCTTTCTCAATGAGCTCTCTAACCGTCTCAACGTCAGATACTCGATACTCTTGNNNNNNNNNNNNNNNNNNNNNNNNNNNNNNNNNNNNNNNNNNNNNNNNNNNNNNNNNNNNNNNNNNNNNNNNNNNNNNNNNNNNNNNNNNNGCCCACAATACATACTTGCTGTTTGCCATCCTCTCTCATGCAAAGTTT
>49240_scaffold25050_156.6
ATCCAGGATCACAAGCAATAGCTCGCTTGTAATTAACAATTGTCATGTCAAGGTTGTTCTGCTCGTAGAATATACTTGCCAAGTTGCCAAAGGCCATAGAATTGTCAGGTCGTAACTGCAGGGCTCGTTGATAACATNNNNNNNNNNNNNNNNNNNNNNNNNNNNNNNNNNNNNNNNNNNNNNNNNNNNNNNNNNNNNNNNNNNNNNNNNNNNNNNNNNNNNGCAATAGCATCTTGAGCCATTCCCAAGGCCTTGTAAACACTTCCCAAATTCAGGTAGGCATCTGAGAAGTTTGGCTTCAATTTGATTGCTTCCTTGTAGTATTGCAAGGCTCTGCTTAGATCACCAGCTTCCATAAAAAGACCAGCCAGATTGGACCAAGCAATAGCAAAAGTGGGATGTATGCGAATAGCCTCCAGATAACAATTATATGCCTCTTGCACTAATCCTTGAGCTTTCATCAGATTTCCAAGATTACTATGAGCATCAACCAAAAGAGGATTTAAAGCAAGAGCCTGNNNNNNNNNNNNNNNNNNNNNNNNNNNNNNNNNNNNNNNNNNNNNNNNNNNNNNNNNNNNNNNNNNNNNNNNNNNNNNNACGACAACATTGCCCAGCCTCATTTAGCCTTCCTTTCCGCATGTAAGCACTGGCTAAGTT
>49241_scaffold25051_74.6
TGATCTGTAGGAGCCTCTGTGGCAAGAGCAAGAGCTCCTAATGTATCCATAATAAGATTTACCCANNNNNNNNNNNNNNNNNNNNNNNNNNNNNNNNNNNNNNNNNNNNNNNNNNNNNNNNNNNNNNNNNNNNNNNNNNNNNNNNNNNNNNNNNNNNNNNNNNTGCATTGAGTGGTACATTTCCAGAAGAAATTGCAGCTACGACGTTGATTATCAGAGCGGCAACATTTACTGTGAGTTGAAATTGTATAAACTTCTGAATATTTGCGTAAACGGANNNNNNNNNNNNNNNNNNNNNNNNNNNNNNNNNNNNNNNNNNNNNNNNNNNNNNNNNNNNNNNNNNNNNNNNNNNNNNNNNNNNNNNNNNNNACCCCATCGCACAACCTTTACGACAGAAGCAAAATTATCATCCAGTATAATGATATCTGAACTTTCTT
>49242_scaffold25052_63.7
GTACTCCCAAGCCGGAACTCCTCATCTGAAAGTTAGCTCGACCTACAACGCTGAAGCTAAGACATTTTCTTTGAAGTTCAGTCAAGAGGTCCCCCCTACCCCAGGACAGCCTATTAAAGAAGCCATGTTTATCCCTGNNNNNNNNNNNNNNNNNNNNNNNNNNNNNNNNNNNNNNNNNNNNNNNNNNNNNNNNNNNNNNNNNNNNNNNNNNNNNNNNNNNNNNNNNNNNNNNNNNNNNNNNNNNNNGAAGGACTTGCCACTTTCATCTGTGTACCATGATGAGAATTTGGAGTGTGTC
>49243_scaffold25053_33.4
GCCAAACTATTAATTGAAACTAATTAACATGTGACATATATGATCAGCTAGCTTGCTGGAGCATATATTATTCTGTTAAGNNNNNNNNNNNNNNNNNNNNNNNNNNNNNNNNNNNNNNNNNNNNNNNNNNNNNNNNNNNNNNNNNNNNNNNNNNNNNNNNNNNNNNNNNNNNNNNNNNNNNNNNNNNNNNNNNNNNNNNNNNNNNNNTCAAGCCACCTATTGGCATTTCAGCTAGTAGCATCACAAGCAGTCAGCCCTTAGTTTTGTGGAGAATGGCTGCTTTTGATGTTACAGCAACCTATATATAAGGAGAGAGCTCGTNNNNNNNNNNNNNNNNNNNNNNNNNNNNNNNNNNNNNNNNNNNNNNNNNNNNNNNNNNNNNNNNNNNNNNNNNNNNNNNNNNNNNNNNNCTTATCGGAACATCAAAAGCCTCCACCAAAAGCCGCCGGTGCCCAGTAGTCGGCACTGTTGTCGTTTCCGACCTGTTGAGTGCATGTGATCGGAACCAAACATAGTCCTCGGCTTCTCAAGTCCTCAAGTCCTCGGCCTTGTGAATCCTGACTAGGCTCTTCGGA
>49244_scaffold25054_33.5
ACATACCCTCTACCTCCATAGCCATAATTATCTTTCACTAAATTCAGTACCTATTCTTTTTGCAATTGATTGGGAAGATTTGTGGGAAAATGAGAAAATTTACATTCAACGGATCATTAACGTCAAGGGGAACATAANNNNNNNNNNNNNNNNNNNNNNNNNNNNNNNNNNNNNNNNNNNNNNNNNNNNNNNNNNNNNNNNNNNNNNNNNNNNNNNNNNNNNNNNNNNNNNNNNNNNNNNNNNNNNNNNNAAAAAAGACCGCCGGAGCCGAGGATTGGTGTTGTATATGGCG
>49245_scaffold25055_85.5
TTCGAGCATAAATTGCATATTTATTTATCAAAACACTGTATATTGACGTACAACCTTCAGGCTTGATTTATTATCACATTACAGGATTTACAGCATAAACTGAACATAATTAACGAAGCACAACATTTTTACACCATGCCTCACATGAATAAAAACCATAAGAAACTGAAACACAACACTAACCTTTCAAAGTTTAGAAAACGGAAGAAATGAATTGCACATTTCATTCTTCCTTCAATAAATTCTCGATTTGTAAAAGCGC
>49246_scaffold25056_40.0
TCTCCATATTCTGTTTGTTGCATACCTCTACGTCTAAATCTTTGTCAGGATTAACACTTGTGCATCCTTCAGTTGATATATAACTGGAATTTCGCTTATCCAAAACAGGATCTTCAGCTTTCAGGGCTGAAGAAGAANNNNNNNNNNNNNNNNNNNNNNNNNNNNNNNNNNNNNNNNNNNNNNNNNNNNNNNNNNNNNNNNNNNNNNNNNNNNNNNNNNNNNNNNNNNNNNNNNNNNNNNNNNNNNNNNNNNNNNNTGAACGGGAGTTCTGGTTCATGAGCTTCGTCTGATTCAACATTCCTCTCTGTTTCATCAGCNNNNNNNNNNNNNNNNNNNNNNNNNNNNNNNNNNNNNNNNNNNNNNNNNNNNNNNNNNNNNNNNNNNNNNNNNNNNNNNNNNNNNNNNNNNNNNNNNNNNNNNNNNNATATACAGCTCCTAAGCCACTATCTTCAACTGTATCCAATTCCCCATGTTGAATAAATNNNNNNNNNNNNNNNNNNNNNNNNNNNNNNNNNNNNNNNNNNNNNNNNNNNNNNNNNNNNNNNNNNNNNNNNNNNNNNNNNNNNNNNNNNNNNNNTTTTCCTCCAAGGTCAAAGCAGTTGACTCTGAGGTCAAAGCGCTCTTAACAGCAATCGG
>49247_scaffold25057_53.5
GTCGATTCATAGAAAGTGTCAAAAACAAAAAATCAAACCACTCCAAAATCTCCCAATCTTTTTCCTAGCCGCAAAGAAAATCGATCGAGAAAGAATCATCAATAAATCAGGGAAAAAGTTCTCATGGAGAAATTGATGNNNNNNNNNNNNNNNNNNNNNNNNNNNNNNNNNNNNNNNNNNNNNNNNNNNNNNNNNNNNNNNNNNNNNNNNNNNNNNNNNNNNNNNNNNNNNNNNNNNNNNNNNATTATTCGCAGCAGATCTCATCACGCCTTTTCCGCCGCCGTAACCGCCGGCGCGGCCTTCAACAACCGCCACATCCATTTCTACTCCTCCCCTTTCCCGGCCACTTCTCCGAATCACAAGGATTGTCAGCATCCTTTAGCAATGCGCCTTGGGGG
>49248_scaffold25058_49.3
TTGTGATGGAATTGGCCCGGTCAATTTGTTGTTGTGTAGATCCAGCTTAGTAAGATCCATNNNNNNNNNNNNNNNNNNNNNNNNNNNNNNNNNNNNNNNNNNNNNNNNNNNNNNNNNNNNNNNNNNNNNNNNNNNNNNNNNNNNNNNNNNNNNNNNNNAATTGGTTACGGACAGTGGAAAAGGACCAACAATAGAAACGGCATAAACTTCCAACTCGGTAACTACTCTATAGTCACTCCCACTCACAGTAGAACATGTGACGCCAGACCATGGNNNNNNNNNNNNNNNNNNNNNNNNNNNNNNNNNNNNNNNNNNNNNNNNNNNNNNNNNNNNNNNNNNNNNNNNNNNNNNNNNNNNNNNNNNNNNNNNNNNNNNNNNNACCAACCCATGCATACACCACCCTCCACCCTAAAGAAGCTTTAATTTCATTCAATGCCTTCACGTCTCGTTTAAGGGTCTTGCAGTCGACGACGTCGTTTAGTATCAAAGGAACTATTACAAACAGATGAANNNNNNNNNNNNNNNNNNNNNNNNNNNNNNNNNNNNNNNNNNNNNNNNNNNNNNNNNNNNNNNNNNNNNNNNNNNNNNNNNNNNNNNNNCTGAAGAAAGGAAACAGAAACGGATCGCCATTCTTTAATTAGCTCTGGCTTCCTCCGCGATACAC
>49249_scaffold25059_165.7
ACATTGTTCCGAGCCTCCCAAAGGCACATATTACCTCATCAGCTATGAAAAGAATATCATATTTTTTGACAACAGCCTNNNNNNNNNNNNNNNNNNNNNNNNNNNNNNNNNNNNNNNNNNNNNNNNNNNNNNNNNNNNNNNNNNNNNNNNNNNNNNNNNNNNNNNNNNNNGAATCTTCTCAAAATAAGTTGCAGGTGGAGGAATTACACCACCTGCCCCCATAACTGGTTCCGCAATAAAAGCAGCAATCGTCTCAGGCCCTTCTTTGAGGATAAGATTTTCCAANNNNNNNNNNNNNNNNNNNNNNNNNNNNNNNNNNNNNNNNNNNNNNNNNNNNNNNNNNNNNNNNNNNNNNNNNNNNNNNNNNNNNNNNNNNNNNNNNNNNNNNNNNNAGCCAACCTGGTAGAGAATTCCTCTTCGCTTTCACCTGGCAGATGATAACGCCAATAGTGCGGGCAGTCAGTATGCAAGACGAATGGAGCGGGCAGATCGAACTTTTGGTGTAGGGCAGGCAGACCTGAAAGACTGGCTGATATNNNNNNNNNNNNNNNNNNNNNNNNNNNNNNNNNNNNNNNNNNNNNNNNNNNNNNNNNNNNNNNNNNNNNNNNNNNNNNNNNNNNNNNNNNNNNNNNNNNNNNNNNNNNNNNNNNNNNNNTGCTCGAGCAATAAACTTTTTCTTGTCAGGCCTTCCAAGGGCATTATTGTANNNNNNNNNNNNNNNNNNNNNNNNNNNNNNNNNNNNNNNNNNNNNNNNNNNNNNNNNNNNNNNNNNNNNNNNNNNNNNNNNNNNNNNNNNNNNNNNNNNNNNNNNNNNNNNNNNNNNNNNNNNNNNGTCGTTAGCTTCTGATCCACTATTTGTGAAGAANNNNNNNNNNNNNNNNNNNNNNNNNNNNNNNNNNNNNNNNNNNNNNNNNNNNNNNNNNNNNNNNNNNNNNNNNNNNNNNNNNNNNNNNNNNNNNNNNNNNNNNNNNNNNNNNNNNNNNNNNNNCTTAGCCATTTTAGTTTTTGTAAACATTTCCAAAAGTTCCTTAGC
>49250_scaffold2506_122.3
CATTGTAGCCACAACGGGCACAATTCTCGGACGTGTCCGAATCGAGGGGTGAAACTATTTGGGGTCCGATTGACTGATGGNNNNNNNNNNNNNNNNNNNNNNNNNNNNNNNNNNNNNNNNNNNNNNNNNNNNNNNNNNNNNNNNNNNNNNNNNNNNNNNNNNNNNNNNNNNNNNNNNNNNNNNNNNNNNATCGATCCGAAAGAGTGCCAGTATGGGTAACCTGTCCCATTACATGGGCGGCAGTGGTGGGTCCACCCCTCTAAACGGCGTCGTTCATGACTCGCCTGCTGATACCCCTGACCACCCTTCAGCCGCCGTTGCTGACGGTTACGGGTCGGAAGACTTCGTTGCCGGTTCTTCGTCGAGCCGTGAGAGGAAAAAAGGTACTCCTTGGACTGAAGAGGAACATAGGATNNNNNNNNNNNNNNNNNNNNNNNNNNNNNNNNNNNNNNNNNNNNNNNNNNNNNNNNNNNNNNNNNNNNNNNNNNNNNNNNNNNNNNNNNNNNNNNNNNNNNNNNNNNNNNNNNNNNNNNNNNNNNTGATTGGCGTGGCATTGCACGAAATTATGTAATCACTAGAACACCTACNNNNNNNNNNNNNNNNNNNNNNNNNNNNNNNNNNNNNNNNNNNNNNNNNNNNNNNNNNNNNNNNNNNNNNNNNNNNNNNNNNNNNNNNNNNNNNNNNNNNNNNNNNNNNCGCTAGCCACGCCCAAAAATATTTCATAAGGCAGAGTAATGTGTCTAGGAGGAAGAGACGTTCAAGCCTCTTTGATATNNNNNNNNNNNNNNNNNNNNNNNNNNNNNNNNNNNNNNNNNNNNNNNNNNNNNNNNNNNNNNNNNNNNNNNNNNNNNNNNNNNNNNNNNNNNNNNNNNNNNNNNNNNCGATGAATCAGTCGATACTCCAATGGTGTCACGAGATTT
>49251_scaffold25061_119.3
CGGGGGATCTCAGATTCCTGGAGGATGTGATTTTTTTGACGGCTTGCCTGACGATATTCTCCTTTGTATTCTCTGCAAACTCAGTGCCTCGGCCTCCTGCCCTGCCGATTTCTTCAATGTTTTGATAACGTGCAAAAGNNNNNNNNNNNNNNNNNNNNNNNNNNNNNNNNNNNNNNNNNNNNNNNNNNNNNNNNNNNNNNNNNNNNNNNNNNNNNNNNNNNNNNNNNNNNNNNNNCGGATTGGGGCTTCAGCCATTGGTATTGTCCAAAGCGTGCGGTGGAACACTGGCAGTTAGAGCGGAAAACTGGTCCGAGTCAGCTCAGCGATTCCTGAAACTATGTGCCGATTCTGGAAATGTGGAGTCCTGCTTCATTCTAGGCATGATTCGATTCTACTGTTTGCAAAATCGAGGAAGCGGAGCATCGTTGATGGCGAAGGCCGCGATTGGCAACCACCCATCGGCGCTCTACTCTCTTGCCGTCATCCAGTTCAACGGCAGCGGNNNNNNNNNNNNNNNNNNNNNNNNNNNNNNNNNNNNNNNNNNNNNNNNNNNNNNNNNNNNNNNNNNNNNNNTGGATCGAAGAACGACAAGGACCTACGAGCCGGCGTCGCGTTGTGCGCACGCGCCGCCTTCCTCGGCCACGTCGACGCACTACGTGAGCTAGGGCACTGCCTGCAAGATGGCTACGGCGTGAAACAGAACATCGTTGAGGGGCGTCGATTCCTAGTCCAAGCCAACGCGCGTGAGTTGGCTCACGTCCTAGTCGCGTGTCCAACGGGCTCATGCCTGGCGTGGAATCCGCACCATCACGTGCCAGGCGCGTGCCCGTTACTGAGCGATTTCGGGTGTGATTTGCCGGTTCCGGAGGCTCACCCGGCGAACAGGTTTTTATCGGATTGGTTTTCGGATCGGGTCGGGAATGTTCCCGGGTCTGGGCTCCGGCTTTGCTCTCATTCGAGTTGTGGGAGGCCGGAGACTAGGAATCATGAGTTTCGCCGGTGCTCTGTGTGTGGAGCAGTTAATTATTGTTCGCGTGCATGTCAAGCGCTGGATTGGAAAATGCGTCATAAAGCCGATTGTGCGCCGGTGGATAGGTGGGTGGTTGACGATGGAGAAAATGAAGATGACGGGAACGGCGATTTTAACGGCGAGGGTAACGGAGACGGAGAAATGGTGGAAAGCTAACGGGGTGCATGGACTGTGAATGTGACGGTAACGGAACGGGAGTCTTTTGAGAAGTAGAGTGTGTTTTGGGGAGAAAATGAGGGAACGGGGAAGATTAGCGGAGATTTGTGGGTGGAAAATTGATTATTATTTTGTTTGGGTGGAAAATCAGTTCTGTATAGGAAATGCAAAGGCTTTGAGTGTACAACGTAGTTTATTTGGCCTAGATTTGAAAAGGAAAATCAAAAATTAATTATTCTGCCA
>49252_scaffold25062_58.2
GTTGTCTCCAGTGGCTTCCTGGGGCTCATCGTTGTCTTGCGTATCAGACGTCCATAAAGTCAAGTTGTCACGTAACAATTGCATGATGAGCGTTGAATCCTTGTAGCTGTCTTCGTTTAATGTATCCAGCTCAGCAATNNNNNNNNNNNNNNNNNNNNNNNNNNNNNNNNNNNNNNNNNNNNNNNNNNNNNNNNNNNNNNNNNNNNNNNNNNNNNNNNNNNNNNNNNNNNNNNNNNNNTCAAAAGCCTGTTTCGCCAGTTGGCAAGCTTTATCTGGTGAGTTTAGT
>49253_scaffold25063_46.6
TGCCCATTTTGCAGCATTCGTTCTTTCTATAATTTAATGTCATGTATACTCAGTATCTTGCTGTTATTTGTAGATTGAAGGTCTTGTCCTTGACCNNNNNNNNNNNNNNNNNNNNNNNNNNNNNNNNNNNNNNNNNNNNNNNNNNNNNNNNNNNNNNNNNNNNNNNNNNNNNNNNNNNNNNNTCGTGCAGAAAATTGCTATATCTTGACCTGTAATGTGTCACTGGAGTATGAGAAGAGGCAACAAGTGGAGAGAATTTGTTCCTTGTATTCTCCTGATATTTTCACGCTATAGGACNNNNNNNNNNNNNNNNNNNNNNNNNNNNNNNNNNNNNNNNNNNNNNNNNNNNNNNNNNNNNNNNNNNNNNNNNNNNNNNNNNNNNNNCTTCTTACTTGTCAGCGAAATAAATGCAGGAATTTTTACTCAAATGCGGAACAGAGAGAAGCAATGGTTTCAGCAGAAAGAAGATCCGTCGATGAAAGAGTGCAGAAAATTATTGATCTGAAAAACAAGGTGTGTGATGGGAATGACCCCAATTTTGTTATCATCAATCAAAAGGGAACTGTTGGTTGGATGATTCTACTGCTTGATTGTACTATGAAATTTANNNNNNNNNNNNNNNNNNNNNNNNNNNNNNNNNNNNNNNNNNNNNNNNNNNNNNNNNNNNNNNNNNNNNNNNNNNNNNNNNNNNNNNNNNNNTTAAAACTCTTTTTGGGTTTTGCTTCTGCTATGTTTCATCCAATTACCAAAGGACCAAATGATCATACAAT
>49254_scaffold25064_55.9
GTTGGTCTCACAAGCAGATTCAATTATTCCTCCTCTTCTGAGCAAGGCCGCGTCACTAAGGGACGACGTTTAGCGACTCACGCAGCAGTTGCAAGATCGTGACACTACCATAGACCAGATACAGACGTCGTTGCAGGANNNNNNNNNNNNNNNNNNNNNNNNNNNNNNNNNNNNNNNNNNNNNNNNNNNNNNNNNNNNNNNNNNNNNNNNNNNNNNNNNNNNNNNNNNNNNNNNNNNNNTCGTAACACTACCATAGAGCAGATACATGCGTTGTTGCAAGAGGAGCGTGTTGCTA
>49255_scaffold25065_47.0
AGAAGAAGAGGCGAATAAAGTGGAGGCGGAAGGCGAAAGCAAGCAGACGGCAGAAGAGAGAGAGGAGAAACGGCTCCAAACCCGACGACGCATGCTGGGTAACATCAGACTAATCGGAGAACTGTACAGGAAGAGAATNNNNNNNNNNNNNNNNNNNNNNNNNNNNNNNNNNNNNNNNNNNNNNNNNNNNNNNNNNNNNNNNNNNNNNNNNNNNNNNNNNNNNNNNNNNNNNNNNNNNCGAAAATCCCGATGAAGAAAATATCGAAGCTTTATGNNNNNNNNNNNNNNNNNNNNNNNNNNNNNNNNNNNNNNNNNNNNNNNNNNNNNNNNNNNNNNNNNNNNNNNNNNNCAAATTGATGAGCACGATAGGTGAAATGATCGATCACCCCAGAGCAAAGGAACACATGGATTACTATTTCGATGTCATGTTAAAGTTGTCCAATAACATGAAATTGTCGTCCAGGGTCAGGTTCATGCTCAGAGACTCNNNNNNNNNNNNNNNNNNNNNNNNNNNNNNNNNNNNNNNNNNNNNNNNNNNNNNNNNNNNNNNNNNNNNNNNNNNNNNNNNNNNNNNNNNNNNNNNNNNCAGGTGGCAGCAGAGGCGGAAAGTGGAAGGTCCGAAAAAG
>49256_scaffold25066_30.0
TTTAACAGCAGGGTTTGGTGGGAACGGAGGAGAGTTTGGGCGGCGGAGGAGTGGAAGTTAGAGGATGGTCTGGAGGAGAAGAAGGTGGTGATTATGCGGCGGAGGTTGGACCTACTGTACCGGATTATTGCAGACATGNNNNNNNNNNNNNNNNNNNNNNNNNNNNNNNNNNNNNNNNNNNNNNNNNNNNNNNNNNNNNNNNNNNNNNNNNNNNNNNNNNNNNNNNNNNNNNNNNNNNNNNNNNNNNNNNNNNNNNNCAAGCTGCTGCTGGTGCTGCCGCCAGTTCACGACATTTGCTTGTGTTACAGCG
>49257_scaffold25067_70.5
GGAGAAAGGGGAAATAAAAATAAATAAGTTCGAGAAATAAAGAGATCGGTGTCTTCATCGGAATTTGTCGCCGAACCGTTTATCCGATCTCGCCATCAAAATGACAACTTCTAGAAGGCTTGCCGACAGAAAGATTCAGAAGTTTGAAAAGAATATCACAAAGAGAGGTGCTGTGCCTGAGACCAGCACAAAGAAGGGAAATGACTATCCTGTTGGCCCTATNNNNNNNNNNNNNNNNNNNNNNNNNNNNNNNNNNNNNNNNNNNNNNNNNNNNNNNNNNNNNNNNNNNNNNNNNNNNNNNNNNNNNNNNNNNNNNNNNNNNCTTGGGTTTTTCGTTTTCGTCGTCATTGGATCTTCGTTATTCCAGATNNNNNNNNNNNNNNNNNNNNNNNNNNNNNNNNNNNNNNNNNNNNNNNNNNNNNNNNNNNNNNNNNNNNNNNNNNNNNNNNNNNNNNNNNNAGCAACAAGTGGAGGGGTGGCTTGACCTCATTTCATGACTTTGTGTACGGGTTTCTTGCAGACGGAGGCTAGTGTTTTGTTTTTTTAATGCATGTTATTTATGGCTGTTAAACCAAATGTAGAAAAATACAGAGATAGTGTGTAGTTGAGTCTAAGAGACAACACAGACTGAATGAACGTTCATTAATTCCTCTTATCAGATCTCTTTGCCTCCTTAAATTTTGTGTCTCTGATTTTGCAACTCGTTCTGGCTATGTGGATGAGTTTCAGCATTNNNNNNNNNNNNNNNNNNNNNNNNNNNNNNNNNNNNNNNNNNNNNNNNNNNNNNNNNNNNNNNNNNNNNNNNNNNNNNNNNNNNNNNNNTTTAATTAGGAAAACTATCTGATTATTGGTGTTAAAAAGAAAGACGGA
>49258_scaffold25068_49.9
CTGATCAGAAGAATTTTGAATTTTCCCTTTATTCTGTGATTCTGTCCCAGTTACTTGGAACTCTTTTTTGTGATGCAAGAGTGAGAATTCTACAGCGAAGGGTTTGATTCAATCTAGAAGATCGTGGAATCATGCTGTCCTTGCAGAGCGATCCGCGGCAGTACAACCTGAATCTGCAGCATGCACAACAGCAGCAACAGCTGGTGGCTGCGCGGGTTCCGTATACTGTCGGAGCCGATCATCATCACAGGGAGGATTCATCCTTGGGTTTAATATCTGCGAATAGTATCAATCAAGAGCTCTCGCGTGAAGTTGATGANNNNNNNNNNNNNNNNNNNNNNNNNNNNNNNNNNNNNNNNNNNNNNNNNNNNNNNNNNNNNNNNNNNNNNNNNNNNNNNNNNNNNNNNNNATGCTCATCAGAATTATAAAGCTGGCAACTATAAGCAGGCATTAGAACATAGCAAGGCCG
>49259_scaffold25069_38.3
AAGAAGCATACGGATTTGGAGCATATGGTGCCGTCTCATAGGGGTTATGAGGATACGGTGCCGGTGCATAAGGGTTGGGAGCATAATGGGTAGGAGCATAAGGGGCACCATGTGAGAAAGAGGCACACGAAGGAGGTGNNNNNNNNNNNNNNNNNNNNNNNNNNNNNNNNNNNNNNNNNNNNNNNNNNNNNNNNNNNNNNNNNNNNNNNNNNNNNNNNNNNNNNNNNNNNNNCACACGAAGGAGGTGTTTCATGAGGGAAAGAAGCATAAGTGGGAGGAGCATCATAATGATNNNNNNNNNNNNNNNNNNNNNNNNNNNNNNNNNNNNNNNNNNNNNNNNNNNNNNNNNNNNNNNNNNNNNNNNNNNNNNNNNNNNNNNNNNNNNNNNNGGAGCATGAGATGAAGGGCCATAGGATGGTGTGGGGTTAGGAGCATAATGGGTCGGAGGAACATAAGGNNNNNNNNNNNNNNNNNNNNNNNNNNNNNNNNNNNNNNNNNNNNNNNNNNNNNNNNNNNNNNNNNNNNNNNNNNNNNNNNNNNNNNNNNNNNNNNNNNNNNNNNNNNAGCATATGTGTAAGGAGCATGAGACGGGGGTGTTTCGTGAGGGAAAGAAGCATAAGTGGAAGCAGCGTCATAATGATAAGGAGGAGCGTGAGCGGACAGGCCATAGGATGTTGTTGGGGTAGGAGC
>49260_scaffold2507_159.6
GGGAGCTAAAACACATTTCATCTTTCTATTCCAAACCATCAAAAGAACAACACAAAAATATCATTACAATACCAAGATATTACCACATAACAATGAGTCTCAACCTCATTAACCAAGCAAGACAGGAACGCCAGGTCCCATAAATTCTTCTATCTTTGGTGATCATACAAAATACAAAATAACATTATACGAGAAATCAAATCATGAAATTCAAAAACGAGTAATGCAGAAATAAACTAGAAAATAATTAGCTAGCTTGCGGTTCGGTGCCTGCAGGAACAGGTTCTTCTGCCAGNNNNNNNNNNNNNNNNNNNNNNNNNNNNNNNNNNNNNNNNNNNNNNNNNNNNNNNNNNNNNNNNNNNNNNNNNNNNNNNNNNNNNNNNNNNNNNNGCACCATTAGAAACAGTATCTTTAAGAGGTGCAGCTGGTGCGTCTTTCGTGGCATTAGGGGCANNNNNNNNNNNNNNNNNNNNNNNNNNNNNNNNNNNNNNNNNNNNNNNNNNNNNNNNNNNNNNNNNNNNNNNNNNNNNNNNNNNNNNNNNNNNNNNNNNNNNNNNNNNGTCATTTTTCCCGTCCTTAGCAGGAGCGGGTGGGGGTGGTATCATGTGGGCTGGGGGTTTGTGCTTCAGCTTCACCAATATGCCTCGCATCCTTGACAGATCAGTTGGTTTGCCAGGTTTTGGCCCTTGAACAACTGTAATTGATGGATTTTTATCCTGATCCTTCTTCTTACCCCTTTT
>49261_scaffold25070_103.3
TTATGATGTATAATTTCCAGGGTAAAAATCCAATGACAGGAATATATAGAGGTCCAACGCCGTATCTATGACCAAGAGGTGCCAGAATAAACCAATGCAAAATGGCTATCCATGACTTTATTCTGAGCGAGAAAACTGNNNNNNNNNNNNNNNNNNNNNNNNNNNNNNNNNNNNNNNNNNNNNNNNNNNNNNNNNNNNNNNNNNNNNNNNNNNNNNNNNNNNNNNNNNNNNNNNNCCATCAAAAGCATATCAGGGAGCCTAAACTTATCACGTAATATGAAGAAA
>49262_scaffold25071_83.2
CAATAACTTAGAACATGTGATGATAATGATAACAGAGTAAATATTGTCGCGAAATCTAACAATACACAGCATTGTTCCGAATATAGCAATTTGTCTGGCGTAAGGTGGACATAAAGAAAAAAAGATAAGTTAAATAAAGTTCTCTAACAACCATTTTTATCCTCCTGCTCCATTTCCTCTGCATCCTCAAACCGCTGATCATTTATCTGAAGCTGAAGCACTGAACGAGCTAAGTCATGACCATTAGCTCCAATAGTATGGGTTGAATCTTGAATTACTGGCCATTCTAAATCTCCATCCTCTCCACCTTCATCATCTAATTGATCAGCACTAAAAATCCAATTGTTACCACCTTCTTCCTCAGCTTCGACGGGATCGGGATTTAGCTCAGCACATTCACAAAATATTGCGAACAATGTATCCAATTGATTGGGATCTGATGGCACAAGCCTCATCTCAGTAATCTTAGATAACTTAAATGTCTCATCACTTTCAGAATCTGAATCTTCCAGTTCATCATCCTCAGCCCCAGTCTCAATCTGCGTATAGATACAAGGAGATGGGTAAGCCTCCGTGNNNNNNNNNNNNNNNNNNNNNNNNNNNNNNNNNNNNNNNNNNNNNNNNNNNNNNNNNNNNNNNNNNNNNNNNNNNNNNNNNNNNNNNNNNNNNNACCGCGTGAAGCGACACTGATACAAAATCAACCGCATAGCCTTTTGCTCTGTCCGTGTCACTCAACCAGAAAATTTGTTTTGTAGTGATGTGAAGAGTGCCTGGAAATTCAAGGGGGCGGTTGCCGAGAGCAATTGAGACACCAGGCTGTACGTGCATCAGCTCCTCGCCGTGGTCTCCGTCGAGGATTGGTTGCCCGGCGCCTCCGCCGGTTCTCTGCGTCACTAGTCGTAGTCCAGTTGCCATTTGCTCGCTTGTTGTGCTGGTAAATTAGGGAATTGATACGAGCTGTGCCTGTGTGGTTTTAGGAATTGGGGATTAGGGTTTAACGCGGAAA
>49263_scaffold25072_62.5
AACATCACATCTCAAAGGAACAAATTTCCTTTTGTTGGCACCAAAGGCTTGATGAGTTGTGCAATATATCATCATCTCCAAGCAGTTTGTTATATTATTTTTATTTCCCCACCATTACAGAACAGAACAGAACAGAACNNNNNNNNNNNNNNNNNNNNNNNNNNNNNNNNNNNNNNNNNNNNNNNNNNNNNNNNNNNNNNNNNNNNNNNNNNNNNNNNNNNNNNNNNNNNNNNNNNNNNNNNNNNNNNNAAGACTGACTAAAATTCCCTTCCTCTGTTATAAGGCATTTCCTGCAAAANNNNNNNNNNNNNNNNNNNNNNNNNNNNNNNNNNNNNNNNNNNNNNNNNNNNNNNNNNNNNNNNNNNNNNNNNNNNNNNNNNNNNNNNNNNNNNNNNNNNNNNNNNNNNNNNNNNNNNTGAATGGACGGGGCTGTCCCATCATCTGGTGTCCATACTGAGGTCCATAATATGGTTGTGGAATTGGTGCACCCTGATTGAACATGACAGGTTGCTGAGGGGCAAAAGAAGGTCCCATCCCAACNNNNNNNNNNNNNNNNNNNNNNNNNNNNNNNNNNNNNNNNNNNNNNNNNNNNNNNNNNNNNNNNNNNNNNNNNNNNNNNNNNNNNNNNNNNNNNNCCCATGCATGTGTGTTACACCAACCATATTGGCTGGATAGTAAAAAGTACTATCAGC
>49264_scaffold25073_142.5
CACACTTAATTTCCTTTATTTAATTACTATACAAGGAAGCTTAAACACAAACTAGCAGATTCCTTCAAACAAAATCTTATCACCAGTTAGTTACCACCTACTACTATCCTCCACCTAGATCCACGTCACCACCCATACTATTACTCTTTCATAAACATTTAATAAACACCATTAAAATCAGAGCTCAACTGGTTTCTACACACTTCTCATCTAATCGCTGGAGGGCTGAATGACACATCAGCCTTTCAAGGAGAAGCGACATTTTCTTTAGCAAGTGGCGCTACTCCTTGAAAGGCTGAATGACACATCAGCCTTTCAAGGAGTAGCGACATTTTCTTTAGCAAGTGGCGCGATTTCATCCCCTTCAACGCCAGGTTCACTTCCTTCAACTCCCAAACTTAGCAGCAAACTTTCCCAGTTCTTCGCAGGTCCCTTCCAGGAGAGATCTTGTGACATGCAGTTCTGAATCATTTCCTTAAAGGCAGAAGTACCATACACTGCCAGAGCTCTTGCTACAGTTGTTGCTACCTTTAAAACATCTTCTGGATCAATAGTGGCACACTCAACATTAAAATCTCCCATATGGAAACCCGTATACCCTTCTCTGACTGTGTCAACAAGACCACCAGTTGACGAACAGATGGGTACAGTTCCGTATCGCATGGCGTGTAATTGGATGAGACCACAAGGTTCAAATCTGCTAGGGATCATCATCAAATCGGCACCAGCAGTTATCTTGTGGGCTAATGGGACATTGAATTTGGCAATCCCTCTTGCTTTGTCAGGATACAGTTCCTCAAGCTGCATAATCTGCTGCTCAAACTGTTTCTTGCCAGTTCCAAGGATTATTATCTGAACGTCCAGTCCGATAAACTTAGAAATGGCTGCAACAAGAATATCTGAGCCTTTTTGTTCTTCAAGTCTACCAATAAATCCAATCACTGGAATGTTCCTGTCAACAGGTAATCCAACTTCTGCTTGTAGAGCTTCCTTTGCCAAAGGCTTAGCTTCCGTAACAGTAGTGATATCATAGTTGCAGTCAATGTACTTATCAGTTGCTGGATTCCACTCTTGTGTATCCATTCCATTCACAATTCCACATATGCCAGCCTTACGAATTATATTATCCAATTCAACGCCTTTCTCATCTCCAGAGATAAGTTCTTTGGCGTAATGAGGACTCACAGTCACAACCCTATGTGATTCTATTACAGCAGCCTTTAACCAGTTGATTTTCCTACCCTTCACTGGCTTCTCATATCCATCGAAAAAGTCGAAAGAACTTCTGAATTCATCAGGCAGGTTGAGCATAGAGAAATCTGAGAATGCAAATCTTCCTTGATAAGCAATGTTGTGGATGCAGAACACGACCTTGGCATTCATGTAGGTTCCTTTGGATTGGTACATGCTCTTCAGGTAGCATGGAAGTAAAGCAGTGTGCCAATCATTAGCTACGAAGACAACATCTTCACCATATGGTCCTGAGAAATATTTGTTGCTGGTAAGATTCAAAACCCTGGGAGCTTCCAAAGCTGCTTGGCATANNNNNNNNNNNNNNNNNNNNNNNNNNNNNNNNNNNNNNNNNNNNNNNNNNNNNNNNNNNNNNNNNNNNNNNNNNNNNNNNNNNNNNNNNNNNNNATAAGCTGAACCGTAGTTGGTTGTCCTTGTAATCAGTTCCGGCATTAGGGCCATAAACCTTTGACTTAGTTTTGCCCCATACCTTCTCCAGGAACAAAGGATGATCAACAAAAACACGATCCACTCCACGTTTGTAGCAGTGGAAGTATCTGACAGTCTCAACTTTGTCTCCAACTTGAATCTGAACTATCACAGAAGTGTCCCAAGCATCTTTGTACTGATCATAACGTGGAGACACCGTCATTACCCTGTGGCAATTAGCTGCCATAGCCGGAGGCAATCCTCCGAGAACATCACCGAGCCCTCCTGTTTTGCTCCATGGACCACACTCAGCCGATACAAACACAATGTTCATCCCTACTCCGCAGATAATCTTTCCCGATGTCTTGTCATTCTGAGTCCTGGATTGTTTTGCACTAGGCTTCGCATAGTTTTTCATTTGAAGCACAGAAACATTTTTCACAGATCTCAAACCATTGTGAGTTACGGGTTGATTCCTCAGACAAATCTGTGCCAAGTTTGTTTGAGTATCCACTGCATTCGCTCCTCCATGAATGTGTGATACAAGGTGTGAAGCGATTACAGCCGCCATGGTCAGTTCACTCTTCACACAACAGAAGAGGCTGAAGAGCAGAGATTGAAGTGCGGTAGAGGCGGTGATGAGTGAATTACGGTGCTGCTCTTGCCTGCAATTAG
>49265_scaffold25074_85.4
AATATGGGCAGGTAACCAAAGTAGAAAAAGAACAAAAAATATAGCACGTTCCAATAGTTCATAATCATAAGAAGGGGAAAACACCAAAGAATGCTATATGGGACAAGAAACCTACAATGGTTCCTATTATTAGCTTATNNNNNNNNNNNNNNNNNNNNNNNNNNNNNNNNNNNNNNNNNNNNNNNNNNNNNNNNNNNNNNNNNNNNNNNNNAAGGCTTGTAACCCACTGAACTGTTTTCAACCTGTCCCGCATTCACAAATTCGGTTCGACCATTACTATTTGACGTGGAAACATTCACAGACGATGAACAGTCATAATTGGCCCATCCNNNNNNNNNNNNNNNNNNNNNNNNNNNNNNNNNNNNNNNNNNNNNNNNNNNNNNNNNNNNNNNNNNNNNNNNNNNNNNNNNNNTCTGACCACCCAAATCATATACAACAATCTTATCTTTCAAAACGAGATCTCCTAGAATCGTAATT
>49266_scaffold25075_55.2
AACGGAAATTCATAAAAAGGACATAGGACAAACTTTTGTTAATAGGATGCAAGCTCATCATATGGTGACTAGAGGGAGTGATTCAGTTGTTCGAAAAGGTGGTCTAAAGCCATTACAAATATTGACTGAACGAAGGCGNNNNNNNNNNNNNNNNNNNNNNNNNNNNNNNNNNNNNNNNNNNNNNNNNNNNNNNNNNNNNNNNNNNNNNNNNNNNNNNNNNNNNNNNNNNNNNNNNNNNNNNNNNNNNNNNNNNNNNNNNNNNNNNNNNNNTTTAGAGTCGTTTTTGATAGACGGAGAGGCATTGGCTTCAGAGCTGCAGAAGAAGTTTGCATGTAGTACAACAACAGCAGAACTTCCCGGTAAAAAAGGGATTGAAGTCTTGGTGCAAGGAGGGGTCATTGATGATCTTGCAAGACA
>49267_scaffold25076_20.0
CTCCCTCGCCTTGGATAGCAAGTACTTGGTGTAAATTTTCTTCGAGATGGAATACATTTTATATTTAGGAGCTATGTCCTTCAAGAGATCATGTGGAGTGGCAGTCTTCAATGCATTCCCCACTTCATCTCCAAAGTTNNNNNNNNNNNNNNNNNNNNNNNNNNNNNNNNNNNNNNNNNNNNNNNNNNNNNNNNNNNNNNNNNNNNNNNNNNNNNNNNNNNNNNNNNNNNNNNNNNNNNNNNNNNNNNNNNNNNNNTCATAAACAAGGTTCAGAGACTTGCTTGTAAGCATGACATCAACTCCTCAAAATTCA
>49268_scaffold25077_64.3
AAAACTAGATAAGAGGTTTTCATTCACACAAAAGGAATATTTCAAGATATATTTCCAGATTACGACCGACATCTGCTACACTAACAAGCATGGTTTTGGTACGACAATAGCAAATCTAATCATATATGCACTAGACATGTACCACTGCATCACATATTTTGAGTCCTAGGGTAGCTGGCTCATAATAACAAAGCCCAACATAAGAGCTGAAGCTACTGATGTTGCTATTTGACGTCTACTTTTCCTCCACAAAATCATCTTGGGGTTGATACACGTCCCACCACCTGAGTGGCATATGGTGAGNNNNNNNNNNNNNNNNNNNNNNNNNNNNNNNNNNNNNNNNNNNNNNNNNNNNNNNNNNNNNNNNNNNNNNNNNNNNNNNNNNNNNNNNNNNNNNNNNNNNNNNNNNNNNNNNNNAAATTCATAAGTGAGCTTGGCACGATCCAAAAGTTCCTG
>49269_scaffold25078_50.8
GGAAAAGTTAAAGTCGGGAAATTTGAAAATGGGTCGGCTCACGGTTGCCGCCGCCGTCGATTCATCGCCTTCCTCTGCCGAGTCCAACTTTAAGGAGCTCGATGAAGTTTTCTTGCAGAATCAAACAAGAATATGGCTNNNNNNNNNNNNNNNNNNNNNNNNNNNNNNNNNNNNNNNNNNNNNNNNNNNNNNNNNNNNNNNNNNNNNNNNNNNNNNNNNNNCTAAGCACAAGATTAGATGAGGATTTGCATATTTCTGA
>49270_scaffold25079_115.0
ACTAAACGTGTGATGCACAAAAACTTATTTCATCCTTCATACCCCTACAAATTTCCTAGGAACAAAATCACAACACAACAATGAAAGACCAATTATTAAAAAAAAACCATATATATAATTACGGACAGAACACGACCCNNNNNNNNNNNNNNNNNNNNNNNNNNNNNNNNNNNNNNNNNNNNNNNNNNNNNNNNNNNNNNNNNNNNNNNNNNNNNNNNNNNNTTCGTACTCGCCGGGCAAATAAAGGTACTGGTCGGGTCATCCTCCGGGTACGTGAAAGCGTCCCTACACCTTGCCTTAAAAAACCTCGACAGATTCGTCGGCCGGCACTGCCCCG
>49271_scaffold2508_37.1
GTCAGTTCGGAGATGGCAGTCTCAAATGCGAATCAAGCATTGATGGACCACACGATATCAGGTATGCCAGGAGGGATAGCTCCCCTCCCAGTTAATACAATCTCTCATTCTACAGTGGTCTCTACTCTCATAGGAGAAGTCCCAATTGAGATAAATGGTACACATGGGAATAACTCTGTCCATCTGGCTCGCAAAGCCCCTGATTGCTGGAACTTGAAAGGCACNNNNNNNNNNNNNNNNNNNNNNNNNNNNNNNNNNNNNNNNNNNNNNNNNNNNNNNNNNNNNNNNNNNNNNNNNNNNNNNNNNNNNNNNNNNNNNNNNNNNNNNNNNNNNNNNNNNNNNNNNNNNNNNNNNTCACTTCTCTGTTTTTGTAGACCATTCGATGTTTACACAGCGTTCCATGGAATGTGCTAAATTCAGTTTCATTGGCAGGGTA
>49272_scaffold25080_109.9
ATCGAATGTCTAGGTAAAATACTTCTAAATTATTTCCAGGTCATGTCTCCTTTTACTGTCAATGATAATTTCCATTCCATGAACATATTGTGGGTACAGCGATGTCATTGCCTTCCCACAACATCAAACAATAATAGTNNNNNNNNNNNNNNNNNNNNNNNNNNNNNNNNNNNNNNNNNNNNNNNNNNNNNNNNNNNNNNNNNNNNNNNNNNNNNNNTCGTGGGTACAGTGATGTCATTGCCTTTCCATAACATCAAACAATAATAGTAGTANNNNNNNNNNNNNNNNNNNNNNNNNNNNNNNNNNNNNNNNNNNNNNNNNNNNNNNNNNNNNNNNNNNNNNNNNNNNNNNNNNNNNNNNNNNNNNNNNNNNNNNNNNNNNNNNCCAACCAACAGAGCATAATCAGTCTTCGAAGTGATGTCATTACCTTTCCACAACATCAAACAATAATAGTNNNNNNNNNNNNNNNNNNNNNNNNNNNNNNNNNNNNNNNNNNNNNNNNNNNNNNNNNNNNNNNNNNNNNNNNNNNNNNNNNNNNNNNNNNNNNNNNNNNNNNNNNNNNNNNNNNNTAGTTGCTTGAACATAAGACTCGAAATTCGTAGCATGTAAGATTCCTTTCTTCAAAGCATACTNNNNNNNNNNNNNNNNNNNNNNNNNNNNNNNNNNNNNNNNNNNNNNNNNNNNNNNNNNNNNNNNNNNNNNNNNNNNNNNNNNNNNNNNNNNNNNNNNNNNNNNNNNNNNNNNNNNNCCCACTTCTCGGCATCTTTCACATTGATTATCAAATGCTCGGGTGCATATAAGTTAGAAAAGAAATAGCCTGAAAACATAAATCAGTGCAAATGTGCAATTCATGGCAAAAAGCAGCTCAAGATACAATAAAATAAAANNNNNNNNNNNNNNNNNNNNNNNNNNNNNNNNNNNNNNNNNNNNNNNNNNNNNNNNNNNNNNNNNNNGGAGCAGAAGTTGATCCATTACTTCTGCGGCCTTACAGTTGCCTTACAGATCGACCACGAATGC
>49273_scaffold25081_204.7
TCTGCGGTGGTATTTGAATGAATGGTCTCCCTTCCACTTTGAATTGAAAGACGGGACGAAGATTGCTTCTAGTGGACATAGGGCAAGGCAGTTTACCGTTTCTAAACTTTGTACCTGTATGTCTCTATTAATACGGTTNNNNNNNNNNNNNNNNNNNNNNNNNNNNNNNNNNNNNNNNNNNNNNNNNNNNNNNNNNNNNNNNNNNNNNNNNNGCATTTCTATTTTCATGTCTAGATGGGGAGATTCATGGGTTGAATTAGACGCCATGATAATTGGTGAGAGAGGAACAATTCTAATAGTTTTTCTGTTTTATGTCATGGTGACAAGGGAAACTTTTTGTTTGTCTATCAGTGCGATTGTCTTGATGGAGATTGGTGATTGCATTGTATTGGCTTATTTAGTGAAGTTCTATTGCTTAA
>49274_scaffold25082_52.4
GGCGGGTTCAGCGGGAGGTTCAACTGGTCGAGGGTGTTCGACATATATGGTGATTTTCTCCATCTTCAATTTCCCCTCGTTTATGTCCCCATTGTCAATTCCATCGTAAGTACCAGATTTTAGAAACGGCATATCCCANNNNNNNNNNNNNNNNNNNNNNNNNNNNNNNNNNNNNNNNNNNNNNNNNNNNNNNNNNNNNNNNNNNNNNNNNNNNNNNNNNNNNNNNNNNNNNNNNNNNNNNNNNNNTCGACGTCAGGAATTGACTCCTTGGGTTTCTCCTTGGTAACAATCCTCTCCCCTAC
>49275_scaffold25083_83.4
TTTGGATTGGGTTTGTCGCACATTTGATCAGAAACCTCAACCCTCACCTCAACCTCACCCAACTCTCTCTCTCNNNNNNNNNNNNNNNNNNNNNNNNNNNNNNNNNNNNNNNNNNNNNNNNNNNNNNNNNNNNNNNNNNNNNNNNNNNNNNNNNNNNNNNNNNNNNNNNNTCCCAACTCCCCTTTCTGTTCTACGTAGATTAGTTTACCTAACCAGAAACTCAAAAAATGTCTCACTCAGTATTCCAAACAGCCCAGATTATACCAACCCCTAGCACCTTATCGTNNNNNNNNNNNNNNNNNNNNNNNNNNNNNNNNNNNNNNNNNNNNNNNNNNNNNNNNNNNNNNNNNNNNNNCCAAGCCCTTACTCCCAACCACCCCCGTTTTCCGGTCCAGGGTCGGTTCTCCGGTCACCGGTAAGCTCAGAAAGTGCTGTTTTATCGTTAAAGCCTCGTCATCAGCGGTGGTCGACGGCGACGCGATAGACGGCCTCGAACGATGCTTTCTGGCATCGCCGCCGGCCGCCGATGCTTCGTCGTCGGCTCCTTCCGGGTCGGATTTTGGACCCGTCATGAAGGGTGGTCAGTACGGTGCGTTTGGTGCTGTTACGTTGGAGAAATCGAAGCTTAATACCGAGCAAAAGCAGACCAAATCCAGTCCAGAGGTTTCGACTGGGGGAGGAGGGGGAAATATGGGCAAGGGTCTTAGTCATGGTGGTGGTGATGGAGGTGA
>49276_scaffold25084_55.0
CCGAAGGGTTGTAAACTTCTCCAGTGATCACTTCATCTGCAATAGCTTCAACAGTAGCTGGAGGGCTCTGCTCGGGCTCGGGAACGTTGTTCTCCTGAACAGGAGCAGGAACTGGCTCGGCAGCAATGGGAACCAGAACTTCATTGACCAAAGCAGGGTTCACGCTAGCATTGTCAACGTACCGTAACATGTCATTCAAAACGAANNNNNNNNNNNNNNNNNNNNNNNNNNNNNNNNNNNNNNNNNNNNNNNNNNNNNNNNNNNNNNNNNNNNNNNNNNNNNNNNNNNNNNNNNNNTACCCATTGTCTTGGGGTGCAAGAAAGAAAGTCTGAGCAAACTTGCGACCAATGTTTTCCTTCCCGGTTAAATAGCCAGTTACAAAAACTTGAACTCCACCATTAAATGACTCCTNNNNNNNNNNNNNNNNNNNNNNNNNNNNNNNNNNNNNNNNNNNNNNNNNNNNNNNNNNNNNNNNNNNNNNNNNNNNNNNNNNNNNNATCGACTGACTTAATCTCAGTCCTGAAGTCCTCATAGTCGAGTGAAGCAATCTTCTCATTGATAGCTTTCATAGTGGTGGTCATACTCATGGAACCATCATCTTCAGGACGACCAAGCTTGCTGATGTCTTGATAAAACCGATAGACAAGCCCCGGGGAGTGATGCAGTATGTGGTAATACTGATGCACAAATGCGTTCCCAACGAGTTGTGCAGGAACTGGTTGCTGAGGAGCTGCCGCCGCTTCCATTACGAATTAGT
>49277_scaffold25085_131.7
TTGTAATTTCACATTTTTGCCCCCTCAAATTCTTATCCCAGTTCTTTCCCTATTATCGCAAGCTGCATTTCGTCGTTGTGAATTGTGAGTACTTAATGCCTTTTCATCAAGTCCCTGAATAAAGCTTTCGGTAGGGCTNNNNNNNNNNNNNNNNNNNNNNNNNNNNNNNNNNNNNNNNNNNNNNNNNNNNNNNNNNNNNNNNNNNNNNNNNNNNNNNNNNNNNNNNNNNNNNNNNNNNNNNNNNNNNNNNNNNNNNNNCCATTTTTTGAAGTTCTTAAAAGCAGCAGTATCATCGAGCTCGCCTCTCATATCCAATGGATAAGGCTTTCCATCAACCAAGGTGAAAGGATTCATCTCAAGAAAAGTGAAGTCCAAATCTAGAAATAAATCATAGACAGCTTTGAGAAAATTCTCAATCACATTTTTAATCTCCAAAGGAAGGGTTGCTACAAGTGGAGCACAGAGATCTGATGTAAAGGACGCACCCGTTGGTATGAAGATCGTCTTTACCTTATCCCAATTCTCTTCAATCTCAATTCCACCACATTCGGAGAAGCTAATACTACAACCAAGCCTCTCAGAGACAATGTTAAGGTAAAATTCTTCATTATGTGGGATAAAGGGCTCAACAATAAACGTCGTAATCGGACCTTTGCATCCCCCCATCTCTACCTCTTTGCCTAGACGCTCTTTCACAAAAGCAGCNNNNNNNNNNNNNNNNNNNNNNNNNNNNNNNNNNNNNNNNNNNNNNNNNNNNNNNNNNNNNNNNNNNNNNNNNNNNNNNNNNNNNNNNNNNACCAGCCATGTCAAGGTTCAAAGCGACAAGACCACTTTTACCACGCTTCCCAAATAACATATCTGGTTTAAC
>49278_scaffold25086_14.3
GTTGTAAAACAAACCTCTTACTAAATCATTGAAATTGGGCATGCAAGTTTTGTTCATTCAAAGTCATTCAAGTTAATCTATTTCAACAAGTGAATACTCTTCAATGTTGATTAACCAGTAGAATAATAGATTCTGCATCACGAAAATAAGAACCTTCGTAGCGTGCTCAGGGAACACGTACACGCATAAAAATTCTCCAATCTTCCACCAGATTCTAAAGTGCAGTGATTGTCGCTTCACTCCAAAAATTGAGAAAATAATCTCCAATCTTCCACCAGATTCTGAGCAGCATTGNNNNNNNNNNNNNNNNNNNNNNNNNNNNNNNNNNNNNNNNNNNNNNNNNNNNNNNNNNNNNNNNNNNNNNNNNNNNNNNNNNNNNNNNNNCTCAAGATATAGTTACCACCTTCTCAAGCTCTTGAGAGGGAGGCTCATCCTGGGATTTCTTGTTACTATCCTTGGTCGAACTCGAAGGTTCATCTTGTGGTTTCATTGCTGGGAANNNNNNNNNNNNNNNNNNNNNNNNNNNNNNNNNNNNNNNNNNNNNNNNNNNNNNNNNNNNNNNNNNNNNNNNNNNNNNNNNNNNNNNNNNNNNNNNNNNNNNNNNNNNNNNNNNNNNNNNNCAACAACATTGCAAATCTGTCAATACCCAATCCCCA
>49279_scaffold25087_43.5
TGACAAAGCACCTGCATAAGAATTGATGCGGCTATCTGAGGACTGATCCCAAGCTGAAAAAGAGACAGCTTNNNNNNNNNNNNNNNNNNNNNNNNNNNNNNNNNNNNNNNNNNNNNNNNNNNNNNNNNNNNNNNNNNNNNNNNNNNNNNNNNNNNNNNNNNNNNNNNNNNNNNNNNNNNNNNNNNNNNNNNNNNNNNNTAAAGCCAAGATAATTATCCGGCATCAACCTCCTGTCAAACCCCGGCAACGGAACAAAGTACCCGACTCATCACTATCAAGAAAGCAGTCACAAACAACCTCCTTATCTCACTCTNNNNNNNNNNNNNNNNNNNNNNNNNNNNNNNNNNNNNNNNNNNNNNNNNAATCAAAACAGCAGTCACAGACAACCTCCTCCTTATCTCACTCTTGAAAAACGA
>49280_scaffold25088_44.9
TGATCAGGGCCCAACCTATATTCAAATTCGCGTAATTCGCTACAACACAACCTGTTGGAACAAGTCACGTAGAAAGGGACAACCCCAGGCTTGTGAAGCGGAGCACGACAACAAAGTATTCTGTTTGCTAAAATCTCTNNNNNNNNNNNNNNNNNNNNNNNNNNNNNNNNNNNNNNNNNNNNNNNNNNNNNNNNNNNNNNNNNNNNNNNNNNNNNNNNNNNNNNNNNNNNNNNNNNNNNNNNNNNNNNNNNNNNNNNNNNNNNTAACTCTTCTTCACTCTTGAGAAACATTCCCACAATAAGGACCTTAGTCTCCAAGTTTGAGTAAGCCCAGTTTGGAGAAAAATCAATAATGCTGAAAAGCTGGTCTTGGGAAACAGAAGGACTCAGTGTGTCTATATCTGCTTGCAATTGAGCTGTCATATTTGAGTCATACTCACTCCACGGAATTCCACCACTCGAATGCATATTTAAATCATCAGCTTCTAAGAGTTCTTTAGCAATCCAGCGAGAGAAGCTGTCAACTTTCTTCAAG
>49281_scaffold25089_26.4
CTCGTAATCAAGATGCGAGTAATAAGTTGGTTTTCTTTGAGGGATGTGATTACGCATTTGATTTGGAGGATTTNNNNNNNNNNNNNNNNNNNNNNNNNNNNNNNNNNNNNNNNNNNNNNNNNNNNNNNNNNNNNNNNNNNNNNNNNNNNNNNNNNNNNNNNNNNNNNGTTAGGAAAGGGTACACATGGAATGGCTTATAAGGCCATATTAGAGGACGCTAATGTGGTGGTTGTAAAGAGGTTGAAAGATGTGAGTGTTGGAAAGAAGGAATTTGAACAACAANNNNNNNNNNNNNNNNNNNNNNNNNNNNNNNNNNNNNNNNNNNNNNNNNNNNNNNNNNNNNNNNNNNNNNNNNNNNNNNNNNNNNNNNNNNNNNTAATTGGAAGGATTAAGCATGAGAATGTGATTGAGTTGAGAGCTTATTATTATTCAAAGGATGAGAAGCTTAT
>49282_scaffold2509_53.9
TAAAAGTGCAAAATGATAAAAAGGAGATTTTACAGGTATGAACACGGTGACAATGACGCGGCTTCTGGAGAATCTTCGTCTTCTGATTCTGAAGTGGAGGCNNNNNNNNNNNNNNNNNNNNNNNNNNNNNNNNNNNNNNNNNNNNNNNNNNNNNNNNNNNNNNNNNNNNNNNNNNNNNNNNNNNNNNNNNNNNNNNNNNNNAGCTGAGACCACAAATGAATCGGAAGATGATGAAGGACAAGAAGAAGATAATGCTGTTGCAGAAGTCGGAGAGGACGAAGATAACTCTTCCTCAGGATATGAGAGCGAGGATAGTTCAGCAAACGAAGTGAATCTCGACTCGTCAGGTTTAGGGACAAGTGACGATGACTTGGATTCACAAAATGTGGAGGAGCGCATTGTTGAAAGTCTCCCCAGAAGCAAAGGAAAACCTACACTTGCCAAAACACAGAATATTCCTNNNNNNNNNNNNNNNNNNNNNNNNNNNNNNNNNNNNNNNNNNNNNNNNNNNNNNNNNNNNNNNNNNNNNNNNNNNNNNNNNNNNNNNNNNNNNNNNNNNNNNNNNNTGATGCGACAGATTACGTTCTGAAATGTAAATCAGTTTTCAAGTGCAGNNNNNNNNNNNNNNNNNNNNNNNNNNNNNNNNNNNNNNNNNNNNNNNNNNNNNNNNNNNNNNNNNNNNNNNNNNNNNNNNNNNNNNNNNNNNNNNNNNNNNNNNNNNNNNNNNNGCTTGTCAGAAGACACAATAAAGGCTCATCTTAAGTCCAAGAGACATGCTCGTTCTGANNNNNNNNNNNNNNNNNNNNNNNNNNNNNNNNNNNNNNNNNNNNNNNNNNNNNNNNNNNNNNNNNNNNNNNNNNNNNNNNNNNNNNNNNNNNNNNNNNNNNNNNNNNNNNNNNNNNNNNNNATTACTTAGAGAAGGAGGGCTTAAGCTTATGCTCAATGAG
>49283_scaffold25090_154.3
ATTTCGCCTGGGCTTCTAGAAGCAATCACCAAGCATGCGAACATGGAACAACGACNNNNNNNNNNNNNNNNNNNNNNNNNNNNNNNNNNNNNNNNNNNNNNNNNNNNNNNNNNNNNNNNNNNNNNNNNNNNNNNNNNNNNNNNNNNNNNNNNNNNNNNNNNNNNNNNCTTTATACGAGCAGGCGATTGCAATTGAAAAAGGAAAGGAACATTCACAGACTTTGCCTCTATTGTTCGCACAGTATGCACGCTTCATATTCTTGGTTTCTGGCAAAGTGGATAAAGCAAGGGAGATTCTGGACCAAGTTGTGGAGAGTGCCCAACTGTCAAAACCGCTTCTGGAGGCAATGATCCACTTAGAATCGATTCAGTCGCTTCCAAAGCGTATAGAGTATTTAGATTCCTTGGTTGATAAGTTCATAGTTCCTGATCCTAACAATGCTAGTGTTGCAAGTGTTGCAGAGNNNNNNNNNNNNNNNNNNNNNNNNNNNNNNNNNNNNNNNNNNNNNNNNNNNNNNNNNNNNNNNNNNNNNNNNNNNNNNNNNNNNNNNNNNNNNNNNNNNNNNNNNNNNNNNNNNNNNNNNNNNGGGAGGAGTTATCAAGCATTTTCTTAGAGTTCTTGGATCTGTTNNNNNNNNNNNNNNNNNNNNNNNNNNNNNNNNNNNNNNNNNNNNNNNNNNNNNNNNNNNNNNNNNNNNNNNNNNNNNNNNNNNNNNNNNNNNNNNNNNNNNNNNNNNNNNNNCACAGTCTATAAAGAAGGCTGATGACCGACATGCAAAGTTGTTTTCGCGNNNNNNNNNNNNNNNNNNNNNNNNNNNNNNNNNNNNNNNNNNNNNNNNNNNNNNNNNNNNNNNNNNNNNNNNNNNNNNNNNNNNNNNNNNNNNNNNNNNNNNNNGAAGAAGCGCACTGCAGAGGAGTATTTAATTTCAGACAAAGAAAAACTTGCAAAGTCGCTTGCATCTTCTGCTCCTACTGCGATTAGTGCATATCCTGGTGCTCAGAATCAATACGCAGCAGCTGGTTACGGTTCACAGCCTCAAGCTTGGCCTCAANNNNNNNNNNNNNNNNNNNNNNNNNNNNNNNNNNNNNNNNNNNNNNNNNNNNNNNNNNNNNNNNNNNNNNNNNNNNNNNNNNTCAGGCACAACAGTGGACCCCCGGATATGCGCAGCAGGCTACATATGGTGCCTATGGTAGCTACCCAGCAAGTTATGCGGTTCCACAACCACCTGCATCAGCTCCGCAAACTGCTGCTTATGGAGCTTATCCTCCAACTTATCCAGCCCAGGCCTATGCACAGCCGGCAGCATCGGCGACTCCAGCTCAGCAGCCAGCTGCAGTTTCTTCAGCCGCCTACTACAGTGGTTATTACTGAGTAGGCAGTGGCTAAATCCAATCATTTCGCTTTGTGTAATTTCATCGGCTGTATGATATAGATATTACCATGAGATTTTCATGTGTAATGGATATGGTGTTTCATTTTAGATCAAATCTAGGCAAGAGAAAGGAGAACAGATTTATCCCTGTAATTCAGCATTTATCTTCTCTTATGTATCAAATTTGTTTGGAATAGGTGTGATTTACTTTTGACGAGTTTACTTTGAGTGTATGTGATTCATATTCAGGTGCTTTTATAAACTGAATTTTGTTGGTG
>49284_scaffold25091_55.5
AAATCTTGGCTTTAAAGTTGATTTCGTGCCAAGAAACACTTCGGAAGATCATTATTGCGGTTCTTGTTGNNNNNNNNNNNNNNNNNNNNNNNNNNNNNNNNNNNNNNNNNNNNNNNNNNNNNNNNNNNNNNNNNNNNNNNNNNNNNNNNNNNNNNNNNNNNNNNNNNNNNNNNNNGTGCAGAAGAGGAGATAAGAAAGGGATTGATTGCACTTGGTTAGTCGATGCCGTGAAACACGGTGCGGTAATTTTATCCGGATGTGAAGCGGAGAAATTTATATTGACGAACGACGGTAAGGAAAGTTCTAGAAACAGATGTCTTGGGGTGATTGCAAAAAGTGCTGCAAACATGGATATCACAAAGAAGTTCCGCATCGAAGCTCGTGTGACAATTTCGGCATGTGGGTCCCTCTTAACGCCGCCGTTGTTGATCGCTAGCGGTTTAAAGAACAAGAACATTGGCGCGAATTTGCATCTCCATCCGGCGNNNNNNNNNNNNNNNNNNNNNNNNNNNNNNNNNNNNNNNNNNNNNNNNNNNNNNNNNNNNNNNNNNNNNNNNNNNNNNNNNNNNNNNNNNNNNGGTAAAAGCTTTGAAGGTGGGATCATAACTTCCATCCATAAAATCCAATCCGAGGAATCAAATATTGAAGCTATAGTGGAAGCGGCGTCACTTGGACCTTCATCATTCGCATCGTTTTACCCTTGGGTTTCAAGGGATCACATGAATGAAAGAATGACCAAATATGCAAGAACCGCGGTTTTATTCACGTTGGCAAGAGATCAAGGCTCTGGGGAGGTNNNNNNNNNNNNNNNNNNNNNNNNNNNNNNNNNNNNNNNNNNNNNNNNNNNNNNNNNNNNNNNNNNNNNNNNNNNNNNNNNNNNNNNNNNNNNNNNGAAAAAACGAGGATGTATAAAGTATGGGTTGAGCGAAATTGACGAAGCGAATCTAAAAACAGGGTTGAGGCGAGCTTTGAGGATTTTGATTGGAGCTGGAGCAACAGAAGTGGGAACGTTTAGGAG
>49285_scaffold25092_35.2
ACGATGAATGCCAGATAACCACCAATGATCTTGATCTTCGAGGTAAGAACCGTCACTCCATCTCATCACTTGAACCGCCAAACAATTTCTCTGATTGGACCCACATGGATGACATATTCCTGTAATCTCAAATTCAGCNNNNNNNNNNNNNNNNNNNNNNNNNNNNNNNNNNNNNNNNNNNNNNNNNNNNNNNNNNNNNNNNNNNNNNNNNNNNNNNNNNNNNNNNNNNNATATCCAACTGGATGTCCGTTTACCCATGCAAAGAAGGCGGAATCAACTCCTTCAAAGTGTAAAAAAANNNNNNNNNNNNNNNNNNNNNNNNNNNNNNNNNNNNNNNNNNNNNNNNNNNNNNNNNNNNNNNNNNNNNNNNNNNNNNNNNNNNNNNNNNNNNNNNNNNNNNCCTCTGGAACTTTAGGTGGGTTCAACGGGAACGGATATACGACATTTGTATAGATTGG
>49286_scaffold25093_53.9
TTTGGGATTCGATGCAAATGAGCCAACATCAAGGAGTGGAGGGAAAGCCAAAGCCGTTCAACAGATTAGAAAGGATCTTGGATACAAGTCTTTAGTGATGATTGGAGATGGTGCTACTGATCTTGAGGCTCGTCAGCCNNNNNNNNNNNNNNNNNNNNNNNNNNNNNNNNNNNNNNNNNNNNNNNNNNNNNNNNNNNNNNNNNNNNNNNNNNNNNNNNNNNNNNNNNNNNNNNNNNNNNNNNNNNNNNNNNNGGGAGTTCAACTTCGAGAGGCTGTTGCTGCTAGAGCTGATTGGCTGGGGTTCAATTTTAAAGANNNNNNNNNNNNNNNNNNNNNNNNNNNNNNNNNNNNNNNNNNNNNNNNNNNNNNNNNNNNNNNNNNNNNNNNNNNNNNNNNNNNNNNNNNNNNNNNNNNNNCTGGACTAGATTAAAATTGGCAGCCATGCCTTTATTCAATTCTTATTATTGGAAAGGAAAAGTCGATCAGTGGCTGTTTACTAATAATGTCGGCTTGAGAGTTTCCTCATTTTTTT
>49287_scaffold25094_52.9
GGCCAAAGCAGCTCCAGCTCTGAGTCTGGATCTTCATCAAGTGGTGATTCTGATGGGGAAAGTTCCTCTGGAGATGGATCTGATGGTGAAAACTCGCCAAAAAAGGATCGAGTTGTTGAGATCTGATGAAAAGCTTCCNNNNNNNNNNNNNNNNNNNNNNNNNNNNNNNNNNNNNNNNNNNNNNNNNGTCACCAAAGGATTGAGTGGTTGAGATCTGATGAAACAAAGTAACGGTAACCGAAGCTTCTCAGTCTTCATATTGTTCTGTCAACATGTACATTACTGCAGTAGGTGATAACAGGTAGCTGTTGTGAGTAGATTTGTGTGGTAACAATAGATTCTAGATGTATCCCTTTTGAGAGTCTTGATGTATTTCTGAGAAATTAANNNNNNNNNNNNNNNNNNNNNNNNNNNNNNNNNNNNNNNNNNNNNNNNNNNNNNNNNNNNNNNNNNNNNNNNNNNNNNNNNNNNNNNNNGTTGGTTTCATGTTGTTGTACATTTGTATGGAAGTAGTGAGTCTGTGACACATATGTCGAATTTAGGTCATGAAAGGCAATGGTAGTAATCTGTGATTGATAATAACTATCAGGACATTATGCAGGAGATCAGAAGTGTG
>49288_scaffold25095_96.4
GTCATCTGATAGTACCTCATATGCTACACTGATCTCCTTGAACTTTTCAGTAGCTCCAGGCTCTTTGTTGACATCAGGGTGATACTGCCTAGCCAACTTCCTATAAGCAGCTTTGATTTCCTTGCCAGTAGCAGATTTNNNNNNNNNNNNNNNNNNNNNNNNNNNNNNNNNNNNNNNNNNNNNNNNNNNNNNNNNNNNNNNNNNNNNNNNNNNNNNNNNNNNNNNNNNNNTGGCACTCCAAGAGTGGAGTAATAATCAGCGGCAGCAACCACCAACGCTCTCCTGAACCTCCTTGCAGACANNNNNNNNNNNNNNNNNNNNNNNNNNNNNNNNNNNNNNNNNNNNNNNNNNNNNNNNNNNNNNNNNNNNNNNNNNNNNNNNNNNNNNNNNNNNNNNNNNNNNNNNNNNNNNNNNNNTCAATTGAGAAGCAGATGATATAGAAACTCGTCGAAAATTTTTGTGGCCCAACACAGGGGCGTCACTTGATAAAAAACCATAAGACGAAGAGGCAAAGAGAGGAAATAACACATTTCTTTGGCTATGAGTTGTGGGGCTTAAAGAAGACGGGAGAAACAGTGATGTGGCTGTGGCGGCCATGTGTGAAGTTATTCTGAGGATTTATTTAGTAATTTGGTGGATTCCGAGTTATTTGCGTCCGGAAAATTCTTGAACAAAGTTTCCGTTTCAAACAAATTGCGGGAATTCATGCGAACAACAAGTGGNNNNNNNNNNNNNNNNNNNNNNNNNNNNNNNNNNNNNNNNNNNNNNNNNNNNNNNNNNNNNNNNNNNNNNNNNNNNNNNNNNNNNNNNNTTTCTGGTCATTGCATTGGGCGTGTTTCGAATATCAGTTCTCGAGCTTTTCCG
>49289_scaffold25096_23.4
CCGAAATCAGATTTCCTTTTGTTCACGTGAAGAGGTAAAGGCGAGCACTTTATTTTTGACAGAATACGGCCTTTGAAAGGGTCGGGCTTGACTTGATGCCGAGTCGAACTTCTGGTTCCCAAGCCCTCGACAGTTCCANNNNNNNNNNNNNNNNNNNNNNNNNNNNNNNNNNNNNNNNNNNNNNNNNNNNNNNNNNNNNNNNNNNNNNNNNNNNNNNNNNNNNNNNNNNNNNNNNNNNNNNNCGAGGAAAAGGTGCGGAAGGAAAAGGAAACAACGGAGGGGACTAGTTAGACTTTTTGGA
>49290_scaffold25097_31.0
GGGGAGCTCGGGGTGAATAAGAAGTGAGTTTAGGGCTAACTTGGCACAATTAGGTTTATTCTGTAGTTTAGCTCATTAGCNNNNNNNNNNNNNNNNNNNNNNNNNNNNNNNNNNNNNNNNNNNNNNNNNNNNNNNNNNNNNNNNNNNNNNNNNNNNNNNNNNNCCAAAACCAAGGAGGAGAAGAAAACTAATTTGGCACAATGAGGCAATGAGCTTCATTCTGGGCCGGCCGAGAAATTCTGGACTGTCGCATGTTGCAAAAAAAAAGAGGATTACAANNNNNNNNNNNNNNNNNNNNNNNNNNNNNNNNNNNNNNNNNNNNNNNNNNNNNNNNNNNNNNNNNNNNNNNNNNNNNNNNNNNNNNNNNNNNNNNNNNNNNNNNNNNNNNNNGACCAAATGAACATTTTATTTGCGGTAACGTGTAGTCCTTGCAATGA
>49291_scaffold25098_38.3
GGCTGAGTAAGATGCAGGGAAGGCAGACGACGAGTAAGATGCTGGGAAGGCAGCAGAGTTAGCGGAGTAAGATGCTGGGTAGGCACCAGAGTAGGCTGAGTATGAGGCTTTGGAAACGGCTGGGGAAGATGAGTATGANNNNNNNNNNNNNNNNNNNNNNNNNNNNNNNNNNNNNNNNNNNNNNNNNNNNNNNNNNNNNNNNNNNNNNNNNNNNNNNNNNNNNNNNNNNNNNNNNNNNNNNNNNNNNNNNNGAGTAAGCTGAGTAGGATGATGGGTATGCTGATTGATATCCAGATTTGTANNNNNNNNNNNNNNNNNNNNNNNNNNNNNNNNNNNNNNNNNNNNNNNNNNNNNNNNNNNNNNNNNNNNNNNNNNNNNNNNNNNNNNNNNNNNNNNNNNNNNNNNNNNNNNNCAGATCCGTATCCATAACCAGATCCGTATCCTAGAGAGGATCCAGCGTGTC
>49292_scaffold25099_127.9
TGGGAATTGGTCCGGTAAGGTACAAATTGATATTAGCACTCTCACAGGGTGGACGCACAATTAGCCACAACCTAATAACAACCAGACACCTCCGTGAGAAAGAAAAATCAAAATGTCCCAAAATTTACAATAATTCCAATCTCACCCACCCAATTCTCATCAAGAGAAATTAATCCCAAGTCAGCCAGNNNNNNNNNNNNNNNNNNNNNNNNNNNNNNNNNNNNNNNNNNNNNNNNNNNNNNNNNNNNNNNNNNNNNNNNNNNNNNNCTAAAAAGTAAAATTCTCAAAAGGGACAATTAAAACACCAGTTTAGTAATTATTTATCAAAGTCCAAATTAACCCTCCACAAATTTTATCTGAAAAGTGATGTTAGAGACTCAAAAACCTCTTCTTNNNNNNNNNNNNNNNNNNNNNNNNNNNNNNNNNNNNNNNNNNNNNNNNNNNNNNNNNNNNNNNNNNNNNNNNNNNNNNCACAAGGAATAGTGAGGCCCATGTCATGATCGAATCCAAACTCTTCTTCAGCCCGTCTTAGAAGGTTCTGGAACTCTGGCAAGCTCAAAATAGAAATTGGAACAATATATCTGCTNNNNNNNNNNNNNNNNNNNNNNNNNNNNNNNNNNNNNNNNNNNNNNNNNNNNNNNNNNNNNNNNNNNNNNNNNNNNNNNNNNTCCTACGTACACCGGGAAATGACCTTTTGGTACGTCCAATGGCAACCTTTCTTCTTCAGTTTCGTACCCATGTCTCTTCCCTAAGCTCGAACACCTCTTCATTATCTTCTTAATCACAGCTTTCTGGGACGTTTTGTTTGATTTTATATTAGCCATTGTTTAAGGAATAGTTTGGTATTTTTGTTCTTGAGAGTGGAAGGGAATATGAAAGAAAG
>49293_scaffold251_41.4
GCCAGTTAACAGAGTAATAGAGCTCAAGCGCGGGGAAGGTGGAGGAGAGTTTTGGATCCAAAACGGGCTGGAATCCTAATTCAAGGCAGGTGCGTAGCACNNNNNNNNNNNNNNNNNNNNNNNNNNNNNNNNNNNNNNNNNNNNNNNNNNNNNNNNNNNNNNNNNNNNNNNNNNNNNNNNNNNNNNNNNNNNNNNNNNNNNNNNNACCTCGAGGTCATCGTTCGTCAGGCTGCGGCCGCGTTGCAGACGATTATTCTTCTAGC
>49294_scaffold2510_63.8
GAAAAGGGGAAGAAAAACGCAGAAAAATCAAAATCCAAACAAGATCGATCGAGCAGAGAGAAATGAGTCTGAGGAAATCTGGAAATGCGAGGCCATCTGGAACGGACGGCTCCGATTTCTCCTTCCGCATGGTTGTCGACTCAAGATATCAGAAAGTAGCTAAAGGAAAATCTCGTTTGTCCGCGCTGATATTCACTCAGGCATTTATTCAATTCGTAGCGGCAGGATTACTGTTTTTGTCTACACCAAAAGGGGTACCCCTTGATGTGGTTTCCGTTTCGTCCAGCGTTTGTTGCTTTGTGTCTCTCTTGTTAGGAGAATTTGGTCGAAAGCGCAGTCGGGTTGGCCTTTTGAAGTTTTATACGTTTGGAACATCAATTGCTGNNNNNNNNNNNNNNNNNNNNNNNNNNNNNNNNNNNNNNNNNNNNNNNNNNNNNNNNNNNNNNNNNNNNNNNNNNNNNNNNNNNNNNNNNNNCTTATTTCAGTTGTTTCTCTTCTTGCGGATGGAAAGTCATTGGAGATTATCAAAGATTTNNNNNNNNNNNNNNNNNNNNNNNNNNNNNNNNNNNNNNNNNNNNNNNNNNNNNNNNNNNNNNNNNNNNNNNNNNNNNNNNNNNNNNNNNNNTAGATGGGAGGTGTCAAAATTTGAACTCTTCAACATTGCGGCTGTTATACTCGGAGTAGTGGTACAGATATTCACGATCAGTGTGACGACCTCTCTGGTTAGAAATATGGCTCCTCCCAAGAGGGCNNNNNNNNNNNNNNNNNNNNNNNNNNNNNNNNNNNNNNNNNNNNNNNNNNNNNNNNNNNNNNNNNNNNNNNNNNNNNCTCCTAAGGATTTCCTTAGCTTGTGACATCAAAGGACTTCTTACAACCTTTCTCTTTTGATACTGCACAA
>49295_scaffold25100_73.6
AGAACACACGAGGGCTATTCTCAGAATAAGAAAGAGAAACACTTGCGACCTGAGGAGAGAGAGAGAGAGANNNNNNNNNNNNNNNNNNNNNNNNNNNNNNNNNNNNNNNNNNNNNNNNNNNNNNNNNNNNNNNNNNNNNNNNNNNNNNNNNNNNNNNNNNNNNNNNNNNNNNNNNNNNNNNNNNNNNNNNGTCGAATGCAGCTGTGCCATTCTGGAGGTCAGCAGGGATGACATACATAACTTACTCGAACCTGTGTGCGAATCTGGTGAGGCAGTGCTTGAAGGAACCCTACAAATCCGAAGCTTTGACCCGTGAAAAGGTCCATTTCTCCGTTTCCCAATGGGTCGATGGCAAGCCCGAAAAACCAACCGTTCGCTCAGATTCTCCCGAATGAGGTCGGATAACAAGCGACTAGTGTTTTTTTGAAGTCTATTCCTACATAAGATCCGTTTCATTTACTCATTTCAGACTGTTGTGGGTTTCGTTAAACATTGTATATGTTTTTATACGGATCAGCTTCAACTTGGTAATGGTGTATCCGACTTGATTTGTACCTTGCTATTGCAAATCATCATTTGTTATGCAAATCCGGTCAAAATGTGTGTTTATTTTATCCAAGTTTTGTTGAAG
>49296_scaffold25101_79.9
TCCGTGCGGGAGGCCTGTAATTTTACAGTAATTGAAGATGTTTGGGAGGGCTCCAAAGAAAAGTGATAACACTAAGTACTATGATATCCTGGGGGTGCCCAAAACGGCGTCACCGGATGACTTGAAGAAGGCTTACAANNNNNNNNNNNNNNNNNNNNNNNNNNNNNNNNNNNNNNNNNNNNNNNNNNNNNNNNNNNNNNNNNNNNNNNNNNNNNNNNNNNNNNNNNNNNNNNNNNAAAGAATCATCCGGACAAGGGGGGTGATCCTGAGAAGTTCAAGGAGCTTGCCCAAGC
>49297_scaffold25102_36.8
ATAAAAGGACGTGTACTAGGTAATAAAAGCCCACACTCCACGAACTCGTTCTTTTCACATCAAATGCTTCCAAATGACTAATCTACAACATTGTCGCAGAAATTAACTTAAAATGCAAATTCTTGCAGTTCATAAGTTNNNNNNNNNNNNNNNNNNNNNNNNNNNNNNNNNNNNNNNNNNNNNNNNNNNNNNNNNNNNNNNNNNNNNNNNNNNNNNNNNNNNGCCATTGAGGGTCTTCTGGCCGTCATTTCAGGTTTTCTTGGGCAAGTCATAGGT
>49298_scaffold25103_105.4
TTTTTCTATTATGTTTATGTTCTTTGTCAGTAAGCCAATGTTCTTTTTGCAAATTAACCATAACACACAATATGTAGCATAATAGTACATCATTATTCAAAGCAAAGGAACATTAAACACCAAAATATTTCAGAACTTNNNNNNNNNNNNNNNNNNNNNNNNNNNNNNNNNNNNNNNNNNNNNNNNNNNNNNNNNNNNNNNNNNNNNNNNNNNNNNNNNNNNNNNNNNNNNNATCAACTCTACTCAGCAGCTTTTTCCAGCAATTGCTTCACCTTTGTGATATAATC
>49299_scaffold25104_33.1
AAACAATTCAGTTCCTGCTGAATTCAACAATTTCCAACTGACATCACAAAACCAGCCAAGGCCCAAGAAGCCCAGATTGGAGAAACGACCAGTTACATCGTCAAACATCAATTTCCAACAGCCTAGCTCGTCTGCATCNNNNNNNNNNNNNNNNNNNNNNNNNNNNNNNNNNNNNNNNNNNNNNNNNNNNNNNNNNNNNNNNNNNNNNNNNNNNNNNNNNNNNNNNNNNNNNNNNNNNNNNNNNNNNNCAGACTCAGAGGCGATTGCTCAGATGAAAGAGATGATTTACAGGGCGGCCG
>49300_scaffold25105_110.0
TGTTTAAAATTACAAAGTCAACCAAATTCAAGGTTTGCCTTGCATATTAAAATAACTTATTTATTACTTGCAATTGATTAAGTAAGCGTCCCATCCTTGGAGCCGGTACTCCCGAGCTGCCTCTGCAGGGTTTTGAGCNNNNNNNNNNNNNNNNNNNNNNNNNNNNNNNNNNNNNNNNNNNNNNNNNNNNNNNNNNNNNNNNNNNNNNNNNNNNNNNNNNNNNNNNNNNNNNNNNNNNNNNNGCGCCCAACAATTATTATGTCACTCCCTCTTTCTGAAATTACAGAATGTGGAGTGTTATATTGTTGACCCAGAGCATCTCCACCTTTCACCATTTGAACACCAGGTGTTGCATGTACAAGAAATGGGCTTCCTGGCCCATTGGGCCATGCAGCGGGATTCACAGATATGAAGCCCATAACAAANNNNNNNNNNNNNNNNNNNNNNNNNNNNNNNNNNNNNNNNNNNNNNNNNNNNNNNNNNNNNNNNNNNNNNNNNNNNNNNNNNNNNNNNNNNNNNNNNNNNNNNNNNGGAATTCTCTTCAGCGATTTTCACAGCTGCAGCAGTGTAATCACCCTTGGCAAGGTTACCAGATGAACTCATNNNNNNNNNNNNNNNNNNNNNNNNNNNNNNNNNNNNNNNNNNNNNNNNNNNNNNNNNNNNNNNNNNNNNNNNNNNNNNNNNNNNNNNNNNNNNNNNNNNNNNNNNNNNNCAGTAACAGACCTCTCCCACGTGGTAGACCCTT
>49301_scaffold25106_116.8
ATTGAAGGTTCGGTTTCGGGTTGTAAATGTATGGGAAAGTGCAGAGATGGGCCTAATGTAAAGGTTGTTAATGGAGGATTTTCAGAAAACAGTTTTAGGTCTCCAAACAATCCCTTGTGCATTGGTGTAGGTTTGGAGNNNNNNNNNNNNNNNNNNNNNNNNNNNNNNNNNNNNNNNNNNNNNNNNNNNNNNNNNNNNNNNNNNNNNNNNNNNNNNNNNNNNNNNNNNNNNNNNNNATTGGTGAAAACCAGATCAACTTGAATATGCTGCTTAGTTAATGCTTAATGTGAAGAATTGGTTGTCTGTATTTTGTCAGCAGTCTTGATAACTCCATCTGTGGTCTTTCTGATGAGTTGGTGTAAGTTAGAAGCTAGATTGTTCAACTATGCTTGTGGTGATATGCGCAAATTGTGCATAATCTGGGTCAGTCAGTTGTACAAAAAGTTGATGATGCTACCCTTTTTTCCTGAAAGTTGTAATTTAACTTTTTATGTTCATAGTGATATGGCTATGAGTAGGTTTTGCGTGAGACGGAGCATAATTTGAAAATTGCGTTTTAAC
>49302_scaffold25107_43.2
ATCAGGAGGAAGTTGTGTGGGAATCGAGAAAGGTTGATTAAATGAAGTTTCTGGCATATAAAAAGATTGCGAAGCAAAATTCCNNNNNNNNNNNNNNNNNNNNNNNNNNNNNNNNNNNNNNNNNNNNNNNNNNNNNNNNNNNNNNNNNNNNNNNNNNNNNNNNNNNNNNNNNNNNNNNNNNNNNNNNNNNNNNNNNNNNNNNNNTCTTCGTTCGCATGTTGAGAGTTAAAGCATCCATCCTGGCCAGTATCAATGAAATTGAGGGCATCAGTACCCATAACCATGTCTATCATGGAATTAGAAGCAACTAATGTCCCAGGAGTANNNNNNNNNNNNNNNNNNNNNNNNNNNNNNNNNNNNNNNNNNNNNNNNNNNNNNNNNNNNNNNNNNNNNNNNNNNNNNNNNNNNNNNNNNNNNNTTGGAACAGGTACTGATTCATGACTAGCTGTTCCATCTAAAGATGGCATAAATAGGTCAGTTGACTCTTGCCCCAAATCCAACAAAGACATGTCATGTAGCTCATTTGAGTCGAGNNNNNNNNNNNNNNNNNNNNNNNNNNNNNNNNNNNNNNNNNNNNNNNNNNNNNNNNNNNNNNNNNNNNNNNNNNNNNNNNNNNNNNNNNNNNNNNNNNNATGTTTTCCTGCAAAGGTCGGCCAATCTAGAGAGAGATCATGTTCTAGAAACTTTTCTGA
>49303_scaffold25108_60.6
GTTCATCATTCTGCAAACAAGCACATATGTACAAAAATGGATTCTAAGAATTACAAAAGGAACAGTAGGACAAAGNNNNNNNNNNNNNNNNNNNNNNNNNNNNNNNNNNNNNNNNNNNNNNNNNNNNNNNNNNNNNNNNNNNNNNNNNNNNNNNNNNNNNNNNNNNNNNNNNNNNAGGAGAACTAAGAGTAGAAAGCGCGGATTCGAGGACCCCGGTACTCGATTTGTTCCATCTGTGATTCTTCTGGAGCTTCGATTTCTTCGAGCCACCCATAACTATCATTTTCATCTTTAATCTTCATAACTTCATTTTCATCTGAAACCNNNNNNNNNNNNNNNNNNNNNNNNNNNNNNNNNNNNNNNNNNNNNNNNNNNNNNNNNNNNNNNNNNNNNNNNNNNNNNNNNNNNNNNNNNNTTGTAATATGATCCTGTAGAATAAGGGGGTCCAATAACATCAAGAAGAACACATGATGTTATTGCCGTGAATTGATGGATATTTCCTCCTGATGTTGGATATAATACAGTGGCATNNNNNNNNNNNNNNNNNNNNNNNNNNNNNNNNNNNNNNNNNNNNNNNNNNNNNNNNNNNNNNNNNNNNNNNNNNNNNNNNNNNNNNNNNCCGAAGCAGGTGTGATTGTTCTGTTCGCTTTTAGCATCGCTAGTCTTCCTGAAA
>49304_scaffold25109_56.4
GCGCGGACCTACTTTGTCACGCATACTCCGCCACCAGAATTAACAACGATCGTAGGACTGACTAAGGCAGTTCGACCAAACNNNNNNNNNNNNNNNNNNNNNNNNNNNNNNNNNNNNNNNNNNNNNNNNNNNNNNNNNNNNNNNNNNNNNNNNNNNNNNNNNNNNNNNNNNNNNNNNNNNNNNTACTCCTTCTTTGTCTTCCGTAGGTCACCCACGTACATCCGAGGCTAAGTCATTGTCCGACCAATCAAGATCCTATTAACAAATCAAAATCTAACTCAAGCAAACCCGAATCTGANNNNNNNNNNNNNNNNNNNNNNNNNNNNNNNNNNNNNNNNNNNNNNNNNNNNNNNNNNNNNNNNNNNNNNNNNNNNNNNNNNNNNNNNNATCCAAGCAAAATCAATATGATGCAAAATATGTGGTGGGTGTCTAGAGATATCCATCCNNNNNNNNNNNNNNNNNNNNNNNNNNNNNNNNNNNNNNNNNNNNNNNNNNNNNNNNNNNNNNNNNNNNNNNNNNNNNNNNNNNNNNNNNNNNNNNCTGTCTCGTTCTTCAGCCTCTTTATTAGCAACTTGAACTGATTTGTACCAAA
>49305_scaffold2511_61.9
GCTGATAAATACCCAGGAGTTGAACAGTACGCAATTAGGGCATTTGCAGACGCATTAGATGCCATCCCCATGGCACTGGCAGAAAATAGCGGCCTCCAGCCTATTGAAACTCTATCTGCTGTTAAAGCTCAGCAAATTAAGGAGAACAATCCATGCTGCGGTATCGATTGCAACGACGTTGGAATAAATGACATGCGCGAGCAAAACGTTTTTGAGTCTTTGATTGGGAAGCAACAGCAAATTCTGCTGGCAACTCAAGTNNNNNNNNNNNNNNNNNNNNNNNNNNNNNNNNNNNNNNNNNNNNNNNNNNNNNNNNNNNNNNNNNNNNNNNNNNNNNNNNNNNNNNNNNNNNNNNNNNNNNNNNNNNNNNNNNNNNNNNNNNNNGCTGCCTTTTGACATTTTTTGCTGTCAGGAATTTTGTTAAAACCATATTTGGTTTCTGCTGAAAGTGTTGGTTCTCAACATTTGGTCCAATTTGGTATTTCTGTAATGAATTATTCAGTGTTTGATGGCTCTAGTGTGTTCTTTATTTGTGGCAAGAACCTTTTTTTGTTAAACT
>49306_scaffold25110_70.7
CGCGTGTGTATTATTTGTATATGATGCATACAATTGATGTTAATTTGAAAAAAAAAAGCATAAGCAATATTTTTTCTCCCAAGTACAATATCTCAAATCCAACATATATACATCATATAGTATAACACTTACTTGCACNNNNNNNNNNNNNNNNNNNNNNNNNNNNNNNNNNNNNNNNNNNNNNNNNNNNNNNNNNNNNNNNNNNNNNNNNNNNNNNNNNNNNNNNNNNNNNNNNNNAATACTCTACAAATTCATACTGCATAAAATGGAACAAACCATCTTCAGTATTGGGCTCCGAAATATCCGAAGCGAACATTTGTCTTCACAAAATAACAACCGTACGTAGTCGAGACATACTCATTATTTAGGGACAAACACACTCACAAATTACAATATGCACGTTTCATTTATTTATTTATTTTTATATGTAGGTTATAAGTATTTAAAAGAAGTGGTGCTTCTTTT
>49307_scaffold25111_41.4
GTCCATTGAACAAGGAAGAGAAAGAATTGGGCACAAGGGCTGTATGATAGTCTCATCTGAAGGCACGCACCATCATACTCCCTCGGATAATCGGAAGCCCTGATTCTGAATCTGAATCTATGCCCTCGCAAACTGGGGNNNNNNNNNNNNNNNNNNNNNNNNNNNNNNNNNNNNNCCCTTGGATAATCGGAAGCCAGAGTGTTGGCATGTTGAATATCAGCTTCAAGCGCTTTGAGAGAATCCTTAAAAGTCTTCCTCATCTGCCTGCTCTTTAATTTCCTTTACTCCCATTCAATTTTCACCTTCTCCA
>49308_scaffold25112_112.3
CACACAAGTATAAGAATCCTGAAAACAGTTTACCACATGTTAGAACGACAAAAGTTGGATTCCAACACATTAGTACAGTGGGAGTGTGTCGATTGGCGTGAATCAAATCATAAAATGTGCCACACCAATAAGCTGGCTNNNNNNNNNNNNNNNNNNNNNNNNNNNNNNNNNNNNNNNNNNNNNNNNNNNNNNNNNNNNNNNNNNNNNNNNNNNNNNNNNNNNNNNNNNNNCCCTTTCTAGTTGGACCATTGTCCTCCTCCATTAAGACCATCTACAACTCTTGAACTAGCAATCCTCCTCCCAACAAGATCTTTCAACTCGATTTCCCCAGGAAACCTTCTTTCTTTTAGTTTAGAGAACACCAATTCGCCGTTGCAGTACACTTCAAAAGCACCCGAACTTTGTAGAAAAGACTGAAGGAAGTTCCCCAATAGCCAAGTGCTTGCCATACTCCCNNNNNNNNNNNNNNNNNNNNNNNNNNNNNNNNNNNNNNNNNNNNNNNNNNNNNNNNNNNNNNNNNNNNNNNNNNNNNNNNNNNNNNNNACGCAACGAGTAGTACCATTGTGGTGGTGCAGCGAAACCCAACCTTGGAAATATGTGTTCACCCCCAACTATAACTCCAATCACACCAAATTGAACAATTGGAACCAGTTTGCTCAACATGCGTTTCGGCAGAGGAGGCGGGTAATTTGCAAGAACCACAGTCATTCCAGGAAATTGAGTTTCTAACATGTTCTTCATTGTCACTGCATTCCCTCTGTAAGAACAAGAAGAACAAAAGTCAATTGAAACAGTGTTTCCAAAACCAACACCACTTGCTTTCTGGGTAGGAAAGTCAAGGGATGGCTGTTGTTGGTGAATCAGTGGCTGTGAATCGGGTTGGTGGTGGTTGGCGGCGGCGGCGGGTGGAGAAAAGAGGTTGAGAACGTCGGAGCAGAAGAGGAAGAGAGGTAAACCCACCAATAGAAGTTGTGCTCGATCCATAGTCACGCCGGAGATCCGAATAGGTGTATCGAATTCGAGGGTAAGAATAGATATGGGAGACCGAGGGCTGTGATAATTTAGCAAAA
>49309_scaffold25113_31.3
GAAAGAGTTATTTCACTCATATATAACGCGATGGATTCAAGATAAGCGTCTCGCTTTACTCGAGTTGTGCAAGATTGACAAGGTAAAATCTTCTAACTACCCAAGTCAGCACCCAACGACTCCTTTCATCGATGACATNNNNNNNNNNNNNNNNNNNNNNNNNNNNNNNNNNNNNNNNNNNNNNNNNNNNNNNNNNNNNNNNNNNNNNNNNNNNNNNNNNNNNNNNNNNNNNNNNNNNNNNNNNNNNNGAGACACTTGCCGAATACGATGTCATCATTCGTCGTTGGCCCGAATATACTTTTACA
>49310_scaffold25114_91.7
AGAATTGCATTAGCTGAAAAGGGTCTGGAGTATGAGTACAGGGAAGAAAACTTGGCTGCCAAAAGCCCACTTTTGCTTGAGATGAACCCGGTTCACAAGAAAATCCCTGTTTTGGTTCACAATGGGAAACCCATTTGTGAGTCAGCGATTATTGTGCAGTACATCGATGAGGTGTGGAAGGACAAGTCTCCATTGTTGCCTAAGGATCTCTATTCAAGAGCTCAAGCCAGATTCTGGGTAGATTTCATTGATAAAAAGTTATATATGGCTGGAAGAGGAATTTGGGCGGAGAAAGGGGAAGAGAAGGAAGCAT
>49311_scaffold25115_102.2
ACTGCTATCTTTCACACCAATACGATTTCAATACTTCGAATCAAGGGCTTTCGGCATGCATGTCCATTGAAGTATCATTGGAACTTGGGGGATTAGGATCTCTGATATTCTCAGTGCTCCTCGTAGCAATATTATTGTTATTGTTATTATTTCCAAAGATATTTCCCTGTGACAGATGATAGTGCTGGAGAGACTGACGAAGGGGACTTGAGAGAGCATTAGAGAAAACAGAGNNNNNNNNNNNNNNNNNNNNNNNNNNNNNNNNNNNNNNNNNNNNNNNNNNNNNNNNNNNNNNNNNNNNNNNNNNNNNNNNNNNNNNNNNNNNNNNNTTCTTAGTTCCTTGTCCTGCAGTTCCAGGTGCTAATGCATTATTAGAAGACACTGGAAATCCTGAGTGGTTTGTATGAACCGCAGTTTGAGAAGATGGAGGTTCTTCTGCACCATAATCTAGTTCATTCTGCATATAGGCAACTATGTCACCAGTCATCACTCTAATCCCATCTTCCTGCTGCCTCAAAATCCAATTGTAAAGTTTTTCCAAAGCGTGGCGTTCACCAGCCTGAAAGGAGAGTGATTGGTGGTGCATGGCCTGAGAGTAGAGCTGAGAAAGGGAGTTGGCAGCGGTGCAAAAGGTGCTGTACATGCTTCGATCCACCTCATCCAGCCGCGTGGCTTCCGATTTCCTCTTCTTTACCATTCGGACTCTAATTTGACGATTTTATCTCCGTTTTGATTTTTTTCTCTCTGCTCAGAAACCCTAGATTGGT
>49312_scaffold25116_77.3
TCGTCTACCTTGCTCACCTCATAGGCTCTCTCTGCTGCACGTCGAGCTTCCTGAACAGCATTGAGAANNNNNNNNNNNNNNNNNNNNNNNNNNNNNNNNNNNNNNNNNNNNNNNNNNNNNNNNNNNNNNNNNNNNNNNNNNNNNNNNNNNNNNNNNNNNNNNNNNNNNNNNNNNNNNNNNNNNNNNNNNNNCAGGAGAAACGGGATAGATGGCCGTTTGTGTGCTTGGAACATCAAGAATCCCGTTTTGCCAATGNNNNNNNNNNNNNNNNNNNNNNNNNNNNNNNNNNNNNNNNNNNNNNNNNNNNNNNNNNNNNNNNNNNNNNNNNNNNNNNNNNNNNNNNNNNNNNNNNNNNNNNNNNNNNNNNNNNNNNNNNNNNNNNNNNNNNATAAACTCCAAGCCCTTGCCTTCTACCCTCGTGCCAAGCACCTTCATAACGATGNNNNNNNNNNNNNNNNNNNNNNNNNNNNNNNNNNNNNNNNNNNNNNNNNNNNNNNNNNNNNNNNNNNNNNNNNNNNNNNNNNNNNNNNNNNNNNNNNNNNNNNNNNNNNNNNNNNNNNNNNNNNNNNNNNNNNNNNNNNNCTTATCTGCGAAGTATTCTCCAGCATATCTATCNNNNNNNNNNNNNNNNNNNNNNNNNNNNNNNNNNNNNNNNNNNNNNNNNNNNNNNNNNNNNNNNNNNNNNNNNNNNNNNNNNNNNNNNNNNNNNNNNNNNNNNNNNNNNNCCCATTCCTGAAATGATAGCGTCCAAGGCCATGTTTGACACCCAACTTGAATTCCCCAACATATCGACTACCATCTTCGCAAGTATGAATCCCACAACCAGAACTTTGCCCATTANNNNNNNNNNNNNNNNNNNNNNNNNNNNNNNNNNNNNNNNNNNNNNNNNNNNNNNNNNNNNNNNNNNNNNNNNNNNNNNNNNNNNNNNNNNNNNNNNNNNNNNNNNNNNNNNNNNNNNNCCTGTATAAAACCTGTACACTCCAAAACCATGCCTTAGACCCTGCCTGTACTGCCCTCT
>49313_scaffold25117_161.5
CACCTTGAGGAAATATTGATACATCGCATTTGGTGTTTGTTGCGTCCATTTTACACCATCAAGAGGATTCAGAACACCAGGGTAGTACTCTCCAAATGATAATCTGTTGATCTTGTGACTTATATTGAAACTGTCTTTCTGAAAGGCTAGCAGGTCATGAACGTGCACATTTGACTGNNNNNNNNNNNNNNNNNNNNNNNNNNNNNNNNNNNNNNNNNNNNNNNNNNNNNNNNNNNNNNNNNNNNNNNNNNNNNNNNNNNNNNNNNNNNNNNNNNNNNNNNNNNNNNNNNNNNNNNNNGTTCACATCCAAGAACCCATAAATGTTACATCCTTCTCCATCTTCTTCTTTGATCCTTTGNNNNNNNNNNNNNNNNNNNNNNNNNNNNNNNNNNNNNNNNNNNNNNNNNNNNNNNNNNNNNNNNNNNNNNNNNNNNNNNNNNNNNNNNNNNNNNNNNNNNNNNNNNNNNNNNNNNNNNNNNNNNNNNNNNNNNNNNNNNNNNNNNNNNNNCTTCACGAACCTCTTCACAATTGTTACAACAATCATCATCTCCCGCTTCTGCACCATAACATGAACCACAATAGGTTTCGTTATGTTCAAGTCTTCCACCATGTCTTTGTAGAGGNNNNNNNNNNNNNNNNNNNNNNNNNNNNNNNNNNNNNNNNNNNNNNNNNNNNNNNNNNNNNNNNNNNNNNNNNNNNNNNNNNNNNNNNNNNNNNGTTTTCAATCTTGGGAGCACCAATAGTATCCGGTCTTGTCTCTATTACATTACC
>49314_scaffold25118_131.5
TGATAATACAAATCTCAAGAGGTTCAGCTATAACATACCAAGCAGTATCCAAGTCCCTCTAATTTGATGTGAAAACATTTTAAGGAACAAACCAATGCTCAAATGAATTTACAATTATAACAGTTTCAACAATACATGNNNNNNNNNNNNNNNNNNNNNNNNNNNNNNNNNNNNNNNNNNNNNNNNNNNNNGACATGTTTTCATCTGCGTTGCGTAAAATCTCATTTCCAGCACAAACTTGAAACTAAATTGTGACTTTAACTTTAAGAAGTAACGCCATAAGGAAGAAGAGCTGCGGCTACTATCCTTCCTTCTTCATTCAATATATTGTAAGTAGATGAAGCATTTCTAGAATCGACTGCTTCTAGTTTCATGCCAGTGGAACGGATGAAGCTTTGAACTTCAGGAGTTAATGGCTGTATGTACCTTCCACACCCAATAATCATAATTTCTGGTATTGGCCGCACATTCCGAAAAACAGATAAGCTTTCTACAGTAACCTCGGATAATTTCTTGGGAGTCCAAGACATTAACAAATTTCCTGCACAAATCAAGCTACCTTCATANNNNNNNNNNNNNNNNNNNNNNNNNNNNNNNNNNNNNNNNNNNNNNNNNNNNNNNNNNNNNNNNNNNNNNNNNNNNNNNNNNNNNNNNNTTGACTCCGTTTACTTTAAAACCTGTATCATCAAACCCTTCGAACCGGAGCTGGTCTTCGGGGATATTATCGATGAGGTTGATCTGATCATAGAGGGAGAAAGCTCTTCGCAGAGACGGCAGCGCTGTATGGTGCGTCGGTGCCGTTTCCTTCCGCAAGACTCGCATGAGCGTCGGCAGCGCCGCCACAGCTCTTTGTCCCACCGCCATCGCTTGCAGTGTTGAAGAAATGTGGAAGAAGGC
>49315_scaffold25119_40.0
TCATGAAAATTTAGTCCATCCTTAACCGATCCAGAAACTTTCAGGCCCATCACATCAGAAGATTCTTGCTTTACTAGCCGTTTCTGCAACATATCAGTGCCAGGAAAAACCAACATATTCATGGATGTTATATCTTTCNNNNNNNNNNNNNNNNNNNNNNNNNNNNNNNNNNNNNNNNNNNNNNNNNNNNNNNNNNNNNNNNNNNNNNNNNNNNNNNNNNNNNNNNNNNNNNNGAAACCAAAAACCATTGTCCACGTATTCATATGCTCTGGTATTGCAGGAATGATTAAATGCCCAATTTTGAGAGAAGATAGTACCGTTTCAATTGCAGAGAAAAGACGTCTGCACATTCCTTGCCGTCTATAGATATCACGAGTCCCAATAAAAGGCATCTCAGCAAGACGCGTTCCATGGATCCTAATACAAGCTGCAGAAATTATTTCATCCCCCCGCTCCAAAATGACCGTGTAGAATCCACGA
>49316_scaffold2512_44.1
GAAGAATTTATGAGTCATAACATTTAACAGAAATATCCATCTGCCCTAAAGCATTATTGCAATCACTCTGGACCATATTCACATTACATAAATCAAGACTTNNNNNNNNNNNNNNNNNNNNNNNNNNNNNNNNNNNNNNNNNNNNNNNNNNNNNNNNNNNNNNNNNNNNNNNNNNNNNNNNNNNNACCTCAATGAACAACTAAAGAACAAACGAAAAA
>49317_scaffold25120_28.2
GCATAACAGGAATGATAGTGGGTCTAACAGGGCTAGCGACCTGCCTGACAATAGTGGAGAACGCTGAGAAGAGATTGCTATGGGCGTTGGTGATGAGTCTTATTTTTGTGTACATGTTTGTGATGTTTTTCAACATCGNNNNNNNNNNNNNNNNNNNNNNNNNNNNNNNNNNNNNNNNNNNNNNNNNNNNNNNNNNNNNNNNNNNNNNNNNNNNNNNNNNNNNNNNNNNNNNNNNNNNNNNNNNNNNNNNNNNNNNNNNNNNNNNNNNNNNAAGAGCTGCCGGGGCTAGTGTAAGTGTTGGGGTGAACAGGGTGATGAACG
>49318_scaffold25121_30.0
AACAGAGCCAAGTTAGTCGGGTTGAGATAGAGGACACGCAATCGGGTGTAGTTGCGGAAGATGTGAAGGGGTATAATGGGAAAGTGTTTGGAGAAGAGGAAGGGGGTGCAATGCACATAGTAGGGATGCATGCACACGNNNNNNNNNNNNNNNNNNNNNNNNNNNNNNNNNNNNNNNNNNNNNNNNNNNNNNNNNNNNNNNNNNNNNNNNNNNNNNNNNNNNNNCACATCATAGACATAACCACCCACAAGAAGAGGGGGCGTGTGAAGGGCATTTTAGGGAACATTCTCACGCGANNNNNNNNNNNNNNNNNNNNNNNNNNNNNNNNNNNNNNNNNNNNNNNNNNNNNNNNNNNNNNNNNNNNNNNNNNNNNNNNNNNNNNNNNNNNNNNNNNNNNNNNNNNNNNNNACGAGGAAAATGGAGTCAGGCACATTGTTGTTTCACAAGTACTGGAACTTGGGATAGTTTCA
>49319_scaffold25122_79.3
GAAATTTTAAAAATATCAGCTGATGCATCAAAGTCCACAGCAATGAAAAATATGAACTTCCTCCTTCTCANNNNNNNNNNNNNNNNNNNNNNNNNNNNNNNNNNNNNNNNNNNNNNNNNNNNNNNNNNNNNNNNNNNNNNNNNNNNNNNNNNNNNNNNNNNNNNNNNNNNNNNNNNNNNNNNNNNNNNNNNNTGGATTCAGCTCTGGACAAAGGAACACTGTTGACTTGTTTTTCCCCATCAAGTGAAGTTTTCTCTTGGCCTTTCAAAGCGTTAGCTAAATTTCCAATTCCTTCATTTTTTTTCGCCGTCTAATGAAATTTTCATGCTTAACGACAAATTGTTAATATCTCTCAAGGAATCTGGAGAATCAGGTCCTGAATCTTCATCGGCTTTGTCAATTCCTTGCCATTTAGGCTGCCATTGCTTGCAACTGGTTACTCGAGCTAAAAACGTCTTACAATGTAGCAGACATGTCATCAATTGCATCTCTGTTTCCCATTATTAATGTTAGGTTTGCAAGATCTCTCAGAGCGCGGCACTCTCCAAAAGCTTTTACTAAAGTAATTNNNNNNNNNNNNNNNNNNNNNNNNNNNNNNNNNNNNNNNNNNNNNNNNNNNNNNNNNNNNNNNNNNNNNNNNNNNNNNNNNNNNNNNNNNNNNNNNNNNNNNNNNNNNNNNNNNNNNNNNNGCATAATCTCTGAATAAATAGGCGGATCTGGAGTTCCAGCACTATCTTCGTTTCCTTCTAATTCTCCATCCATGTCTCCGTCTTGTGTAGCAACATTACGGAATCCCATTCCAGGAGGAATCACGTTCATGCGCGGAATGAATCTACCGTAACAGCTCACATTACGTTTGATACGAGCTCGAAGTTTTCGCTCCAAAACTGGATCAAACTCATCATACAAGCGCCACTGTTCCTCTATTTCCTGTCTCGTGCTGGTAATAATTACTTCAGATACGTCAAGTGTCATCTCCTCAGCCTCTATGCGCCTCATTATTTTGTAGGCCGAATTAATTTCTTGAAAAGATTCAATGGCTCTGGACGGCGTAGCCTCAGTTCAAATCATGAACTCAGTCGTGATTACGGATATAACCAAGACACGTGGATTTATATGTTGAACAAGCAATGTAAGTAGGCGACATGATAGAAAATTACAGCCACTTACAACCGCTTGCAACACATTTATGCAAGGCCTCGTTGCAGCCAAAATCCATGACAGAACAACAACAATTTAGGANNNNNNNNNNNNNNNNNNNNNNNNNNNNNNNNNNNNNNNNNNNNNNNNNNNNNNNNNNNNNNNNNNNNNNNNNNNNNNNNNNNNNNNNNNNNNNCACAGTATTAAGTTGATACATCATAATTTACTTAACAGTGTTCTCCCACGGATTCCATGCTTTTATCACTTAAAAAGTCAACAACCATTATAAGGCAATACGAACAACTCAGAAANNNNNNNNNNNNNNNNNNNNNNNNNNNNNNNNNNNNNNNNNNNNNNNNNNNNNNNNNNNNNNNNNNNNNNNNNNNNNNNNNNNNNNNNNNNNNNNNTAAGCAAACGACATGTGGAATGCCTAATATAACGAAATAAGTCCCAAACACACA
>49320_scaffold25123_136.1
TGAAGACTGTACTCTCTCAGCCCCAAACCCTCATCACTCCACAAGTCGCGTTGTCAGATTGGTTTAGAAGCTATAATTCCTTTGTAATCGAGTAGATCTCTTACATATAACTGAGGAGGTTAGATATGGATTCAGATCNNNNNNNNNNNNNNNNNNNNNNNNNNNNNNNNNNNNNNNNNNNNNNNNNNNNNNNNNNNNNNNNNNNNNNNNNNAGGCAAGCTTTTCATTGGTGGGATATCATGGGAGACAAACGA
>49321_scaffold25124_100.5
TGTCTTTGGATTCGTGCCTCTTCTGGTTAGTGGCATTGATGCTGGCTGATAATGCTCGTGAGGATTANNNNNNNNNNNNNNNNNNNNNNNNNNNNNNNNNNNNNNNNNNNNNNNNNNNNNNNNNNNNNNNNNNNNNNNNNNNNNNNNNNNNNNNNNNNNNTGTGGATAAAGTTAAAGCTGCTGGCAGTTACGCCGGTGAGGCTATGGAGGGCGTGGCTTGACTAAATTTAATTTATCGTTCATGATTTGATTATGGTTTTCTGACATTTCGTTTCNNNNNNNNNNNNNNNNNNNNNNNNNNNNNNNNNNNNNNNNNNNNNNNNNNNNNNNNNNNNNNNNNNNNNNNNNNNNNNNNNNNNNNATGTGTGGCATTTAAAAATGAAGAGCCATGTAA
>49322_scaffold25125_113.9
GCCTATAAGAACAAAGATAATTTAGGGGGAGATAAGCTTGTGTCTGTTGAAGACATTGTTCGTCAGCNNNNNNNNNNNNNNNNNNNNNNNNNNNNNNNNNNNNNNNNNNNNNNNNNNNNNNNNNNNNNNNNNNNNNNNNNNNNNNNNNNNNNNNNNNNNNNNNNNNNNNNNNNNNNCGATTATGAGAACGTTGATGCTGGTGCTGCAAAGGAACTTATGGCTTATTTGGTCAAGCTGCAATCCTCCCTTACTGAGCTTAACGGCATTATAAAGGGTATACGCTCAGATGTCTCCACTGTTGCCAATGCTGATGAATTTGAGTACAAAGATCCGGTTGATGGTTCCATTTCAAAGCATCAGGGTATTAGGNNNNNNNNNNNNNNNNNNNNNNNNNNNNNNNNNNNNNNNNNNNNNNNNNNNNNNNNNNNNNNNNNNNNNNNNNNNNNNNNNNNNNNNNNNNNNNNNAAGATTGGTTTTCCGTCTATCTGGAACGGGTTCGGAGGGGGCTACTATCCGTCTTTACATTGA
>49323_scaffold25126_61.5
TTTAGAATTTTCTGCTGTTGAGGCAAATTCCAAGAAATGTAATTTATTTTACTGGATTTCGAAGAAACATGAAGCAGGAGAGATATTTAATCATGTAAGATAATTAATGAACTCTGCAGCAGTTGCAACAGCACCTCCAGCAATGGCGTCCATTACGATCTTGTCTGTGTTACGGTTGCTGGCTGCCGATACGACCGCTCCAGTCAATGCACCCCCAATCATGGCATTCGTCCAGTTTCTGGTTCCACGTATTCTTTCTATTCCATATTCCATTCCAACATAAACTCCAGCTACTG
>49324_scaffold25127_137.6
ACTGATGTTCACAATTACGTGGGAAAATTCAACTGCTTATACATCAAAATAAATGAGCTATCATTGCAAGTAGTAAAGGCCCATCTCCTTCTTCTGAACAGAGGGAGGGTTACACAGTGATGACGACGACAATGATCATGATTCACATCACACCGATGCTTCTTTTGTTTAGTACTATGGTTCTATCTCAGTCCCTGGTTGAGAATTTACCTGGGTTTTACGGCAAATTACCTTTCAATCTTGAAACTGGGTAATTCATACCTTATAGCCTTTGTAATATGGTTAGTAGGTGATGCACACGTTATGTTTCCAAGAATGTGTAAAAGGCCTTTTCTTTTTTCCCCTTCGTCAAAATAAAAGGAGTAAACTGACTATGATAGTCACTGCTGCTACTCTTGCTAAAATTACTACTCT
>49325_scaffold25128_85.0
ACACCTTGCTCATCTTGCTTTTTCCACGGCAATCTCTGGTTGTTGTTTCTCCTTTCAGATACAGTCTAAATGCCATCTGATAATGGTAGTTGACGGTATTGAAAGTTGAAAGTTTCTTAGTGTGAAGACTTTCGTTGANNNNNNNNNNNNNNNNNNNNNNNNNNNNNNNNNNNNNNNNNNNNNNNNNNNNNNNNNNNNNNNNNNNNNNNNNNNNNNNNNNNNNNNNNNNNNNNNNNNNNNNTCTGGGATTATCGACTGGCAATAAGTATAAAATCTTGTGAAGTCTT
>49326_scaffold25129_31.2
TTTTACCTATCACTGCCTCCAAGTCCAAGATGACAAAAGATTGCCATTTGATGATGCAATTCAGTTTCTTGAACTGTGTGAAAAAGATAGGGCTCGTGTACTTGTGCACTGCATGTCTGGTAAAAACAGGTCTCCTGCNNNNNNNNNNNNNNNNNNNNNNNNNNNNNNNNNNNNNNNNNNNNNNNNNNNNNNNNNNNNNNNNNNNNNNNNNNNNNNNNNNNNNNNNNNNNNNNNNNNNNNNNNNNNNNNNNNTGGCTTACTTGATGAAAAGCAAAGGTTGGAAACTTGCTCAGAGTTATCTATGGGTGAAAGAACACAGGCNNNNNNNNNNNNNNNNNNNNNNNNNNNNNNNNNNNNNNNNNNNNNNNNNNNNNNNNNNNNNNNNNNNNNNNNNNNNNNNNNNNNNNNNNNNNNNNNNNNNNNNNNNNNNNNNNNNNNCTGTCTACGAGCAACTACAGGACTATGAGCAAAAGATTTTTGGTTCAACTGATANNNNNNNNNNNNNNNNNNNNNNNNNNNNNNNNNNNNNNNNNNNNNNNNNNNNNNNNNNNNNNNNNNNNNNNNNNNNNNNNNNNNNNNNNNNNNNNNNCTACTACCACCCCAAGTTTCCCATCTTCCAATTTGCCATCCTTCAGTTTTGGCTTCTCAACGCCTAGTGATCAACCAGTGCCAGTTCCAGCTTTCAACAATGGTGGCTCTTTAATCTCTTCTCGTCCACCAATTGACATCCCTCAAGAATTTACCTTTGGAGCTTCACCGACTCAGAA
>49327_scaffold2513_80.4
CTTCTTCTGAAGATATTCCCACTGAGTTGATTGAGGATTCTAAGTTTGTCCCTTTAAGTCCCGAGGATCCGCAATACGGTCCACCTGTTATATTATTGCTGNNNNNNNNNNNNNNNNNNNNNNNNNNNNNNNNNNNNNNNNNNNNNNNNNNNNNNNNNNNNNNNNNNNNNNNNNNNNNNNNNNNNNNNNNNNNNNNNNNNNGGTGGAAGAGGCCAAGAAGATACAACAGCTTTTGAAGGAGTTGGATGGTGAATTTATCAAGGTTGTTTATTGTACTGAAGAAATGATTAACCAATCACTCTGGGAAGCGGTGAACACCAAACAATCAAATTTGGATGTGTCTAAGATTGCAACATCACTACCAAAAATATGTGTCCTATCTGGTCTTACTGGTGAGGAGATGATGATGTTCATTGATGCCTTTCCTGAAACTGGTTTGGAACCTCCAGCATTTGCAGCACTTGTTCCAAATAGTGCTGACAAGCTCTTATCAGAACTGATTGAAGAGATCATGGGAGACCATGAAATGCTTTCTTTGAGGCAAGCAAGCTAGATGAGTTAACCACACGAAGTTGGGAGTGTGCTACGTTCACTTGAAAAGGTTCCCACAAATACTAGTAAGCATTCTGCAGCGAAAGGAACGTAAAACTGTACTCTTAATCGAAATCATGTATATTTCTAGTTCTAGAATTCGAGCGTCGTGAAATAATAATATTCATTTTGCC
>49328_scaffold25130_36.5
CGTCTTTACAATTAACAACCTGCTCCAAGACTCTAGGAAGAACAGTGTCTTTGTATATCTCAAGGTCTACACCCTCTATTTGACTGAGGACATGTAAGTTTTTCCCAACAAGGTCACGCAGTTCATTTCTTTCCCTTTNNNNNNNNNNNNNNNNNNNNNNNNNNNNNNNNNNNNNNNNNNNNNNNNNNNNNNNNNNNNNNNNNNNNNNNNNNNNNNNNNNNNNNNNNNNNNNNNNNNNNNNNNNNNNNNNNNNNNNNNTTTCTCCCTGAGAGGTCCCTGGTGCTGCATCCTGACCCAAAGTTTATTCATTTCTG
>49329_scaffold25131_53.6
TTCCCCACCCTTCCCGAAGATGCTACTATGGTTGGAGGCGCTGCCGGGGATCGTGTATCGGATCCGAAACCTCGGAGAGGTAGACCGGGAGTGCTTCGTTCCGAGGGAGAGGAGATCCCTTGGAACAACTTCGTGGCGNNNNNNNNNNNNNNNNNNNNNNNNNNNNNNNNNNNNNNNNNNNNNNNNNNNNNNNNNNNNNNNNNNNNNNNNNNNNNNNNNNNNNNNNNNNAACTCCGAAGATCAAGAGGTGATCGCGGGGATGTCGAGGTCCGAAGTGGCCATGAGGCTTTCCC
>49330_scaffold25132_36.9
TCTTTTGTGGAAATGTCTGAGGTGATGCGCGAAAATGTGGTGAAATCGGGTGCGAAGTATGTAAGAATTGTGAGTATGCAGATGGTTGGAATATATGTGTCGATATGGGTGCGTGGAAGGTTAAGGAGACATATAAACNNNNNNNNNNNNNNNNNNNNNNNNNNNNNNNNNNNNNNNNNNNNNNNNNNNNNNNNNNNNNNNNNNNNNNNNNNNNNNNNNNNNNNNNNNNNNNNNNNNNNNNNNNNNNNNNNTGGAATTGGCCTCATGGGTTACATGGGCAACAAGGGATCTGTTTCTGTTAG
>49331_scaffold25133_106.1
TTCTTTATAAGAAACGGAAAGAGGAAGAGAGATTAAGGCAAAAGGAGAATGACAGAAACCGAAAGAAGAGGGATAGGTCTGAAAGTGATGATGATGATACCGATTATGACAATAGAAGCAAAGGAAAGAGAAAAGGTGNNNNNNNNNNNNNNNNNNNNNNNNNNNNNNNNNNNNNNNNNNNNNNNNNNNNNNNNNNNNNNNNNNNNNNNNNNNNNNNNNNNNNNNNNNNNNNNNNNNNNNATCGGTGTCAGCTGGTGATCACAAAGCCAACGATGATGAAGACTTTGATGAATATCTCGAGGGAATGTTTCCGTAACCTGAATTTCGTGATATTTCTTCAAGAATGTGTTTGGTTTGAGGCTCGCTTACGAATATTTGGGTTAAAGATTAGTGACTTATAAA
>49332_scaffold25134_63.5
CGAGGATGTCCCTTCACTCTCACCAGAACACAAAGCCGACAGATTGTCCAAGTTTTTTCAGCAAAACTGGCCTAAACCCGAAGAGAACTCAAAGCACCCAGTTTTGAAAACGATAATCCGCTGCTTTTGGAAGCAGCTNNNNNNNNNNNNNNNNNNNNNNNNNNNNNNNNNNNNNNNNNNNNNNNNNNNNNNNNNNNNNNNNNNNNNNNNNNNNNNNNNNNNNNNNNNGGGGTTTACCGCTTTTCTCGCGATCTTAAGGCTTTGCGTGATGTACGTGGGGCCCACGCTCA
>49333_scaffold25135_35.7
TTGGGGACACGTGAACACTTTCGTGAATTTTACGATGAGCCGTTGAAGCATGGTCAGAGATCGAGTGCTCCAGAGCGATTTGTTCGTATTGCTGATGAGAGAAAACAACACTTAGTGTCGGTTTTGAGAAAATATATGNNNNNNNNNNNNNNNNNNNNNNNNNNNNNNNNNNNNNNNNNNNNNNNNNNNNNNNNNNNNNNNNNNNNNNNNNNNNNNNNNNNNNNNNNNNNNNNAAGGACAAAGGAAGAAACGATAGGGCATCTTATGATGGGAAAGGAAGACAATGTTATGTTCTGTGCTATGAGCGAGTTGCAAAGACGGGTTTATCAGAGGACGCTTCAGATACCTGACATCCAATGCCTCGTTAATAAAGATGCTCCTTGTGGTTGTGG
>49334_scaffold25136_52.3
CGATAATATCATGATCTTGATATTACAAGATCCACATGGTATCATCACCAATTGCGATCCTCACACCTACTTTCCGCTACTGATTTCTACTCGATCTCTGTTCATATCGCCTAATTGATATGGATTATGCAAATACCGCTACCGGAAACCCTAATTCCGTGNNNNNNNNNNNNNNNNNNNNNNNNNNNNNNNNNNNNNNNNNNNNNNNNNNNNNNNNNNNNNNNNNNNNNNNNNNNNNNNNNNNNNNNNNNATTATCTTCATAACTCCGATCAACCGGGAATCAAATTAGTCATCGATGTCTTAACTGGTGAGANNNNNNNNNNNNNNNNNNNNNNNNNNNNNNNNNNNNNNNNNNNNNNNNNNNNNNNNNNNNNNNNNNNNNNNNNNNNNNNNNNACGTCGCTTGGAGTCGCGCAATGAAAATGGCGCTGCAAGTAAAAAGCAAGACTTCTTTCATTGACGGAACGATCAAAACGCCTGATTTCAATTCCGATCTGTACGATCCATGGCTNNNNNNNNNNNNNNNNNNNNNNNNNNNNNNNNNNNNNNNNNNNNNNNNNNNNNNNNNNNNNNNNNNNNNNNNNNNNNNNNNACGTGCAAATAGCTTGGTACTCTCCTGGCTAAATAACTCGATCTCGTCGGATATCCGTCAAAGCATGGTGTTCGTTGAGTCTGCGCTGGATCTATGGGAGGATCTTAAACTCGGCTTTGCGAAAAATGACGATCATCGTGTTTTTCATCTTGAACGATCGATCAGTACAATCTCGCAAGGTAACCTTTCTCTGATCCGGTACTATAACGCATTCAAAGTGTGTATGTGGCATTCAAAGTGTGAATATGTCAATTATCGTCCTTTACCTAAGTGTGTATGTGGAAGATGCACCTGCAATGTTATGAAAACTCTTGCTGAATATCAACAAATTGATGCGGTGTTGAAATTTCTTGTCGGATTAAATGATTCTTATTCGCACTTGCGTAGTTAGATTTTAATGTTGCAACCTATGCCATCTATTGCAAAAGCTTACTCTATGATTATGCAAGAGGAAGGTCAACATCGCCTACACTCATCTTCTACTAATGATTCTATGGCTATGATGACTAGCAATTCCTCTGGAAATAATCAAACTGTTGGTGGTCCTAACAATTATGTTTTCTTGGTTAAGNNNNNNNNNNNNNNNNNNNNNNNNNNNNNNNNNNNNNNNNNNNNNNNNNNNNNNNNNNNNNNNNNNNNNNNNNNNNNNNNNNNNNNNNNNNNNNNNNNNAGGATAAGAAAGGGAAACAACACTTGCTATGTTCTTACTGTGGCTATAATGGTCATACAATTGAGAAGTGCTGGCAGGCTAATGGTTACCCTGACTGGTGGACATGACCAAAAGGTTCGAGAAAGCCCAAGGAAGGAACATCTAAGGCTAATGCAGTTTCTTCTGAAACTCATAACTCTCTTGATAATATAGATGATTCGTTTGATCATGAGATANNNNNNNNNNNNNNNNNNNNNNNNNNNNNNNNNNNNNNNNNNNNNNNNNNNNNNNNNNNNNNNNNNNNNNNNNNNNNNNNNAGTTTGTTGCCTTCATGAAAAATAAGAAACAGGGAAATGCAAGCACATCTAGCTCCTCTAGTTACCATGCTGCTACTATAGCTCTTTTTAACACTCAAGGGCCTAACACTCAACCTGCTCCAGGTAATGGTTCAGGTAAATTTGTCTTCTCATCTATATCTCAACCTACTATAAGTTGGATAACAGACACGGGAGCAA
>49335_scaffold25137_40.3
TTCTTCAGGTGCTTAACGAGCTCAGAGTCAGTTGATGGTTCATGAGAATGCTCGTTAGGGTGGTACAANNNNNNNNNNNNNNNNNNNNNNNNNNNNNNNNNNNNNNNNNNNNNNNNNNNNNNNNNNNNNNNNNNNNNNNNNNNNNNNNNNNNNNNNNNNNNNNNGGCGGAGCGATCGATGGAGATGGTGGCTGAAGGATGGGATTGGGGGCTGTCCTCCACCTGTTTGACCAAATGCATGTTCGGAACTTGAATTGATGAAGAAGAAGAAGAAGAGCATNNNNNNNNNNNNNNNNNNNNNNNNNNNNNNNNNNNNNNNNNNNNNNNNNNNNNNNNNNNNNNNNNNNNNNNNNNNNNNNNNNNNNNAGGGTGAGAGTGATAGTGAAGAAGTAGGCGCCAACAGGCGACGGGAAGAAACTTGGAGCAGTGCCCTTCTCAAC
>49336_scaffold25138_50.4
ATCCGCTAACGTTTCACCTTTTTTCAAAACTTGCCTGTTTGATTTTGAAAATGCATTTCTGCCCCCTTTCTGTGACTTTCCACGAGGCCGCCCNNNNNNNNNNNNNNNNNNNNNNNNNNNNNNNNNNNNNNNNNNNNNNNNNNNNNNNNNNNNNNNNNNNNNNNNNNNNNNNNNNTGACCACGAACCACTTGATGGTAACCGGAGCTGCCGGGAGTGCCCTGATCCAGATTTTCCTCTTTCACTGAACCATGTCTGTCAAATTCAAGTGTTTCGGTTTTGTGGACAGCCTNNNNNNNNNNNNNNNNNNNNNNNNNNNNNNNNNNNNNNNNNNNNNNNNNNNNNNNNNNNNNNNNNNNNNNNNNNNNNNNNNNNNNNNNNNNNNNNNNNNNNGTAAGCATACCTCAAAGCAAATGGAAGGGCTTCCACTTTCTTTTCA
>49337_scaffold25139_124.9
TGGGCAATCGACTTTTTCCCAAATATCTTGGTGCCGTTAGATAACTATATCTCTAGAAGCACTGCACATTTTCTCACGTGCAAGGAACNNNNNNNNNNNNNNNNNNNNNNNNNNNNNNNNNNNNNNNNNNNNNNNNNNNNNNNNNNNNNNNNNNNNNNNNNNNNNNNNNNNNNNNNNNNNNNNNNNNNNNNNNNNNNNNNNNNNNNNNNNNNNNNNNNNNNNNNNTTCATCTACCATGGCCGATAAAAATCTAGAGGATGATGATATTGAGCCAGCACCTAAGCTCATTCANNNNNNNNNNNNNNNNNNNNNNNNNNNNNNNNNNNNNNNNNNNNNNNNNNNNNNNNNNNNNNNNNNNNNNNNNNNNNNNNNNNNNNNNNNNNNNNNNTTGCAAGGGACTAGTTGATCACTGGGTTGAGCCTTACTTAAGCATTGCCATGGAGCGTTTGCACCGCACTGAGAAACCTCATTTGAGATGCCTCTTGATCCAAGTGGTTGCTGATNNNNNNNNNNNNNNNNNNNNNNNNNNNNNNNNNNNNNNNNNNNNNNNNNNNNNNNNNNNNNNNNNNNNNNNNNNNNNNNNNNNNNNNNNNNNNNNNNNNNNNNNNNNNNNNNNNNNNACTTAACGTTGCAACAGACATTTTCAACCTTTGGTTCCAGATGTTGCAACAAA
>49338_scaffold2514_74.2
CCACCGCCGGTACCGGTACGCTGTAATTTTGCGAGCCGTGTAATGTGAATGCGCTGATTTTCACTCCGAGGAGAGGATTAAATCAACTGTATATTAGCTGAAATGGATCGGGCGCCGTTTACACCAGGTCCAGCTATGGATATGCCGATCATGCACGACAGTGATCGATACGACTTGGTCCGAGATATCGGGTCGGGTAACTTCGGAGTGGCCCGATTGCTGAGAGATAAGCAGACAAAGGAGCTGGTTGCGGTGAAGTATATTGAGCGAGGAGACAAGATCGATGCAAATGTTCAGAGAGAAATAATCAATCACAGGTCTTTAAGGCACCCAAACATTGTCCAATTTAAAGAGGTGATCTTAACACCAACTCATCTGGCTATAGCGATGGAATATGCATCTGGAGGCGAGTTATTTGAACGCATTTGCAATGCAGGACGTTTTAATGAGGATGAGGCTCGNNNNNNNNCATCTGGAGGAGAGTTATTTGAACGCATATGCAATGCAGGGCGTTTTAATGAGGATGAGGCTCGCTTCTTTTTTCAACAACTTATATCTGGAGTCAGTTACTGCCACTCAATGCAAATATGTCACCGGGACTTGAAACTTGAAAATACACTTCTGGATGGAAGCCCTGCTCCTCGGTTGAAGATATGTGATTTTGGATATTCNNNNNNNNNNNNNNNNNNNNNNNNNNNNNNNNNNNNNNNNNNNNNNNNNNNNNNNNNNNNNNNNNNNNNNNNNNNNNNNNNNNNNNNNNNNNNNNNNNNNNNNNNNNNNNACAACCAAAATCCACTGTGGGAACTCCTGCTTATATTGCTCCTGAGGTGTTACTTAGGCAAGAATATGATGGNNNNNNNNNNNNNNNNNNNNNNNNNNNNNNNNNNNNNNNNNNNNNNNNNNNNNNNNNNNNNNNNNNNNNNNNNNNNNNNNNNNNNNNNNNNNNNNNNNNNNNNNNNNNNNNNNNATGTGGCGTAACATTATACGTTATGCTGGTTGGTGCCTATCCATTTGAGGATCCCGCTGAACCAAAAGACTTCCGCAAAACTATACAGAGAATATTGAGCGTCCAATATTCAATTCCCGAATACGTTAGACTATCACAAGAATGTTGCCATCTAATTTCAAGAATCTTCGTTGCAGACCCTGCACAACGAATCACAATGGCTGAAATAAGGGACCATGCCTGGTTTCTAAAGAACCTGCCTGCGGNNNNNNNNNNNNNNNNNNNNNNNNNNNNNNNNNNNNNNNNNNNNNNNNNNNNNNNNNNNNNNNNNNNNNNNNNNNNNNNNNNNNNNNNNNNNNNNNNNNNNNNNNNNNNAATGCAGATAATCTCTGAAGCCACAATACCTCCTGCTGGGGTGATGAACGATGACATGGACGATGACATGGACGACCTNNNNNNNNNNNNNNNNNNNNNNNNNNNNNNNNNNNNNNNNNNNNNNNNNNNNNNNNNNNNNNNNNNNNNNNNNNNNNNNNNNNNNNNNNNNNNNNTGACATTGACGTTGACAGCAGTGGCGAATTCATATACGCAATGTGACGGGACATTGCTTGAATACCCTGTTTTATGTTTAACTTGAACCAAATCCCCTATTTTCTATAAACTCTGCACC
>49339_scaffold25140_235.6
ATTACAAGATCTGGGAAGCCGAAGAATCATAAAATAGGTAAGTCGCATTACAGCTACTTGCTTGTTTACTACACAGTTGTATTTAGAGCTCTTCAACTTTAGTTTGAAGAGATGAAAGGAGTTTTGAGGATGGCTGTTNNNNNNNNNNNNNNNNNNNNNNNNNNNNNNNNNNNNNNNNNNNNNNNNNNNNNNNNNNNNNNNNNNNNNNNNNNNNNGGGTTACACATCTGATTGGAGCTAAGAATGTGTTTCCA
>49340_scaffold25141_35.9
CCAATCATCTACAGATAATTCACTTTCACGGCCATGTAGAATCAGGTCAAGATCCTCCAGGTACAAGGATTGAAGATAGGATTTTCGTACATCTTGAGTCACAATATCATCAAAACCTTGAGCGAACGACGCTACCTGNNNNNNNNNNNNNNNNNNNNNNNNNNNNNNNNNNNNNNNNNNNNNNNNNNNNNNNNNNNNNNNNNNNNNNNNNNNNNNNNNNNNNNNNNNNNNNNNNNNNNNTACAGCCGTGACAAAGATATATTCAATAAGTGAATGAACATATAACTCTCTGTTTTCACTATTTACAACAATGTCTCTACCACCAGGACAAAGCTCAACGACCTTCTTTTTCCCAAACTCGTCAATTTCATGAACAAAAGTTAGACCCA
>49341_scaffold25142_118.3
CCATAACCAGTGCAAAAGTCCACTGGGTGTAGAAAAAGAAGACAAAGAATCCAAAGGAAGCAACAGTCAGATAAAGCAAGAAAGCCATAGCAAAAAATGCAAAAGCACGGTAGAAGAGGAGCCATCGCGGGTGGAGGTTTCTCCAGCAGGGGATCCAAAGATCGGCGCTGTTGAGTGAGTCCCTGCCGCCGGCCTTCTTGCGGAGGAGGATCAGGGCTGTCGCCGTTGGTAGAATGAATATGAGGGCACAAACCAGCACTTGCCACTGCAACCAGTAGTCGAATCCCGTAACNNNNNNNNNNNNNNNNNNNNNNNNNNNNNNNNNNNNNNNNNNNNNNNNNNNNNNNNNNNNNNNNNNNNNNNNNNNNNTGCTCTCGGATTCGAACTCTCCTCCATTTCTTTTTGTTTCCTTTACTAGATAGGCAATCCCTTNCAGCCACAATCAAACTAGGGCGTTTAAGAAATGGTGTCTCTAA
>49342_scaffold25143_92.3
CGAACCCCCACAACCGGAGGCTGTTCTCCGTGGGAGCTTCTTCGAGGCTGAGGGACGAGGTCGTTGAGGAGAATGGGAGCGTGGTTTCTGTCGTCGAAGGAGGCGGAAATGGCGGGGGATGGAGCGATGAGAGGATAGTGGTCACCGAGCTGCACAGGGAGGCGACTGAGGCGTACATGGCGTACGCGATGTCCGTGCTGTTGGGACGGGCCCTGCCTGACGTGAGGGACGGGCTCAAGCCCGTGCATAGGAGAATACTATTTGCGATGCATGAGTTAGGCCTTTNNNNNNNNNNNNNNNNNNNNNNNNNNNNNNNNNNNNNNNNNNNNNNNNNNNNNNNNNNNNNNNNNNNNNNNNNNNNNNNNNNNNNNNNNNNNNNCATCGAGGAAACCTCACAAGAAGTGTGCAAGAGTTGTTGGGGAGGTTCTTGGTAAGTTCCATCCGCATGGNNNNNNNNNNNNNNNNNNNNNNNNNNNNNNNNNNNNNNNNNNNNNNNNNNNNNNNNNNNNNNNNNNNNNNNNNNNNNNNNNNNNNNNNNNNNNNNNNNNNNNNNNNNNTTTCTCTTTGCGCTCTCCACTCATCCGCGGACATGGAAATTTTGGCTCTATTGATTCAGATCCTCCTGCAGCNNNNNNNNNNNNNNNNNNNNNNNNNNNNNNNNNNNNNNNNNNNNNNNNNNNNNNNNNNNNNNNNNNNNNNNNNNNNNNNNNNNNNNNNNNNNNNTGTAGACTGGAGGCACTCACTGAGGCGATGCTGTTGGCAGACCTGGAACAAGATACTGTTGACTTTGTTCCAAACTTTGACAACTCACAAAAAGAGCCTTCTTTACTTCCTGCTCGCATCCCAAACTTGTTATTGAATGGTGCTTCAGGAATTGCGGTTGGAATGGCGACAAATATTCCACCACATAATCTTGGGGAGCTGGTAGATGCATTAGCTGTGTTGATTCACAATCCTGANNNNNNNNNNNNNNNNNNNNNNNNNNNNNNNNNNNNNNNNNNNNNNNNNNNNNNNNNNNNNNNNNNNNNNNNNNNNNNNNNNNNNNGCGACGTTGCAAGAATTGCTGGAATACATGCCCGGACCCGATTTTCCAACTGGAGGAACAATAATGGGCAATATCGGTATTTTGGATGCTTACCGAACTGGAAAGGGACGTGTGGTAATCCGAGGGAAGACTGATGTTGAATTAGTGGATTCCAAAACTAAGCGTTCAGCAATTATCATAAAAGAGATTCCCTATCAGACCAATAAAGCATCCCTTGTTGANNNNNNNNNNNNNNNNNNNNNNNNNNNNNNNNNNNNNNNNNNNNNNNNNNNNNNNNNNNNNNNNNNNNNNNNNNNAAAAATCGCTGACCTTGTTGAAAATAAGACTTTGGAGGGAATAAGTGACATACGCGATGAGAGTGATCGATCCGGAATGCGCATAGTCATTGAGCTTAAGAGGGGATCAGATCCANNNNNNNNNNNNNNNNNNNNNNNNNNNNNNNNNNNNNNNNNNNNNNNNNNNNNNNNNNNNNNNNNNNNNNNNNNNNNNNNNNNNNNNNNNNNNNNNNTCCATTATCTTGAATAATCTATATCGCATGACATCTCTGCAATCCACTTTTNNNNNNNNNNNNNNNNNNNNNNNNNNNNNNNNNNNNNNNNNNNNNNNNNNNNNNNNNNNNNNNNNNNNNNNNNNNNNNNNNNNNNNNNNNNNNAGCTGCAACATGGTGGGGATTCTTAATGGCCAACCAAAACAGATGGGTTTGAAGGAAGTGCTTCAGGCATTTTTGGATTTTAGATGCTCTGTTGTTGAAAGGCGTGCAAATTTTAAACTAAATCAAGCACTAGATCGCTATCACATTGTAGAGGGTATTATTACAGGACTTGATAATCTGGATAGAGTCATTGAGGTGATCAGAAAAGCTTCAAGTCATGTATCAGCAACAGCGGATTTAATAAAAGAGTTCAACCTGTCTGACAAGCAAGCAGAAGCTATACTGGATATAAGCCTCAGAAAGCTGACATCTCTTGAGAAAAATAAGTTTGTTGATGAGGGAAAATCTTTATCAGAACAAATCGCCAAGCTACAGAAGCTTCTTTCAAGTCAAAAGCTAATACTTGAGTTGATCGAAGAAGAAGCAAATGAAATCAAGAAAAAGTTTTCTACTCCAAGGCGTTCAATGCTGGAGGACACAGATAGTGGCCAACTTGAAGATATAGATGTTATCCCAAACGAAGAAATGCTTCTGGCAATTAGTGAGAAAGGCTACCTAAAGAGAATGAAGCCTGATACTTTCAATCTACAAAACCGTGGTACTATTGGGAAATCAGTTGGGAAATTGAGATTAAATGATACCATGTCTGATTTTCTCGTCTGCCGAACCCATGATCATGTTCTTTACTTCAGTGATAAGGGAACTGTTTACTCTGCNNNNNNNNNNNNNNNNNNNNNNNNNNNNNNNNNNNNNNNNNNNNNNNNNNNNNNNNNNNNNNNNNNNNNNNNNNNNNNNNNNNNNNNNNNNNNNTCGTGCCTATAAAATTCCCGAGTGTACACGGGCTGCTGCTGGCACACCCTTANCCGTGCCTATAAAATTCCTGAGTGTACCAGGGCTGCTGCTGGCACACCCTTA
>49343_scaffold25144_45.5
AAAGAAGATCGGTGTCGTGGGAAGAACTGGAAGTGGAAAGTCTACTTTAATCCAAGCTCTCTTCAGAGTAGTGGAGCCTTCTGCAGGNNNNNNNNNNNNNNNNNNNNNNNNNNNNNNNNNNNNNNNNNNNNNNNNNNNNNNNNNNNNNNNNNNNNNNNNNNNNNNNNNNNNNNNNNNNNNNNNNNNNNNNNNNATTGTGATTGACGGAATAGACATTTCAAATATTGGTTTGCAGGATTTAAGATCTAGGTNNNNNNNNNNNNNNNNNNNNNNNNNNNNNNNNNNNNNNNNNNNNNNNNNNNNNNNNNNNNNNNNNNNNNNNNNNNNNNNNNNNNNNNNNNNNNNNNNNNNNNNNNGAACTATGAGAACTAATCTTGATCCTCTACAAGAGCACTCAGATCAGGAGATATGGGAGGTTTTACGCAAATGCCATCTTGACGAGAACGTGAAGCAAGATCAAAGGCCTCTGGATGCACCAGTGGCTGAAGATGGAGAAAATTGGAGTTTGGGGCAAAGGCAACTTGTATGTCTAGCAAGAGCATTGCTACGAAGGAGAAGGATATTAGTACTAGACGAGGCTACGGCTTCAGTAGATACAGCNNNNNNNNNNNNNNNNNNNNNNNNNNNNNNNNNNNNNNNNNNNNNNNNNNNNNNNNNNNNNNNNNNNNNNNNNNNNNNNNNNNNNNNNNNNNNNNNNNNNNNNNNNNNNNNNNNNNNNGGATCCACAGTCATAACAGTGGCCCATCGAATACCTACAGTAATTGACAATGATCTTGTTCTAGTCCTAGGTGAAGGGAAGGTTCTAGAGTATGACTCCCCAGCTCAGTTGCTTGGCAATAGTACTTCTGCATTCTCAAGTTTGGTAGTGGAGTTCTTGAGAAGCTCATCTACCAAGGGTCATAACTACGACTGAAGAATGCANNNNNNNNNNNNNNNNNNNNNNNNNNNNNNNNNNNNNNNNNNNNNNNNNNNNNNNNNNNNNNNNNNNNNNNNNNNNNNNNNNNNNNNNNNNAATGCTTTCCTATTGTTGCGAAAAGAAAGGATAAAGATAGTCTAACCCAGCCAGTGGTCTACCTTGGTGCAACANNNNNNNNNNNNNNNNNNNNNNNNNNNNNNNNNNNNNNNNNNNNNNNNNNNNNNNNNNNNNNNNNNNNNNNNNNNNNNNNNNNNNNNNNNNNNNNNNNNNNNNNNNNNNNNNNNNNNNNNNNTAGGTTGGCGTATATATATTTGTACATTGCTCATGAGATGAAACGAGCACTCGTCTGACATAATTTAGGGGAACCAGTGAAATAATTGCTGGCATGAATTAATTATGTAGGGTACTAATTAAATCATTGCTGATTGTACAATTTGGAATTACTGGCATCAGAC
>49344_scaffold25145_192.4
GAGCCAGAAAAGAAAGATGAGAAAAAAGAAGAGAAAAAGGATGAGAAAAAAGATGAAAAAAAGGAAAGTGAACAAATTGCAGAGTTACTCAAACTTTATAAGAGTTACAATCCTTACTACACGCAGCACTACCGCGTGNNNNNNNNNNNNNNNNNNNNNNNNNNNNNNNNNNNNNNNNNNNNNNNNNNNNNNNNNNNNNNNNNNNNNNNNNNNNNNNNNNNNNNNCGAAGAGGATCCAAATTCTTGCGTCATTTGCTGATTTTGCTTTAAAATGCGATTTTTGTATCATATAAAGGGGTTTGAGACCTTTTCTTGAACCCATTGATGAGCCTATGCATGTATACTTGATATGTTATNNNNNNNNNNNNNNNNNNNNNNNNNNNNNNNNNNNNNNNNNNNNNNNNNNNNNNNNNNNNNNNNNNNNNNNNNNNNNNNNNNNNNNNNNNNNNNNNNNNNNNNATTGATCGCCCATGGTTCTGTAAACCTAGAACTTCTAGAATTACAAAAAGGAATAAATTTCGGTTGCGAATT
>49345_scaffold25146_94.0
ATGACTTTTGCATTAATCCCCTTACAAATTCCCCACACTTTCTTCCATCTCACATTCAATTCAACAAAACTATAAAACAGCAACTCTTATCACCGACAAGAGGAAATAAATATTCCTAACATTTCTCATTTTCATTCTTTCAATCTGAAAACTTGGAGATCAGTTTATCGACATGAATTATGATATCGTCGATGCAAGGCCGTACGGCAGCTTGAGACTGCAACATCCATGTTATAAACTGGTGAAGTGCCTCTGGATAAGGAGGATTAGGTCCATTTGGCCACTTTATTTGCGCATTTACAATTGCCAACTGTAAGCTCCCACCAGACTCTCCAAGCGCGTATTCAAATGGAGACAAACCGTACATGATTGCGAACAAAGTGCAGCCTAACGACCAAATATCAGTTCTTTCATCAATGTCTGCATGGCTTGGGCAATCCCATAATTCAGGAGCTCGGAAAGGAGCAGAACAGTGCTCAGATGCCCATTCCTGTAGCTGTAATGCTTCTGAACGTGTTCGGATTTGCTTTCTTGCAGGACGGGCACTTCCGAAATCCATCAATATAGCTAAAGGTGACCGTCCTTTCCTATGTGTCACAAGGACATTCCCAGGTTTAACATCGTTATGTGCATATGGAGGATCAAAACTGTGCATATGCTTAAGTCCTGCACAAAGCTGACGAAATATTTGAAGTACATCTGAAGTAGAAAAGAACTCCTTCTTAACCTTCATGGCATTGGTGTGATCCAGTAACGTTCCATCTAAATGGACGGGAAACAACAAGTAGGCTTCATGCTTCCAAGACTGGTCTTGTGTAGCCTTCACTGCTATGATTGCATGATCAAGCAGAGGAAGAAGATTGGGGTGGTTAAACTGGGACGAAACTTGAATTTCCTGCCTTACTGCCTCCAGTTGCTCAGTGCTTTGAATGAGAACCTTCTTCATGGCATATGTTCCATCATCAGAGATATGAGAAGAGTCCTTAATCTTGCTTGAAATTCCGCCAGCATTGGAANNNNNNNNNNNNNNNNNNNNNNNNNNNNNNNNNNNNNNNNNNNNNNNNNNNNNNNNNNNNNNNNNNNNNNNNNNNNNNNNNNNNNNNATCAGAGGAAGGAATCTCTTTGACGAGGTAAACGTAGGCGAAGCCACCTTCACCCAGCTGCCTCGAGATCCTGAAACGGTTCTCGTTGATCCAAACATCTCCACCACTGTTAACTGAGTCGTATAGGGCATTCAATCCCGAGAACGAGCAGCCCATCTTCTCTGCGGTTATTCAAACCGATCAATGGTGATACCAAT
>49346_scaffold25147_44.1
GTGGAGTTCACTGGACTCATAAGCTGGTGCAAGGGGGCTAGCATTGGATGGCACAGTGATGATAACAGAGATTATCTCAAACAAAGAGATTTTGCGTTTGTTATTTGAACAGCTATGGGGTGGACTTTGAAGGAGGATNNNNNNNNNNNNNNNNNNNNNNNNNNNNNNNNNNNNNNNNNNNNNNNNNNNNNNNNNNNNNNNNNNNNNNNNNNNNNNNNNNNNNNNNNNNNNNNTACTTCCAGGATGGGGAACATTGCACTATCGCACCCATGGCTGGTGATGTCATCATTTACACTGCAGACAAGAAAAACATTCATTCTGTTGACGAGATAACAAAGGGAGAAAGGACCACCCTTACTTTGTGGTTCAGCCGTGATGCTTCTCATGATGAAGACGCTAAAATTCTGAAATCTCTCTCTGAATTGGCAGAG
>49347_scaffold25148_36.4
TTCTCGAAACTCGATCAAAAAACTACAATATCTCTCTCTCTCTCTGGTCTCAGGTCCGCTGTATACGTGCGCTTCCTCTTCTCCCTCTCTCTTTGGACTCTTGTCCTTTATTGACACACAACACAACACGAATTGTGTNNNNNNNNNNNNNNNNNNNNNNNNNNNNNNNNNNNNNNNNNNNNNNNNNNNNNNNNNNNNNNNNNNNNNNNNNNNNNNNNNNNNNNNNNNNNNNNNNNNNNNNNNNTCAGTTGTCTTTCGTTACCGGTTGAGGTGTTGTGTGTAAGCTAGTAGCATCATTTGAGAGTTCAT
>49348_scaffold25149_91.1
TTGGGGAAAAAACGTAGGAAAGAAAACGAAAATTAGGCAGTTTTCTTGTTCATGTTGTGCACAAGCTGCTTCATTTGAAATCTCCAAAACAAGAAATAAGCAAAACCCAAACCAATCAACACAAAAATCCATACAGCCNNNNNNNNNNNNNNNNNNNNNNNNNNNNNNNNNNNNNNNNNNNNNNNNNNNNNNNNNNNNNNNNNNNNNNNNNNNNNNNNNNNNNNNNTCACTTTCCTTTCCCGATTCCACTTCCACAATGGCAAATTCTTTCCTCTCCGAATTTCCCATAATAGCCTCCTGCACATGACCATATAACACATACACCCTATCCTCTGCTCCAACAGTCACAGCACTAGCCTGCCTCTCCTCCTCAAGGGCAGTTTCGTCAAACACCACCCCTTCACTCCAGCTGTCATCGCTCTTGACAAAATACAACTTGTGCATCGATACCACCAAAACGACGCCGTCACTCCTTGTGGCAATACCGTCCGCCGCCGTTAACTTCCGATTTAGAATCACCCTTCTCGCACTGCCAACTTCGGCGTCGACTTTGAATAGGTTTCCCGTATTTGATTGGGTCACTAACAAATACCCCTTGCTGTTGTAAACGACGCCGTTTAGACCGCACTCGTGGTAGAACGTGGTGGTGTCCACGGATTGGGATTTGAAGACATTTGATTGGGACAGGATCGTTGCTACACCATTCTCGTTCACTTTGTAGATGACGTCATTGGCGGANNNNNNNNNNNNNNNNNNNNNNNNNNNNNNNNNNNNNNNNNNNNNNNNNNNNNNNNNNNNNNNNNNNNNNNNNNNNNNNNNNNNNNNNNNNNNNNNNNNNNNNNNNNGTGACGTAAGCGTTACCATAGAAATCGACTGCGACGTCGTTTGCGACGGANNNNNNNNNNNNNNNNNNNNNNNNNNNNNNNNNNNNNNNNNNNNNNNNNNNNNNNNNNNNNNNNNNNNNNNNNNNNNNNNNNNNNNNNNNNNNNNNNNNNNNNNNNNNNNNNNNNNNNTGGGGTGAGGAAGAGTTGGCGGGAGGTGGTGAGGTCGTAGGCTGCGAGGGCGTTGTACGGAGGATCTATGCGGTGGATGACGGCGAGAAGGCGACGATGGTTGCGGCGTGGGTCGAGGGAGACGCCGAGGATGGATGAGTTGGGAGGGATGGCGGTGGAGGAGAGGAGGGAGGAGGTGACGCCGGCGTCGGAGACGGAGACGATGCGTTGGAGGCGGAGAGATCCGAT
>49349_scaffold2515_89.6
TCTGGGGTTTGAGCAAAATACTCTCGCTCTCTACGCCTTGCAGCAATCATGTCAACGTTCTTGTTGATATCTGCTTGGGAGCGATTAACAACACCTATCCANNNNNNNNNNNNNNNNNNNNNNNNNNNNNNNNNNNNNNNNNNNNNNNNNNNNNNNNNNNNNNNNNNNNNNNNNNNNNNNNNNNNNGAACTGCAGCTTATATGCTTTTCCTTCCAGTATATCGACAGCATCTGTACCCTTGTCCAT
>49350_scaffold25150_51.4
TTCACCGTTTGCAGAATGAGGATCCTGGTGTTCACAATTTGTTGCTCTCATTGTATGCCAAGCAGGAGGATGAAAGCACTCTTTTACGCTTCTTGCAATGTAAGTTCGGAAAGGCGCAGGTTGATGGTGGGCCGGACTNNNNNNNNNNNNNNNNNNNNNNNNNNNNNNNNNNNNNNNNNNNNNNNNNNNNNNNNNNNNNNNNNNNNNNNNNNNNNNNNNNNNNNNNNNNNTCTATGATCCCAAATATGCATTGCGTCTTTGCCTCAAGGCAAAAAGGATGCGTGCATG
>49351_scaffold25151_84.8
AATTAAGCAGATCAAAGATGATGCACGTGACCTTCTACTGGGGCAAGGAATTAACTCTCCTGGTGGACTCGTGGAAGACCGATTCATGGCCGAGTTACGGCGTCGCCTTGCTCCTCTGCTTCCTCCTCTCTATATTCCACCAACGCCTCGAATTTCCCGATCCGCCATCCTCCCCTAACCCATCTCAATTACCTGAGTTGTTCACTGGTACTAACATGCTGATGACCCGGAAATTCGGTCGGAAATGGACGGTCCGATTCGCACCGGCCTTGTTGTTCGTGGTCAACTCGGGGATAAAGTACCTGATTATGCTGGTCATCATGTCGTACAACGGCGGCGTATTCGTTGCCGTGATTCTGGGCTTGATTGTTGGTTATTATGTTTTTAGGACGACGGATTTTGGAGATACTTGTGATGACGAGTGATTGTGAATTGGTGATTTAATTTCAGTTGCACAATTGTTAGTTCCTGTTGTGGTCAGTCTCACCTTCCTGTTAGGAATATTGGTTTC
>49352_scaffold25152_55.1
AAAAGTCTTACTCAGCCAGCAGCAGCCTTTGAGCAAAAGCATAAGACGCCAAGGCTGGAAAGGCTAAAGCCCATTTTCTTGCAGAGGAAATTCAGCAATGAGTCAACGGCCATGGATTCAAAGCTCACTTCCTTTCATNNNNNNNNNNNNNNNNNNNNNNNNNNNNNNNNNNNNNNNNNNNNNNNNNNNNNNNNNNNNNNNNNNNNNNNNNNNNNNNNNNNNNNNNNNNNNNNNNNNNNNNNTGGCATGACGTCAGCAGTTGTAGCTATGGCCTTGAACGCAATAATAAGCAA
>49353_scaffold25153_60.8
AGCTGGATCTCGCTGCCACCATTGAAATACTTGATGTGGTCGAAGGCCCACGTTGGCGCGTAGTTCCTGCCGAANNNNNNNNNNNNNNNNNNNNNNNNNNNNNNNNNNNNNNNNNNNNNNNNNNNNNNNNNNNNNNNNNNNNNNNNNNNNNNNNNNNNNNNNNNNNNNNNNNNNNNNNTGCTTCGGTACAGCTCCCATTGCTCCATACGCCACCACTAAAAACCCAATAGACACTGTCCATATGCCCAAATGCGATAACACCATATTTTCTTAAATGCACCCACAGAAACTTGNNNNNNNNNNNNNNNNNNNNNNNNNNNNNNNNNNNNNNNNNNNNNNNNNNNNNNNNNNNNNNNNNNNNNNNNNNNNNNNNNNNNNNNNNNNNNNNNNNNNTGCGTCTCGAAGAACGATGACTGGTGAAGATAAGTGGACTTGTCTAATTGGGC
>49354_scaffold25154_45.2
AGGACATAAAACTAAACTTTCAGCAAGAAATAATCGAAGTGTACAAATTATACAATTAATACATAGTTTAGCAGGTTAATAAAACATTAAAGCGATCTAAAGCTTGACTTCGACGTCAACACCAGCAGGCAAGTCAAGNNNNNNNNNNNNNNNNNNNNNNNNNNNNNNNNNNNNNNNNNNNNNNNNNNNNNNNNNNNNNNNNNNNNNNNNNNNNNNNNNNNNNNNNNNNNNNNNNNNNNNNNNNNNNGGCGGTCGGGTAAAGAATGTCGATAAGGCG
>49355_scaffold25155_29.5
TGGGGATCCTTGCATTGTAGATGTGGGACCGGAAGAAGGGATTATTGGGGTCCCACCGCTCTGACCAGGAATGGGTAGCCCACTCAAATGTGACCCTTGATACCCAACAGGAAGTATATCGGGACTAGCAACAGTGACNNNNNNNNNNNNNNNNNNNNNNNNNNNNNNNNNNNNNNNNNNNNNNNNNNNNNNNNNNNNNNNNNNNNNNNNNNNNNNNNNNNNNNNNNNNNNNNNNCACAGTTCCGGAGGCGTTAAAACAGGACCTCCATTCAGGTTATTTGGACAAACTTGAGAAAGAGCAACTGNNNNNNNNNNNNNNNNNNNNNNNNNNNNNNNNNNNNNNNNNNNNNNNNNNNNNNNNNNNNNNNNNNNNNNNNNNNNNNNNNNNNNNNNNNNNNNNNNNNNNNNAGTGAGAGCTGTGAGGTTGCTGAAAGTTCTTCTGATCCTGAGTTTTACGATGATGCTGTTTCTG
>49356_scaffold25156_69.5
CTTCTACCTGATGGGAGGATTGGTTATGTCCTGCAACAGCCAGGAGGATTGCAGCCACACACCCCACCACCGCCACAACAAAGACGTGGTCAGGGCGGCAGTAGAGGAGGAGGACGAAGAGGAGGAAGTTCAAGTGGCNNNNNNNNNNNNNNNNNNNNNNNNNNNNNNNNNNNNNNNNNNNNNNNNNNNNNNNNNNNNNNNNNNNNNNNNNNNNNNNNNNNGGTGGAAGACGTGGAAATGACAATAGTGGCCGTGGACGCGATCGTTATAATCCTTATTAATNNNNNNNNNNNNNNNNNNNNNNNNNNNNNNNNNNNNNNNNNNNNNNNNNNNNNNNNNNNNNNNNNNNNNNNNNNNNNNNNNNNNNNNNNNNNNNNNNNNNNNNNNNNNNNNNNNNNNNNTACAGGCCAGGCAAATCAATCAATCAATCCCCTACTGGAGAATCTCCTCT
>49357_scaffold25157_37.4
CATTTCTGCACTCTGTCCTCATCTGATCCCAAGAAGCTACCTCTCCAAGAGTTCTACCAAAGCTGTCCTCATCATCTTCGATAATATCCGTATCCTTTCCATCACCGTATATCCTCGTATGATGATCATCGCCCCAATNNNNNNNNNNNNNNNNNNNNNNNNNNNNNNNNNNNNNNNNNNNNNNNNNNNNNNNNNNNNNNNNNNNNNNNNNNNNNNNNNNNNNNNNNNNNAGGCAAATCATGTTCCACCACCAACACATCATCCATGTGTTGCTTTTCCGACAACAGCCCAACAGAT
>49358_scaffold25158_20.8
AATAATTTCTCACCCCGAAAAAAAAACAAGGCGTAATACTGTACAAGAAGTGGGTAACATATCTTAAATCTTAAGCAGTATCAGAACAACTCAGCACTGCAAACCCATGCTAAACTGATGGGGAAATATGAAAAAGAANNNNNNNNNNNNNNNNNNNNNNNNNNNNNNNNNNNNNNNNNNNNNNNNNNNNNNNNNNNNNNNNNNNNNNNNNNNNNNNNNNNNNNNNNNNNNNNNNTTATTTATGTTTCGGGGCAAGGGCATAAATATTCTATTCTCCAGGAGGAACTTTACCTTGCTTCAGCAGCAA
>49359_scaffold25159_120.2
AGTTGACCGGCACATCTATATCCATGAACAGTAAATGGTCTTCCCTTCTTATGAATCGAGCTTACGGAGGTNNNNNNNNNNNNNNNNNNNNNNNNNNNNNNNNNNNNNNNNNNNNNNNNNNNNNNNNNNNNNNNNNNNNNNNNNNNNNNNNNNNNNNNNNNNNNNNNNNNNNNNNNNNNNNNNNNNNNNNNNNNNNNNNNNNNNNNNTTGAACGGGGTCCCGGATTAAAATCAAGGTGAAAATAGCNNNNNNNNNNNNNNNNNNNNNNNNNNNNNNNNNNNNNNNNNNNNNNNNNNNNNNNNNNNNNNNNNNNNNNNNNNNNNNNNNNNNNNNNNNNNNNNNNNNNNNNNNNNNNNNNNNNNNNNAAAGAGAAACGAAGAAAAGAGAGCAAAACTCGCAGAAACCGCACCATTACCGCTCATTACCGCGATAATCCAAAAGNNNNNNNNNNNNNNNNNNNNNNNNNNNNNNNNNNNNNNNNNNNNNNNNNNNNNNNNNNNNNNNNNNNNNNNNNNNNNNNNNNCCGGAGAATCAAGAAATCTTGTTACCGCGATAACCAATTTGGTTACCGCGGTAACCCCCGTTTAGCTGGAGCAGATACCGCGATAACCAAAGGGGTTATCGAGGTAACCCCCTTTTTGTGCAGAATGCGGAGACTTCCGTTTTAGACCTATTTNNNNNNNNNNNNNNNNNNNNNNNNNNNNNNNNNNNNNNNNNNNNNNNNNNNNNNNNNNNNNNNNNNNNNNNNNNNNNNNNNNGACCCTATATAAAAGGTCATCTCGCCCCCAGCAGCCGATATATCACCCCCAGACGCGATTTTGAGCGAGAAACTCCATTCCCGCACTCAGAGAACGAAGAACTTACATCTTTCGAAGCTAGGAATCACGAGAGAGATCATTCTACATCGTTCGTGCTTTATAATTCGAGGGANNNNNNNNNNNNNNNNNNNNNNNNNNNNNNNNNNNNNNNATACCTTGTTCGTGCTTTGTAATTCGAGGGAGAACTTTACCTTGTCTATTTTATTATGAATTATGCAGTAAATCTGACTTTTATGTATAATTCGACTATGAGTAGCTAAATTTGTTATGGGTGTTTAGTTTAGCCCCGTTATGTATTAAATTCGTGGATT
>49360_scaffold2516_79.6
AATAGTTGGAGAGCTTCGGTTCATGTTTATGAATCGGGGAAAACTCGATATGCGCACTATCGTCAGTCTGATGAGATTTTAGCAGATGCGGGTTGGCATTGNNNNNNNNNNNNNNNNNNNNNNNNNNNNNNNNNNNNNNNNNNNNNNNNNNNNNNNNNNNNNNNNNNNNNNNNNNNNNNNNNNNNNNNTAGCTTTTGCTTCAGACGGATAAGTGAGTTCACATTCAAGATGAAAGCTTACAGTCACGTTGATCGGGTTAGGTTTTCTCATTTCTTGAACCCTAAAAG
>49361_scaffold25160_52.5
CCAACGGCGGCGCAACCCGTCTCCGCCACTACCGAACCCCTCCGTCATCAGAGCGATTCATCGGAAAATTCGACCCTCCAAATCCACGATCTCCATCCCCACAAGTCGAACTCTCCGAACAAGACATCTTCAGTTCCCCATCAGGAAGCACTTCCTCGCTCTCCCCTACTCACCTTCACTACCTCCATCCAAAACCCAGTTCCCGAAACGGCATATTAGCAGCCCTGAAAGACACCCGATCCAAACCCGGATCCGTAACCCGGCCCGTTTTCAACCACAAGGCCTCATTCACGTCGACCCCACCTGCTATATCGATTCCAAGAAGGTTAAATCCACCGGTTCTTGATAGGCCGGTTTTGTCGCGACAGTCGGCGCCCATTAGCGTGCCGGTGATGTCGGCCGCAATGCGGCATAGGGCGAGGGGGCTTGATGATGATGTTGATGTTGTTGTGGAGGAGGAGGAAGGNNNNNNNNNNNNNNNNNNNNNNNNNNNNNNNNNNNNNNNNNNNNNNNNNNNNNNNNNNNNNNNNNNNNNNNNNNNNNNNNNNNNNNNNNNNNNNNNNNNNNNNNNNNTGGTTTTGATGCCGCCGCACGAGGTGGTTGCAGCAAGGGAGTCACCGTTGTTTTCGCATTCCGTGTTGGAGGGGGTTGGGAGGACGTTGAAGGAGAGGAATTTGAGGCAGGTGCGTAACGCGATTTGGCGGAGGACTGGTTTTATTGATTGATTGGTTGGTGTTGGAATGTGGAGGGAATGTGTTGTCATGTGAGTTGGTTATCAGGATGAATAAGTTTGGTGTTAGTGTGTATATATGTAGGGGTGTAATTGTGCATAAATGTTAATTGAACTGGTTGGCGACGTTGTTTTACTTGCG
>49362_scaffold25161_40.0
CTGGACAACCTCATAACGGTGTTTATCTGCATGGTCATGTATTGTCTTGCCGATTTTGTTAAATTCCACTCCAGGTGAACATATGGATATTGCTTTATCGAGACATTCTTTGGTTACCTTTACTAAGTTTCTTGCTTCNNNNNNNNNNNNNNNNNNNNNNNNNNNNNNNNNNNNNNNNNNNNNNNNNNNNNNNNNNNNNNNNNNNNNNNNNNNNNNNNNNNNNCTCTCCAACAAAATATGTTGCAGATGTATCTCCATGGTAACCATTAAGATAAACTGTCACNNNNNNNNNNNNNNNNNNNNNNNNNNNNNNNNNNNNNNNNNNNNNNNNNNNNNNNNNNNNNNNNNNNNNNNNNNNNNNNNNNNNNNNNNNNNNNNNNNNNNNNNNNNNNNNNNNNNNNAATCAGGGATTCCATGGCATATGCACTCATTCACTGATGTGCATACACT
>49363_scaffold25162_120.0
AGGAATTAAAGCAATATTCTTCCACAATTAAAACCATTCATGCACAGATACAATCAAACCATTCATGTTACATGTACAAGTACTTCCACTCTGCCTCGGCTTGAGAGGCAAAACGAAACATCACACAACAAAAGGCGANNNNNNNNNNNNNNNNNNNNNNNNNNNNNNNNNNNNNNNNNNNNNNNNNNNNNNNNNNNNNNNNNNNNNNNNNNNNAAACTCATTACCGACTCCATCACAGAGTAAAATTCAATTTTGTTCCTCCATCTTAGGTGCATGTTCAGATTTCCNNNNNNNNNNNNNNNNNNNNNNNNNNNNNNNNNNNNNNNNNNNNNNNNNNNNNNNNNNNNNNNNNNNNNNNNNNNNNNNNNNNTCTTGGGCTCCTTCTCACCCAATTGCAATGAAAAACTAGGATCTTCATCGGATGCGTTTTTCAAAACGGAAAGATTATTAAATGTAAACCTATCTTGGCGATCATCATCCTGATGCATTATGGGTTCCCCGCTGAAGCTGGGTATGAACTGATGC
>49364_scaffold25163_67.0
GCTTTGAAATCGGAGTCGAGTAGTACATTGCTCGCTTTGATGTCTCTGTGGATTATNNNNNNNNNNNNNNNNNNNNNNNNNNNNNNNNNNNNNNNNNNNNNNNNNNNNNNNNNNNNNNNNNNNNNNNNNNNNNNNNNNNNNNNNNNNNNNNNNNNNNNNNNNNNNNNNNNNNNNNNNNNGTGTAGATAAACGATGCCTTCAGCAGCCCCAATAGCAATGTTCATCCGCCTGTTCCAGTCGAGATGACTTTCTGCGGAATGTTGGCCATGCAAGTGAGAAAGTAAGCTCAGATTANNNNNNNNNNNNNNNNNNNNNNNNNNNNNNNNNNNNNNNNNNNNNNNNNNNNNNNNNNNNNNNNNNNNNNNNNNNNNNNNNNNNNNNNNNNNNNNNNATACACGATAAGGCGCTCTTGCCCTTCAGCACAATACCCACGCAAAGTCAGCAAGTTCTTGTGCCTTACACG
>49365_scaffold25164_95.1
ATTTTGGATCAAGTTCCTGCTCTGGAGAAAGAGATGATCAAACGTATTAAGGNNNNNNNNNNNNNNNNNNNNNNNNNNNNNNNNNNNNNNNNNNNNNNNNNNNNNNNNNNNNNNNNNNNNNNNNNNNNNNNNNNNNNNNNNNNNNNNNNNNNNNNNNNNNNNTACTCCTCGCATTCTTATTGTTACTCGCTTGCTGCCAGATGCAGTTGGAACCACTTGCGGTCAAAGGCTTGAGAAAGTTTTTGGAGCTGAACACTCGCATATTCTTCGAGTCCCTNNNNNNNNNNNNNNNNNNNNNNNNNNNNNNNNNNNNNNNNNNNNNNNNNNNNNNNNNNNNNNNNNNNNNNNNNNNNNNNNNNNNNNNNNNNNNNNNNNNNNNNNNNNNNCACAGAGGACATCGCGAAAGAAATTACCGCAGAATTGCAGGCCAAACCAGACTTAATTATTGGAAATTACAGTGAGGGTAATCTTGCAGCTTCCTTACTAGCTCACAAATTGGGAGTGACACAGTGTACCATTGCTCATGCCCTAGAGAAAACGAAATACCCTGATTCGGACATTTACTTGAAAAACTTCGACGAAAAGTACCACTTCTCATGCCAATATACAGCAGATCTATACGCAATGAATCATACNNNNNNNNNNNNNNNNNNNNNNNNNNNNNNNNNNNNNNNNNNNNNNNNNNNNNNNNNNNNNNNNNNNNNNNNNNNNNNNNNNNNNNNNNNNNNNNNNNNNNNNNNNNNNNNNNNNNNNNNNNTGTTGGACAATACGAGAGCCACATGGCGTTCACAATGCCTGGACTGTACAGNNNNNNNNNNNNNNNNNNNNNNNNNNNNNNNNNNNNNNNNNNNNNNNNNNNNNNNNNNNNNNNNNNNNNNNNNNNNNNNNNNNNAGTCGTCCATGGAATTGACGTCTTTGACACCAAATTCAACATTGTCTCTCCTGGAGCTGATACCAACGTGTACTTCCCTTATACGGAAAAGGATAAGAGACTTACAGCTTTCCATCCTGAAATTGAAGAGCTTCTTTTTAGCGACATTGAAAATGACGAGCATCTATGTGTGCTGAAAGANNNNNNNNNNNNNNNNNNNNNNNNNNNNNNNNNNNNNNNNNNNNNNNNNNNNNNNNNNNNNNNNNNNNNNNNNNNNNNNNNNNNNNNNNNNNNNNCAAGAAGAAGCCAATTCTATTCACCATGGCAAGATTGGA
>49366_scaffold25165_163.7
GCTGTTTCTATGAACTCTACAATTGATAACAACATCACACATACACAAACAAACTATTATTAGCACTTTTAGTAATATTTATTTATTTTAAGTAACCTCAGTAGGAACCATACTTCAACATCTCCCAACTGAATGGCCTGAACACAAACAAAACCTGAGGAGAGCTCTTGAAAAGAAGAGCCACACAAACGCACACAGCAGCTATGGCCAACATCGACAGCATTGCAGGCTTGTACACCAGAGTACGACCACCACTNNNNNNNNNNNNNNNNNNNNNNNNNNNNNNNNNNNNNNNNNNNNNNNNNNNNNNNNNNNNNNNNNNNNNNNNNNNNNNNNNNNNNNNNNNNGCTTCTATAGGCCATCTTCTGATCACAACTGCTACATGGTCGTGAGAAACGTGCTATTTTGGGCCTAACAATCTCGAAACCAGAGAGGGTGTTTCCATTGGGCTTCCCGTTCAAGATGACGTCTGAAGAGGGGCCCAATATGTCAATGGTGACGTGTCCATGAGATGATGATTTCTTGTTTATTTTTCTCTGAATGAGGTGGATGTAAGAGAAGTGTCCTCTTAGTCGAGCATAATCTTCTGGTGTGAATCCTGTNNNNNNNNNNNNNNNNNNNNNNNNNNNNNNNNNNNNNNNNNNNNNNNNNNNNNNNNNNNNNNNNNNNNNNNNNNNNNNNNNNNNNNNNNNNNNNNNNGGCATTCTTCCATGCTGCTATTCCCANNNNNNNNNNNNNNNNNNNNNNNNNNNNNNNNNNNNNNNNNNNNNNNNNNNNNNNNNNNNNNNNNNNNNNNNNNNNNNNNNNNNNNNNNNNNNNNNNNNNNNNNNNNNNNNNNNNCATCCAAAATTTCGTCAGATCCATCCCTACCAGCTGCAACATGAAGAGGCGTCAAACCTCCNNNNNNNNNNNNNNNNNNNNNNNNNNNNNNNNNNNNNNNNNNNNNNNNNNNNNNNNNNNNNNNNNNNNNNNNNNNNNNNNNNNNNNNNNNNNNAGCAAAATCGGGCCTAAACAAGAAACTCCCCTCATTCCAAACCAACAATTCATACTCCAAACTTAATTCATCTCCTACTTTTTCAGGAACATATCTTAAAAGCATATCCACCATTGATCTCGA
>49367_scaffold25166_49.2
ATTGGATCTTCGAGACCGGGTACAAGTTCTAATAAGGATAACCAAAAGGATCCATCAGACTTGCTTCCGCTTCATGGGATAGTTGTAGAGGCNNNNNNNNNNNNNNNNNNNNNNNNNNNNNNNNNNNNNNNNNNNNNNNNNNNNNNNNNNNNNNNNNNNNNNNNNNNNTTGTAGAGGCAAAGATTCAATACAGACCCTTGAAGCTTGTGTATGACCATGACATACGTCTTGCCCAAATGCCAGTGAATTGCGGTTTCAAGGTTTTGAGAGAGGTGGTAAAAAANNNNNNNNNNNNNNNNNNNNNNNNNNNNNNNNNNNNNNNNNNNNNNNNNNNNNNNNNNNNNNNNNNNNNNNNNNAAGCTGTGTTGATTAAATATAAGGACAGTGATGGTGACTTGGTGACTATAACATGCACACCTGAACTTAGAATGGCAGAGTCTTGTGTTGGCAACCTCATTCCAAAAGATCCTGATACAGAACATGGAGACTCTA
>49368_scaffold25167_40.7
GATGGTTTGCAAATCACGGTGATTGATATTTGCTTTTTGTTTCAGGTGAGTTTAAGATAATTAGATTGGATGCACGAATGAAGAAAGGCTCTTCACTTTGCTGAACGGTGAATTAAGAAGCTTCGCCGAAAGAGAGAANNNNNNNNNNNNNNNNNNNNNNNNNNNNNNNNNNNNNNNNNNNNNNNNNNNNNNNNNNNNNNNNNNNNNNNNNNNNNNNNNNNNTGTGTATATGGAATTGGGCGTGTTTGCTTCTGTAATCACCAGTCAGCGGCCTCCAGCAAACCCTAATCAGCTTT
>49369_scaffold25168_105.7
TCCATACCGGAACTGGCTCTCGACAGCCGGAGTAGACGGTGGCGACGGCGATCAGTGGCCGGAAAACACCGACGTGAGGAAACTGGTGGCGGAGAACGCGGTGGTGGTTTTTGCAAGGAGAGGCTGCTGCATGTGCCACGTGGTAAAGCTGCTCCTCCACGGACACGGCGTGAACCCTTCAATTTTCGACGTCGATGAGACGAACGAGGCGGACGTGGCGAACAAGCTTTCGGTGATCGTCGCCGGCGACGCTCCGCCGTTCCCGGCGGTGTTCGTCGGCGGAGAGTTGTTTGGGGGGTTGGAGAGAGTGATGGGTGCCCACATAACTGGTGAATTGGTGCCGAGGTTAAGAGAAGCTGGTGCTCTGTGGCTTTGAATTTGATTTGGAT
>49370_scaffold25169_40.2
CTGAAAGAAAGAAAGGAGTCCCATGGACAGAAGAGGAACATCATAGGTTCCTAATCGGACTAGAAAAGCTTGGAAAAGGTGACTGGAGGGGTATTTCAAGAAACTTTGTGACTACTCGTACTGCAACCCAAGTCGCTAGTCATGCTCAGAAGTATTTTCTCCGACAAAACAGCCTCATTAAGAAGAAACGACGCTCTAGTCTTTTTGACATGGTTGGTGGTAACAATGCCGTTTCAAAACGCCAACTTTTCGTAGACTTGAATAGTTTCGGAGAAATAGAAGAGNNNNNNNNNNNNNNNNNNNNNNNNNNNNNNNNNNNNNNNNNNNNNNNNNNNNNNNNNNNNNNNNNNNNNNNNNNNNNNNNNNCAGAATGAAGAAGAAAATGGTGAAGATTCTCCAATGGATTTAGACCACAATTTCATTTGGTCATATGAATCTTTCAACTCTCAGCTATCTTCTACAACGAAAATGCAGACGAGCTNNNNNNNNNNNNNNNNNNNNNNNNNNNNNNNNNNNNNNNNNNNNNNNNNNNNNNNNNNNNNNNNNNNNNNNNNNNNNNNNNNNNNNNNNNNNNNNNNNNNNNNNNNNNNNNNNNNNNNNNNNNNNNNTCAGCTCCAATAAACGAATCTTCTCCAAGTTTTGTATTTAGTTGAGTTTCAATAAT
>49371_scaffold2517_50.0
CCCGAGTATAATCTAGCAGAGTTTCTGTTGAAGAATGGAGAAAAACTGAAGAAATGTCCATCCTCTGCGATTTGCCTCTTGATATGCACGACAAAGTTAAANNNNNNNNNNNNNNNNNNNNNNNNNNNNNNNNNNNNNNNNNNNNNNNNNNNNNNNNNNNNNNNNNNNNNNNNNNNNNNNNNNNNNNNNNNNNNNNNNNNNNNNNNNNNNNNNNNNNNNNNNNTTGTCTATCGATTGATGTCGTCTCAGTGGATGAGTTTATGGTTGTTTAG
>49372_scaffold25170_105.9
TGTAAGCACGTCGTGGAGAACAATACTCAGAAGCCACCGATTAACCATTCACAGGACTGTTCCATTGCGCAAACCCGCTATTGAAATTTAGTGCAATTCACAGACAATTACAACGTGAGTTGACTTAATAAAGGACACGGATGAGTTTAAATTATTCCTGCCAGAGGCAGGATTAGACAGCTAATACCAGAAGCATTGAAAGGTTAAACTTGTACGTTTACAGAAGGAATACTTGTCTTGTTGATTGGCCATGGAGCACCAGCCATTACAGCCTCAATCTCTCCTATTTCCCTTGGACACTTAGTCATGTTCTCACAGCCATCATGTGTAACACACACATCACTTTCAATTCGAACCCCACCAAAACCTCTAAATCTACTGATCTGCTCAGGGCTGAAATAATTTGACGTCTGTTCATTTTCCATTGCAGGAAGCAACAAGGCGTCAATGAAATAACATCCAGGTTCCACAGTTATCACCATTCCTTCCAAGAGTTCTCTACTTGTGCGCAAGGCTTTCAGTCCAGGTTCTTTGGGTCTTTCCGCTCCCTTAAGGTAGCCACCAGGATCATGAGTATCGATACCCAGTAGGTGGCCCAGTCCATGTGGCATGAAAACAGCACCCAGTCGGTCATGCATCATTGCGTCCACGTCACCGCAAAGGAGGTCTCCTTCCTTAAGGGACTCCAGTATAGTGTTCTCAGCCAACTTATGCATATCAACCCAGCATACTCCAGGTCGCATACTGGATATAACAGCATCATGTGCCTTAAGNNNNNNNNNNNNNNNNNNNNNNNNNNNNNNNNNNNNNNNNNNNNNNNNNNNNNNNNNNNNNNNNNNNNNNNNNNNNNNNNNNNNNNNNNNNNNNNNNNNNNATCGCGCGTAAACTTTCCATTGACTGGAAACGAACAAGTTATATCAGAACCATAAAAATGGTATTCCGCTCCCATATCTAGCAATGCCATATCTCCATCCTCCAAAGTCCTGTCATTTGGAGCCGCTGCATGACCATAGTGAAGCACTGAACTGTTATCACCAGTTGCACATATACACGTGTATGAACAGTGCCTGCAGCCACCATACATGTAGGTGTGGTGAAGAAACAAGCTTTCTAATTGATACTCTTTCATGCCCACTTTTGTTTTTCTCATAACCTCGACATGAGCTTCAGAGCTNNNNNNNNNNNNNNNNNNNNNNNNNNNNNNNNNNNNNNNNNNNNNNNNNNNNNNNNNNNNNNNNNNNNNNNNNNNNNNNNNNNNNNNNNNNNNNCAAACTGGATGACAGCAAGCTCAAGCTTTGATTTCACAACACGACATTCAGTCAAAATGGGATGCAGAGCACTTAGATCTGTCTTAAAGTTGTCAATCCCCTCAAAGTGTGCTGGCTTGGAATAGTTGTTACTGTCAGTATTGAGCCCATGTAGGAGATATAACAATGGTTTTCCTGGTCCTTGGTATTGGTGATGTAGAACTTTTGAAATCTCATCGGTGTAATATACAAAGTTTACCATGTAGCTTTCCTTATAGTAGGACAAGGACTTAATCTCTCCCAACCAAACAGCATAAGCAGCGGGTAATCTTGGAGCAAAGAGTATAGATTCCCCAGTTGCAATATCAATAGCTCCATAGAACCCAGGCTCCCGCACTCCAAACAAGTAAGCGAAATAACTCTCCTGTCTAAACAATTCGGTATGATCGGTGCAGTGCCGATTCTGCTCTTCGCCGCCCTGGAGAAAGACGTAACCATGAAGAGGACGGGAGTTAAGAGATAGATAATCGCGAAGCGAATTCAATAGCTTCTCACGGTTCTGCACGTGTAACTGAAACGGCACCACCGGAGGAACCAGAGAAGAAGGAGGGGAAGCCATTTTAGGCATAGGAACTGCTACATGG
>49373_scaffold25171_47.7
CTTGGATGCTGAATCTGGACAACAAAAACATTTTCAGATGCTAATCTTTTTACAGAGCTTGCAATTGAGGTGGTATCTCTTCCAGATGCAACGACGAGTAGTGGACCATCCTTCTCGAAAGTTTCTCTAGCCATTTTCNNNNNNNNNNNNNNNNNNNNNNNNNNNNNNNNNNNNNNNNNNNNNNNNNNNNNNNNNNNNNNNNNNNNNNNNNNNNNNNNNNNNNNNNNNNNNNNNNNATCAGCTTCTAACACTGATGTCAAGCCTACGCCACCACCATTTTCCCTAGGCAAAAGAACTTTCCTC
>49374_scaffold25172_73.5
CTGGAATTAACAAGAGGGACAGTGCCGGTTCAATCATACTTGTACGGTATCAGTGGCTTTAGAATGCTACCGGTTTGAAGCTCTCACAACCTGGGCAATTGTGCAAGCTCTCGTGAATGTAAATGTCACAATCAAGACNNNNNNNNNNNNNNNNNNNNNNNNNNNNNNNNNNNNNNNNNNNNNNNNNNNNNNNNNNNNNNNNNNNNNNNNNNNNNNNNNNNNNNNNNNNNNNNNNNNNNNTTTGGACAAGAGACGCAAGTAGCTGGCATGTTTCCAGGATTTAGGAAACTTTGTTGGCAACCAAAGCAATTTTTTGGCAAGTGACGTGGATCATTTGAAACTGATGGTTCTACATCATCAAATGGTGTTATAGGAAATAAGTGGTGATACGATCTCGCCAAATGGGGTGAAGAAACGAGTGTCAGTCCGCATATGCGACATTCAGTAGGCAATTCACAAACACGCGCNNNNNNNNNNNNNNNNNNNNNNNNNNNNNNNNNNNNNNNNNNNNNNNNNNNNNNNNNNNNNNNNNNNNNNNNNNNNNNNNNNNNNNNNNNNNNNNNTACATCTAGGGCATGTGTAGCCCCCACCAACCTTGGCCTCTTTATGGCAAGAACAAATCGAAA
>49375_scaffold25173_51.0
GAAAGAGTTGTTTAGAGCCGTTGGATGGTGACTTGAGATGGTGTCGCTGGTGACAAAGTTGCTTCTCCTTGATTGGAAACTCATGCNNNNNNNNNNNNNNNNNNNNNNNNNNNNNNNNNNNNNNNNNNNNNNNNNNNNNNNNNNNNNNNNNNNNNNNNNNNNNNNNNGAAAAAATCTGCTAAAATCGGAAAGAAAACTCCCCAGCAGTATCTCGTTGAAGCATAATCTCTGGTCCATTACCTACATTACCCTCGTCTTCTTCATCTTCCTCCTCTTCCTCTTCCTCNNNNNNNNNNNNNNNNNNNNNNNNNNNNNNNNNNNNNNNNNNNNNNNNNNNNNNNNNNNNNNNNNNNNNNNNNNNNNNNNNNNNNNNNNNNNNNNNNNGCGACCCAAATGAACCTCAGCATGTGAAGAAGGCGGTGAGGTGGACATGACCCGGGCCCTTACACTGCCCACATTTGCAAAATTTACGTTTCTGTCCCAAAGAAACACGTGCATGNNNNNNNNNNNNNNNNNNNNNNNNNNNNNNNNNNNNNNNNNNNNNNNNNNNNNNNNNNNNNNNNNNNNNNNNNNNNNNNNNNNNNNNNNNNNNNNNNNGGAACCTTGGTGTGCCGGTGAAGAGAGAGCTTCTGGCTCAGTGAAACGGTGTCAAAGCACCGAATTGCCCCTGTGGGGGAAACCATCCAGGGAAGTACCTTTTGGTTCGATATTCGGGAAACCACCAAAAGATGTGAAGCCCTATTTGCCTGCTTGTACAGGTTGCTCAGCCCTGATCTAGCTGAAGGCACGTTTTCGTCGCCTTCGATTACTGATGAGATGTAAATGAATCCCTCTTCTGTTCTAC
>49376_scaffold25174_57.8
CGAAGTTTAAACAAAAAGGAACCTGTACAATAATAACATGTCATACGGCTAGACATGCACGCAGCTTAGCTAGCTCAATCAAGAGACATCCGTCACAAGCTTACATAATAATTTATAAGTATCACATAAGCATATCACTAATAACATGCACACGATTAACGTAGCAGGAGAGTTTGCTGCTAGATTCATC
>49377_scaffold25175_67.5
CGTAGAAGAGCTGAGAAGATATGCCACAGAAATAGTGAACCGGGAAGAGAAACGGAAATCGCTGGAGGATGAAGTTCGTCGACTGACTCAAGCCGTTGGGGAAACAGAAAGAGATAAGCGTGAGAAGGAGGAGCAAGTNNNNNNNNNNNNNNNNNNNNNNNNNNNNNNNNNNNNNNNNNNNNNNNNNNNNNNNNNNNNNNNNNNNNNNNNNNNNNNNNNNNNNNNNNNNNNNNNNNNNNNNNNNNNTACTAGATGTGAGGCTTATATTGATGAGATGGAATCCA
>49378_scaffold25176_32.8
GTTTGATCCGCAAGCAACAATCCTTTCCGTCCTATAGGAACCCAACACGTGTCTGCATCATTCACGGAGTCTGTTACGCTCATTACCATGCAGGACTCTCCACCAATACCTATAAATAGGTACGAGCTACTGTTCCTCNNNNNNNNNNNNNNNNNNNNNNNNNNNNNNNNNNNNNNNNNNNNNNNNNNNNNNNNNNNNNNNNNNNNNNNNNNNNNNNNNNNNNNNNNNNNTCAGTCAATAGCCACAGAACACACACTACACTTCCATCTGTGTATTTCTGNNNNNNNNNNNNNNNNNNNNNNNNNNNNNNNNNNNNNNNNNNNNNNNNNNNNNNNNNNNNNNNNNNNNNNNNNNNNNNNNNNNNNNNNNNNNNNNNNNNNNNNNNNNNNNNNNCCGGTGTATCGTTCTTAACCAACGATCGAAAGGCTAGACTACGGCAAGCTGATCACATCTCTAAC
>49379_scaffold25177_121.0
ACCCAAATTTCCACAAGACACTTTACAACAAATACTAAAATTGTAGTATATCAGTTACAGCCAAAATATGCACATGAAATCTCTCTGTACCACTGAAGCCAACATTATACGAGAACCAGAACCAAGCACGAATTGTGTNNNNNNNNNNNNNNNNNNNNNNNNNNNNNNNNNNNNNNNNNNNNNNNNNNNNNNNNNNNNNNNNNNNNNNNNNNNNNNNNNNNNNNNNNNNNNNNNNNNNNNNNNNNNNNNNNNNNNNNNNTATCGACTGTCGTGGGATTCTGAACGAC
>49380_scaffold25178_33.0
AACGGCTCGGCCAAATATTCATGTGATGGAGGACTTGGATAATGGAAAACCAGCTACCCCTTTTCGTCTAACCCTAGAATGATTCCATTAATTATTCTTGCAAATAAAGTGTTCTCTACAACTTTTCCAACCTATGTANNNNNNNNNNNNNNNNNNNNNNNNNNNNNNNNNNNNNNNNNNNNNNNNNNNNNNNNNNNNNNNNNNNNNNNNNNNNNNNNNNNATTTCACCCAAATTTTGGCCGAAACGGAAGAATAAAATAAAGGCGTCGTCTCCTTGATAGAT
>49381_scaffold25179_53.4
CTAGAGAATATGCGGCATATCAATATCTCACAATCCTCCACTAAGCCATTTATTACTTCAGTCCTAAAGAAGGGCTGTTTCAGAACTTTACTGATGAAAGGCAGTAGAATTACATCGCCGCTTCTCTTGTCGTACTTCTTCAAAATCTTCAAAAGTCCCAAGTAGTTGAGAGCACTGTAGTTCTTCAACAAAANNNNNNNNNNNNNNNNNNNNNNNNNNNNNNNNNNNNNNNNNNNNNNNNNNNNNNNNNNNNNNNNNNNNNNNNNNNNNNNNNNNNNNNNNNNNCTCTCCATGAATATCCACCATCTTTCTTCCTAATTTCAGAAGCTCTTGTTTCGTATCCTTGACACTGTCAACTTCAGCTTTCAGCAGCTTTAATTCGATAATGAATTTTTCTTCTNNNNNNNNNNNNNNNNNNNNNNNNNNNNNNNNNNNNNNNNNNNNNNNNNNNNNNNNNNNNNNNNNNNNNNNNTAATCTTTTTAATCTCCGCTACCAAAAGCTTCAAGAAATCCTTCCTTATATTGTCCAACTGTTGTCCATCATCACTCAACCTGGGCCGTTTATTTGGCCTGTCATGATCATCTGTGTTGGGATAAGTTAGTTTGAGCTGCTTTTTCAAAGCTTTGTAGGATATAAACTGGTCCTTCCAATCAGGAAACATAACCTCAAGG
>49382_scaffold2518_190.0
CTGCTGCTGCTGAAATCACACTTCTCTTTCTCCGCATCGTCGTGTAGTTACTATTCCTGGGATTGGATAGCTTCTTAGTGGCTGAGAATGGTGGGCACTTCAACCCGCCAAATTGTTGAGCTAAAGACGCCATTTCTGGAATCGTTTAAGATTTCAAAAACATCAAGTACACAAACAGGCGTCCGTGTGAATTTTAAGTTTCCGGTTGTGAACACAGAGTCGGAGAGAGAGAGGGATGGAAATTGTGGGTTAGATAAGGTGAGGAAGAAGGTAAGA
>49383_scaffold25180_30.0
TTCATCACCTTGTAACGGACTAGAACGCACGCGAATCCGTGCAAGTACTCCCTCTTTGTCGGCTATAACTTCTTCGAAATCGCTGTCCTTGTATTGCACAGTGAGACCCAATCCAGTGGAGCGGAGAGAGACCTGGCANNNNNNNNNNNNNNNNNNNNNNNNNNNNNNNNNNNNNNNNNNNNNNNNNNNNNNNNNNNNNNNNNNNNNNNNNNNNNNNNNNNNNNNNNNNNNNNNNNNNNNNNNNNNNNTTGCGCATAGCCTCGAGCTCGACGTCGTCGCTTCCGACATTTCTGGTACAGATGCCATCTTCCATTG
>49384_scaffold25181_187.7
CCATTTTTCACCCAAACCTTACATAAGCTTCTTTATGATCATTAATATTACAAAATCACATACACAAATGGAGTGTGTTTTGCTAGGCATAAAAACATTTATATGACGGTTCTTTCTTACTCAAATTACTCGTGTCATATTTGTGGGGTTACACCAACATTCATGAGAATACGCATAAAGTGATACAATCTACACGGTACACCTACAAAATCTGCAATTGTTATGTGTCATTCGTCTCAGGAATAATTTCATTGGCATCAATATCTGCCAAAGTTTCCTTCCCGAACAACGTAAATCCAACAGTTGCCAGGCCAGTTTTTTTATTGACTTTCTTAAGAGTGCCTGAAAATCCAGCAAATGCTCCAGACTTGACTTGTACTTCTGAACCCGGCACTACAGAAGAAGCCTTTTCAATTATAGGTTGCTTTGCAGCTTTTCTACCTCGTCCTTTTGGCTTCGTTACGGAATTTGATTTTGTAACGTCATTGGAAACCGAAAGCGATTCAACACTCTGTTTCTCGGAATTCAGAGCTTCCTCAACTTTCTGCTCTTCTTCAAAAGCTTTGTCGGCTTTCTCTTGTTCTTCCTTCGCTTGTTTAAATATTGCTTCCAAGTCGTTTTTGTCTACAGCCCTAGGTAAATTGATCTGCCGCTTTGTATTTCCGACCTTGGATCCAACAAACCCCCCAACACCATCACATTCTCTAATGAAGTCATGTATCTCCTTGTTCAATACACACCACATAAACACACATCCAGGGAAGAGTGGTTTGGGTTTGACAGAGAGTGTGCCGTTCTTTAATTTTCTTTTGATTTGGACTGATGGCATATAAACCTTGAACTCGATGTCCGGGTAGTTTCTGGCTAGTAAACGGGCCATCCTTTCGGCAGTTTCTTGGCCCGAAACTCTGCCAACTCTGACGCCCCACCACTGGGGCCCGAGCAGAGCGAGGTTATCCAAATTCAGTTCTTCCGTCCACGAGGCATAGCGTTTTTTGGGCTTCTTAATGAGCTTCATCTCAACATCATCTTTCCAGTTGTAAGCGGGCTTGTTCTCTCTCCTCTC
>49385_scaffold25182_38.9
CTTTCAAATTAGCCAAAGCAATTGAGTTTGAATTGGGCTTGTCATCATCGCCCATTGCTACTCCTCTGGCTTCTCGTTCTGCATTTAGCCCAACCACTTCAGATGGCAACACAATGAGTGGATTACGCCCTAATCAGGNNNNNNNNNNNNNNNNNNNNNNNNNNNNNNNNNNNNNNNNNNNNNNNNNNNNNNNNNNNNNNNNNNNNNNNNNNNNNNNNNNNNNNNNNNNNNNNNGTTGAGTCTGGCAACAAGTACTCGCCTATGTATTCCTGCAACTCAACTGCTACATCTTCAGCTTCAAGTTCAAAACGAGTTAACATGTTACCCCGTGCTGAGTTTACGCCGTCGTGAGAAGGGACTCTGTTTTGATTGTGGTCTTCCATATGGCCCACGTCATGAATGCACTGCTAAGGGAATTCACACCATAATTTTGGCAGAAGGAGAGCAGCCCTCTGATGACAGTGGTGAAATCATTGAGGACTACACTACCCCACAACTTTACTGCTATTATA
>49386_scaffold25183_61.6
CGAATCAACCCAAATCAAGCTCTTGTTAGGGTCGACCCAGTCCGTACAGGTTAGGGGACGTTTTTTGGGAAAGAATGCTTTTGCTAGATTCCNNNNNNNNNNNNNNNNNNNNNNNNNNNNNNNNNNNNNNNNNNNNNNNNNNNNNNNNNNNNNNNNNNNNNNNNNNNNNNNNNNNNNNNNCGGATGGAAAGGGGATTGGAGAGATGGACAGTGGATTGCTTGTGTGGCGCCACAGACGATGATGGGGAGAGAATGCTGGCATGTGACATGTGTAGTGTGTGGCAGCACACCAGGTNNNNNNNNNNNNNNNNNNNNNNNNNNNNNNNNNNNNNNNNNNNNNNNNNNNNNNNNNNNNNNNNNNNNNNNNNNNNNNNNNNNNNNNTGGGATTCCGGATTCTGACGCGGTCCCGTCCAAGTTTTATTGTCACAGGTGCACACGCGCTGGGCGATTGGGAAGAGATTATGGAGGAGAATGGGAGGATGTGATTGTGACGACGATTGAAGAGGGGGTAACAGTCCCT
>49387_scaffold25184_159.4
GCGGGTTTATCTTTTATGAAGATTGGATGCATTAAAAATACTACTATTGTATATTTAACATAATACAATAGATTAACTACTATAGTAGCTTCTTATTGAATCTTCATCACAACACTACTACTGGTTCATAAACTCACTCACTTTCTTCAAAATAGCAATGCTGTTCTTACCAGTTGGATTAAGCACATCAAAAACATGTTCTTCTCCCTCAAAATTCACAAGCTCCACAACACCATTCCACCCACTTTTCTCCAACGCCTCTTTGTAATGCAATCCTCTGTCCTTCAGAAAATCCTTATTCCCATTATAAACAAGCACACTTTTACAAACTAAGCCCGAAAGATTCGGATCCATACCCGGATTTATCAACGGATCATCGCACCCCGGTGAGGCCGGGCAGGCGTATCTCCATAGATCATCAGGAAAGAATTTCAACGGCAACATATAGAGCTCGGCTTCCTTTCCAATTCGATCTTCCCCCCAAAAATAGGGAGAATTTAGAAACATACCGCGTAAGTTGATACCTCTAAGCTTTTCGGACCCGAACCGGATAGCCATGTTGTGGGCTATATTCCCGCCGGCGCTATCTCCGCCAAAGTAAACGCGGTCAAAATCGGCAAAAACCCTAATCCATTCATCGGATTTGGGATTTTCCCCTGTTTCGGATTGAGAGAAAATCCAATTTAGGGCAAGCCATGAATCTTCGTATGCAATTGGAAGAGGGTGCTCATGAACTAATCTATAGTTTACGGACACAGCGATTACATTAGCTTCGGCGGCAAGGAGATTGAGGTGCCTAGTGTACAGTTGAGAGAAGGCGGATTCAACTACGAAGCCTCCGCCGTGGAAGAACACGAGAAGGGGNNNNNNNNNNNNNNNNNNNNNNNNNNNNNNNNNNNNNNNNNNNNNNNNNNNNNNNNNNNNNNNNNNNNNNNNNNNNCTTCCGGCCTGGAGCAGCGGATCTCGGCAGGAAGATCCGGGCGGACAAGTCGATCTCCGGCGAGATTACGACGTCCCTGGATTGGACACCGGTTTCTGGATCCAGAGACGGAGGAGCAAAGGCTGTATCCAATAGTTTTTCGATTCGGCCATCTTTGTAACGTCTGAAGAATGGAGAGTAATCGTGCAGTATTTCAGCTGAGTTTGAAGCAGCCATTGTTTGTTGTGTGAGATTGAAA
>49388_scaffold25185_168.9
GCGGTTGGTGAGCTGGCGAAGGCGATCGGAACGGAGGGGCTTGTGGCGGGNNNNNNNNNNNNNNNNNNNNNNNNNNNNNNNNNNNNNNNNNNNNNNNNNNNNNNNNNNNNNNNNNNNNNNNNNNNNNNNNNNNNNNNNNNNNNNNNNNNNNNNNNNNNNNNNNACAGGTGGTGGATCTGGATTGTACTGGGAATAATTCAAATGTCGGATTGGATACTTTGGAATTCATCCACATACATAAAACTGCTGCATTATTGGAAGCTTCAGTGGTTTTGGGANNNNNNNNNNNNNNNNNNNNNNNNNNNNNNNNNNNNNNNNNNNNNNNNNNNNNNNNNNNNNNNNNNNNNNNNNNNNNNNNNNNNNNNNNNNNNNNNNNNNNCGGAGGAAGTGATGAACAGGTGGAGAANNNNNNNNNNNNNNNNNNNNNNNNNNNNNNNNNNNNNNNNNNNNNNNNNNNNNNNNNNNNNNNNNNNNNNNNNNNNNNNNNNNNNNNNNNNNNNNNNNNNNNNNNNNNNNNNNNNNNNNNNNNNNNNNNNNNNNNNNNNNAAAAATTGGGCTTCTTTTCCAAGTGGTGGATGATATNNNNNNNNNNNNNNNNNNNNNNNNNNNNNNNNNNNNNNNNNNNNNNNNNNNNNNNNNNNNNNNNNNNNNNNNNNNNNNNNNNNNNNNNNNNNNNNNNNNNNNNNNNNNNNNNNNNNNNNGGAGGAATTGGGGAAAACTGCAGGGAAAGATTTGGCGACAGATAAAACGACTTACCCGAAGCTGTTGGGATTGGAGAAGGCTATGGAGTTTGCAGAGAAGTTGAACGAAGATGCAAAGCAGCAGCTGGCGGAGTTCGA
>49389_scaffold25186_78.4
ACTCTCATAACAGCAATTGAAAGCAATTTGTAGCACTGTATAGTTGATTCCAGCTGGNNNNNNNNNNNNNNNNNNNNNNNNNNNNNNNNNNNNNNNNNNNNNNNNNNNNNNNNNNNNNNNNNNNNNNNNNNNNNNNNNNNNNNNNNNNNNNNNNNNNNNNNNNNNNNNNNNNNNNNNNNNNNNNNNNNNNCGAAACCATAGAAGGAAGGCTCTCCAACTNNNNNNNNNNNNNNNNNNNNNNNNNNNNNNNNNNNNNNNNNNNNNNNNNNNNNNNNNNNNNNNNNNNNNNNNNNNNNNNNNNNNNNNNNNNNNNNNNNNNNNNNNNNNNNNNNCATACAGGCTTTTTTGGTCTGAGGAAGAAGATCCGGCGAGATTTTCCCGTCCGTCCTACATTTCTTCTTCGTCTTCATCCAAAATTTCATCTGAAACCCTAGTTCCGAGTGTAAANNNNNNNNNNNNNNNNNNNNNNNNNNNNNNNNNNNNNNNNNNNNNNNNNNNNNNNNNNNNNNNNNNNNNNNNNNNNNNNNNNNNNNNNNNNNNNNNNNNNNNGTAAAAATGGCGCATTTGTTTTGAGGAGAAAGAGGCGCCTCTGTTTTCCAATATGAACGCTA
>49390_scaffold25187_41.1
GGTAAAGTGTGGAGGTTTAGGTATTCATATTGGAATAGTAGTCAGAGTTATGTTTTGACCAAAGGGTGGAGCCGGTTTGTGAAGGAGAAAGGTTTGCGGGCCGGTGATGCGGTGAGTTTTAAGAGGTCACACGGGCCGGATAAGCAGATGTACATTGAGTGGAAATTGAAGGGGAGAAGTANNNNNNNNNNNNNNNNNNNNNNNNNNNNNNNNNNNNNNNNNNNNNNNNNNNNNNNNNNNNNNNNNNNNNNNNNNNNNNNNNNNNNNNNNNNNNNNTGTTAATGGTGTGATTAGTAGCCGGATTAGGCTGTTTGGAGTGGATATATATGAGGGGGAGGCGGTTAATAACGGTAGTGGGAAAAGGATGAGGGAAATGGAATTGGGATTTGAGNNNNNNNNNNNNNNNNNNNNNNNNNNNNNNNNNNNNNNNNNNNNNNNNNNNNNNNNNNNNNNNNNNNNNNNNNNNNNNNNNNNNNNNNNNNNNNNNNNNNAGAAACCGAAGTTGATTGATGTTTTGTGACCGTTTTGTTTTCCAAATTGGTTCCCAG
>49391_scaffold25188_160.8
GTTGTCTTATTGTGGATTTGAAGCATTCAAGGCTTTGGCTAAGATCTATTTGGACATTGATTCACATGAGTTGTTTGCAACCATCAAACAACTTTTGGAGGAAACCAAGATGACACCAGCCGATGTGGCTGAGAATCTNNNNNNNNNNNNNNNNNNNNNNNNNNNNNNNNNNNNNNNNNNNNNNNNNNNNNNNNNNNNNNNNNNNNNNNNNNNNNNNNNNNNNNNNNNNNNGCGGGTGGTGACGACGAGGAATCGCGTTTGACGAGGTTGGTAAAGGCACTTGAAGAAGCAAAGGAAGANNNNNNNNNNNNNNNNNNNNNNNNNNNNNNNNNNNNNNNNNNNNNNNNNNNNNNNNNNNNNNNNNNNNNNNNNNNNNNNNNNNNNNNNNNNNNNNNNNNNNNNNNNNNNNNAGAGAAATTGAAGGCTGAGAAATTGGCCAAGGAAGAAGAGAAGAAAAAGGCAGAGGAGAAAGAGAAATNNNNNNNNNNNNNNNNNNNNNNNNNNNNNNNNNNNNNNNNNNNNNNNNNNNNNNNNNNNNNNNNNNNNNNNNNNNNNNNNNNNNNNNNNNNNCCAAGGAAGATGAACAAAAACACAAAGGAAAAGAAAATGGTGATTTGAACTCTGAAGATCATAAGGAGTCGGCTATTGGTGTGAAAGAGAATGGTAAAGTAACTGAGGAACAAAAGTAACTGAGAGTTAATCAAGAGATTGGGGCGAACAAATTGTGATCAGAATTCTGTGCTGTAACTTCTTGTTCAATCTTCTCTCTCAGAATTATGTACTGTAACATGTCATCCAGTGGTATTTGTCTAGTGTAGTACGGTTGAAAATTGCTCCGTTGTCATAGTCAATACTCAATAATTCAACTAGCCAAAAG
>49392_scaffold25189_60.7
TTTCTTGGCAGGCTGCTTTTTTCCCGATACCTTCTTGGCTGATTTTCCCTTTCGTTTTGTCCGCGCAGACCTTTTTACTTGATTCCGCTCAGGTAAACTACCACATTGCACTGGAGTTGACACATTTATATCCTCATTCTCATGTGTTTCTGACGGTGAAAGCTGCATGTCAGTGTCCCTTATGTTTTCCAAAGACGTGGCTGCTTNNNNNNNNNNNNNNNNNNNNNNNNNNNNNNNNNNNNNNNNNNNNNNNNNNNNNNNNNNNNNNNNNNNNNNNNNNNNNNNNNNNNNNNNNNNNNNNCACAAGTGGAACCTCATTGGGAGATGTAGGAATGTCTTCACCGCTATTTACTTGCTCAGGTTGTTTCTTACTATCAACAGCATCAGGTGATTTTGCTGAATCACCGTTTTCCTTGTCAACTTGATCTACTTTAGCTTCTAACTTTGCTGGTTCTTCAGTACCCAAATCACCAGACTCGGTCTTTGACACCAAATTTGCATCAGACACNNNNNNNNNNNNNNNNNNNNNNNNNNNNNNNNNNNNNNNNNNNNNNNNNNNNNNNNNNNNNNNNNNNNNNNNNNNNNNNNNNNNNNNNNNNNNNNNNNNNNNNNATTTGCATCAACAATAGTTTCGTCAGTTCCTGTCTCATTGGCACCATTCGTCGCAGTATCTTCAGTACTCTCCTTAACCACCGATTGCTCTTTTAAGATGTTCTCATTACTATCCTGACACAAGGAAGCGACAACATCACTATAATCTTCGGAACTAGCATCCAAAGCTTTCAACGCTTGTGGTAAATAAGTTTTAAGCTTGTCCGCAGAAGATCGAATCACACTTGCAGCCAATTTCTTTGCCACTGGCAGAACAGTCTCGTTG
>49393_scaffold2519_107.0
CCGACCTCATAAACAATGGAAAAAATCTAGCTTCCGCCCAGATAATGAAAACCCTAGAATCTACAATTCAAGCCACTTTCTGCCAATTACAAAAGGTGTCGNNNNNNNNNNNNNNNNNNNNNNNNNNNNNNNNNNNNNNNNNNNNNNNNNNNNNNNNNNNNNNNNNNNNNNNNNNNNNNNNNNNNNNCTTCTGGAAGAGAAAAGATGGATGCACCAAGTTCAGATCATGTTCATGTTATCGGAGTTAGCACTGAAGAGCCGAACACAGATAGGGGCTCTGCTGTAAGCAANNNNNNNNNNNNNNNNNNNNNNNNNNNNNNNNNNNNNNNNNNNNNNNNNNNNNNNNNNNNNNNNNNNNNNNNNNNNNNNNNNNNNGTGTGCTGGAGCAACATGTGATTTTTCAGATGCCAAAACCAGTTCCAAGGATGCCCAAGAGCGTGCAACTTCCATGAGGAAGCTTCTAATTGCAGTTGCACTGTGCATCATCTTCATGAGCGTTGAGGTAGTTGGGGGCATCAAAGCTAACAGTCTTGCAATATTAACCGATGCCGCTCATTTACTTTCCGACGTCGCCTCTTTTGCTATTTCCTTGTTTTCTCTGTGGGCGGCTGGATGGGAAGCGACCCCACGCCAGTCTTATGGATTCTTTAGGATAGAGATATTGGGTGCTCTCGTCTCGATCCAAATGATATGGCTTCTTGCCGGTATCCTCGTTTATGAAGCCATAGTTCGCCTCATTCATGATACCGGTGAAGTTAAAGGTTTCTTGATGTTTTTAGTTNNNNNNNNNNNNNNNNNNNNNNNNNNNNNNNNNNNNNNNNNNNNNNNNNNNNNNNNNNNNNNNNNNNNNNNNNNNNNTGCCTTTGGTTTACTCGTAAATATCATTATGGCCGTTTTATTGGGACATGACCATGGACATGGNNNNNNNNNNNNNNNNNNNNNNNNNNNNNNNNNNNNNNNNNNNNNNNNNNNNNNNNNNNNNNNNNNNNNNNNNNNNNNNNNNNNNNNNNNNNNNNNNNNNNNNCGGTCAGGGTCACGGTCACGACCATGGACA
>49394_scaffold25190_72.2
TAATATTTGCTCATCACTCACACCTGATGTACAAGGAAGGCATGAAGAAGAGAGCGATATGGATCGAGAAGATGAGTGCTCACCCAGTCTGCGAGGAATGCCCAAAGAAGAGATGGATATTGAGGAAAAGGATGAGTCTACTTCTTCTTCTGATGACGACGATGATGAGTCTAATGATGAGTCGCCATATTGGGCTCTCCATCCTCATAAGAGTAAGCCATTGTCATCTCCTGCCGNNNNNNNNNNNNNNNNNNNNNNNNNNNNNNNNNNNNNNNNNNNNNNNNNNNNNNNNTTAAATGATGATCATGCAGTTTATATCTTCAAAAGAGGTGAGAAAGATGCCTTGGGGATATCGGAACATATGAAATCCACACCTATACTAGATGGTTTTCGGGATTATGAGGAGTNNNNNNNNNNNNNNNNNNNNNNNNNNNNNNNNNNNNNNNNNNNNNNNNNNNNNNNNNNNNNNNNNNNNNNNNNNNNNNNNNNNNNNNNNATTGGTAATGAAGTTCGACATAAAAGATGTTGAAGGCCGTTTAGCTATCAAAGGCTATGTGGATTGGGCAGCTTCAGTTCTTGAATCTGCATTATGGCTTGACAAGCAATTATGTTCTGTTATTCAGGGTGAGCATGGATTTGCAGCTGTTCACTATTCCATCTTCCCAAGAGCCGTTGAAGCNNNNNNNNNNNNNNNNNNNNNNNNNNNNNNNNNNNNNNNNNNNNNNNNNNNNNNNNNNNNNNNNNNNNNNNNNNNNNNNNNNNNNGAGATTACTATCGGAGCGTGCTGTTTAGGAGGATTCAAGATGATTCAATACCACTAAATGCTGATTGGACGGTACCACTTTCTAGGTCTATGATTGTCGTGCCATCATATTCCTCCCTCATTATCAATGTAGACCTATCATCTGGAATCCCCGATCAAAGGTTGTCATGCGCTAAAGAGATTGTGATTGGTGAACGTCGCAAGACTATAGAGACACATGATTGTTTTCTTTATATCGAGATAGAATGGTGCGAGGTTAAATCAGCAGCTACAGCAGATCCGATGGAGACTGATAAATCTGAGAGTGCGCCGGAATATGCTTAACGGGTTCGGTTGGCCAATTATCTTGGCTCTTTGGGTTCTTTCGTGAATGCCGGGCGTGGAAATTTCAGAGTGTTGATTGAATCTGGTGGCCATATATTATTATACAGCTGCAGGTTCGAAATCAGAAGTTATATTATCTATAGTTAGGTCCCTTA
>49395_scaffold25191_40.4
CTTGGTTTCCCGCCGGAGAAAGTCAAGGGCGTAGTGAAACAACTACTTCAGGAGTATGGTGGAGATGAAGGGTGGCCTTTCATTGAAGATTGCGCCTATCTTGAACTTATTAATGCAATTCTTCGTGATGTAGCTGAANNNNNNNNNNNNNNNNNNNNNNNNNNNNNNNNNNNNNNNNNNNNNNNNNNNNNNNNNNNNNNNNNNNNNNNNNNNNNNNNNNNNNNNNNCCGAAGATAAGGTTGCAGAAGATGATGATGACAGAAGTCGAACAGAGGAACAAAACGCTTTTGCATTGGTATTAGCACTGAAGTCCATATTAATTGTGCTCTTCGAACTACCCTTGATTAGCACAATTATGGATAAGGACATGTCACTTGATGGAGGAGGAGCTGGTGAGACTTGCCAAGAAATTTTACCACCTTCAGATGCTGCTGTAAAAGTAGANNNNNNNNNNNNNNNNNNNNNNNNNNNNNNNNNNNNNNNNNNNNNNNNNNNNNNNNNNNNNNNNNNNNNNNNNNNNNNNNNNNNNNNNNNNNNNTCTGGTGTAGTTACAGCAGAACCAGAACCAACTTTTTCTGAAGTTCTGAGCAGTTCATCAGGGATCCACAATGAAGTTGGAGAAAGTGTGGTCATCCCATCATCTGAAGGAGAAGCTGGAAAATGCTGGATAGACATTCTTCAAGATCAAGCTCCTGAACATGTCGTCGTTAATGCTGCTAAAACCGTGTCCAAAAATAACGACGCTCCTCCGATGGCCAAAACACAATCACCTCCAAGAAATAATGAAATTCAGGTCTCGCCCTTGCTTGCTAATATTGCTTCACCGCCACCAACAAATGCTCGCCCAGCACCAAGGCGTAAACCTTGCTATTTCAAGGATTTCATTTACTTAACTCCTGCACGCAAACATGTAGAAGCAAAATCAGTTTTCATGGAGGTGCCTAAGCATAAGAGTGATGGTGGTCAATGCAGGCCAAAGCGCAAGTCCAGATGGGATCAGGGGCCTGCTGATCGTCGTTTCTGAATGCTTTTAGCTTCTTTCATGTCCCCTTTGCGCATGTAAATGTGGAAAGAAAGAAAAAACTTGTTTTGAGTAGATGACTGGTAGTTGTTCTTTTTGTGGAGTTATGCAGGGGAATTGAC
>49396_scaffold25192_40.0
AGGAGATGAATATGATTTTTGGCTTCCATCAACGCCAACATTCTGGTGTTCGTGAATGGTCCCTTTTATTGTCCTTNNNNNNNNNNNNNNNNNNNNNNNNNNNNNNNNNNNNNNNNNNNNNNNNNNNNNNNNNNNNNNNNNNNNNNNNNNNNNNNNNNNNNNNNNNNNNNNNNNNNNNNNTAGTGACTTTGCACCCATCGCATGGCCCATGATTGCTGCCTTGTGAGACCACCTGAACGGAACGGGGAGGCTGAGACGGGGCGGCACCAAGATGGGGCAAATGCGGAGCAGCCACNNNNNNNNNNNNNNNNNNNNNNNNNNNNNNNNNNNNNNNNNNNNNNNNNNNNNNNNNNNNNNNNNNNNNNNNNNNNNNNCGCCTTGAAGCTTGTGAATTTTCCGACAAAGGGTTGATATTTATAATCAGCCTTGTATTTTNNNNNNNNNNNNNNNNNNNNNNNNNNNNNNNNNNNNNNNNNNNNNNNNNNNNNNNNNNNNNNNNNNNNNNNNNNNNNNNNNNNNNNNNNNNNNNNNNNNNNNNNNNNNNNNNNNNNNCCCATGATGAAGCATCCCATATTGAGCCATACACCCACATTGGCCTTANNNNNNNNNNNNNNNNNNNNNNNNNNNNNNNNNNNNNNNNNNNNNNNNNNNNNNNNNNNNNNNNNNNNNNNNNNNNNNNNNNNNNNNNNNNNNNNNNNNNNNNNNNNNNNNNNNNNNNNNNGGTACCATCTTATTGGCACATCATCCACAAGGAATATGATCTCCCT
>49397_scaffold25193_78.3
GAAGTTGAGGAGGGAGAAGGATATCCTGAAAATTAGAAAAGTTTTTGTCGAGAAAACAGACATGCGAGCTAAAAGAATGGCTCGCAAAGCAGGAGCTCTGGTGTCAATCATTCCATTCAGAGGGGATTCTGCAGAAGTNNNNNNNNNNNNNNNNNNNNNNNNNNNNNNNNNNNNNNNNNNNNNNNNNNNNNNNNNNNNNNNNNNNNNNNNNNNNNNNNNNNNNNNNNNNNNNNNNNNNNNNNNNNNNNNNNNNNNNNNCACAGCAGAGTACCGTAACAGAGTTTCTGGTCCGCATTCAAGACCTCATGCTGATGACGTGATTGGTCAAAGTGGTTATAAAGACGGCGAGTTGCTCATATTAGCAGCAGGTACTCTCAGAAATCAAGCACCAAATTGATTGAATTTAAGAACACTGATAAGGAGAAGAGCATATCAACTGATATGGGAGGTTGAAGAATGATAAGAAAGGAAGATGATGATAAAGGCAAATACATATCAGCTCAATTGTGCAAGGAATGTGATAGGCAAACTGGAATGCACTTGGAGAGCAAGGAAAGTAATGCGTGGGAATTCTGCTGATGAAAAACATGATGTCACACTCACACAAATGTTATGAAGAATATTCTTTTGATGCCTTAGT
>49398_scaffold25194_125.7
ATTGAATTAGGGTATTTTAAAAAGGTATTAGGGTTTTTCTTTTATCGCCGTGAACTCCGTTGCTGCGAAAATGATTTACGACGTAAACTCACCGCTTTTCCGGTCCTTCCTCAGCCAGAAGGGTGGCTCATCTGACAAGAGGAAAGTTGAGGAGCAAAAGCCAAGGGACCAAAAGCCAAAGGCAAACGACAACAAACCTGTTATGAACGACTAACAAGATGCTTGTTGATGTTTAATGGGGGTTCCAAGACAAGGGTAGGAGTTTACTTTGAGTCTGGTTTGGTATTAAAGATGTTTGATGCGTGTATTTGAACCTGGATTTGNNNNNNNNNNNNNNNNNNNNNNNNNNNNNNNNNNNNNNNNNNNNNNNNNNNNNNNNNNNNNNNNNNNNNNNNNNNNNNNNNNNNNNNNNNNGCAGATAATGTTTTGGTGATGGTATTTGTTTTTATAATTCCAAGTTGTCATCTATGC
>49399_scaffold25195_48.9
CTTGGTCAAGATGATGAGTACTCCTTTGTAAAGAACATTCCCAAACCTATTTTGTATGCGCTGATTCTGCTTTTCGTGATGGGGTTTATTGCTGGAGGTTTTATCTACGGAGCAGTACAAAATCCGGTTCTGCTTGTANNNNNNNNNNNNNNNNNNNNNNNNNNNNNNNNNNNNNNNNNNNNNNNNNNNNNNNNNNNNNNNNNNNNNNNNNNNNNNNNNNNNNNNNNNNNNNNNNNNNNNNNNNNNNNNNNNNNNNNNNNNNNCCTGTGGAATTCTTGTTGGGGGAGAAAAGCTATCATTAGCTATATTGCAAGCTATCCAGATTCTGAACTAAG
>49400_scaffold25196_51.2
TCCCCCAATTGGATTGCCAGTCATCAATCCGAATGGCGGCTGATGATGATGCTGATATCAGTAGATACGCAACAATCTGATCAATGGCGAAATCCAAGTAACACCGAACTTGCTGGTGCTGCAAAACATACTTCCCGGNNNNNNNNNNNNNNNNNNNNNNNNNNNNNNNNNNNNNNNNNNNNNNNNNNNNNNNNNNNNNNNNNNNNNNNNNNNNNNNNNNNNNNNNNNNNNNNNNNNNNCAAATTGTACGACAAATCGAGCGCCTGAGCTCCCGAATACAAAAATCC
>49401_scaffold25197_66.1
TTGGAATTTCTTCAGTCACGGAAACATTCATTGATCTTCTGACTCCATGGATGGGCTTCAAACCCTAAGTGCAACTGGATCTTGCCACGAAATTTTCCGCTTGCCCACATGAGATGAACCCTCTCCTTCATTTCGACANNNNNNNNNNNNNNNNNNNNNNNNNNNNNNNNNNNNNNNNNNNNNNNNNNNNNNNNNNNNNNNNNNNNNNNNNNNNNNNNNNNNNNNNNNNNNNNNNNTTCAAATCTTTTTGCTGCTCATCGTTTATACCTCTACTGATTAAACTTTTCCTCACTTCGCCATACTTTACT
>49402_scaffold25198_91.8
CACTTCAAGAGGAGTATACTTGAACCCTAAACTTTCAGCCTTCTCTTTGGACACTTCATACGCAGGGTTGGAAGGCCGTTCCTCGGTGATATTTGAAGGGAGGTTGAGGGAAGGAAAAACTCGCTTTAGTATCTCTGCNNNNNNNNNNNNNNNNNNNNNNNNNNNNNNNNNNNNNNNNNNNNNNNNNNNNNNNNNNNNNNNNNNNNNNNNNNNNNNNNAGCTTGGTATGAATTTGCTACTTCTCCGACCAAACAGTATCTTCCACTAGCCGAAGGATTCTCAAATGCTAGAATATGCGCTTCAGCGACATCTCGAACATCAACGCATCTATAAACTCCACCAGGCAATAATTC
>49403_scaffold25199_34.0
TCCCCGCCGCCATTAGCGCAATTCTTCTCCAATTTCTTCACCGCCGCATTACCAACGATCTTCCCGCGCGAATCGACCGAGAATGCCTCCGGGCAGGAGAAAGGGTGCAATCTGATGCCGCAATAGCAGTAAACGACGCCGCACGTCTCGTTGGGCTTGGACAGCACTATCCCCCTATTTCCCAACGCCTCATCCAGAGTGTCCACGCACGTCT
>49404_scaffold252_35.9
CAGCAAGGCTGTCGTGGAAGTACGGTTTTGCCCTGTGACTTTTAAATTGCGGGGATCAAATACATCCCCGTTGTTTAAGCTCCCTTGCCGCCTTATTTTTNNNNNNNNNNNNNNNNNNNNNNNNNNNNNNNNNNNNNNNNNNNNNNNNNNNNNNNNNNNNNNNNCTCCCTTACCGCCTTATTTTTGCGGTGGCCACATTGAATTCTGTGTACGTCTACGACACCGAAAGCATTCAACCAATAGTGATCGTTGCTGGAATTCATTATGCAGCCATAACAGATATTGCATGGTCACCAACTGGTAATTACTTGGCCCTATCCTCTCAAGATGGGTTCTGTTCGCTCTTCGAATTCGACAATCAAGAACTTGGGTCACCTATACCTGTATCAGATGAAAAGCATGCAATTAGTGATGCAAATAAGAGCCTTGTTGAGGAAACCAACAGAAANNNNNNNNNNNNNNNNNNNNNNNNNNNNNNNNNNNNNNNNNNNNNNNNNNNNNNNNNNNNNNNNNNNNNNNNNNNNNNNNNNNNNNNNNNNNNNNNNNNNNNNNNNNNNTTGCTGTACATGGTGGAAAGGAAATGGTGGGGGATTCTCATGAGAACAAGGAGAGAAAACAAGCTTCGCCCATGACCACCGAATCAGCTCCAAGTTCAACTAAGCCTGCCAAGAGGCGCATTACACCCATGGCCATTGATT
>49405_scaffold25200_40.1
CAAACAAGCGGTTGGCGGGTTCATGGTACAAATTGGAAAACAATGAAGAAAGGGCGAGAAAACTAATATTCATTGATGACTGCCGCAAAACCCTTCCATCTATTCCGCGGAAGCTATTCCAACTGATGATCAAAGAACTTCTCAAGCCGTGTTTTTTTGTCGTGGCAGCCATCATGCCTGCCGTGATAGTCATCGCGAAAATTGCTCGATTGAACTGATTTTCAGGGTGTTGGCACGACAGCCACCTAGGTCGACCGCAGCAGCCTC
>49406_scaffold25201_49.7
GTTCGCTTGGACGCGAATTGGGAGGCTAAGGTTCGTAAATCGGCTCGAACCCGTTTTTCATCGGGCTTCACGATTCTGGTCACTGGCGCCGCTGGTTTCGTTGGAACCCATGTCGCGATTTCCCTCAAACAGCGAGGAAACGGCGTCGTTGGACTCGACAATTTCAACGGCTACTACGAATTCGGCCTGAAAAAGGCCCGAAAATCCCTNNNNNNNNNNNNNNNNNNNNNNNNNNNNNNNNNNNNNNNNNNNNNNNNNNNNNNNNNNNNNNNNNNNNNNNNNNNNNNNNNNNNNNNAGCGCCAAGGCGTGTATATAGTTAAAGGCGACCTAAACGATGCTGAATTGCTGAACAAGCTGTTTGAAATTGTGCATTTCACGCACGTGATGCATTTGGCTGCACAAGCTGGTGTAAGGTACGCGATGCAGAACCCTGGTTCTTATGTTCACAGTAACATTAAAGGCTTTGTTAGTTTACTTGAAGCGTGCAAGAACGCATACCCACAACCTATTGTAGTTTGGGCATCGTCTAGCTCTGTTTACGGGCTTAATTCGAAAGTACNNNNNNNNNNNNNNNNNNNNNNNNNNNNNNNNNNNNNNNNNNNNNNNNNNNNNNNNNNNNNNNNNNNNNNNNNNNNNNNNNNNNNNNNNNNNNNNNNNNNNNNNNNAATGATAAGACCGACCAGCCTGCCAGTTTGTATGCAGCCACGAAAAAGGCTGGTGAAGAGATAGCACACGCTTATAATCACATATACGGGCTTTCGATAACCGGGTTGAGGTTTTNNNNNNNNNNNNNNNNNNNNNNNNNNNNNNNNNNNNNNNNNNNNNNNNNNNNNNNNNNNNNNNNNNNNNNNNNNNNNNNNNNNNNNNNNNNNNNNNNNNNNNNNTATTTTTTCACTAAGGATATTTTGAGAGGGAAAGAGATTAAGATATTTGAAGGGGGCAATCATGCTACCGTGGCTAGAGACTTTACTTACATTGATGATGTGGTGAAGGGTTGTGTAGCGGCGTTAGATACCGCAAAGAAAAGCACCGGGAGTGGGGGAAAGAAAAGTGGCGAAGCGCAATTGAGGATATATAATTTGGGGAATACAAATCCTGTGCCTGTTGGAAAGCTTGTGAGTATTTTAGAGAAGTTGTTGAAAATAAAGGCGAAGAAGANNNNNNNNNNNNNNNNNNNNNNNNNNNNNNNNNNNNNNNNNNNNNNNNNNNNNNNNNNNNNNNNNNNNNNNNNNNNNNNNNNNNNNNNCAAATGGGGATGTTCCATTCACACACGCGAATATAAGTTTGGCGAGCAATGAGCTTGGTTATAAGCCTACAACTGATTTGGAAACTGGGCTAAAGAAATTTGTGAAGTGGTATCTTAGTTATTATGGTTCGAAAAAGAAGAGTGCTTNNNNNNNNNNNNNNNNNNNNNNNNNNNNNNNNNNNNNNNNNNNNNNNNNNNNNNNNNNNNNNNNNNNNNNNNNNNNNNNNNNNNNNNNNNNNNNNNNNNNNNTAATGACCTTTTATGTTTTGCTTTGGTTTCAATTGCAAATGCCCTTA
>49407_scaffold25202_150.2
TTTTTAATAAATTACAGATCACGCAAAACTCGGAAAATTCATATTACGAAGAATAAAACATCAACCAGCAAGCTATTCCAACCAAAACATCAGTCACTATATCCCACTTTACATTTTCATGGTCCGCTCCAGAAAAAANNNNNNNNNNNNNNNNNNNNNNNNNNNNNNNNNNNNNNNNNNNNNNNNNNNNNNNNNNNNNNNNNNNNNNNNNNNNNNNNNNNNNNNNNNNNNNNNNNNNNCATATCTCCTCGCATATACTGAGCAAGAAACTGGGATAAACA
>49408_scaffold25203_93.6
ACCAGGAAAAAGAATATTTGAACCTCCATTTCTGCTTGGGCCCAACAACAAATAATTCTCGAAATATTGGTTAGACTTCCCCTTAGCAGTGCCATAATTTTCGAAATGACCATTACTCTGTTCATGATTCCTACGAGANNNNNNNNNNNNNNNNNNNNNNNNNNNNNNNNNNNNNNNNNNNNNNNNNNNNNNNNNNNNNNNNNNNNNNNNNNNNNNNNTGGTACATTGAGCTTCGAAGCTTTTTTTGATATCTCAGAACTCTCTGTTTTTGCAGTATTATTACAATCAGCAGAACTCCCTGAGGCCGACAAGTATATCAGCACAACATTATCTGGAGGGAGTTCCTCACAAACTGCTGCAATNNNNNNNNNNNNNNNNNNNNNNNNNNNNNNNNNNNNNNNNNNNNNNNNNNNNNNNNNNNNNNNNNNNNNNNNNNNNNNNNNNNNNNNNNNNNNNNNNNNNNNNNNNNTGTGACTGATGGGCGATAAAGAATGGCTTTCT
>49409_scaffold25204_120.7
AAATCATTAACCCTTTAACTTCATTGTCGAGCGCTCTTCCATGGCTACTTCAATTTCTCCTTCACCTTTTCTTGGAAACTGGGGTACTTCCATGGCCGGTGATGATCACACCTTTCTGCAGGCCAAGGCGGCGCCACCNNNNNNNNNNNNNNNNNNNNNNNNNNNNNNNNNNNNNNNNNNNNNNNNNNNNNNNNNNNNNNNNNNNNNNNNNNNNNNNNNNNNNNNNATCGTAGTGAGGGTGGCGCGGCCGGTTCGATCACGGCCCATGATGAAGAATGTT
>49410_scaffold25205_37.9
CCATTACACCAGGCTCAGAGAATCTACTTAAGCCTTCCTCCAAGCAATATTCATCACAGATACGCTATCACAGTACGATCTCAAGAATGCTCTATTAAAGTACAATACAGAGTACAAACAAATCAAACAATATGAATGNNNNNNNNNNNNNNNNNNNNNNNNNNNNNNNNNNNNNNNNNNNNNNNNNNNNNNNNNNNNNNNNNNNNNNNNNNNNNNNNNNNNNNNNNNNNNNNNNNNTCGTTAACGGCATCCATGATAGAACGGAGTTGTGAATACCAAACAACACTACCNNNNNNNNNNNNNNNNNNNNNNNNNNNNNNNNNNNNNNNNNNNNNNNNNNNNNNNNNNNNNNNNNNNNNNNNNNNNNNNNNNNNNNNNNNNNNNNNNNNNNNNNNNNNNNNACTACCTCCACCTCTATGCATCTTAAGCAATATATTCATTACAGATTATAA
>49411_scaffold25206_120.0
TGAACGAAAAAGGCTTTCCATCAGTATTTGTATTTCTGATACGAGACGTCATNNNNNNNNNNNNNNNNNNNNNNNNNNNNNNNNNNNNNNNNNNNNNNNNNNNNNNNNNNNNNNNNNNNNNNNNNNNNNNNNNNNNNNNNNNNNNNNNNNNNNNNNNNNNNNNNNNNCAGATCTCCAGCCGGACTCAGTGTTACTCGTAGGCGAAACTCGAATCTATGAGGCCAGATNNNNNNNNNNNNNNNNNNNNNNNNNNNNNNNNNNNNNNNNNNNNNNNNNNNNNNNNNNNNNNNNNNNNNNNNNNNNNNNNNNNNNNNNNNNNNTGTCCTCTTCAGTGGGCTTCAGAATCAAGTCAATATGTGCCTTATTTGAGGAATTGTTCGGAAATGGGGGTGGGGACGGATCAATGCTCCAGAATCTGTTTCTAGCAAATCCATGNNNNNNNNNNNNNNNNNNNNNNNNNNNNNNNNNNNNNNNNNNNNNNNNNNNNNNNNNNNNNNNNNNNNNNNNNNNNNNNNNNNNNNNNNNNNNNNNNNNNNNNNNNNNNNNTCCAAGGTTCGAAAACTGCGGGAAGCAAATAGGGATACCTCCACG
>49412_scaffold25207_30.0
CCGAAGCCACCAAAGCTGTGTTGAGGTAAGTTTGAGTGATGGCTATCACTGGAATTTTCATTGTTATCACGAGTATCCATTTCAAGTCTTGCAACTTCCTCCTCGTCATGGTTATTCAACGAGTCTGCAACTTGACTGNNNNNNNNNNNNNNNNNNNNNNNNNNNNNNNNNNNNNNNNNNNNNNNNNNNNNNNNNNNNNNNNNNNNNNNNNNNNNNNNNNNNNNNNNNNNNNNNNNNNNNNNNNNCATTAACTTGGTTCAGAACGCTAGCATTCTTCCAATTATTCAGTAGTACA
>49413_scaffold25208_33.8
GGTAATTGACACTCAATCAAGAATTTGGCATGAAAAAATCAATTTTTGGAAGCGACCCAGGTCAATGAACATATATTTACTGCCAAGTCTTTCGTGAGAATCTAACAAGAATACTTAATTTGCAGCCACCAAAAGTAGNNNNNNNNNNNNNNNNNNNNNNNNNNNNNNNNNNNNNNNNNNNNNNNNNNNNNNNNNNNNNNNNNNNNNNNNNNNNNNNNNNNNNNNNNNNNNGAGAGATAAGTTGGGTGATGAGGGTTGATGATATAGTGGATTTTTCGACCTTTTTTTAAGAGAGAGAAT
>49414_scaffold25209_117.0
CTGAAAACCTAGGTTGTTCTCATCTCAAAAATCAAACCGTAAAAGAAAAAGATGATAAGGCTTGGAGAATTCTAGACAAAATTTCACGATTTTGTTAGAATTTGAGAAAACACATACTTCCTGTATACTCCAAGCGTGNNNNNNNNNNNNNNNNNNNNNNNNNNNNNNNNNNNNNNNNNNNNNNNNNNNNNNNNNNNNNNNNNNNNNNNNNNNNNNNNNNGGTGCCAGCTAAAATAGAAACCTTTTCACCACTATCATTACTCACAGG
>49415_scaffold2521_110.6
CAAGATCTGAACCAGCTGAAAATTTTAAGCATGATATTCCATGAGGTTTTAAGATTATACCCGGCTGGAGTCGAGCTTTCTAGAAGCACTACGGGGAAGAAAAGTAGTACACTAGGACAATTAAGCTTACCGTCAGGAGTGATGCTTATGTTTCCAGTACTCTTATTACATCACGACCCCAAAATATGGGGCGATGATGTAAATGAATTCAATCCGGAGCGGTTCAGTGAAGGGGTTGCTAAGGCCACAAAGGGCCAGCTCACCTATTTCCCGTTTGGAGCGGGTCCCCGAATATGCGTTGGGCAGGGCTTNNNNNNNNNNNNNNNNNNNNNNNNNNNNNNNNNNNNNNNNNNNNNNNNNNNNNNNNNNNNNNNNNNNNNNNNNNNNNNNNNNNNNNNNNNNNNNNNNNNNNNNNNNNNNNNNNNNTTCGCTGTGATTTTGCAGCATTACTCTTTTGAGCTATCTCCATCTTATTCGCACGCTCCGCATACAGTGTTAACTCTTGAACCTCAGCACGGCGCACACTTGTTGCTGCAGAAGCTATGCGTTTGATTTGATGGATGATTTCCAGTGAGAAATTACTTGTAAGAGACATCATATGAGCTGCAGAAATAATTTTACTGCTTTTCCTCGTTTCTCATATCAGCTGGAATTGAAACTGGGAATAAATTCTATATTTCTATTATTTGTGAACCAGTTCTAAATGTTTTCCTTAATGACAAATAATCGAGCATGTTTTACTAAAAA
>49416_scaffold25210_40.2
GGAGATTATCACCAGATGTCTTTAAGAAGGCTTTCAATGCTACAGAAGAAGACTTTACTCATTTAGTTATGCAATCATTGCCAGTAAAACCGCAGATTGCTACAGCAGGATCGTGTTGCTTGGTGGGTGTGATTTCGANNNNNNNNNNNNNNNNNNNNNNNNNNNNNNNNNNNNNNNNNNNNNNNNNNNNNNNNNNNNNNNNNNNNNNNNNNNNNNNNNNNNNNNNNNNNNNGAGAATTGTATGTAGCAAATGTAGGAGATTCGAGAGCAGTTCTTGGAAAACGGGGTTTTGATGGAGAGAAGGACATAGTTGTGGCAGAACGGTTGACGACTGATCATAATGTTTCTTCT
>49417_scaffold25211_82.4
CCCATATTAAAATTAAAAACTAAGTACATTTATCATGTTTCACCTGATGTTCATCTCATACAAAACAAATTTACCATTGCCCCACCTTAACATGCTAACAATCAATTCCAATTAAGTCGTCAAACCGGCCGTGTACTTGACCCCGGTCGAAGGCAACCAGGTGTTCCCAAGAAGAAACTGAGAGACAGTAAAATTACTCGCCTGAGATGAATCATTAAAAGCATGGTACCCGGTCCAGTTTACTCGGTTCCCCAAGCCGGACCCGGGCCCGAAGTTCATGAACTCACCATAGTACAAAGTATCCAACGCGAAATTCCCGTTCCATTCAAGCCACCCTTCAGGCCTGATCGCATTACTAATGTACGATTGCATAATAACGGTTTGTGAATACAACTTCCATGGTCGGCCCAAGTATGTCAAAGTCGAGTTAACCGGCACATCCGGTTCAACCGAGATGTTACAGAATTGGATGGAAAAACCGGTATTTTCTACCGGTTCCTTTCGGCCCTGGGCCGTGATAGTGTTCTTTTGGTTTGGAAGCCCTTTTCTGCCCAAAATTTCGCAATTTTGAAAGACTACCGCTCCATCTCCAAATATGAAATCAACCGTGCCAGTAATTTTACNNNNNNNNNNNNNNNNNNNNNNNNNNNNNNNNNNNNNNNNNNNNNNNNNNNNNNNNNNNNNNNNNNNNNNNNNNNNNNNNNNNNNATAAAATTGACGCTGGGAATGGGCGTATAGCGTGTCCTGGTAACCCTGAAATGCGCAACGGTATAAAACTGAGAGATCGGAATCTGAACGAAATGCAACGGCCTGGTGCTTTTCTGGTCCGGCAGTGTTTTCGAAAGTTATATCCCGCGCTATGAATCCTTGTCCTTTAACAGCAAATGTCGCAGAACGATACGTGGTCCAACCATCGATAAAATTCCGATTGCCCGAAATAACCGTAGCATTAACACCATCACCAATCATCATAATATTCCATTTCTTCTTACCAATCTCCACATACTCTTTGTACACACCTCTCTTCACATATATAACATATCTTTTATTGCTGTATTCCGGTGCCGCCTTAATTGCATCTTCAATCGTCGTAAATTGACCCGTGCCATCGGCCGCCACCACCGCGTCCGCGGTGCCTCCGTTGGCGGCTTGTAGAAGTTTCCGGTCATGCGATCGAACCCATTCCGGAAAGTTGTCGTTGGTTAAAAGTTTC
>49418_scaffold25212_69.1
CGAGGATGATGGTACTTATGAAATTCAATCGTGAAATGATTAAAACTACAGGAGCTTGGGTTGGCCGTGTTTCTCAGGGCGTGTGGATGCTATGGCTTATTCTGTCAAAAATGGAGTTTTTTTTAAAGTGTGTTACATAAGAAACATTGTATTAGGAAAAGACGAGAGAGAATATATTGTCTATTTTTCCGTCATTGCAGTAAGCAGTAGCTGCGGCTTTATGAAAATTCCAGCTATACAACTTTCAAATGAGTTCATGTTTGNNNNNNNNNNNNNNNNNNNNNNNNNNNNNNNNNNNNNNNNNNNNNNNNNNNNNNNNNNNNNNNNNNNNNNNNNNNNNNNNNNNNNNNNNNNNNNNNNNCGTTGATTAGACTTTGTAGTTGCCTAGTGGGCACTGGCCAGATCATTTACTTTTATGA
>49419_scaffold25213_34.2
GAAGAATGAATGTTACAGTCACACGAGTAAAGAGACAATGCTGCAATACACGTGACACTGAGACTGGAAATGGCTGAAATTCCAGATATATGGCGGAAATAGCAGCTCATCATGACTATCGTGTGCATGGAAATTTGCNNNNNNNNNNNNNNNNNNNNNNNNNNNNNNNNNNNNNNNNNNNNNNNNNNNNNNNNNNNNNNNNNNNNNNNNNNNNNNNNNNNNNNNNNNNNNNNNNNNNNNNNNNNNNNTGAGTATCTGCTCCATCTAATTCACTCAGCGTCTCCCAATCAAAACTGTTTTCACANNNNNNNNNNNNNNNNNNNNNNNNNNNNNNNNNNNNNNNNNNNNNNNNNNNNNNNNNNNNNNNNNNNNNNNNNNNNNNNNNNNNNNNNNNNNNNNNNNNNNNNNNNNAAATGATTCCATCTCTGTAACCACATTATTACTTACGCTAGGCCGATCATCTTTCTTTAGCACCCCAATTTGTTGCAGAAATTCAGTGAGATCATATTGAGGCTTCTCTTCTGAACTGACTACTTT
>49420_scaffold25214_69.7
CGAGATATAAAAGTTATACTAGCAAAGAACCATGAACGGATTTTAGAACTGCTCAGCAACTTATCTGCTGGCAAAGGCGGTGAAGATGACGAATTTGAAGATGAAAATGAACTTCTAGTCAAGGAAATAGAGAGAGTATCTCGGCTTCCAAACCTTGTATCTTAGAGGTGTACTTTCATGAAGTCATTGTCTTCATATGTTGACCGTTACATAATTTGGATGTGTGATCTTATTTATTTTAGCCCTTCATGTGGTCAAACTAGCATCTCCCTCGTTTTGACTTTTGTAAGTTGCACAAACAGATTTACGCTCAACTGCTGAAG
>49421_scaffold25215_128.4
CGAGATATAAAAGTTATACTAGCCAAGAACCATGAACGGCTTTTAGAATTGCTCGGCAACCTATCTGCTGGAAAAGGTGGTGAAGACGGCGAATTTGAAGAGGAAAAGGAACTAATAGTCAAGGAAATAGAGAGAGTATCTCAGCTTCCAAACCTTGTATCTTAGGTGCAGTTTCATCATTTCATGAAACAACTATCTTCATATCTTTGACCTTTCGTAATTTACCTTCTTTATGTTAGCCCTTCATGTGGTCAAAGCTAGAATCTCCTTCATTTTCAAAGTTAATTAACGTGCACAAACAGATTGTGTACGACTGTTGGAGAGAACCAAACTCAATAAGGAAGCTTTGACATCATGAAGGGAGAAATCTCGTGTAAAAACAACCAATGAATTCGATTCCACGTGGCCATCTGTTTATAGTCTTCGGCCTTTTCATATCTAAGTATGTGATAGATGCAATGACCTGGAGTATGTTGTATGATTAGGTTTGCAAGTTCACTAGTGTATTTCCGTATATCAAACTGATATTGATTTTCATGTCTTTGATGTAATGTCGCCTGAATGTGCTCAGTTTATCATGTTGTGTTCCATGTTTTCGG
>49422_scaffold25216_92.8
ACCACCCTCTACAGTCGAGTCCTTTTGGTCCGTTTGGGAAAAATAAATTGGATTCAATTAGATTCATAATTCAAAGGTAAGATTTTCTTGTGTAACCAGACCTAACCAACGCTCAAAATATGTCATATAACTAACAGANNNNNNNNNNNNNNNNNNNNNNNNNNNNNNNNNNNNNNNNNNNNNNNNNNNNNNNNNNNNNNNNNNNNNNNNNNNNNNNNNNNNNNNNNNNNNNNNNNNNNNNNNNNNNNNNNNNNNNNAATCCAATGTTTAGTGTTGAGGAGATGAGCATTTGCCTTTCGTGTATCA
>49423_scaffold25217_84.3
GGATGGAAACAAGCTACATTAACTTCATCTTCTGCACTGGGTAGAACCCTCACAAGTTCCATATCTGATACTCTATAGATCTCCAGAATAGTATAAATGGGTACCGTTGTATCTCCATCAATCACGACACTTTTAAGAAGTGAATTGTGGCGNNNNNNNNNNNNNNNNNNNNNNNNNNNNNNNNNNNNNNNNNNNNNNNNNNNNNNNNNNNNNNNNNNNNNNNNNNNNNNNNNNNNNNNACGACCATAGGCAAGTAAAAGATGCTCAGATGTGGGAGAAAACTGTATCGATGTCAAGCAATGAGCAGCTCTAATNAAGGTGCTCGGATGTAGGAGAAAACTGTATAGAAGTCAAGCAATGAGCAGCTCTAATNNNNNNNNNNNNNNNNNNNNNNNNNNNNNNNNNNNNNNNNNNNNNNNNNNNNNNNNNNNNNNNNNNNNNNNNNNNNNNNNNNNNNNNNNNNNACCAAATGTCGCCTCCTCAAGTGAATATATCCTTAGCTCATACAGAATATGGTGAGATGAAATTGGATGTCTTGTCGGAGATGTCGAAGCCCCCGTAAAATCATGCTGAAGGTGCCCTTGAAACCCAGTGTCAGCATCCATATTTGGCAGGATACACNNNNNNNNNNNNNNNNNNNNNNNNNNNNNNNNNNNNNNNNNNNNNNNNNNNNNNNNNNNNNNNNNNNNNNNNNNNNNNNNNNNNNTACCGCTAAAAATCTACCGCATGGCGAAAAATGCGCACCCATTTCACTGCAAAGTACAGCATGGGGAATCATAAGGCGACAGCGATCTGCGTCAAGAGGCGCGCACGGATTTTTCNNNNNNNNNNNNNNNNNNNNNNNNNNNNNNNNNNNNNNNNNNNNNNNNNNNNNNNNNNNNNNNNNNNNNNNNNNNNNNNNNNNNNNNNNNNNNNNNNNNNNNNNNNNNAGGTAACTCAGCAGCTGCAGCCGCAGCCAGCGACGTGGCGACCTCTGATTGGACTTGGCTCAANNNNNNNNNNNNNNNNNNNNNNNNNNNNNNNNNNNNNNNNNNNNNNNNNNNNNNNNNNNNNNNNNNNNNNNNNNNNNNNNNNNCGCATTACTCTGCTCTGGCGGAACACTGTTAGAAGCAACACCATCACCAGATTCAGTAGCCGGTATCATGCGCGAACGAGACGACCGGTGCCGAGAACCAGATCTCCCAGTACCTCTTGAAGTACCAACATTATTCGCTAGTGCATTGTAGGAAGTCAAATCTTCAATAGCACCTCCATTTTGCGAGNNNNNNNNNNNNNNNNNNNNNNNNNNNNNNNNNNNNNNNNNNNNNNNNNNNNNNNNNNNNNNNNNNNNNNNNNNNNNNNTTGACCAGCTTGGCTTTGACCCATCAACCNNNNNNNNNNNNNNNNNNNNNNNNNNNNNNNNNNNNNNNNNNNNNNNNNNNNNNNNNNNNNNNNNNNNNNNNNNNNNNNNNNNNNNNNNNNNNNNNNNNNNNNNNNNNNNNNNNAGAAAGGGATGTCCCAGTATGCCGGGTCGGCAAATGGAAAAATGCTTCTTTCTTCAGCTTGCACATCTGTCTCCATTGCAGAAGGAGCAATTTCCATTATTTCCCTTGTTGCAGAATTATTTTCTGGTTCATTGCGAACAGGAGATTGAATTGGAGACAATACGAGTTCATACTGGCCAAATGGAGTTGAATATGTGAGTAGTCGCACAGAAGCAGAAGGATCCCTTTCTTCTTGTGCGTTAGAGGGATCAATCTGTTGGGAAGGTGACGTATTATCGCCTCGACCAATCGAAGGCCAGATTAGGAATGGTACAGACATTATCGGAAGATCGTTTATTGAATTGGATCGGTAAGCGGAGTGAGCATCTGCCAGATATATTGTAGGAGGAGGGTAGCGTAAGTACCCACGCGATGTGGCAAGCGTCATTGAAGGGTCCGATGAGTCAAGATCATTGACCTCAGCAGTTAAAANNNNNNNNNNNNNNNNNNNNNNNNNNNNNNNNNNNNNNNNNNNNNNNNNNNNNNNNNNNNNNNNNNNNNNNNNNNNNNNNNNNNNNNNNAGCTGCGTGTGGGTGGAAATGCACGGCACGTAGTGAACGGCGCGTCTTAAGTATAATAGTAGGTGAGGAAGCCTCGCCTCTTCTGTTGTAATGCCATATATATAGCTTATGACCGGATGCTACAGCCAAGATTTCTCCTTGTGCGTGGAAGGCGATTGAAGCTATGGGACGATAGAAATCACGTGATCCTATACANNNNNNNNNNNNNNNNNNNNNNNNNNNNNNNNNNNNNNNNNNNNNNNNNNNNNNNNNNNNNNNNNNNNNNNNNNNNNNNNNNNNNNNNNNNNNNNNNNTGCAGTTCTCGCATCCCACAGGCGAACTTCATGGT
>49424_scaffold25218_27.1
CTCCGATCAAATTCCTCCGATATTGCTGGACTCCAGTATTGGTGCTATGAATCTGAGCTAGAACGTCATTGAAGGAGGATGTTAGGAGAGAGAGAGAAAAGAAGAAGAAGAGAAGCAGTAGCGAGGAACGAAGCCAAANNNNNNNNNNNNNNNNNNNNNNNNNNNNNNNNNNNNNNNNNNNNNNNNNNNNNNNNNNNNNNNNNNNNNNNNNNNNNNNNNNNNNNNNNNNNNNNNNCATTGAACATTAAAATTGAGGGTGAATTTCTGATAATGGATGCCACGA
>49425_scaffold25219_73.4
TGGAAATATCGTTTTACTCTGCATCCTCCAAAAGAACCAAAGAGATTGTAAAAGGGGTCCTTGTTGTGTGCGCAAAATTTGAATCTTGGTAATAATAATTGTCGTGAAGTAACCGAATCAATTGATGGGTTCAACCGANNNNNNNNNNNNNNNNNNNNNNNNNNNNNNNNNNNNNNNNNNNNNNNNNNNNNNNNNNNNNNNNNNNNNNNNNNNNNNNNNNNAGGATTGCCTGAAGGTACGGTGCAGAACATACTGGACCAAGAATCACTCAANNNNNNNNNNNNNNNNNNNNNNNNNNNNNNNNNNNNNNNNNNNNNNNNNNNNNNNNNNNNNNNNNNNNNNNNNNNNNNNNNNNNNNNNNNNNNNNNNNNNNNNNNNNNNNTTTCGTCGGCGGCAAAGGCGGCGTGGGCAAGACCACCTGCAGCTCCACTTTNNNNNNNNNNNNNNNNNNNNNNNNNNNNNNNNNNNNNNNNNNNNNNNNNNNNNNNNNNNNNNNNNNNNNNNNNNNNNNNNNNNNNNNNNNNNNNNNNNTATGCTCGCTAGCGTTCGATCCTCTGTCCTTATCATATCCACCGATCCCGCGCATAATCTCAGCGATTCGTTCCAGCAAAGGTTCACCAAGAGTCCCACTCTTGTTAATGGCTTTTCCC
>49426_scaffold2522_34.1
AAGATCTCAACTGACAGAAATATGGAGAAAAAGGAGAACGTTGCCCATGAGGAAATAACAGAGAAAGACGAAAACGTGGCTCTGGTAGAAAATACTGAGAANNNNNNNNNNNNNNNNNNNNNNNNNNNNNNNNNNNNNNNNNNNNNNNNNNNNNNNNNNNNNNNNNNNNNNNNNNNNNNNNNNTAGGCGACGGAGAAGAAATGGAGATGGATAATATAGATGAAAAGAGATCGGATTTGAGTGGAAGGGAAGAGGAGTTAATTGGGGCTTCTTCTGGTAGAAGAATGTTGCGCA
>49427_scaffold25220_52.9
TCAGCTCAGCACACACACACACATGCCTCAAACCCCCTTCCATTCCCAGATTACGCGGCTCTTTCAACACCTAAACTATACCAGACACCCCCTCTCTCTCTCATCTTACTATATCAATTATCAACAAACTAACCTATANNNNNNNNNNNNNNNNNNNNNNNNNNNNNNNNNNNNNNNNNNNNNNNNNNNNNNNNNNNNNNNNNNNNNNNNNNNNNNNNNNNNNNNNNNNNNNCTCATTTTCAACTCTAATTTTGTTTCTCTAGATTTCAAATTCTCTGACCATCTAAATTCATATTCCCATATATACTTTCATACATCAATCAAAAATACAGAAAAAAATGTCAACGGAAGGAAATGAATCTACTACATACGATGAGCCGTCGTCGGAGATTCAGCCAAACAAATCCTCGCCTCGCAAATCTACTACGCCTCCTCCAGACAGTGAAGAGAAGTCCATNNNNNNNNNNNNNNNNNNNNNNNNNNNNNNNNNNNNNNNNNNNNNNNNNNNNNNNNNNNNNNNNNNNNNNNNNNNNNNNNNNNNNNNNNNNNNNNNNNNNNNNNGAAGCTGGTTCTATAATAGGAAAAGCTGGATCAACGATCAATGACATT
>49428_scaffold25221_33.2
CTCGTAGCTACCCCATTGTCTTAACGGAAGGCGACGGTTCCAAGATTTACGTCAGCTGCATCGCCTTCCGTGATCCCGTCTGCGAGGACGTCGCGGAGGCGTACCGCATCCCGCTAGGTTCGTTCGCGGACAAGTGCGNNNNNNNNNNNNNNNNNNNNNNNNNNNNNNNNNNNNNNNNNNNNNNNNNNNNNNNNNNNNNNNNNNNNNNNNNNNNNNNNNNNNNNNNNNNNNNNNCCTCGTGTCGCGGTCACCCGCTTTCCGGATTTTACGACAGGCATTGGAGGAGAT
>49429_scaffold25222_106.6
AGAAATCATTTGAACAAAATTTGTAGTTGGTATCGATTTCTCCTGCATCGACATACCTTGATCGAATACGGCCTCGATTCATTTCCATCATACCCAAAAGATAACTATGCAATTCTTCGGAGGCTCAGAAATCAGTCCGTCTCCACCAGTGCCCACAGCATTTGGGAACAACGCACACATGCTCTACATCTTCAATCGGAACGGAGTGTGTTTGCTTTACAGGGAATG
>49430_scaffold25223_53.2
CTTGTATTGTCATAGATACGTTACATCACCCATTACATGGTGCGACTGTTCTCCAACTACTCTCCTCACCAATCTCGCAGGTCATAAAATGCTGCGAATGAATATCTTGCCTACTTCAATAAATACCCACTATGCAAGTACAGTAATCGATCATTAGGATCATGTGTTAGAAAGTGTATTGAAGTGTTTGGAAACCGAAAATTGATCGAAGGGAGAGGAGGAATTAGAGGAACGAGAATTGTGTTTGAGGAAGAT
>49431_scaffold25224_34.8
CCGGAATTCATTGTCAGATTTTACAGTTCATCCCATTTCAATATCATTGGTATTCTCGGAGGAATTCATGTTTCACAATTGTCGTAGCCTAGATGAGATGCGTGCAAGTGAAAGAACAATGAATGGCGTTAGTTTTCANNNNNNNNNNNNNNNNNNNNNNNNNNNNNNNNNNNNNNNNNNNNNNNNNNNNNNNNNNNNNNNNNNNNNNNNNNNNNNNNNNNNNNNNNNNNNCTGTACTTCCTTTCCAGGTTGCTTATTTTTTGCTGGACTTTTTGAAATAGTGCAGTTGCTTTTAGCTGGATAATGCTGTAAAATTGTGCTAAAAAAAGGGTAGAAATTATGAACCGGAACTTCAG
>49432_scaffold25225_30.4
ATTGAAGAAGGAGCTTCTCCTCGTTCCTTCTCTTCCTCAAGCCTCCCTCGCTCGCCACAAATTCTCTGACGCCTGTGAAGCCGCTATCAACGAACAGATCAATGTGGAGTATAATGTGTCTTACGTGTATCACGGAATNNNNNNNNNNNNNNNNNNNNNNNNNNNNNNNNNNNNNNNNNNNNNNNNNNNNNNNNNNNNNNNNNNNNNNNNNNNNNNNNNNNNNNNNNNNNNNNNNNNNNNNNNNNNNNNNNNNNCGCGCTTAAGGGGCTTGCCAAGTTCTTCAAGGAAGCTAGTGAAGAAGAAAGGCTGCATGCAGAAAA
>49433_scaffold25226_61.6
GCTCCCTACTTTACTGCCTCATACTACACTGAATTTGCAGACACCAAGGACCTGGTCCTTATTCGCGGAGATGTCGTTTTCACCAGCAAGCTGACTGATACAGAGGCAAAAACGCTTCTGGAGAATGCACAATCTTTTNNNNNNNNNNNNNNNNNNNNNNNNNNNNNNNNNNNNNNNNNNNNNNNNNNNNNNNNNNNNNNNNNNNNNNNNNNNNNNNNNNNNNNNNNNNNNNNNNNNNNNNCGTTTCAACAAAGATACTCGTGAGTTTGAGTTCAAAGATGTGCTGCAAGCGTTAGAGATGCCGATGTTGTAGTAGACTAAAGAAGAGAACATTAGTCTTTGAAGAGATGTGATCAGGGGAAGAAAAGATGAATAAACNNNNNNNNNNNNNNNNNNNNNNNNNNNNNNNNNNNNNNNNNNNNNNNNNNNNNNNNNNNNNNNNNNNNNNNNNNNNNNNNNNNNNNNNNNNNNNTGAGTATAAAGATCTTTGCCGCGAGAGTTTAGACATTAGTGATTACCATTTTTTTGTCG
>49434_scaffold25227_91.2
GGAACCGGTAACAGGAATCCTTAAGAAATCATGAGAATCAGTAGATCTGAGCGAAAACGAACGGGTCTTTGACGGATCTAAGTCATCGCTGTTGCTACCCATAGTACAATCGGCCGAGACAAGGTATATTTCTAGATCNNNNNNNNNNNNNNNNNNNNNNNNNNNNNNNNNNNNNNNNNNNNNNNNNNNNNNNNNNNNNNNNNNNNNNNNNNNNNNNNNNNNNNNNNCCAGTTTTAATTATCATACATTTTTGGTGTGTTGTGAATAGGGAATCGATNNNNNNNNNNNNNNNNNNNNNNNNNNNNNNNNNNNNNNNNNNNNNNNNNNNNNNNNNNNNNNNNNNNNNNNNNNNNNNNNNNNNNNNNNNNNNNNNNNNNNNNACAGATTTTTTGTGTTGGGGTAAGGATTCGAACTGATAAATTGGAGATGAACGATTGGATATATATGAGAAAAC
>49435_scaffold25228_158.9
CTGAAACACTCTCTCTCACCATGGATTCCTCCAGTACCAACATAACCGCCGCCTCTAGACCACCGCCGCCGGCGAAGCAATACGATTTGGAAGCAACCATCATCTCCGCCAAGCACCTCAAAAACGTCAACTGGAAAACCGGCGACCTTAAGCCCTACGCCATCCTATGGATCGACCCTGATCGCCGCCAAGCACCTCAAAAACGTCAACTGGAAAACCGGCGACCTCAAGCCCTACGCCATCCTATGGATCGACCCTGATCGCCGCCAAGCCACCAAGCCCGANNNNNNNNNNNNNNNNNNNNNNNNNNNNNNNNNNNNNNNNNNNNNNNNNNNNNNNNNNNNNNNNNNNNNNNNNNNNNNNNNNNNNNNNNNNNNNNNNNNNNTTGGAACGAGCGCTTCGTCTTCCTCCTCAACCCCCACCACCACCCCAGCGACTCCACCACCCTCACCGTCGAAATCTACCACTCCAAACCTTCAGAAACTCCTAAACCCATGGTGGGTTCTCTCCGGTTCGAGATCCGAGACCTTTTCTCCGAGTCCCACCACTCGGCGCGTCGGATCAGGAGCTTGCAGCTCACGCGCCCCTCTGGCCGGCCTCAGGGCAAGATCCGCCTCAGGCTTGCGCTCACTGAACGTGTAGTGGTGGATAATTACCAAACTGCCCCNNNNNNNNNNNNNNNNNNNNNNNNNNNNNNNNNNNNNNNAAGATCCGCTTCAGGCTTGCGCTCACTGAACGGTTAGTTGTGGATAATTACCAAACTGCCCCNNNNNNNNNNNNNNNNNNNNNNNNNNNNNNNNNNNNNNNNNNNNNNNNNNNNNNNNNNNNNNNNNNNNNNNNNNNNNNNNNNNNNNNNNNNNNNNGCCCGTTAGCTACTATTACCCGTCTAGTCCTGCTTCTCCTCCGCCGCACAATTACATGAGTTACGTGCCTTATTCGCGGCCTCCGCCTCCGCCGTATTCTTATAGCGGTTACTCGAATCCTCACTCTGGATATTATCCTCCTCCCGTGCCTCCGCGGCCTTTTTATGGGAGTTACGGTGGGCTGAGGCCTAGCGCGCCGGTTGATTACACGCCTCATGATTACGGTAACCGAAGCAGCGGGAGAGTTGGAGCGGGAGTTGGGATGGGAGCGATGATGGGAGCATTTGGAGGATTGGGATTGGATGAAGGAGTCAGGCATGATGAAGAGAAGGCTTATGAGAGAGTTGAGAATGATGTGGTTTCGACTTCGAGGGATGTTCGTTACAGGGTTGGCGATTACCGGAGTGAGTATTGATGTAAGCTGTTGTTTATTCTAATAAGAACTTCCTTGCTCTATATTATGCAATGCTGAGTGAGTAAGTGAGTGAGTGTGATGTGTGTATATATAGTTTGGATTTTTGTCTTTTAATTTGAGGTTTGGTTCTAATGAATTGAAATGCTTCTGGAGT
>49436_scaffold25229_48.5
CAAGAAGACGTTTCACCTCTGCTGGAAGAGTTTCAAAACCTTGATGTTGATCAGTCTGGTACTTTATCTACCTGTGACTTGACACTGGCTCATTCACCTTAAACAAAGCAAGCAGCCTGAATTTGTACACTATCCGTGNNNNNNNNNNNNNNNNNNNNNNNNNNNNNNNNNNNNNNNNNNNNNNNNNNNNNNNNNNNNNNNNNNNNNNNNNNNNNNNNNNNNNNNNNNNNNNNNNNAATACTTGATTGGAGCAAAACCTTGTCGTGCGAGCAAAGTTCATTATTTAGTGTGTGTTTGGATTGAT
>49437_scaffold2523_178.5
TTGCGGAAGCTCTCCTGTGATAGGGGATCTTCCTTTGTGCAATCGTCTTCGTAGCAGAATGGGGTTTTCAGTGCAGACAAGCCAGCTTGAAGATATATGTTNNNNNNNNNNNNNNNNNNNNNNNNNNNNNNNNNNNNNNNNNNNNNNNNNNNNNNNNNNNNNNNNNNNNNNNNNNNNNNNNNNNNNNNNNNNNNNNNNNNNNNNNNNNNNNNNNGAATTGGTCGACAAGGTAGTCCCATTGCTTTGCTTCAAACAGAACCTTGTATGTTGAACACTCAG
>49438_scaffold25230_26.2
CTAAAACTCCATCATACAGCTACTTACAATCTTCGTTATCTCGAAATCTCAGCCGTCCAATTAAGGACGCAAAAATGATCCAGTTACTGTTCGCCTTGATATTCATGGAAATGACACTGATCGTGGCTTTCGTGTTCANNNNNNNNNNNNNNNNNNNNNNNNNNNNNNNNNNNNNNNNNNNNNNNNNNNNNNNNNNNNNNNNNNNNNNNNNNNNNNNNNNNNNNNNNNNNNNNNNNNNNNNNNNNNNNNNNNNNNNNNNNNNNNTCAGGAAGCTGGTGATAATGGGCCTGGACAGGGTTAAACGAGGCCGCGGTCCAACCGTAGTGAAGACCGTCGCGGGGACAATTCTCGTAGTGATGATGGCGACGGTGTACAATGCGCTGGCGATCCAGAGGCGTTGGATCGAAGAAGGTGAAGTAACCC
>49439_scaffold25231_47.6
TGGACAAATCACAGTTGCGGCATCAGGATTATCGGTTGTACTGAGCCTGCACTTCACATTTCAATTGGTATCACAACACATGTTTTACTGGAAGAACCCAAAGGAGCAAAAGGCTATACTCGTAATTATAATGATGGCTCCTTTTTATGCTGCTAACTCGTTTGTGGGATNNNNNNNNNNNNNNNNNNNNNNNNNNNNNNNNNNNNNNNNNNNNNNNNNNNNNNNNNNNNNNNNNNNNNNNNNNNNNNNNNNNNNNNNNNNNNNNNNNNNNNNNCAAGCCATTTTTCATGCTTTTGGACTCTGTTAAAGAATGCTACGAGGCTTTGGCAATTGCCAAGTTTTTGGCNNNNNNNNNNNNNNNNNNNNNNNNNNNNNNNNNNNNNNNNNNNNNNNNNNNNNNNNNNNNNNNNNNNNNNNNNNNNNNNNNNNNNNGCTATTTAAATATTTCCATGAGCAAAAATATTGTGCCTGATGAGATTAAAGGGAGGGAGATTCATCATTCGTTCCCCATGACACTTTTCCAGCCTAGCAAGGCACATCTGAATCATCAAACATTGAAATTACTGAAGCACTGGACATGGCAGTTTGTTATTGTTCGTCCCATATGTGCAATATTGATGNNNNNNNNNNNNNNNNNNNNNNNNNNNNNNNNNNNNNNNNNNNNNNNNNNNNNNNNNNNNNNNNNNNNNNNNNNNNNNNNNNNNNNNNNNNNNAAATTTTGGGGATTTATCCCAATTGGCTCAGTTGGACGTTCACCATCGTTCTTAACTTATCATTTTCCTTGGCTATGTATTCATTGGTTGTCTTCTACCATGTTTTTGCAAAAGAATTGGAACCACATAAGCCATTGTCAAAGTTCATCTGCATCAAAGGGATTGTTTTCTTTTGCTTTTGGCAGGGAGTAGTGCTCGACATCCTTGTTAAAATGGGAATTATTAAANNNNNNNNNNNNNNNNNNNNNNNNNNNNNNNNNNNNNNNNNNNNNNNNNNNNNNNNNNNNNNNNNNNNNNNNNNNNNNNNNNNNNNNNNNNNNNNNNNNNNNNNNNNNNNNNNNGAGATGGTCGTCTTCTCTGTTCTCCAGCAGTATGCATTCCATGTTTCGCCTTATAGTNNNNNNNNNNNNNNNNNNNNNNNNNNNNNNNNNNNNNNNNNNNNNNNNNNNNNNNNNNNNNNNNNNNNNNNNNNNNNNNNNNNNNNNNNNNNNNGACATAGAATCGAAACTGAAGCTGAGAAAGAATGACTAGTTTTTCCAAGCGCGACCAAGAATGAACTGTTCTGTACTTGTCTGTTTAACCGATCCAATTTACAGAAGGGTCGACANNNNNNNNNNNNNNNNNNNNNNNNNNNNNNNNNNNNNNNNNNNNNNNNNNNNNNNNNNNNNNNNNNNNNNNNNNNNNNNNNNNNNNNNNNNNNNNNNNNNNGTAAGTGCATAAATACAAGTTTATCTTTGTGCTATTATATGACGACTTTGAGATATAATGCGG
>49440_scaffold25232_152.1
CTAACGAGTTAAAATCAAAGTTGTGCATAAGAAGCTGTTACTTGAACTTGTTTATTGAACGTGAGACCACAAAAACTGATCAAAGAAAAAGAGTTTGTTCTAATCCAAGTTCAAATCCAGGGACCTCAGTTCCAGTTANNNNNNNNNNNNNNNNNNNNNNNNNNNNNNNNNNNNNNNNNNNNNNNNNNNNNNNNNNNNNNNNNNNNNNNNNNNNNNNNNNNNNNNNNNNNNNNNNNNNNNNNNNNNNNNNNNNNNNNNNNNNNNNNNNNNNNNNGGCTTCGTACACCTTGTTCTTGCCTCCATCCGCCGCCTCCAGTGTCAGATGATACATAGTTCCGGCCACCACCTGCTGCTTCACATTTGTTACCTTCTTAAATTCCAATAACGCGTTCTGTTTCTTGTTGTGTTCGTCGACGGAGAAACGAGCTAGATCATGGATCTCAAGGTCGTTNNNNNNNNNNNNNNNNNNNNNNNNNNNNNNNNNNNNNNNNNNNNNNNNNNNNNNNNNNNNNNNNNNNNNNNNNNNNNNNNNNNNNNNNNNNNNNNNGGATCCTTCAGTCTGGCGAATTCCACCGGTCGTTGCCATGGTCGCTGCTTTTTG
>49441_scaffold25233_24.7
GGAGTTTTACACTGAAATTTTTGGAGGGAAACAGTTCATACAGCAAGGAATTTCAAACGGGCTACCTGATGTGGATTCGGTTTTTTATTTTACTAGGAAACCCGAATTGGAACCATTCGACATTAGGTTTGACGAGCANNNNNNNNNNNNNNNNNNNNNNNNNNNNNNNNNNNNNNNNNNNNNNNNNNNNNNNNNNNNNNNNNNNNNNNNNNNNNNNNNNNNNNNNNNNNNNNNTCATGCCCCTAAGGTGGCGGTACCTCAGGGTACAATGGTGCCGCTCAATTCATTC
>49442_scaffold25234_31.8
TTATTATTTCCTCTTTTTGTCATCAAGCTTGACAAGCTGGACAGGCGCTGCAGGTATCCTGGTCCACCATTCCCTTACTCGTCTTACCCCTCTATCAGTACTTTCCTTCCTCAAAGGCATGTCTCTTGTAAAACACTCNNNNNNNNNNNNNNNNNNNNNNNNNNNNNNNNNNNNNNNNNNNNNNNNNNNNNNNNNNNNNNNNNNNNNNNNNNNNNNNNNNNNNNNNNNNNNNNTAACATCATATATTTCAGTGGCAGTAATGCAATTACCAGGCCCACCGAAATCAACACCAGACTCAGCTTCTCTGTCGCCTGTGGCGCAACAGCAAAAAGGAGGGCACGTGTTTTGAGAAGAATAATGTTGCCGCTTTGGATGAATGCCTCAGCTTGAGTTATGGCTTCTTGTAACGTCAAAAGC
>49443_scaffold25235_143.5
TTTCAATTCATACTTCATCTACCACCAACTTTTCCTCTTCACCCTCTCGCAATTCTTTTGTTCAAGGCATTTCGTCTCCATCACTCCTCCGAAGTTTCACTTTTGCCGGCCTTTTAGTTTTACCTTTCAGAGGGTGAATTTTGAGACTTGATTAGTTGAGAATGGCGACTGGAAACGTTCCAACTTCATTTACAGGTCNNNNNNNNNNNNNNNNNNNNNNNNNNNNNNNNNNNNNNNNNNNNNNNNNNNNNNNNNNNNNNNNNNNNNNNNNNNNNNNNNNNNNNNNNNNNNNNNNNNNGCAGGAATCAACAAGGCTTGGGGTTTGCCAAAAGTACTGATTTCGTTAGAGTTTCTGACTTGCAAAGNNNNNNNNNNNNNNNNNNNNNNNNNNNNNNNNNNNNNNNNNNNNNNNNNNNNNNNNNNNNNNNNNNNNNNNNNNNNNNNNNNNNNNNNNNNTAAATTTCGCCGAACCAAGGTAGCCGTGATTAGAAGTTCTACAAACCCTGGTTCAGAAACTGTTGAACTTGTTCCTGCATCAGATGGAAGCCCTCTATTAGTTCCTAGGCAGAAGTATTGTGAATCCATGCATAAAACGGTCAGGAGGAAAACCCGCACTGTGATGGTTGGTAACGTGGCGCTAGGTAGTGAGCATCCAATCAGAATTCA
>49444_scaffold25236_28.7
ATTCGGGTTTTGAGGCGGTCGAGTGGTAGTGGCTTTTTTTTTTTTTTTTTNNNNNNNNNNNNNNNNNNNNNNNNNNNNNNNNNNNNNNNNNNNNNNNNNNNNNNNNNNNNNNNNNNNNNNNNNNNNNNNNNNNNNNNNNNNNNNNNNNNNTATATCCCTCCTTGCAAATGGACATGAAATCATGATCGGAATCCCTGTCTCCGATCCCAAGGTCAGGTTTCTCTTCGCCGAACTCCTTCAACACGCCTAATCTCTTCAATTTCCCNNNNNNNNNNNNNNNNNNNNNNNNNNNNNNNNNNNNNNNNNNNNNNNNNNNNNNNNNNNNNNNNNNNNNNNNNNNNNNNNNNNNNNNNNNNNNNNNNNNNNCACCAGGCTTCTTCACGAAACCAGTCGCCTTCTTAGTCCTCGGATCCACCTCGATCTCCGTTCCANNNNNNNNNNNNNNNNNNNNNNNNNNNNNNNNNNNNNNNNNNNNNNNNNNNNNNNNNNNNNNNNNNNNNNNNNNNNNNNNNNNNNNNNNNNNNNTTATCTGCCCCCAAATAATCCTTCACGAACGGCTCCACCATTATCGTCGGATTCGCTGTAATTATAACCTTCCTCTTACACTTCTCGAACACCTCGTAACTATCTGCCCTCACATCACTCGCGTAAAAACGAGGCAGCACGGCGNNNNNNNNNNNNNNNNNNNNNNNNNNNNNNNNNNNNNNNNNNNNNNNNNNNNNNNNNNNNNNNNNNNNNNNNNNNNNNNNNNNNNNNNNNNNNNNNNNNNNNNNNNNNNNNNNTCAATGTCACGCACCTTGAGTCCCGAGTAGGAGATGTAAATCAGCATCTGGATGGCCAGAGCTTCAGA
>49445_scaffold25237_130.0
CCAAAAAGAAAAATGAAGAAAACTACGCGTCAGATATTAATTGCACGATAATACTCCAACATCATGCTATATTAGCAAAAGATTTGAGATGCACAAACATAATACCACAACCTATGTTCCGTTTGGCAAAAGGACAAATGTAGTAAATCTATTCCAACATTGCTGAACCAGTTATACTTCAATTTTGGATGTCCATTGCAAACTCACCCAAGAATAGGGAGGATTCGGGCAATATGCTCTAATGGGACACCATNNNNNNNNNNNNNNNNNNNNNNNNNNNNNNNNNNNNNNNNNNNNNNNNNNNNNNNNNNNNNNNNNNNNNNNNNNNNNNNTGCAGTATTTTTCTTGAGCTCGGGGGTGTTGAATTCATTTTGAGGAAGGATGACAAGTGGGCCATTGTTCTGACTCTTCTCCATTGCCCACCCAGAGTTAGCAACATGGTGCTCAATGAACTTGTCCAANNNNNNNNNNNNNNNNNNNNNNNNNNNNNNNNNNNNNNNNNNNNNNNNNNNNNNNNNNNNNNNNNNNNNNNNNNNNNNNNNNNNNNNNNNNNNNNNNNNNNNNNNNTGATCTTGGGATTTTTTGATAGGTCAGTGAAAGAACATGAATCGCGTATGCTTGAATTGCTTGTTCAAAACCTGGTACGATCTCTATAATGTGACGGCTCTTAGCAGCTTCATCCCA
>49446_scaffold25238_98.7
GGATGGGCCAATTATGACTGTTCGTCGTCTGTGAATGTTTCGACGTCAAATAGTAATGGCCAAACCGAATTTGTGAATGCGGGACTGATTGAAAACAGTTCAGTGGGTTACGAGCCTTATAAGCTAATAATAGAAACCNNNNNNNNNNNNNNNNNNNNNNNNNNNNNNNNNNNNNNNNNNNNNNNNNNNNNNNNNNNNNNNNNNNNNNNNNNNNNNNNNNNNNNNNNNNNCTAGGTTTCTTGCCCCATATAGCGTTCTTTGGTATTTTCCCCTTCTTATGATATGGAATGTGTTATATTTTCTTTTTCCACTTACCTGCCCATATTATTGGTGTCATTGGCAGGTCTGTTTTGTGCACTAGATTGCTTTGTTGGTTCCACATTCTGCTGTATTCATTCCATCATTAGATAGATAGATAGATAG
>49447_scaffold25239_101.6
CCACCTGTACAAAATCGCTGAACAATAGATGAAGCTGGTTCAAACCTTTCCAACTGGGATAGCCGAACGATCACTTTTAAACTCAATAAAGTCTCTCAGAACGTTCACGGGTCGGTTGGCCAAATGCTGCTGGTAAATNNNNNNNNNNNNNNNNNNNNNNNNNNNNNNNNNNNNNNNNNNNNNNNNNNNNNNNNNNNNNNNNNNNNNNNNNNNNNNNNNNNNNNNNNNNNNNNNNNNNNNNNNNNNNAGATTCACTCTTTTGCCGCACAGCTTTGTGCAGTAATTT
>49448_scaffold2524_54.2
GGAGGCAATTTCTTCTTCGGCGGCGATCAAACCGAGGCTGATTCTTTCGCCCAGGCCAACTGCCCCCGATCACGCCCTGTTCTCGTTCCGTTCGCTGAAGCAGANNNNNNNNNNNNNNNNNNNNNNNNNNNNNNNNNNNNNNNNNNNNNNNNNNNNNNNNNNNNNNNNNNNNNNNNNNNNNNNNNNNNNNNNNNNNNNNNNNNNNNNNNNNNNNNNNTGAAAGCGCGTGCGGAGAAGCAGGCTTCTTCAAGCACCATTGATTTCAGCGATCCGGACTGGAAGTCCAAGTACCAGAAGGAGTTCGAAGCCCGCTTCAACATTCCGCACCTCACGGATGTGCTCGAGGACGCCGTTTCCTACCCTTCCACTTTCTGCCTCAGAATGAGGACTCCCGTGAGTTCGGAATTTGCAGAAGGTTATCCATCGGATGAGAAATGGCATGGGTACATTAACGACAATGACAGAGTACTGCTTAAGGTGATACATTATTCATCTCCTACATCTGCGGGTGCCGAGTGTATTGATGGAGACTGTACATGGGTGGAGCAATGGGTTCATCGTGCTGGTCCCCGAGAAAGAATATACTTTAAACCTGAAGATGTTAAAGCAGCAATTGTTACTTGTGGAGGCCTTTGTCCTGGTCTTAATGATGNNNNNNNNNNNNNNNNNNNNNNNNNNNNNNNNNNNNNNNNNNNNNNNNNNNNNNNNNNNNNNNNNNNNNNNNNNNNNNNNNNNNNNNNNNNNNNAAGTCTCGAGATTTATGGCGTCAAAAAGATTGTGGGCATTCCTTTTGGTTATCGTGGATTTTCTGACAGCAGCTTAGCTGAAATGCCATTATCGAGGAAAGTTGTTCAAANNNNNNNNNNNNNNNNNNNNNNNNNNNNNNNNNNNNNNNNNNNNNNNNNNNNNNNNNNNNNNNNNNNNNNNNNNNNNNNNNNNNNNNNNNNNNNNCTGGAGGGAGCTTGCTAGGAGTTTCACGAGGAGGACCTTCAGTTAGCGATATTGTGGACAGCATGGAGGAAAGAGGGATCAATATGCTCTTTGTTCTGGGAGGAAATGGGACACATGCTGGTGCCAATGCCATTCATGAAGAGTGCCGTAAAAGACGAATAAAGGTCGCTGTGGTTGGTGTGCCGAAAACCATAGACAACGATATTATGCTTATGGACAAAACGTTTGGCTTTGACACTGCTGTCGAAGAAGCACAAAGAGCAATAAATTCCGCATATATTGAGGCACATAGTGCTTATCGTGGTATTGGGATAGTGAAATTGATGGGGAGGAGTAGTGGATTTATAGCCATGCAGGCATCCCTTGCTAGTGGTCAGATTGATATATGCTTGATCCCAGAGGTACCATTCAAGTTGCATGGACCACATGGTATCTTAAATCACTTAAAGTACCTGCTTGAAACCAAGGGATCTGCTGTTGTCTGTGTTGCAGAGGGAGCTGGGCAGGATCTTCTTGAGAAAACTAATGCTACAGATGCATCTGGCAATGCTGTACTTAGTGATATCGGTGTTTATATACAACAAGAGGTGAAGAAATTTTTTAAGGAGGCGGGATCCCCAGCAGATGTGAAGTACATTGATCCGACATATATGATCCGTGCATGCCGTGCAAATGCGTCAGATGGAATTCTCTGCACCGTTCTTGGTCAAAATGCTGTTCATGGTGCATTTGCGGGTTATAGTGGAATAACGGTGGGGATATGCAACACACACTACGTGTATTTTCCGATACCAGAAGTGATTGCGCAGCCCAAGGTGGTTGACCCCAACAGCCGAATGTGGCATCGTTGCTTAACATCTACTGGCCAACCTGACTTCATCTAATTCGAAGAAGGGGGAAGTNNNNNNNNNNNNNNNNNNNNNNNNNNNNNNNNNNNNNNNNNNNNNNNNNNNNNNNNNNNNNNNNNNNNNNNNNNNNNNNNNNNNNNNNNNNNNNNNNCCGTTAGTGGACCAGGAGAACATATTGGCCAGCTTCGCTGCGCTCACCCTCTATTTAATGAGTTCGCTGCATTTTTTTNNNNNNNNNNNNNNNNNNNNNNNNNNNNNNNNNNNNNNNNNNNNNNNNNNNNNNNNNNNNNNNNNNNNNNNNNNNNNNNNNNNNNNNNNNNNNNNNNNNNNNNNNNNTATCTTGAATAGCATTACTATCAGTCAGGTAATAAAGTTTCTGAGAGACTGAAAGGAATTTGTTTATGGCATAAAAGAGAAAATCAAGTTGTGAAGGGTCTTGAACCTCT
>49449_scaffold25240_52.9
GTAACATTAAAATATGATAGGGGAAAGACAGATTTAAGAGTTTCTGCTTTTTACTGAATGGTTAAAATGTCAGACAACAACACATTTCACNNNNNNNNNNNNNNNNNNNNNNNNNNNNNNNNNNNNNNNNNNNNNNNNNNNNNNNNNNNNNNNNNNNNNNNNNNNNNNNNNNNNNNNNNNNNNNTTCACCTAAGTTCGGAGATACCCTGTGATACATAAAACTGACCCTTAAGTTAAATTATGTCAACTATCTTAAGGAAGATGAATCTTCACGACTCATTGTGCCGGACATATCATCCNNNNNNNNNNNNNNNNNNNNNNNNNNNNNNNNNNNNNNNNNNNNNNNNNNNNNNNNNNNNNNNNNNNNNNNNNNNNNNNNNCTGCTTTTTCGAGTTCTTATAGCCATCCTCCTCCATAGTCTTAAGTTTGTTCTTTATCGCAGCAATTTTTGTACTTCGACTTGTTTGGGAGGTAGAAAGGCTGAATTTGTGTCCTTCCGCAACATTCTTGGAAGAGTTGGGTTGGTCTTCGAGTGGTGGGTATTTCTCACTTGCAAGTCGAATGACCAAAGGGCGCCCACATGCCATTCTTCCATGCATCTTCTCCTTGGCCAGTATAGCTTCCTGCATGCTCACTCTTTTGAGCTGAACTGAATGAAAGCATAACCACGTGGCTCACCACGTTTAGGGCCACGGGTATGCCACAAGAAGTCTTCAGATAATATCTTTCCATATGG
>49450_scaffold25241_23.6
TTTCGAAGTTTTTTTTCCTGGTTTCTGCTTGGTAAAACTATGTGGGGGTTTTGCCTCACTGGTAAATTAGGAATTCCCTGCGCCAATACGTGCTCATTGTGCTACTCTGATTCTGGATGGTGTCTTCGAATTATTGAGNNNNNNNNNNNNNNNNNNNNNNNNNNNNNNNNNNNNNNNNNNNNNNNNNNNNNNNNNNNNNNNNNNNNNNNNNNNNNNNNNNNNNNNNNNNNNNNNNNNNNNNNNNNNNNNNNAGATCATGGAATGTGTAGAAAGAGCAGGACTATATGTGCTATTTCTGTACCCCACTCTGTATTAT
>49451_scaffold25242_38.7
AAACTCCGAACCTGCCTTAGCTAACTGGAACCCCTCCGTTCCTCCATGTCCACAGCGAAACGTTACCCAGGGCAATTGGGCCGGCGTTCTTTGCTACAATGGCTATGTGTGGGGCCTACAACTCGAGAACATGAACCTNNNNNNNNNNNNNNNNNNNNNNNNNNNNNNNNNNNNNNNNNNNNNNNNNNNNNNNNNNNNNNNNNNNNNNNNNNNNNNNNNNNACAGGGCCAAATTGACGTTGATGCCCTTGCTCCATTACATTTCATGCGGGCTTTCAGCATCATGAACAATAACTTTGAGGGGCCAATGCCAGATTGGAAGAAAATCGGGGCTCTGAAGTCTTTGTATTTATCCAATAATCGGTTCTCG
>49452_scaffold25243_50.1
TCAGCGCACCTGTTTACCATGATTAGTCAACACCAAGCAGCTGCACGTGAATATTTAGAAGCTTATAAATTGATGCCTNNNNNNNNNNNNNNNNNNNNNNNNNNNNNNNNNNNNNNNNNNNNNNNNNNNNNNNNNNNNNNNNNNNNNNNNNNNNNNNNNNNNNNNNNNNNNNNNNNNNNNNNNNNNNNNNNTAAACCTTTGTGTCGGAACTGCCATGATAAACTTGGCCCTTGACATCAGACTTCTAAACAAGCACCAAACTGTATTACAAGGACTTGCTTTCCTCTATAACAATTCCCGGCTTTGCAAAGACAGCCAGGAGTCATTATATAACATTGCTCGGGCATACCATCACATTGGTCTAGTATCTTTGGNNNNNNNNNNNNNNNNNNNNNNNNNNNNNNNNNNNNNNNNNNNNNNNNNNNNNNNNNNNNNNNNNNNNNNNNNNNNNNNNNNNNNNNNNNNNNNNNNNNNNNNNNNNNNNNNNNNNNNNNGGAAATTCGCGAGAAGGATCATCCTATTCCAGTGCTACCAAATGAAAATCCAGATTGTGTGGATAGTAAGAGACCAGGCTACTGTGATCTTCGTAGAGAAGCAGCCTACAATCTGNNNNNNNNNNNNNNNNNNNNNNNNNNNNNNNNNNNNNNNNNNNNNNNNNCTGTGATCTTCGTCGAGAAGCGGCTTACAATCTGCACTTGATCTACAAGAAAAGTGGGGCACTTGATCTTGCCAGGCAGGTCTTGAAAGATCATGTTGTTCTTTGACGTGCACTTAACCAAAGGGCTTGGGCTCTGGGTAATGAANNNNNNNNNNNNNNNNNNNNNNNNNNNNNNNNNNNNNNNNNNNNNNNNNNNNNNNNNNNNNNNNNNNNNNNNNNNNNNNNNNNNNNNNNNNNNNNNNNGGTAGATAAAGCGGTTTTCTGTTATCTTTTTTTCCCTCTCCCATGCAGTTTGATCTCAATCT
>49453_scaffold25244_19.7
TGATAATCTGATTTATCCTAGTCGATTCACTGAAAGATGGCGGGAATGGGGAGATTTGTCTAAGGTATTCTCTGACTATGTTTGCCCATCATATCCGTCAATCCCGCCTTTGGATTTTGCCATGGATGTGTCAAGAATNNNNNNNNNNNNNNNNNNNNNNNNNNNNNNNNNNNNNNNNNNNNNNNNNNNNNNNNNNNNNNNNNNNNNNNNNNNNNNNNNNNNNNNNNNNGAGAATGAGGAACGTAGCTTGTTACATAAGCCACAGTTCAAGTCCAAAT
>49454_scaffold25245_83.9
GGAACTGTTGTGCCGACGAACACCGGCGCAGCTGTAGCAGAGATGCAGCCTGAAAGTGCAGCTTTTGGAAAAGGTGATGCACATACTGCCGTTGATGGTGAAAATCAGAGCTATAATAATGGAAGTAGGTCCAGCAGTNNNNNNNNNNNNNNNNNNNNNNNNNNNNNNNNNNNNNNNNNNNNNNNNNNNNNNNNNNNNNNNNNNNNNNNNNNNNNNNNNNNNNNNNAAGCAGTTCCAGTAGTGATTCTGGATCGTCTTCTGATTCCGATAGTGATAG
>49455_scaffold25246_26.6
CGAGACTGCTGAACCGACTCATTGAACTGTCGACAGAAGCGTTGTCGAAATCGTCGCTATCAACAGACGTGTTATCAAAGTTGCTTTCCGTGTCAGTGTCTCCTCCTCCACGTTCTGATTCCGCATACTCTAACACGANNNNNNNNNNNNNNNNNNNNNNNNNNNNNNNNNNNNNNNNNNNNNNNNNNNNNNNNNNNNNNNNNNNNNNNNNNNNNNNNNNNNNNNNNNNNNNNNNNNNNNNNNNNNNNNNNNNNNNNNNNGGGATTTAGGACTCAAGCTTTCGGTGAGATGGCGTGCAGATGTTTTTCCGAAAGGTGTTT
>49456_scaffold25247_35.5
CCAAAACTAATCGACGCCCTCAGCAATACGAACATTGAGTTTGTTGCATGTGGTGAAAATCACTCTTGTGCTGTTACACTCTCCGGAGACTTGTACACTTGGGGCGATGGTAATTTCGGTATTTTGGGTCATGGAAACNNNNNNNNNNNNNNNNNNNNNNNNNNNNNNNNNNNNNNNNNNNNNNNNNNNNNNNNNNNNNNNNNNNNNNNNNNNNNNNNNNNNNNNNNNNNNNNNNNNNNATGAAGTGAGTCACTGGGTGCCAAAGAGAGTAAACGGTCCACTTGAAGGGATACATGTTTCTTCTATTTCTTG
>49457_scaffold25248_36.9
CCGGTCCGAAGCTCCAGTTATCGACGGAGAATGAGAATCGCCTCCGCCGCCTCCTCCTCAACTCCGGCCGCCCCGCTGCTCCATCTCCGTCTCCGTCGGAAGAATCCCTAACCAAGGAACAGAAGGCCAAGAAGCTCANNNNNNNNNNNNNNNNNNNNNNNNNNNNNNNNNNNNNNNNNNNNNNNNNNNNNNNNNNNNNNNNNNNNNNNNNNNNNNNNNNNNNNNNNNNNNNNNNNNNNNNNCGAGAAGCTCTCTTGCGAGGGCTTCAAAGACGATCAAATCGAACTCTGTCT
>49458_scaffold25249_86.1
TTGCTTACTACCAGAATTTCAATGATCAGATATTCAGACTCCAGTGACATAAATTATAGCATTCAAACACACTANNNNNNNNNNNNNNNNNNNNNNNNNNNNNNNNNNNNNNNNNNNNNNNNNNNNNNNNNNNNNNNNNNNNNNNNNNNNNNNNNNNNNNNNNNNNNNNCTCGATCATATTCTTCTCCACACATATCTCTCTCCTACATGAAACAGAGACTATAACAAAATTATAACAAAATTGCACCAACATTTGGATATATGGCTATAAGAACTTTGTCAAGGAAACGAGCCAGATTCATTTGATCAATTGAACCTGACACTACGACTGCTTTTAGTGTTAATACCAGACGCTTCCCCACNNNNNNNNNNNNNNNNNNNNNNNNNNNNNNNNNNNNNNNNNNNNNNNNNNNNNNNNNNNNNNNNNNNNNNNNNNNNNNNNNNNNNNNNNNNNNNNNNNNNNNNNNNNNNNNNNNNNNNNNNNNNNNNNNNNNTGCTTCAACTTGTACTTCTTCCTAGGATTTTTGATCAGCTTCTTGCGCGCACGAGTTAATCCNNNNNNNNNNNNNNNNNNNNNNNNNNNNNNNNNNNNNNNNNNNNNNNNNNNNNNNNNNNNNNNNNNNNNNNNNNNNNNNNNNNNNNNNNNNNNNNNNNNTCTGTTCTTCTCAATCTGAGTCGTAATATGGCGCTTTCCATCAACTGTAGTTTCTACCATATATGGAACTTCTGGTGTTCTGTAGTACTTGTCAGATTTTGCAGCAAGCTTAGCGNNNNNNNNNNNNNNNNNNNNNNNNNNNNNNNNNNNNNNNNNNNNNNNNNNNNNNNNNNNNNNNNNNNNNNNNNNNNNNNNNNNTCATATTGTCGTTTAACTTGTTTGTAGAATTCCGTTTCGGAATCTGAATCAGGCTGCTCCTCATTATTATTGTCGTAAGCGTCTTCTCCATTACCAGAGAGATTACCATTATCAATATCATTATCATCATCTTCAACGCCATCAAATGAATTAACTCCAGCACCTGCTAAAACTCTTAGCTCATGNNNNNNNNNNNNNNNNNNNNNNNNNNNNNNNNNNNNNNNNNNNNNNNNNNNNNNNNNNNNNNNNNNNNNNNNNNNNNNNNNNNNNNNNNNNNNNNNNNNNNGTCTTTCTCCTAGATCGTCTCGTTTTGGTATATCAGCATCCCCAGAAATAACCTTACGCTTTCTGGAATGACTAGTTAGCTGGCGCAAGATATTACTTCCACCATTTTGAACCCCGTCTACTCCCATGGCTTCGTCATCAAAATCATCTAA
>49459_scaffold2525_73.5
AGAAGAAGAGGCAATTCGGTAACATTCATGGCACCAGGTGAATCCACCCCCAACCAAACATAAAAGGTGGCNNNNNNNNNNNNNNNNNNNNNNNNNNNNNNNNNNNNNNNNNNNNNNNNNNNNNNNNNNNNNNNNNNNNNNNNNNNNNNNNNNNNNNNNNNNNNNNNNNNNNNNNATAGAGTATAGCAACACCAATGACGGCCATTCCAACAACTACCAAAGCTGAAAAACCACCAGCACGAACAGCAATCTGNNNNNNNNNNNNNNNNNNNNNNNNNNNNNNNNNNNNNNNNNNNNNNNNNNNNNNNNNNNNNNNNNNNNNNNNNNNNNNNNNNNNNNNNNNNNNNNNNNNNNNNNNNNNAGCAGATCGTCTTGCAGCACTTGAGACTCGAACATTTGCACGTACAGAGACCCACATCCCCACATATCCAGCNNNNNNNNNNNNNNNNNNNNNNNNNNNNNNNNNNNNNNNNNNNNNNNNNNNNNNNNNNNNNNNNNNNNNNNNNNNNNNNNNNNNNNNAATACCAGAACAAAGAGCCCCAAGGAGAAAAGACGCAACAGTGATGTATGCAGATGTTGTCCTCCCCAAGCCCGAGGATTCTTGCTGTGGAGTTGTACTCCGAAAGAGATAT
>49460_scaffold25250_102.1
CTCATAAACCACGCGACACAAATGGAAAAATGAAATGGAAGTCTCCTCCTACATTTATCTGATCGCTCCCGTCTCTATCGCACACATACTACCAATTTTAATTTCTAACTTTTTTGTTACTTATGTAGTTTGATTCGCCCAATCACTACTGAATTGGACGATTGATAAACTAAACTGAGATTTTGAATTGGGGGAAATGCCAAACCCTAATAACCTAAGCCTCACAATCTCTTCGGCTGGAAACATTACAGATCCACCTGTGATCAGCAGAATCGGAAGGGTTTCCGAATGGTACAACTCAGGATGCAACGGGTTCTGGCGCCATGCTGCTCTTGTTGTACCCTCGGCGTTGCTGGTGTTGTACCTGGCGTATCAGGCCAAACGCAATCTGAAGAAACTCGCTCACCGTAGGTCGTACGTAATGATTGCGTATTACGTTCTTCTATGGTTCACCGCTCTTCTCAATTTGGCCTGGGCTTTTCTTCAGGGATGGCAGTGTGCTGC
>49461_scaffold25251_133.3
TAAAAAAAAACCTCAAAAAGTACGAATTAGATAACAAAAGTACATTGTTCGAACAGCTATGGTTTTCCCAAATTCTAAAATTCAGCAATCATTTGGAAACCATAAAACATGCACGAAAAGGAACACAATTGGGGAAAGAGAGAACAACATAAAAATAAGCATTCCAAGTCCGGTAAAATTGTCGTTCGGTATTATCTTTGTGTNNNNNNNNNNNNNNNNNNNNNNNNNNNNNNNNNNNNNNNNNNNNNNNNNNNNNNNNNNNNNNNNNNNNNNNNNNNNNNNNNNNNNNNNNNNNNNNNNNNNNNNNNNNNNNNNNNNNNNNNNNNNNNNNATCGCACACATTCTACTTGATGTATTGAGAAAC
>49462_scaffold25252_77.0
ATTCAGGTAAAATATTTCTAACAAAAAAAACCATGTCCAGATCGTCTCGCAATCTAATGCTTAAAACAAACAACGATTGCATGATCCCAACCAAAGCAGTCAAAAAGTAACGAATAATAAGGTACATGCTCGAATATGNNNNNNNNNNNNNNNNNNNNNNNNNNNNNNNNNNNNNNNNNNNNNNNNNNNNNNNNNNNNNNNNNNNNNNNNNNNNNNNNNNNNNNNNNNNNNNNNNNNNNNNNNNNNNCCCACCACCTCCTCCTAGTTTAGGTCCCTTAGGTGCAGCACCCTTAGGNNNNNNNNNNNNNNNNNNNNNNNNNNNNNNNNNNNNNNNNNNNNNNNNNNNNNNNNNNNNNNNNNNNNNNNNNNNNNNNNNNNNNNNNNNNNNNNNNNNNNNNNNNNNNNNNNNNNNNNNNNNNNNNCTTAGCTTTCTTCTCATCCTTCGTCTTCTT
>49463_scaffold25253_175.4
CCAGCTTTTCCACTCAGCTTCTGCTTGTTTGAAGGAAGCTGAATCTCTCCAGCAATTTTCTCTTTNNNNNNNNNNNNNNNNNNNNNNNNNNNNNNNNNNNNNNNNNNNNNNNNNNNNNNNNNNNNNNNNNNNNNNNNNNNNNNNNNNNNNNNNNNNNNNNNNNNNNNNNNNNNNNTGTTTCGGACAAGGATTGAACTGTGATCTCTAGGACTTGTCCTTTCAGATTTCCTTCATCCACATTCGGCACAGATATACTAATACGGGCAGGCCCCGAATGCTGAGCCAAAAATNNNNNNNNNNNNNNNNNNNNNNNNNNNNNNNNNNNNNNNNNNNNNNNNNNNNNNNNNNNNNNNNNNNNNNNNNNNNNNNNNNNNNNAAATCCTCAGGAATTAGCATGGCGTCATCAAGCTTCTGCCTCTTGGGCTCCGGTTCCTCAGGCAGGGGGGGTGGAGGAGCCTCCTCAGGTGGAGGTGGCGGTATACCATGTGGCATAGGCTGCGGCATACCTTGTTGCATGCCTTGTTGAGACATAGGAACATGAACGTAAGGCCTGGGACCACCCAAAGGCGTAAAGTGCGATCCAGGTGGTGGGGGAACTGGCATATTCTGTGGATTCATGGGCATAGGTGGCCGGTTCATCATGTATTGCTGTCCGGGCATCATTTGCATGGGAGGAGG
>49464_scaffold25254_88.1
CTAATCGTGGTTTCAGACAGGCGAAAATATAAGAAAATAAACAAACAGGTCATTGATTCAACACTACATCGATGATGTAAGACAACCTATTCCCCAAAGCCAATCAAATTTTCCAAAAACCCATTTTTTAACTAGTAANNNNNNNNNNNNNNNNNNNNNNNNNNNNNNNNNNNNNNNNNNNNNNNNNNNNNNNNNNNNNNNNNNNNNNNNNNNNNNNNNNNNTTGAATTTCCCGCTTCTCAGCAAAGAGTAGTAAGTGAAACAGACACATCTCAACAAAACAAAAAAGAGTCTTTTAGAAAGCCGTCTTCAGGCTTCAACCATTGGTTCGGGATCAGGTGACCCGTCGCTTGATTTGTTGGACTGTCGAA
>49465_scaffold25255_38.4
CGGATCCGGAGCCGTATGATTCTCCGGCTTGTAAAGTATCCACGGCTTCAATCCACCCAGACCCTGTGCCACATACCCAAAAGTCGACCACGAACTAGTCACCAATTTATCCGTCAGGCTAAGTAAATACATTTCCGCNNNNNNNNNNNNNNNNNNNNNNNNNNNNNNNNNNNNNNNNNNNNNNNNNNNNNNNNNNAGGAAAAATTAATATTTCCGCCCACGCCTTTCTATTGTGATCTTGCTTCTCAGTTTGTTGGTACTCTTCGTGACTTGGTTGGTGAACTGAAACCACTTCCCCTGTCTTAGTCGGATATTCCCAGTACAAGTTTCTTATTTCCTCGAAATAACCCGAAT
>49466_scaffold25256_63.9
CCTCAACCACAGATGCTTCCGATTAATCGGAGCAGCTACGGTATGTGGGGCCCACCGCCGCAGTTTCAGAACCCTAACCTCAGCTCTGGTCCTCACAAGCCACCGTCGTCGTTTGGTAAGTCTTTGGGCCCGAGGAACNNNNNNNNNNNNNNNNNNNNNNNNNNNNNNNNNNNNNNNNNNNNNNNNNNNNNNNNNNNNNNNNNNNNNNNNNNNNNNNNNNNNTTGGAAAGGTAAAAAGGGGAATCAATCGAACGATAAGAGGAGAAAGGACTTGCAGAAATCTGTGATGCTTGGTCCGAAAATGGTTAGTGGAGGCACAAGTGGTGTGGTGACTCCGAGTTATAATAGCTATCAACCTCCTATGTTGAATGAACTGCAACAGCAGAATCGATTGAAGACTCGAAATTTCTTTCCTAAAAAGAAGTTTAATA
>49467_scaffold25257_122.3
GCTACAGATTGAGGACTTGCACAGATGAACACCTAAATATTATTTTCATTTCATTCTAATGTGTTAGAGAATTAATCTTCCGCGTAAGTTTATCTTTTCCGTCTCTTTAAATTTTCAATAGTTTCCATCCAAATTGCANNNNNNNNNNNNNNNNNNNNNNNNNNNNNNNNNNNNNNNNNNNNNNNNNNNNNNNNNNNNNNNNNNNNNNNNNNNNNNNNNNNNNNNNNNNNNNNNNNNNNNNNNNAATCTAGTAGAGGCTACTAACCATCCAAATT
>49468_scaffold25258_113.3
CCCCCAGTGACAAATTCCAAAACGATAAATATTTTGGTCTTGCTGCCCATCACCTCATACAGGTTTACAACATTGGGATGTTTGATTAATTTCATCGTTGCTATTTCTCGCCTAATCTGTTCGGCCATTTTGTTTTTAAGGACTTTATTCTTGTCAAGAATCTTCAAAGCTACAGGTTCTCCCGTCTCTGTATTTCTAGCAAATTTCACTTTTGCAAATGTGCCTTCACCAATTGTCCTTCCCACCTCATACTTGCCAATTCTACGCTTAATTTTCGATTGACTCATTGATATCTGGTTTCTCACAAGAAGCAATTTCTGTGACAAGTAAAATTTTCTTGAGCAAAACCGANNNNNNNNNNNNNNNNNNNNNNNNNNNNNNNNNNNNNNNNNNNNNNNNNNNNNNNNNNNNNNNNNNNNNNNNNNNNNNNNNNNNCAGAATGAAATCTCAAGCCAAACCAGCAGCTAAACTAAAAAGGGATCTCATTTCTTAATTCC
>49469_scaffold25259_32.4
GTTCACCGGCGAGAGAGGATTTTTGGGTCCAAATCTGGTTCACAGGCATACCGGGTGTAGGTGCAACAAACACACCTGAACGGGTAACTGTCTTGGGAGTTTCAGCATCAGGAAGGAGTTCAAGATCTTCGTGATCCCNNNNNNNNNNNNNNNNNNNNNNNNNNNNNNNNNNNNNNNNNNNNNNNNNNNNNNNNNNNNNNNNNNNNNNNNNNNNNNNNNNNNNNNNTCCATTCTCCTCCTCGTTTGCGTCTTCTTCATCGAGAATTTTGCTGATGTCACCGTTCTGTAGGTTTTCCACGTCAGCAATATCTAAGGCCTCCCTCCAATCGGCGTCGGCAGCCTCTTCGTAATCCTCAGATGCAGCCACGCCTTGATCGTCAAGACCACCCTCGAAAANNNNNNNNNNNNNNNNNNNNNNNNNNNNNNNNNNNNNNNNNNNNNNNNNNNNNNNNNNNNNNNNNNNNNNNNNNNNNNNNNNNNNNNNNNNNNNNNNNNNNNNNNNNNNNNNNNNNNNNNNNNNNNNNTTAACAGAGGCCAGTCTCCTGCACATAGAATCGGACTCGGTGGAATCAAAGCAGAAGCTTTTCTCCCTTCAGGCAAAGAAGGAACATTATCTCCAAGTTCTGTTGCTAACCCTTCAGCTATGTCGTTCAGGCCATGGACTGAGGCTGCGGCATAAGCGAGAGGTAAATGGCCAGTGGTTTCTAATATCTTGACGCGCTCACGAACGTCACCGAGATACAACGCATCATGAAAGTGGCCCATGACGTCATTCTTGAC
>49470_scaffold2526_66.9
CGGGGTTCATTGATTAACTCCCAAGCAAAAATAGTTGGATCGTCCCTGTACACAACTCCGGTCAATGTATTCTTCCTTGTTAGAATAGTCTTGACATAATTNNNNNNNNNNNNNNNNNNNNNNNNNNNNNNNNNNNNNNNNNNNNNNNNNNNNNNNNNNNNNNNNNNNNNNNNNNNNNNNNNNNNNNNNNNNNNNNNNNNNNNNNNNNNNNNNNNNNNNNCTCTTCCCATGCCCACTTCACGTATTGAGTCTTTCCTCCATACGCNNNNNNNNNNNNNNNNNNNNNNNNNNNNNNNNNNNNNNNNNNNNNNNNNNNNNNNNNNNNNNNNNNNNNNNNNNNNNNNNNNNNNNNNNNNNNNNNNNNNNNNNNNNNNCACCAAGCACAGTATCAACCTTATTCCATGGTACCTTGATTCTGCAATAACATGATCCAATGCCTTGAATACCCCTTCATCGAATCGACCAGGAGAGATTTGCAGNNNNNNNNNNNNNNNNNNNNNNNNNNNNNNNNNNNNNNNNNNNNNNNNNNNNNNNNNNNNNNNNNNNNNNNNNNNNNNNNNNNNNNNNNNNGCACCATCATTAAACGCCCAAGTTCTACAAACAGTNNNNNNNNNNNNNNNNNNNNNNNNNNNNNNNNNNNNNNNNNNNNNNNNNNNNNNNNNNNNNNNNNNNNNNNNNNNNNNNNNNNNNNNNNNNNNNNNNNNNNNNNNNNNNNNNCGCACCAGCTTGAAGAACCGTTCTGATCCTATGTTTGCGAGA
>49471_scaffold25260_118.6
AGGTTTTATTTTAGCGGCAACTGGACGGTTAGGGTCTTAACATGAAAAACGTCGAAATGGAAGTTTGTAGGATGTTTGGACTCTGCAGCTGACCGACGAGGTACAAGAGGTGCTTGAGGGAGCCAAAGTGCTCAAATGNNNNNNNNNNNNNNNNNNNNNNNNNNNNNNNNNNNNNNNNNNNNNNNNNNNNNNNNNNNNNNNNNNNNNNNNNNNNNNNNNNNNNNNNNNNNNNGCTCAGAGAACTTGCAGAGGTTCAGTACANACTCAGAACTTGCAGAGGTTCAGTACA
>49472_scaffold25261_52.3
CACTAAGCAAATAAAGTTTCAATCAGTTCCCACTTGGATGTTGTCCTCTGTCAACGACTTTGAGAAAAGTCCCAGAAAACATCTACAAGAAATTGGAGTCACTGCTGGAGGGATTTATTTGTTTGCAATCGTATAAAANNNNNNNNNNNNNNNNNNNNNNNNNNNNNNNNNNNNNNNNNNNNNNNNNNNNNNNNNNNNNNNNNNNNNNNNNNNNNNNNNNNNNNNNNNNNNNNNNNNNNNNNNNNNNTGGAGAAGTATGATCTCATTTTGTCCTCAGAGTTTTGGCAACATGTTTCAGGTTAGACAANNNNNNNNNNNNNNNNNNNNNNNNNNNNNNNNNNNNNNNNNNNNNNNNNNNNNNNNNNNNNNNNNNNNNNNNNNNNNNNNNNNNNNNNNNNNNNNNNNNNNNNNNCTTGCAAGGGGTCACAAGCATGATTGGCTGATACTGATTCTGCTTGTTATCATAGACATTATTCTGAATGTCATTCACCCGTTTTACCGTTTTGTTAGCGTAGACATGATGACTGATCTTAAATACCCTTTTCAAGATAACACAGTCCCAGTGTGGGCTGTTCCTATNNNNNNNNNNNNNNNNNNNNNNNNNNNNNNNNNNNNNNNNNNNNNNNNNNNNNNNNNNNNNNNNNNNNNNNNNNNNNNNNNNNNNNNNNNNNNTTTTGCTTCCTATTTTCATTTTCACCATCTACTATCTTCGGAGGAGAGATGTCTATG
>49473_scaffold25262_52.0
AAATATAGAAACGAAAATGGCGACTGTGAAATTGGACGAATCTTCATCATCGTCGTCGTCAATCACTGCTCCACTGGGACCTTCTCGTTTCAATCATACTCCGTATTACTGCGAGGAGAATGTATACATGCTTTGCAAGAAGTTGTGTGAGGATGGGATAGCCAAATCAGACGGTTCCGATTTATTCGTTGTCTTCATTTCCAATGAAAAGAAGCAGATTCCATTGTGGAATCAGAAGGCAAGTCACAGAGCTGATGGGGTGATTCTCTGGGATTATCATGTTATCTGTGTGCAAAAAAGAAAGGAAATNNNNNNNNNNNNNNNNNNNNNNNNNNNNNNNNNNNNNNNNNNNNNNNNNNNNNNNNNNNNNNNNNNNNNNNNNNNNNNNNNNNNNNNNNGCCTCATCTTGTGTGGGATTTAGATTCAAGTCTACCCCTTCCATCTCCACTAGCCAAATATGTGGCTGAAACNNNNNNNNNNNNNNNNNNNNNNNNNNNNNNNNNNNNNNNNNNNNNNNNNNNNNNNNNNNNNNNNNNNNNNNNNNNNNNNNNNNNNNNNNNNNNNNNNNNNNNNNNCTCGTTTCAGCTGTTTTCCGAGTTTCAGAGGAACTTCCGAATTGTACACGCGCTGCTATTCCTGCGATCTTTTGCNNNNNNNNNNNNNNNNNNNNNNNNNNNNNNNNNNNNNNNNNNNNNNNNNNNNNNNNNNNNNNNNNNNNNNNNNNNNNNNNNNNNNNNNNNNNNNNNNNNNNNNNNNNNNNNNNNNNNNNNNNNTGGGTTTTTCCACCACCTTCACATGAAGTGCTTGTTGCTGAAGATGGAACTGTTCACAATTTGAATGAGTACATGGATGTGCCTTCTGCCGATGCTGTAAAACTCATTGGACCCGATACTGTTGATGTTGTTTTCGCCCAAAAACTTGGTGTCATAGTGGGTGAAACACAATTAGAGGAATTCTTTTCGCAGA
>49474_scaffold25263_150.0
CAATCATGGACTCATGGTAAAGTGGTGGTTAAAATCAATTTCTGAGGATCAGTTTCGCTGTAGGTGGGAAAACAACAGCCATGGCTTCAACAAGCTCACTCATTGTCGCTCAAATTCTCCCTCCGCACTCCTCTCCCCGAAAGGCGCACGCCGGACAGCATGCGCTGGCGGCGCTTCCAACTCGCAGGCAGTGCTTACTGCTGCTCACTGCAACGACGGCGTTTAAGGCTATGGAGATGCCGTCAACAGCGAAAGACATTCCGCTGTTTGGGCTAAGGCAAGGCCTCCGAAAGGCGGAAGAAATAGTCGAGGAAGGATTCGAGGCAGCAGATAAGGGAATCGTTGCGGCAGAGAAGGGGGTGGAGGCGGCGGGGAAAGGGCTAGAATCGNNNNNNNNNNNNNNNNNNNNNNNNNNNNNNNNNNNNNNNNNNNNNNNNNNNNNNNNNNGGAGATCGAGACGGCCGTTAGCTTCAGCGGGCTGGCTCAAGCTGGAGCGGTGGCGGGGGCGGAGGTGCTCGGAGTGTTAATTGCTTCTTCAGTTGTGAACGGGATTTTAGGGCCAGAAGCTCAGAAATAAACGAATTATATTAATAATGATATTTAATTTTACTGTTATATGTTCAATTCTTCATCCTTTTATCTGAATAGTAGTATCTTTTCTGATTGGGAATTTCTCACTGGTAGCTGGTAGGCTGAATAATTGTTTTAAGGATTGATTTATCATAATGGCTATAGAACATTTACAGAGAAGACTGCTTATTTGATGTGAAAA
>49475_scaffold25264_28.9
CAAAGATTTTACTCCGGCGCCCAGGTATATTACGATGGTCGCTTCCACATCGTAGCTGACCCGTTGCGGCATTTTACCGATGCTCTGCAGTCTTTAACGAACCCAATTGGTACGGTCATTGATAAGTTATTGATAGGGNNNNNNNNNNNNNNNNNNNNNNNNNNNNNNNNNNNNNNNNNNNNNNNNNNNNNNNNNNNNNNNNNNNNNNNNNNNNNNNNNTCAAAGTTTTGACTCAGTCCGATTATGAGATTTTGACCTCGAATGAAACTAAAACTATTGATTTGTTGCGGAAAATTGGATTTTCGGAAGCAATCTTGGACCGCTTCTTCCGTCCATTTTTCGGAGGGGTTTTCTTCGACAGGGATCTGGAA
>49476_scaffold25265_41.9
GAAAACACAAACACACTATCTCCTCCGTCAAACTCTTCTCATACATAATACATCAATTTCAGAGAGTTACAAACCCAAAAAATAGCAGAAAAATAAAACTAACACGGAGACCACTATAAAACAACTAAAAGAATCAAANNNNNNNNNNNNNNNNNNNNNNNNNNNNNNNNNNNNNNNNNNNNNNNNNNNNNNNNNNNNNNNNNNNNNNNNNNNNNNNNNNNNNNNNNNNNNNNNNNNNNNNNNNNNNCAAAGCTCATCGTGATGTTGTAGCAGCTTAAGGTGCTGGAACACTTTCATCATAATAAAACTCTTGAATATACTGCGTTTAGTTTATGGCACTACTACTTCCAGCATCTCGAGCAAAATTTTGAAATTATGGGTGACAAACAAAACAAACATTCGTACTCTGTTCTAGTGCTTGTGAAGCTTTTATTTTGTGTTCCGTCCTAAGAAATTGCCAGTGTTCGCTGAGAATAAAACCGTTTCCTCCACTTGATGTCTGCCAAATTGAGCCTTTGATCTTTTTTTGATACTTTCACATTACAACATTGTCACTTGATTTTCTTGCACGGAGCTCCACAAAAATTGGAATTCAAAGAAAAAC
>49477_scaffold25266_29.7
CGTTATCTTGATACTGGACAAGTGTTGATTGAGAGTGCATGCTCCGTTGACCGTGTTGAGGAAGCTTTAAGTACATTACTTCCCATGCTTCCTGACGTCCATTATTTTCGTTTCGATCCAGTTGATGAACGATGTGATNNNNNNNNNNNNNNNNNNNNNNNNNNNNNNNNNNNNNNNNNNNNNNNNNNNNNNNNNNNNNNNNNNNNNNNNNNNNNNNNNNNNNNNNNNNNNNNNNGATATGGAGCTCGATGAAACTGATCCAGCAGTCTGGTCAAAATTAGAAGGTGCCACAGATGAGTACATTCAGAACAACTCTATCACTTTCAAGAATCTAACTGAACGATTACTCGAATCTCCACATGACAAGAAATTATCAGATAGTTTGAAGTGTCAGCAGCTGTTCAAAGCAAAAGTTCCTAATGAGAACAGACCCTTCTTG
>49478_scaffold25267_36.2
TTCACAGTCAGGTTTAGGGAATAGTGGCGTGTGGAACTGGACATCTTCCGTGTTCACTGCGATAACTGCTGCATCTAATCTTGCCTCTGGATCTTTACATGTCCCTGCTGAACAACAACACGTGGAAACCAAATTTAATGCAACAATATCAAGATCATCTATTCTCTTATCCTTCATTGATGAAGAACAGGAACAGTCCCCGCAAATGAAGGATGAGAGGGCCAACTCCGATGTTTATGTTCATACTGTTTGTGCACAATTTTCGAACCTA
>49479_scaffold25268_71.0
CGAGAACCCATCTTATATCATCACTGTTGCGTAGGAATTGAAATAATTGAGGAGTTCATCCTTTTCGCTGAAACCCGTTTCTAATATTTGATCAATCGTATAGTTCAACAGCACTGATGAGTGGGTCTCACGAGAAATCAACGTTACGTACAGAGCCTTCGTTTTGCATATACAGTGCGGACGACAAGTTTGTTGTAGAGACAGATAACGAGGACCTAATCAAAGAGAATTTGGTCGAAAATGGGGGAAAATTCGACACTGGAAAGAGTATAGAGACCCAGTTTAGCTTTGGCAAGAACGCGTTGCAGATGGTTATCGAGGATGAGGAGGTGTCACCAAGTCGATTTCAAGATCTTAAGATTGAAAATCGAGGCGAATCGACGAAAGATTTGAGCTTTTCTGACGATAGTGGTGACCCTGATAAGTATTANNNNNNNNNNNNNNNNNNNNNNNNNNNNNNNNNNNNNNNNNNNNNNNNNNNNNNNNNNNNNNNNNNNNNNNNNNNNNNNGACGACGATTCGTGAGAATCCTTCCGACCCTTTGGTTTTGAGGAACTACGCCCAGTATCTGGAGTCCAAAGGAGATCTTGTTGGAGCTGAGAAATACTATTTCCATGCTACGCTANNNNNNNNNNNNNNNNNNNNNNNNNNNNNNNNNNNNNNNNNNNNNNNNNNNNNNNNNNNNNNNNNNNNNNNNNNNNNNNNNNNNNNNNNNNNNNNNNNNNNNTGAAGTTGGTGTGGGAGCTCCATCACGACCACAAGAAAGCTTTGTCTTGTTTTGAAAGGGCTATACAAG
>49480_scaffold25269_49.7
AGGGGTTAAGGATTCGTCAACCTATGTGTCAACTCAGTTCCTTTTGGGCCTTATGTCGAATCCCACATTGGTTAGGAACGTTGCTTTGGTCGGCAACTTGCAACACGGGAAGACGACTTTCATGGACATGTTGGTTGANNNNNNNNNNNNNNNNNNNNNNNNNNNNNNNNNNNNNNNNNNNNNNNNNNNNNNNNNNNNNNNNNNNNNNNNNNNNNNNNNNNNNNNNNNNNNNNNNNNNNNNNNNNNNNNNNNNNNAACACATGAGGTATACTGATACGAGAATAGACGAGCAGGAGAGGAGGATATCCATTAAGGCCGTTCCTATGTCGCTTGTTCTTGAGGACAGCAATTCGAAATCTTACCTTTGCAATGTTATGGATACTCCTGGTCATGTTAACTTTTCTGATGAGATGTCGGCTGCTCTACGGCTTGCTGATGGCGCGGTCTTGATTGTAGATGCTGCTGAAGGAGTCATGGTAAATACAGAGAGGGCGATACGCCACGCAATCCAGGAGCGCATCCCAATAGTAGTTGTCATAAACAAGTTTGACAGGTTGATAACCGAACTCAAGTTACCCCCAAAGGATGCCTACCATAAACTACGGCACACGATTGAAGTGATTAACAACCATATAACTGCCGCTTCTTCAACAGCTGGAAATGCTCGAGTAATAGATCCTGCTTTTGGAAACGTCTGTTTTGCAAGTGCCACTGCAGGATGGTCCTTTACGCTACAGTCATTCGCAAAGTTATACGTCAAGTTGCACGGTGTTCCTTTTGACGCCAATAAGTTTGCTAAGCGGTTGTGGGGAGATTTTTACTTTGAC
>49481_scaffold2527_23.2
TTTTCACAAGCAGCTGGTGATCACAATTCTGACACTTCGAAAATGGTGGAGCATAAATCTTTTGAATAATCCCATCTCTTCTGTTCTTCAGCTCATTTTCANNNNNNNNNNNNNNNNNNNNNNNNNNNNNNNNNNNNNNNNNNNNNNNNNNNNNNNNNNNNNNNNNNNNNNNNNNNNNNNNNNNNNNNNNNNNNNNNNNTGCCAAGTCAATCCACGTCCAAACATCAAGCCCTGAATCCAACACAAATGAACGGAA
>49482_scaffold25270_161.0
CCGCCACCACCAAATACAAGGATTGAAGATGTATCCTTGTAATCAACCTTTACACCGAGGTCCTCCAAAAGCTTAAACAGCTGCGTATCATCAGTCAATGAACCATCTTGCGTCACTTCATTCGTCTGACTGTCATAATCTTCCTTCTCGTCCTCAACCGGCATAGTATCATCCGAAGTTACAATACCATCAAAACGGGGTTCATTTTCGAAGTATGCGGTTGTGTCGGTCGAGGTTTCGTTCGATGGCGTTGACCTCAGAAACGAATTCCTGTAATATTGCAATCCGATTCCGGTTCGGGACGTTGTACTTACTGGAAGATGGGTTTTGGTAGATTGAAGAGGAATGGACTTGGGCGAGAGCAGGGTAAGGGTAGAGATGCCTCGGGCAGTGTACAGC
>49483_scaffold25271_53.7
TCCAAATAGACCTCGTTCATAAATAACAGGAAGCGTATCAGGAGCATCTATGGCCACAATGTTCATAACCCACAAATTCTTTTCTCTCAGAGCAGCAGCAAATCCTCCATAGACGGCTCGCATGTCCATGACGTTTCTNNNNNNNNNNNNNNNNNNNNNNNNNNNNNNNNNNNNNNNNNNNNNNNNNNNNNNNNNNNNNNNNNNNNNNNNNNNNNNNNNNNNNNNNNNNNNNNNNNNNNNNNNNAATCCCCAGTCCCTTAATATATGACGTGTCAACGACACGTTTCCA
>49484_scaffold25272_63.7
TCTGGATTTTGGTTTCACCAACAACACCTACATCGACTGTCACCCAATCTGAATTTATTGGGTTACCCGTTTCACACTCGACAACTGAATAGCCAGCCTGTCCATCGAAATCAAAACTTAATTGGTGATTCTACATTGNNNNNNNNNNNNNNNNNNNNNNNNNNNNNNNNNNNNNNNNNNNNNNNNNNNNNNNNNNNNNNNNNNNNNNNNNNNNNNNNNNNNNNNNNCCTTTCTGTCCAGTTCCTCAGATAAAACCATGGAAGACAAATGAACAGAATGTCTCCATTAACTGGTTTCACAGCTCCCCTCATTCACTCGAGCCCTTTACTCCTGTCCTTGCCAAAGAGAAGCTCTTGACAGGTCCCACAAACGGCACTCCACCTTCTCAGAAGAGATTTCTCGTATTTGACAAATCTGGTGATAAAACNNNNNNNNNNNNNNNNNNNNNNNNNNNNNNNNNNNNNNNNNNNNNNNNNNNNNNNNNNNNNNNNNNNNNNNNNNNNNTGATATACAACTCTGGTGTCGAAACCGCTGTTCAACGTGGGACCTGTTGTTTCGCGACACCTCCCACCACTCATGATTTGAATAAGAAAGGACCTCCTGATAGTGTATATCATTTTAGGCCTATTATAGAGGATGATGAACATGGAGAAGAGAAGTTTGAGAAAGATGAAATGCGTGAAGATANNNNNNNNNNNNNNNNNNNNNNNNNNNNNNNNNNNNNNNNNNNNNNNNNNNNNNNNNNNNNNNNNNNNNNNNNNNNNNNNNNNNNAGAAGAATTAAACGCTTTGCTCTACTCTGGTTACGGCAGCTATCTTTCGGAGGACGATGAAGAAACGAGCACTGGTCATTCTCCTAGTACAATGACTGACAATGGCGTAAAGGATTCAGACGAGGAAACAGGTGAAGAAGTTGTTAGTTCTTATGGGCCAATCAAAAGACAGAAACTTGAGAGTGGAAGCTTTGTTAAAAACAGTGTGTTGTTTAATTTGGAAGATGATGCAGAGTCGNNNNNNNNNNNNNNNNNNNNNNNNNNNNNNNNNNNNNNNNNNNNNNNNNNNNNNNNNNNNNNNNNNNNNNNNAGCACTGGTACTTTTTGCAATAAAAAAATTATGGAAAACGTTAGTTTAACGTCTGGTGGGAAAAGAAAGAGGAAAGAGAGAATAAGCGAGACTGTGAGCATTCTGCAGAGCGTAATTCCTAATNNNNNNNNNNNNNNNNNNNNNNNNNNNNNNNNNNNNNNNNNNNNNNNNNNNNNNNNNNNNNNNNNNNNNNNNNNNNNNNNNNNNNNNNNNNNNNNNNNNNNNNNNNNNNNNCGAATGGTAAGGATGCGATTGTTGTTATAGATGAAGCGATNNNNNNNNNNNNNNNNNNNNNNNNNNNNNNNNNNNNNNNNNNNNNNNNNNNNNNNNNNNNNNNNNNNNNNNNNNNNNNNNNNNNNNNNNNNNNNNNNNNNNNNNNNNNNNNNNNNNNNNNNNNTGATGCTCTCTAATTGTTTCTGCATTCCTTGTTTCATGAATAACAGCAGTAATAAGTATTTCATTCTTTTTATAAGTTAGTCAATTGTTTATGGGAATGATTAGCTGTGGAGCTGGTGCACAGCAGATAACTGTGGTTTCCTTTAGTTGGGATCTGAAACCGTATAAAGAAGATGGCTGAAAGTCTTCTTTGGAGTCCATAGCCATGACTGAGTTTGAATNNNNNNNNNNNNNNNNNNNNNNNNNNNNNNNNNNNNNNNNNNNNNNNNNNNNNNNNNNNNNNNNNNNNNNNNNNNNNNNNNNNNNNNNNNNNNNNNNNNNNNNNNNNNNNNNNNNNNNNNNNNNNNNNAAGAATATTTTCGGAAAGTGTCATCAAGCTATACCTTTTGGAAATTCTCAAAAGAGACTTTATCACTTGGAATTCAAGAATGGCGTACAACGTGGGTACCGATTCAATTTCGCTTCAAGTATTTCGTCTTTGCAGACTTCCGAGCTCATTTTGTGGACGAAATTGCCCCTGGTTGTAATCGCAAGACTTCCACGATCAGTGGAAGACAGTCCTTAGTGACTCTCTATGGACCCATTTGATCTCTGAAATCTACA
>49485_scaffold25273_46.2
CGGAGATTTATGCCGTTACCAGACGATCGATTACCTGGAAGATGCCAACCTCTCGCCTACCCAGAGGCAGTCCTCCTCGTAAATCCTGTGGAGCCAGAGCTTAAAGGAGAAGTTGATGACAAGTACCAGTATTCGTGTNNNNNNNNNNNNNNNNNNNNNNNNNNNNNNNNNNNNNNNNNNNNNNNNNNNNNNNNNNNNNNNNNNNNNNNNNNNNNNNNNNNCTCAAAGTCCATGGTTGGATCTCCACACATCCACCTATCGGGTTCTGGCAGATCACACCCAGTGATGAGTTCCGCNNNNNNNNNNNNNNNNNNNNNNNNNNNNNNNNNNNNNNNNNNNNNNNNNNNNNNNNNNNNNNNNNNNNNNNNNNNNNNNNNNNNNNNNNNNNNNNNNNCCCCTCAAACAAAATCTCACCTCCCATGTGGGACCCACAACTCTTGCTGTTTTTCNNNNNNNNNNNNNNNNNNNNNNNNNNNNNNNNNNNNNNNNNNNNNNNNNNNNNNNNNNNNNNNNNNNNNNNNNNTGGTCACTATGCTGGAGATGACCTGGTTCCAAAATTTGGTCAGGGTGAGCCATGGAAGAAAGTTTTTGGCCCAGTTTTCATGTATTGTAACTCTGTGAGGGATGGAGAGGATCCACTAGCTTTNNNNNNNNNNNNNNNNNNNNNNNNNNNNNNNNNNNNNNNNNNNNNNNNNNNNNNNNNNNNNNNNNNNNNNNNNNNNNNNNNNNNNNNNNNNNNNNGTGGGATGACGCCAAAAGACAGATGTCAATTGAGGTCGAAAGCTGGCCTTATAGCTTTCCAGCATCAGAAGACTA
>49486_scaffold25274_46.8
CCAATTGCCTCTCTGTATCTGTGCACATTGCAGCTATGTCATATATGCCTTTGTTCGTAAGCATTCTAATGATTCTTTGAACAATCCTTCGACCAATTCCCCTTCCCTGTAAAGCAGGGTGAACCATGACATCATATANNNNNNNNNNNNNNNNNNNNNNNNNNNNNNNNNNNNNNNNNNNNNNNNNNNNNNNNNNNNNNNNNNNNNNNNNNNNNNNNNNNNNNNNNNNGTGAGTGCAAAATCCGTGACGGCGCGGCCAAACCCTATCAACTGCCCATTCTCCGGCGTAACCGGCGCCATGATCCTAATCCACTCTCCACCAATACCGGCCGAAATTGAAATTGAAATTGAAGATTGGGTCGTCATATATTCGGGCTTCGTGNNNNNNNNNNNNNNNNNNNNNNNNNNNNNNNNNNNNNNNNNNNNNNNNNNNNNNNNNNNNNNNNNNNNNNNNNNNNNNNNNNNNNNNNNNNNNNNNNNNNNNNNNNGGGAAATGGCGGTGCGGAGCTTGAGTAAGTCCACTGGCTCGACTCTGCCGGCGGCATCAACGATGGGGAATCGGTGGCAGGAGTGGTGGCAGAGGGTGTAGAGCTCTCTGAGCTGGTGCGGATTTACATGGAGAGCGTTTGTGGATATGAATATCGGCGGCGGAGCAGCGGAGGTGGGTTTCAAGTGGGCGGCTGTTTTGAGTGATGAAGG
>49487_scaffold25275_37.3
GGATACTTTAACAGCTGTTACTGGAGCAGTAGTTCCGTTCCATCACACAGTTGTGTATGAAGGAGGCGTCAGCAACTTGGTTTTAGGNNNNNNNNNNNNNNNNNNNNNNNNNNNNNNNNNNNNNNNNNNNNNNNNNNNNNNNNNNNNNNNNNNNNNNNNNNNNNNNNNNNNNNNNNNNNNNCCCATTGTGGGATGGTTGCAGCTGCTAGATGGATTGCGAAGCTTGCAACTCCCCGTATTCTTGAGTCGCTTAACGATCACCCTGATTATAAACTTAAGATTGTTGGGCATTCTCTTGGCGGAGGCACTGCAGCCCTGTTAACTTACGTTTTGCGCGAACGAAAAGAATTGTCAAGTGCAACATGTGTTGCATTTGCTCCAGCTGCTTGTATGACGTGGGAACTGGCTGAATCAGGA
>49488_scaffold25276_173.3
TCCTCCAGATTGCTGAATTCCAGAAAATGTGTTGGCCTATGCTCCTCGTGATAATACTCCCNNNNNNNNNNNNNNNNNNNNNNNNNNNNNNNNNNNNNNNNNNNNNNNNNNNNNNNNNNNNNNNNNNNNNNNNNNNNNNNNNNNNNNNNNNNNNNGTGGCGAACCCAATTTCAACCCGTAGCTCATGCTTGCTGTATGCTTCACTCCCATAAAGTTGTAATTCCACGGGCCGTTATCAGGTATCATATAGAAACCAAGAAACCGGTCACTNNNNNNNNNNNNNNNNNNNNNNNNNNNNNNNNNNNNNNNNNNNNNNNNNNNNNNNNNNNNNNNNNNNNNNNNNNNNNNNNNNNNNNNNNNNNNGTAGTAAGTAGGAAGGTAACCGTGGGGATTGCTTGCAGCGTCACTGTTGCTCTTTCCCCATTCGTATCCTGATGGGGTCAGCTTGTATGCGGTCAACGAGCAAGAACCCGGAGTGAAACTGCAGGTCAGAATTATGCACTTCTCCCCNNNNNNNNNNNNNNNNNNNNNNNNNNNNNNNNNNNNNNNNNNNNNNNNNNNNNNNNNNNNNNNNNNNNNNNNNNNNNNNNNNNNNNNNNNNNNNNNNNATTTAACAGTATCTTAGCATGTGCCGCTAAATCCTGTGGTGACAGCTGTGGAA
>49489_scaffold25277_33.8
CAGAAACAGGGCTAATGTTTTCATACTTGGACAACTTCCATCAAGAAGCTCAGCAAATCGATGAATTTTGCTGGTCGCAGAAGCCCAGTTCGCCGTTGGGCATACCAAGCAACCACATTATTCAGACATCCACAATATNNNNNNNNNNNNNNNNNNNNNNNNNNNNNNNNNNNNNNNNNNNNNNNNNNNNNNNNNNNNNNNNNNNNNNNNNNNNNNNNNNNNNTACAATATCCGATTACTACCTTGGAGAAGAAGGAGATCTATTCAACGCTC
>49490_scaffold25278_129.1
ATCTGGATATTCAAAGGGTTTCGGTTTTGTAAAATATGCAACTTTGGAAGATGCCGAATCAGGGATCAAGGGCATGGATGGCCAGTTTCTGGATGGATGGGTTATCTTTGCGGAGTATGCTAGGCCAAGACCTCCTCTNNNNNNNNNNNNNNNNNNNNNNNNNNNNNNNNNNNNNNNNNNNNNNNNNNNNNNNNNNNNNNNNNNNNNNNNNNNNCCCCAGTCTCAACAACAATATGCCTCCAAATCAGTACTGATTNNNNNNNNNNNNNNNNNNNNNNNNNNNNNNNNNNNNNNNNNNNNNNNNNNNNNNNNNNNNNNNNNNNCATTTTTCAACATGTACTACCTTTGAGCACAACCATCATTTGTATTTGTATTCTGAATCATTATTTTGATTCAAAACGAATAAGCATTCAGTACTCAATTCAGTTATAGCTCAAATTAATGTTATGGTGAAGTCCATGATATGCTTTCGTAATAATTAATGATTTCTATTGCTCGGTATTGTGGACTGATGGGTTTCCACGACATTAATGAATTTGCTTTCCTGTGGAGGCAACTTGATAAAATCGACGACCTGTCTCTGTAAA
>49491_scaffold25279_26.7
GAAAATCCCAACCACAAACAGAACAGACTTTCGCCATTCTTCATTAGCAAAATTGAACAGTATTTCAGCCAATTCTTAGCAGTCTACAAAAAAAGAACTCATTACACACATTGATGCGTTTAAATCTGTGAGGTGCACGCATTAATGGCACACGCACGCATCAATGACAAGATTTGAAAGGGGGAAGGAGATGAGACGGTGATTGCATCAATGGTGGAACAAAAGTCACTGATGGNNNNNNNNNNNNNNNNNNNNNNNNNNNNNNNNNNNNNNNNNNNNNNNNNNNNNNNNNNNNNNNNNNNNNNNNNNNNNNNNNNNNNNNNNNNNNNNNNNNNNNNNNNNNNNNNNNNNNNNNNATAAAAGGAACCATAAAAGTCATTGATACGTATAACAAAAAATCATTNNNNNNNNNNNNNNNNNNNNNNNNNNNNNNNNNNNNNNNNNNNNNNNNNNNNNNNNNNNNNNNNNNNNNNNNNNNNNNNNNNNNNNNNNNNNNNNNNNNNNNNNNNNNNNNNNCTTGCACGGTCAATTCGGAATGGGCTCGGGAGGTAGCAGCAGTGATG
>49492_scaffold2528_129.4
CACCACTCTAACAAAAATGGCGGCCTCACTGAAACCCTCACCACCAACCACCACCACCGCCTCATGGATCCGACACCGCCCCCTAACCACCACCCCCTTCACCAACCTACAAACTCGCCGCCGGTTCATCGTCCTATCAATGGACGCCAAACCAACGATCCTCGTTGCCGAAAAGCTGGGCCAAGCCGGATTAAACCTCCTGAAGGAGTTCGCCAACGTCGACTGCTCCTACAACCTCAGTCCGGAGGAACTCAACACCAAGATCTCCCTCTGCGACGCCCTCATCGTCAGGAGCGGCACCAAAGTCAGTCGCGACGTGTTCGAGTCGTCCGCCGGACGGTTGAAGGTCGTAGGGAGAGCCGGCGTTGGAATTGATAATGTGGATCTGGCNNNNNNNNNNNNNNNNNNNNNNNNNNNNNNNNNNNNNNNNNNNNNNNNNNNNNNNNNNNNNNNNNNNNNNNNNNNNNAGCCGCGACGGAGCACGGGTGCTTGGTGGTGAACGCGCCGACGGCGAACACTGTTGCCGCCGCGGAGCATGGGATCGCNNNNNNNNNNNNNNNNNNNNNNNNNNNNNNNNNNNNNNNNNNNNNNNNNNNNNNNNNNNNNNNNNNNNNNNNNNNNNNNNNNTCTGTTGACGGCGATGGCGAGGAACGTTGCCCAGGCGGACGCGTCGACAAAAGCTGGTAAATGGGAGAGGAANNNNNNNNNNNNNNNNNNNNNNNNNNNNNNNNNNNNNNNNNNNNNNNNNNNNNNNNNNNNNNNNNNNNNNNNNNNNNNNNNNNNNNNNNNNNNNNNNNNNNNNNNNNNCAAATACGTTGGTGTGTCTCTTGTTGGNNNNNNNNNNNNNNNNNNNNNNNNNNNNNNNNNNNNNNNNNNNNNNNNNNNNNNNNNNNNNNNNNNNNNNNNNNNNNNNNNNNNNNNNNNNNNNNNNNNNNNNNNNTAAGACACTTGCAGTGATGGGGTTTGGTAAGGTTGGATCAGAAGTGGC
>49493_scaffold25280_57.5
TGTCTGATAGAATATATGACTTTGATGTGTACAATGATCTTGGCAATCCCGACAAAGGAATCGATTTTGCTCGTCCCGTTCTTGGTGGCAAAAAAATCCCGTACCCTAGGCGCTGTCGAACGGGTCGCGATCCTACTANNNNNNNNNNNNNNNNNNNNNNNNNNNNNNNNNNNNNNNNNNNNNNCTAGGCGTTGTCGCACCGGTCGCGATTCTACTATTAGTGATATGTATTCCGAAAGCCGAGTTGAGAAGCCGTCGCCAATGTACGTGCCAAGGGACGAACAATTTGAGGAGTCGAAAATGAACACNNNNNNNNNNNNNNNNNNNNNNNNNNNNNNNNNNNNNNNNNNNNNNNNNNNNNNNNNNNNNNNNNNNNNNNNNNNNNNNNNNNNNNNNNNNNNNNNNNNNNNNNNNNNCTTCTCAACGGGAAGATTAAAAGCGGTGCTTCATAACTTGTTACCACAACTAATNNNNNNNNNNNNNNNNNNNNNNNNNNNNNNNNNNNNNNNNNNNNNNNNNNNNNNNNNNNNNNNNNNNNNNNNNNNNNNNNNNNNNNNNNNNNNNNNNGGCTGGTATATCGGCTAATAACAAGGATTTCAAAGGGTTCTCAGATATCGATAGTCTGTATAGCGAAGGACTTCTCCTTAAGCTCGGGCTTCAAGAGGAGATCTTGAATAAGATACCATTGCCTAAGGCCGTTGGCATGATTCAAGAAGGTGGTCTACTCAAATTCGACGTTCC
>49494_scaffold25281_132.0
CGTAGGCCAAACCACAGTCTCCAAAAGTCGTTCGCGCATCAATTCCAAATTCTGATCCGATATCCTTTCATACATCTCTGTGTGATCACATCTCTTAATCCATTTTCCATAGAGGTGAAGGCGAGTTATCATTACTCTTTCAGCAAGATCGTGCTTCTCCTTTTGAAGGTCGCGTATAAAGTGCTTTCCATAACCACGCTCATTTGAGGCAACATAATTATAGAACCAGCGGTACTGTGTAGGGTTCATCTCGTAAAGCTGGTTCAAGACCGTCCTTACAGCTTTGTATGTGAANNNNNNNNNNNNNNNNNNNNNNNNNNNNNNNNNNNNNNNNNNNNNNNNNNNNNNNNNNNNNNNNNNNNNNNNNNNNNNNNNNNNNNNNNNNNNNNNNNNNNNNNNNNNNNGAAGTTGCCTTTTAACATCCTCAAAGTTATCTTCGTA
>49495_scaffold25282_87.3
AGTCAAAGCTTCATAAGCCTAAGAGGAGAAGAAATTCTGGAGAAATAATGTACCAAACCATGCCAGAGGCTGAAAGCCGTATCTGGCTGATTCTTAGATGAAAACCAATACAGGTTTGATACAGAAGTGAACATCATAAGAAAAAGAACGTCGTAACATATACCTAGAAACGAACAACAACAGAGACGAGACTCGTAAAGAAGAGCAGGATGTCATCAAACCATATCAGGGTTNNNNNNNNNNNNNNNNNNNNNNNNNNNNNNNNNNNNNNNNNNNNNNNNNNNNNNNNNNNNNNNNNNNNNNNNNNNNNNNNNGAAGTCGTTCTCGCATCAATTCCAAATTTTGATCCGATATCCTTTCGTACATCTCCGTGTGATCACATCTCTTGATCCATTTTCCATAGAGATGAAGGCGAGTTATCATTACTCTTTCAGCAAGCTCGTGCTTCTCCTGTAACAAAATTCGCGCATTCTTAACAAGGAATGGGAGATTCTTAAGTGTATCTAATTTACCTTTTGAAGGTCGCGTATAAAG
>49496_scaffold25283_178.5
GTCTCATAAGTCCCAAGCCATACTCTCGCGCCGTTCTTAGCTGGATCCCTTATCTCAGCCGCGAACTTCCCCCACGGNNNNNNNNNNNNNNNNNNNNNNNNNNNNNNNNNNNNNNNNNNNNNNNNNNNNNNNNNNNNNNNNNNNNNNNNNNNNNNNNNNNNNNNNNNNNNNNNNNNNCCGAAAATGCCTCCCCTTCGGCCGCTCCGCCGCCGTTGGTGTCGTGACCGGCGGTGCAGCCAAATACTCAGTTCTAACAGCAGCAAAATTCGTTTCCGGCTCGGCTTCAAACCTCNNNNNNNNNNNNNNNNNNNNNNNNNNNNNNNNNNNNNNNNNNNNNNNNNNNNNNNNNNNNNNNNNNNNNNNNNNNNNNNNNNNNNNNNNNNNNNNNNNNGTTTTACTGTAACGTCGTTAAACGGCGTCCAT
>49497_scaffold25284_55.8
CGGAACTTTCGAATCCGCCGTCAAAATGTACCAGTTCAATTTTAAACTCAACTCCACCGGCGAGCTCGACGAACAAACGTTGAAGCACATCGTACTACCCCGATGCGGCAACGCTGACGTCGTCAATGGAAGCTCCACNNNNNNNNNNNNNNNNNNNNNNNNNNNNNNNNNNNNNNNNNNNNNNNNNNNNNNNNNNNNNNNNNNNNNNNNNNNGCTTTCTGGCAGACCCTACAGTGCCAATTCTACAGTAGGTACAGTGGCGCATTACTCTTTCTTCCCCAATCGGCCTCGTTGGCCACGTGGCAGGACAGATCTGACATATGCGTTCGCGTCTGAGAACCAGCTGTCGGCAGTCGTGAGGGCCGTGTTCGCACGCGCGTTCGAGCGGTGGTCGGAGGTTGTGCCGATGACGTTCACCGAAACGGCGTCGTACTCGCGGGCGGATATCNNNNNNNNNNNNNNNNNNNNNNNNNNNNNNNNNNNNNNNNNNNNNNNNNNNNNNNNNNNNNNNNNNNNNNNNNNNNNNCGGGTTCTTCAACGGTGACCACGGGGATGGGGAGCCGTTCGACGGCGTTTTGGGCACGTTAGCGCACGCGTTTGCGCCGACAGTTGGCAGGTTACACTTGGACGGTGCCGAGAACTGGGTGATCGACGGTGACTTTAGCAACGCGTCTCCGTTCTCGGCTATAGATCTGGAATCTGTTACTGTTCACGAAATCGGGCATTTGCTTGGACTGGGTCATAGTTCAATTGAGGAAGCGATTATGTACCCGACTATTTCGTCGGGTATCCGGAAAGTGGAGCTTGCGAATGATGACATCATGGGAGTCCAAGAGCTATACGGGGCTAACCCGAATTATAATGGATCTGGCCCGACGTTGACTCCCAGAGGTCAGATGGACACTAGCGGG
>49498_scaffold25285_111.6
TCACTATTTGAAACCATGTTTACTTTACGTGGGAGCTTTCCCCGAAGATTATGAGACAAGTGCTTCCAAAATAATCAAATTGTGGATCGCCGAGGGGTTAGTTGAACCAATTGTAGGAAAGAGCTTGAAAGATACTGCAGAGGTGTATTTAAAGGGTCTTGTTGACAAAAATTTCCTAGTTTGTCTCCAACAAGATCCTACTGGCAGAATTAGAACCTTCGAAATCCATGATCTCTTGAGGGAATTTTGCCAGAAGGAGGCAATTGAGAAGGAGTTTATGTGGTACAAGTATTTGAATGGAGTCTATATCCAAAAGAATGAAGAACTTATGCGCCGCGTAAGTGTCTCTCCATTATCTCAACCTGGTCACGAGATGAAATTAATGNNNNNNNNNNNNNNNNNNNNNNNNNNNNNNNNNNNNNNNNNNNNNNNNNNNNNNNNNNNNNNNNNNNNNNNNNNNNNNNNNNNNNNNNNNNTCACTTGTTCGTTCTTTTTTGTGCATTGGTCGTGCCCCACTCCGTCTAGCACCTAAGTNNNNNNNNNNNNNNNNNNNNNNNNNNNNNNNNNNNNNNNNNNNNNNNNNNNNNNNNNNNNNNNNNNNNNNNNNNNNNNNNNNNNNNNNNNNNNNNNNTCGTGGGATTAAGTTTGTTGAGAGTATTGGATGTGTTTGAGTTGGAATATTATCAGTTTCCCACGGAAATATTGCAACTTGTTTTGCTAAGGTATCTAGCATTTAGTTGTTATTCTAACTTGCCCGCTTCAATCTCTAGACTCCAAAATTTGCAAACCTTAATTATCCGCAGACTACCATCATTCAGGGCCTTCTCTTTACCCTCTGAATTGTGGGAGTTGGCACAATTGAGGCATGTGAAGTCCAAGGAAACTTGCACCTGTTATTTTCCTACAAATGGAAATAATTATTTCATACAAGAGAATCTACAAACACTATCGAATGTGCAAATGGTTGGACTCACTAACGAATTCCTTGGAAAATTTCCGAACATAAGGAAACTGGGGTTATTTGGTAACATCACAATGGACAAGGTCATTGATCTTGCTTGTCTACATAACCTGGAAAAATTGAAGTGCTCCTCTGACTGGTCTCTTGCGGCGCATAATTTCTTGTCCTTCCTCACTTTTCCACCTTCGCTTAAAAAGTTGACTTTGAGATTTTGCAAAATCCCTTTGGGATTTATGGCAACTATTGGTTCGTTGCCTAATCTCGAACAACTAAAGCTGCAAAAAAGTGACTTCTTGGGACCACTTGAACCTGAATGGGTGCCAACAGAAGGGGATTTCGCTAGCTTGATATTGTTGCAGATGGAAGACTTGAATCTGGTGCACTGGAAAGCCAATAGCACCCATTTCCCAAGACTCGAACATCTGATTATTCAACGTTGTTGTTCGATGGCGTATATATCCAAAGATATTGGAAACATACCAACCATTCAAAAAATCAAGGTGGATGAATGTAGCCCATCCCTCTTGGACTCAGTAATGCAAGTACAACGGGAACGAGAAAGTCGCGGGAAGATCCTTCAAGTGCGTATTACCAGTACCTAAGTCCTAAGAGTTATCATTGTGTTTTAGGTGTTGGATCATGATCCAGCACTTGTCTATGGCCAGGGGCACAACTTTCCTTCTTCCCGTCGGGTTTTGTCTCAAATCTTTAGTTTCCTATATTGATTTTGATCATGGTCTTTTCACCAAGGATGTGCTTAATGTACCGTGTTGATAGAGATCCATCATGAATCTTATACTCATATTACGCATTAAGAATTTCCACACAAATCTTTACTTTTTGCATCGATCCTAAAAGATTAGGCGTCAGGTATTGCCGATTGCCAATTAAAGAAACAAACAACGATTAGGCGAGCAGATTTGTTAGAGAAGATATGCGGAGGGACAGCTGTCTGGCTCGTGTGACTGGGGGTTGCGCCATCGGCGGCGCTCTCGGCGGTGCAGTGGGTGTTTTTTATGGAACTTACGAGGCTATANNNNNNNNNNNNNNNNNNNNNNNNNNNNNNNNNNNNNNNNNNNNNNNNNNNNNNNNNNNNNNNNNNNNNNNNNNNNNNNNNNNNNNNNNNNNNNNNNNNNNNNNNNNNNNNNNNNNNNNNNNNNNNTCAAGGTAATGTAAAGCTTCTAATTGCTTCCAAAGTCCTGAAATCCTAATTTATGTTGGGTGTGCTAAAGAGAACGATACCGCGGTACAAGAAAGCCATACCGTGGTACCAAGTAGTCCAGAAATCCAGTCGCAAATAGAAGCAAAATGGAACCGCGATACCAGTATAGGTACCGCGGTAACGATGTTAGCAGACCGCGATACCAGTATAGGTACAGCGGTACCGATATCCGCAGAAGTTGAAAATAGGCGGCTAGGTTTTGGCTAGGTTTTGTGTAGTCTTTATTGTATTGTATATAAATTAGGTTTACACTTCAAGCATTGTAATACTATATATATGTTGTTCTAGTGGAATGAAAAG
>49499_scaffold25286_63.5
GCTCCAAGCGTTTTTTGTGGCGGCTAAATGTATATGGTTACTTCATTTGCTCGCTTTTTCGTTTAATCCTGCGTTGGGTATTTTGAGAGTTGAGGAAAATAAGGCGTTTGAGGCGCATTACATGGAGGATATATTTGCAGAGAGGCAAAGGGTGCAAGGTCCTAGCAGAGTGAAGATCATGGTGATGCCTGGTTTTTATGTGCATGATAGAGTACTTAGGTGCAAGGTTCTTTGCAGATATAAGTCNNNNNNNNNNNNNNNNNNNNNNNNNNNNNNNNNNNNNNNNNNNNNNNNNNNNNNNNNNNNNNNNNNNNNNNNNNNNNNNNNNNNNNNNNNNNNNNNNNNNNNNNNNNNNNNNNNNNNNNATTGTTTGATTGGATACGTAGTTCGGTTTGTTTAGTTTTGGTCTGAGAGCATT
>49500_scaffold25287_55.2
TCAGCAAATCTTCCGTCCCATGACTCCATTCGCTCGCAACTACAGCAAAGAGGAGTTCCATCATGCTCATGTACGGGGCAGTATTTCTGAGACCAAAAAGGATGAGCCTTGTATTCTATAAGACCAGCTACATTTGTTGGAATCCATGGACTAGATGGATGATTCTCCCNNNNNNNNGACTTGGACAATATTTCTGGGACCAAAATGGATGAGCTCTATATTCAATAAGACCAGCTGCATTTGTAGGAATAAAGAGTTTGCAGACGTCACATTTTGGATGATAGGACTCCTTNNNNNNNNNNNNNNNNNNNNNNNNNNNNNNNNNNNNNNNNNNNNNNNNNNNNNNNNNNNNNNNNNNNNNNNNNNNNNNNNGCATGTTTTATGATACGGGTAATTGCCAGACATGGAAAACTCATAATCAGTAATTGGTTGTTTGCAACCATGGCATCTAAAACATTCTGGATGCCATACACCATTCATACAGCTCAAAAATTTTCCATGCGCAATCTCTC
>49501_scaffold25288_47.1
TCTTTACTTTCAGAAATATCACTAGCTTTCACCTTTATAGCATTGTAACTTAAACCGTCCTCATCTTTCATGATTTCTATGGTATCAATATCCTGAAAAGTATTTTCTTCATCAGCCAATTCAGAAAGATCCTTGCCTNNNNNNNNNNNNNNNNNNNNNNNNNNNNNNNNNNNNNNNNNNNNNNNNNNNNNNNNNNNNNNNNNNNNNNNNNNNNNNNNNNNNNNNNNNNNNNNNNNNNNNNNNNNNNNNNNNNNNNNNNNNNNNNNNNNNNNNNNTCTTTCTCAGTTTTTGCTTCTTCATTTTCAAGTGCTTCCATTTTTCCTATGTGAAGCTCTCTT
>49502_scaffold25289_76.5
TTTAGAAGTGTTTACCACCACTTCTTCAGTAGCATCCGAACCTTCTGTTTCAGGATTCGCTATATATTGTGCATCTATTCCCTTTTCCTCATGATTTACGATATTGACAGCAGTTATCGTTTGTAGATTCTTAAGGTCACCTTCTTTCTTGATTATCTCCGTAGTTTCCGCATTGCAGTCAACATTCTCAATATTTCCAGGCACCTCTGTATCAAGTTCCATGATTTTCTTCTCCTCTTCACATGGCACCACCTCTTTAGCAGAATTGTCTACGAACTTTGTCATTTCCTCACTACCCTCTTGAATGATTTGTGTAGAAGAATGAGCATGTCCTTCAGACTGTTGATNNNNNNNNNNNNNNNNNNNNNNNNNNNNNNNNNNNNNNNNNNNNNNNNNNNNNNNNNNNNNNNNNNNNNNNNNNNNNNNNNNNNNNNNNNNNNNNCTCCTGCACCTCTTGAATGGGGATCTCAGTTNNNNNNNNNNNNNNNNNNNNNNNNNNNNNNNNNNNNNNNNNNNNNNNNNNNNNNNNNNNNNNNNNNNNNNNNNNNNNNNNNNNNNNNNNNNNNNNNNNNNNTTGTCTTTTCTTTTTCGTTGCTATCTGCAATTTTCCCTCCATCATTAACATTTCCAATGTTGTCACCGGTGCTTTTACCCTCCAATTCTGTTGTCTCTTGAACATTGCCAACTGAATCATGAGTTGTAACTTCAGTATCTATCAAGTGAGGTGTGGCATTGTGCTGATTATCCGTCACCTGCAAATCAGCGCGACTATCCTTTTTGGTTGTTTCAGGTTCATCCTGCATCTTTAGTTGACAAACCACATCATCTACCTCCTCTTTCATTTCTTTTCTTTGGTGTTCTAGTGTTTGATTTGATTCCACGATATTATCCTCCTTTTCTTTTGTTGGCGTGTCGTCACTATCATTCTTATGAGCTATATGCGAGGGCTCTGTATGTTGTTCNNNNNNNNNNNNNNNNNNNNNNNNNNNNNNNNNNNNNNNNNNNNNNNNNNNNNNNNNNNNNNNNNNNNNNNNNNNNNNNNNNNNNNNNNNNNNNNNNNNNNNNNNNNTGCATCTTCATTTGCTGCTGTGGTGTCTTGACTTGATTCATTATCTTTCTCAAGAGAAACATCANNNNNNNNNNNNNNNNNNNNNNNNNNNNNNNNNNNNNNNNNNNNNNNNNNNNNNNNNNNNNNNNNNNNNNNNNNNNNNNNNNNNNNNNNNNNNNNNNNNNNNNNNNNNNNNNNNNNCCTTCACTCTTTCCATTTCTTCACCTACAAACACGGACTCTAAATGCTTCTCCTCTGCCTTTTGGTTTATTACTTCCTTGTCTTGACTTAATGCTTCATCATCCTTAGGAACTCCATGTAATGATTCGCTAGGCTTTCCATAATCTATTTCTTTCCTTACTACTTCCATG
>49503_scaffold2529_99.3
CAAATACGCCGCAATTTAGCTCGCACCACTCTGATAGATTTAGAAATGGCGTCGTCAGCTTCGTCGACGAGCATTAAGCCTTCGCCTTCGTCAGCCACCGCCTCATGGATTCGGCAACGCCCTCTATCCAGCGCTTTCGGCGTCACCACCCTCTCCGTGCGCCGCCAAGTTCGCCGGTTCGTCGTCCTATCTATGGACGCGAAACCAACAATTCTGGTTGCTGAAAAGCTCGGCGAGGCTGGGGTGAATCTCTTGAAAGAGTTTGCCAACGTGGACTGCTCGTACAACCTCAGCCCTGAGGAGCTGTGCACTAAGATCTCGCTGTGCGACGCGCTGATAGTGAGGAGTGGGACTAAAGTGAACCGCGACGTGTTCGAGTCCTCCGCCGGAAGACTAAAGGTCGTCGGTAGAGCCGGTGTTGGAATTGATAATGTGGATCTGGCCGCGGCGACGGAGCACGGCTGTCTCGTGGTGAACGCGCCTACGGCAAACACCGTCGCCGCCGCGGAGCATGGGATCGCNNNNNNNNNNNNNNNNNNNNNNNNNNNNNNNNNNNNNNNNNNNNNNNNNNNNNNNNNNNNNNNNNNNNNNNNNNNNNNNNNNNNNNNGCTGCTTACTGCGATGGCGAGGAACGTTGCTCAAGCCGATGCCTCTACTAAAGCTGGTAAATGGGAGAGGAA
>49504_scaffold25290_41.8
CTTACGCGTCCCTTTGCCGCAGCCTCCTGTTTCTGTCGCTCTATTTCAGCTCTGCTTGATTTTCTGGTAGTCCTTTCATATCGCAGATCTTCAATTTCGGACAAAGGGGGAAGTCCTTGAATACCATAGAACTCTTTCNNNNNNNNNNNNNNNNNNNNNNNNNNNNNNNNNNNNNNNNNNNNNNNNNNNNNNNNNNNNNNNNNNNNNNNNNNNNNNNNNNNNNNNNNNNNNNNNNNNNNNNNNNNNNNNNNNNNNNNNNNNNNNNNNNNNNNNNGCACGATCCGGACCTTTCAAAACAGCAACTAAGGCCTTCTCCTGTGAGTCAAGCTGCATCTCCTTCTCACTNNNNNNNNNNNNNNNNNNNNNNNNNNNNNNNNNNNNNNNNNNNNNNNNNNNNNNNNNNNNNNNNNNNNNNNNNNNNNCTTCTCACCCCCATCAACTTCCTCTACTCCATGTAAGCCACCTAATTCCGCTTCTGCTCCCTCTTCTTCTATACCAAACACATCCTCCTCACCTCGTTCCTTCTTCTCCTCAGAAAAACTCCATAGCTGATAATTCTCCGACTTTGATTGCTCCCCATTTCCCCCAACAGTACCNNNNNNNNNNNNNNNNNNNNNNNNNNNNNNNNNNNNNNNNNNNNNNNNNNNNNNNNNNNNNNNNNNNNNNNNNNNNNNNNNNNNNNNNNNNNNNNNNNNNNNNNNNNNNNNNNNNNNNNNNNNNNNNNNNNNNNNNNNTATCACTTTGCCCAAAACTACGATCTTTCTCATTAATCTCTATAAACGATCAAGAA
>49505_scaffold25291_87.8
AATCTGCGAACCAAAAAGCCTTGTATCTGGGAGTCAGTTGCAGAGTGAGTTGAGTTGATTACCATATCCAACTAGGTTTGGAATTAAAAATGGCCACCATCTCAGCTTGCACCTCAACTTCATCAATTGCACGCGTCGNNNNNNNNNNNNNNNNNNNNNNNNNNNNNNNNNNNNNNNNNNNNNNNNNNNNNNNNNNNNNNNNNNNNNNNNNNNNNNNNNNNNNNNNNNNNNNNNNNNNNNNNNNNNNNNNNGCAAAAGCCGTCCGCCGTGAGGCTTTCTGCCAATCTTCTTGCAGGAT
>49506_scaffold25292_28.0
TAATTCCTCATTTAACAAAGATGAGAGCAGTGCAGTTTCACTTGGAGCTGATGATAAAAGGTCTATTATGCTGGATCTTGCATCTTGTATTGTCGGAGGATCTGATGATGATTTGGTTAATATTCTATTTTGTGTTATNNNNNNNNNNNNNNNNNNNNNNNNNNNNNNNNNNNNNNNNNNNNNNNNNNNNNNNNNNNNNNNNNNNNNNNNNNNNNNNNNNNNNNNNNNNGCTTTACAGGATAATGATGCGATTTGCCAGATTGAAGCATGTCAAACTCTCAGCAA
>49507_scaffold25293_49.3
TGCCAAAAGGTATACCCAACGCCCTCAAACAGAGCAAAAGAATCAAACATTTGTAGGAATCAGAAAACGTGATAATCGAGAAGGAGAATGCCCGCAATATAAATATAAAGGTGAAAGGCGAAGGCGGCAAATTTGTACNNNNNNNNNNNNNNNNNNNNNNNNNNNNNNNNNNNNNNNNNNNNNNNNNNNNNNNNNNNNNNNNNNNNNNNNNNNNNNNNNNNNNNNNNNNNNNNNNNNNNNNNATACCGCACTATGTCTTGAAGACATTCATAAAAGTGTGAAATGTTAATCTT
>49508_scaffold25294_44.1
TCATAATTCATCAATGGAATGCTGTAATTAAACTAACATTTATGACCAAACCAATCCAAGTGACTGCCCCGCTGCTTCGTGCTTGCTGACTCGGGCCTATTATGCCTTGCTTTTTACCAGCAATTCGGTGGAGATGTANNNNNNNNNNNNNNNNNNNNNNNNNNNNNNNNNNNNNNNNNNNNNNNNNNNNNNNNNNNNNNNNNNNNNNNNNNNNNNNNNNNNNNNNNNNNNNNNNNNNNNNNNNNNNNTCAATTGCCCTCAGCCAAGTCCTGTTTCACCAACACCGGACCAATCAATTTGTACACATTTGCNNNNNNNNNNNNNNNNNNNNNNNNNNNNNNNNNNNNNNNNNNNNNNNNNNNNNNNNNNNNNNNNNNNNNNNNNNNNNNNNNNNNNNNNNNNNNNNNNNNNNNNNNNNNNNNNNGATAGTGTACTTCTTTCTAACTTGGTGATTCTTGGCTATATCTTTTTGAAGCTTGTTGANNNNNNNNNNNNNNNNNNNNNNNNNNNNNNNNNNNNNNNNNNNNNNNNNNNNNNNNNNNNNNNNNNNNNNNNNNNNNNNNNNNNNNNNNNNNNNNNNNNNNNNNNNNNNNNACGCTGTAGCTCCTTCACAGCTGCCATCGTTACGCCGCCTTGTGATTACGGCAAAATTG
>49509_scaffold25295_68.3
ATAAAGGCATGTCATGGCAATGGCAGTTTGAGAGAGAAACGGAAATTTACGTGGAATATGTTACAGCTTACAACCGAAGATATCCCCTCCCTGTTCGTTCCAACTCCGCATCAGATCGCCTAACAAAGGGTCTTCTCCNNNNNNNNNNNNNNNNNNNNNNNNNNNNNNNNNNNNNNNNNNNNNNNNNNNNNNNNNNNNNNNNNNNNNNNNNNNNNNNNNNNNNNNNNNNNNNNNNNNNNACCAACTTCTTCTCATAACTAGCCTTCTACGCCAGGCTGTCACACGACTATAAACAGCAGGGAAAAGGAAGCATAAAAGAACAACCACAAGCATTGCCACACATAGCAACAATACGTTCCTGAAACCATCCTGCAATGTTGGATCTCTCTGTCCCGTCCATGGAACTCCTCCCACA
>49510_scaffold25296_68.3
TCAAAGATAATACAGAACCCATCTTATGTTGAGCTTCAAAAAGCCGCCAACCAAGGCAGGAGATGCACATGGGAGAAGCTCTCAACCATCAAAGCAAATTGTGGAATCGAACTCGCTCTCGACGAATGTGTTGCGATANNNNNNNNNNNNNNNNNNNNNNNNNNNNNNNNNNNNNNNNNNNNNNNNNNNNNNNNNNNNNNNNNNNNNNNNNNNNNNNNNACATGCGTCGACTAAAAAGAAGCGCCGAGAGAGCGGCCGCCGCCTCCCACGGTCTAGCCAGCACCGTCCGATTCAACGCATCCAAACGCATCCCGTCATGGAACGTCATTGCCCGAGAAAACTCAACCGGGTCCCTCGAAGAAGACTTACTTGCCGACACCTATTCTCATCACCGCGGTGGGCCGACGGGCCAAACGGAAAGAAACTGGCGGGCCCATCGTTACACACACGACGGAAGCGATAGCGAGTCTGAGAGCGTAGATCTCATCACGTGGACGAGATCTGGCGGCCCGTTAATGAGGACGACTTCAGCGGATCAATTTATCGACTTTGTACAGAATTTAGAAAACGATATAAAAACAAGTAGATGTGTGGCAGGCCCTGGCCACCACTTTAACAACGTTACGATCCCGATGGGGATTAGGGATCACATGCACCAGGGCTCACCTAGGGTTGCCACACCGGATCGGACATCCGACACGGAATACGATAATAGGGGTCCCGTAGGGAGTTCTAGCATTATGATTGCCGAAGGGGATTTTTTGCAACCCGAGAGGATACAAAACGGTATAGTATTCAACGTCGTGAGAAGGGACGTTTTGACGCCTTCGAATAGGAGTCATGATTCGGATCATAATAGTGACTCAGTTGCGGAATGTGTGCAACTCGACTCTCTGGAAAAGGAGTTGGATGCGAGCTCCGTTTCGGAAAGNNNNNNNNNNNNNNNNNNNNNNNNNNNNNNNNNNNNNNNNNNNNNNNNNNNNNNNNNNNNNNNNNNNNNNNNNNNNNNNNTGGCGATGAGGATGAGGAAGTTAGAGATGACGTTGATGTAGATGGATCTGGGTCGGGTCGGGTTGGAGATGATGGTTCGAGGGATGATGTGTTGGACAAGCGTGCCATGGATGGTTGATGGTTGGGGAAGTTCTTCATGTGTAGTTAAGCTATTGTAGTTCTTGTAGATTTGTTGTTGGCAGTATTGAAGCTGAAATTAATTTTTCCAGCTGTGGACTTGTACTTTGTTAC
>49511_scaffold25297_41.7
AAAACATCAGAATTTGCCGAGTTGGAGGAAGAAAGCTAATCAGCTGCTCTATTGACGGCTGGAACTCAGGCGATAATAGTTTATCAGCCTCATCCATGACAAGCACTGAACAATCCTTCAAAACGCATATCCCTTTCTNNNNNNNNNNNNNNNNNNNNNNNNNNNNNNNNNNNNNNNNNNNNNNNNNNNNNNNNNNNNNNNNNNNNNNNNNNNNNNNNTGAGATCCAGTATTCTACCAGGGGTACCGACCAGTAAATGGACGGGTTGATACAATCTCATGATATCATCCTTCAGACTGGTTCCTCCTGTGGTAACCATTACCTCAATTTTCAAGTGTTTTCCCAGTTCCTTACAAACTTGGGATGTCTGAAGAGCTAGT
>49512_scaffold25298_73.8
GAATTTCAATAGCCAAAGGATCTCCTATGTGGGAAACTCTTGAGTTCTGCATCGATGTTGTTGATTCCCCGTCTCTAGAAATATTGGTTCCACGTCTTGCTCAGTTGGTCAGATCTGGCATTGGCTTGAATACCAGGGNNNNNNNNNNNNNNNNNNNNNNNNNNNNNNNNNNNNNNNNNNNNNNNNNNNNNNNNNNNNNNNNNNNNNNNNNNNNNNNNNNNNNNNNNNNNNNGCTTGCTAGTCCAAAAAGTTGGTGATAGCATCAAGCCGTTCACTAATGCGCTATTGAGACTTTTACTTCCAGTCATACAGGATGAAAAAAGTGCTTCTTCAAAACGTGCCTTTTCAAATGCATGTGCACTCGTTCTGAAGTATGCTTCTCCACCTCAGGCTCAGAAATTGATTGAAGATACTTCGAATTTGCATTCTGGGAATAGGAATGATCAGATTTCATGCGCAATCCTCTTGAGAAGCTGTGCATCCGCTGCTGCTGATACGTTGAATAGATATCATGCCATTATTGTTCCTGTTATTTTCGTTTCCAGATTTGATGATGATAAGGTCATTTCTAGTTTATATGAAGAATTGTGGGAGGAAAACATGAGCAGCGAACGAATTACTCTTCAACTCTACCTGGGAGAAATCGTTGCTCTCATTAATGAAGGAATCACGTCATCCTCATGGGCTGGCAAAAAGAAGGCATCACAAGCAATATGTAAACTGTGTGAAGTCCTTGGTAAAGATATATCTTCACATCATGATGTGTTGCTCGCTTCTCTTATGAAGGAAATTCCTGGTCGTTTATGGGAGGGGAAGGAGGCGGTATTACATGCATTAGCCGCTCTTTGTAAANNNNNNNNNNNNNNNNNNNNNNNNNNNNNNNNNNNNNNNNNNNNNNNNNNNNNNNNNNNNNNNNNNNNNNNNNNNNNNGCATGCCCTAGAGCAATTTCTGATTCAAATGAGGATGCTATACTGGGTCTTGTATCTTCTGCTTGCACAAAGAAAACACTCAAGTATCGCGAAGCGGCTTTTGTCTGTCTTGAGCAGGT
>49513_scaffold25299_66.9
AAAGAGGGCCTGTTACAGATCAAAATAGAGTAGGAGCGAAATAGCTGCTTTTGTTCGTCATTTTCTTGAATCCTAATTACTCTTTTGTACGCCTTTATGGTGTGTGTGCTTTCTTCACCGTTTCCTGGGAAGAAGTTTNNNNNNNNNNNNNNNNNNNNNNNNNNNNNNNNNNNNNNNNNNNNNNNNNNNNNNNNNNNNNNNNNNNNNNNNNNNNNNNNNNNNNNNNNNNNNNNNNCAGATTGCTTTTTACAGGAAATTACGTTCTGAACTGTGTTTTTCCTTTCTGTGAAG
>49514_scaffold253_40.5
AGGCCTACAAAGTATACCCGGCGACGAAGACAGAGGCCGTTGGGTAGCCGAGCCTGGAATCGATAAGAAAGCTTCTACTTACATCTCTTTAACTACTGGTNNNNNNNNNNNNNNNNNNNNNNNNNNNNNNNNNNNNNNNNNNNNNNNNNNNNNNNNNNNNNNNNNNNNNNNNNNNNNNNNNNNNNNNNNNNNNNNNNNNNNNNNNNNNNNNNNNCGTATTCTTCCACGGACGCGAATCTCTGTCTTTAGCTTCGATCCCGTCGTAAT
>49515_scaffold2530_56.2
ATTTGATATTATTCGGGCATCTAGTAAATCAAAAATTTCAGTGAAAGAATCAAAGAAGCCAGAAACTAAGGTTGCGCCATCTCCTCAAAAGACGAGTCCCCNTGAAGTTGGCACAAGGACATATACCAAAGGAGTTACCAGTACTGCAGCTTTATCTCAAAGAAAAAGTCAGCNNNNNNNNNNNNNNNNNNNNNNNNNNNNNNNNNNNNNNNNNNNNNAGATACCAAAGGAGTTACAAGTGCTGCAGCTTCGCCTTCGTCTCAACGAAAAAGTCAGCCTAATGGTCAAACTTCATTGCCATGGACTGAAAAGTACAGACCACAGTCTTCAAATGATATTGTTGGNNNNNNNNNNNNNNNNNNNNNNNNNNNNNNNNNNNNNNNNNNNNNNNNNNNNNNNNNNNNNNNNNNNNNNAAATCAGTCACTGGTGAAGCAGCTCCATGATTGGTTGGTGCATTGGAATGAACAATTTCTTAACACAGGGAAAAAGGGCAAGAAGCAGAATGATTCTGCTGCCAAAAAGGCTGTTCTGCTGAGNNNNNNNNNNNNNNNNNNNNNNNNNNNNNNNNNNNNNNNNNNNNNNNNNNNNNNNNNNNNNNNNNNNNNNNNNNNNNNNNNNNNNNTGAGCGGAACGCCTGGCATCGGCAAAACTACATCAGCGAAGGTTGTTTGTAAGATGCTTGGTTACCATGCAATTGAGGTTAATGCTAGTGACAGTCGTGGAAAGGCTGATTCCAAAATCGAGAGAGGAATCGGTGGTNNNNNNNNNNNNNTGTTAGCAATGAAGCCCTAAGTCTTAAGATGGGACGAACTCAGCATCCAAANNNNNNNNNNNNNNNNNNNNNNNNNNNNNNNNNNNNNNNNNNNNNCGTGAGCAATGAAGCCCTAGGTCTTAAGATGGAACGCTCTCAGCATCCAAAGACTGTTCTTATTATGGATGAGGTTGATGGTATGTCTGCTGGCGATAGAGGTGGTGTAGCGGATCTTATTGCTAGTATCAAGATATCAAAAG
>49516_scaffold25300_57.3
TTCAGATGAATCTGAGTCGGAGGAGGATATTCCACTTACTATTGCAAATAATGGGAAAACAGAGGCAAAGCCTAAGCAAGAGAAGCCCGTTGAAGTTGAGAAGTCTAATGCTGCTAAGAACAAGGAATCTGGTTCTGGNNNNNNNNNNNNNNNNNNNNNNNNNNNNNNNNNNNNNNNNNNNNNNNNNNNNNNNNNNNNNNNNNNNNNNNNNNNNNNNNNNNNNNNNNNNNNNNNNNNNNNNNNNNNNNNNNNNNNNNNNNNGAAGAAGAAGATGATGAGAGTAGTGATGAAGACTTGATGTCCGAGGANNNNNNNNNNNNNNNNNNNNNNNNNNNNNNNNNNNNNNNNNNNNNNNNNNNNNNNNNNNNNNNNNNNNNNNNNNNNNNNNNNNNNNNNNNNNNNNNNNNNNNNNNNNNNNNNNNNNNNNNNNCTAGAGGATGGAGACGACTCTGATGATTCTGATGAGAGTGATGAAGAGACNNNNNNNNNNNNNNNNNNNNNNNNNNNNNNNNNNNNNNNNNNNNNNNNNNNNNNNNNNNNNNNNNNNNNNNNNNNNNNNNNNNNNNNNNNNNNNNNNNNNNNNNNNNNGCAAGAAACGGGCTGCTGAATCTGTTACCAAAACACCTGCTGCCTATAAGAAGGCGAAAGCAACTCCCCAGAAAACCGGTACTTGTATACTTACTGTTGGTCTTATTTTTTTTCTTGTGTGTTGCAGATGGCAAGAAAGTAAGTGGTCATGTTGCTACACCTCACCCTGCAAAGCAGGCTGGGAAGAAGAGTCCTACTACCAAACCAAATCAGCAGACGCCAAAATCAGGAGGCTCACATACCTGCAAGAGTTGCGACAAGGGATTTGGTTCTGATAAAGCTCTGG
>49517_scaffold25301_59.6
GTTTAACCTGTACCTTGTAAAATATGTGATGGTTCATGCATCGAGAAAATAGGGAGCTAAGATTTTGCGGCGAATAGTTCGCAGGTAAGTATATCCTCCATAGATGTTGCTGATCTCCCAGCTCCCAAGACAGGAACANNNNNNNNNNNNNNNNNNNNNNNNNNNNNNNNNNNNNNNNNNNNNNNNNNNNNNNNNNNNNNNNNNNNNNNNNNNNNNNNNNNNNNNNNNNNNNCGTTGAACATTGGAGCTTTACAGGAATCACCATTTGTACCCGTTTGACTGAATTCTTCAAACACATTTGTGAAGATTGTTGACAGTGTTGAATGGGATGTTCCAAGGCTTGTTGCAAAATAGATCCGTAAATTCAGGACATCATCCCATGAGAAGTCATTCTCTAAAAGGACTCTATCAACCATGTAGATGCAGAACTGGACAATCCTTACAAACTTTTCTTCGGTGAGCAGATCTTTACATTGCGAGTCACTGACGGCAATCTGGTCAGTTGTCTGAGAACTTATCTTTCCTGCAACTTCCCATGTGATTGATACAATGGATGTACACAATTTTCCACTAATAACACATTGTTGAANNNNNNNNNNNNNNNNNNNNNNNNNNNNNNNNNNNNNNNNNNNNNNNNNNNNNNNNNNNNNNNNNNNNNNNCACAACTGCTCTGCCAATTCTCATTCTGGAAACCCCAATAATCTTGTCTGACATATGATTCATTTGTTTTGCCATCAGTCAAAGTCCCCCCAGTGTAAACCAGAGGCTTTATTTCAACTGAAGCTCTTTTAGGCAGATCAGGAACAAGAACATATAAGATAACAGGACCATCCTTTACAGGAGGAATGTTGGACTTGCTTCCACTATCTGACAGCTGCTTCATTCGCTTAAGACAAACATCCATCTGATTTTCGATAGTGATTCTG
>49518_scaffold25302_54.3
GTTGGGGGGCTTCCACCCCCTGTGCCAACAGTAGTTGGCAATATGCAAGGTGCCGAGAATCATTACCAGCCCACTGGTCCTAGGGTATCAAGCAGTCAGTCAACTTTGGCTATGTCATCATTAGTTCCTTCACAATCANNNNNNNNNNNNNNNNNNNNNNNNNNNNNNNNNNNNNNNNNNNNNNNNNNNNNNNNNNNNNNNNNNNNNNNNNNNNNNNNNNNNNNNNNNNNNGCCTATAAATGAGTGGTCAAGTGATAAAGGGGCAAAGCATACAAGAAGCGTTTCTGAACCNNNNNNNNNNNNNNNNNNNNNNNNNNNNNNNNNNNNNNNNNNNNNNNNNNNNNNNNNNNNNNNNNNNNNNNNNNNNNNNNNNNNNNNNNNNNNNNNNNNNNNNNNNNNNNNNNNNNNNNNNNNNGGGTGAGACTGATTCAGCGAAGGAAGCAAGTTCAAGGGAAAGCAATATGTCTACATCTCNNNNNNNNNNNNNNNNNNNNNNNNNNNNNNNNNNNNNNNNNNNNNNNNNNNNNNNNNNNNNNNNNNNNNNNNNNNNNNNNNNNNNNNNNNNNNNNNNNNNNNNNNNNNNNNNNNTTGGTTTTGGATCGCAGTTATTGCAAAAGACAGTGGG
>49519_scaffold25303_36.6
GTAAAAGTGGTTGGTTTCAAGACCGTATTTCGTCCAGATCTGGATCCAAGAGTTATCAAGAGGGTACCAACGGAAGNNNNNNNNNNNNNNNNNNNNNNNNNNNNNNNNNNNNNNNNNNNNNNNNNNNNNNNNNNNNNNNNNNNNNNNNNNNNNNNNNNNNNNNNNNNNNNNNNNNNNNNTTCGGTTTTCTCACCGTGTCCCACATCACGTGCTTACTGGCCAAGAAGCGCAAAATGTTCCAAAANNNNNNNNNNNNNNNNNNNNNNNNNNNNNNNNNNNNNNNNNNNNNNNNNNNNNNNNNNNNNNNNNNNNNNNNNNNNNNNNNNNNNNNNNNNNNNNNNNNNNNNNNNNNNNNCTGGATCCAGCAGCTACCTCATTAGCACTTCTTCAGGTAATAACTGACGCTAACAAGGATCCGAGTAAATCAAATGTTGATGAATAGGTGTTACAGGCTACAATCTTAATTCAGGNNNNNNNNNNNNNNNNNNNNNNNNNNNNNNNNNNNNNNNNNNNNNNNNNNNNNNNNNNNNNNNNNNNNNNNNNNNNNNNNNNNNNNNNNNNNNNNNNNNNNNNNNNNNNNNNTTGATTAGATATGGAACAAGTTAGTGTCTTCCATAGAAGGAGAATGTCTGACTACCTTG
>49520_scaffold25304_38.8
ATGGGCTTTTCCAGGCCCAGAGCGGAAGAGGCGTTGAGGCAGGTTGGTTCGAATAGCGTTGAGCTTGCCATGGAATGGTTGTTCTCACATCCAGAGGAAGTACAGGAAGACGATGAACTTGCTCGAGCCCTTGCCATGTCATTGGGGAATTCTGCTACTGAAACTAAGGATGATGTCACCACTGATGTCAGCTATAGTATTGAAGAGGAACAGGTGCAAGTTCCTCCAGTTGAGGAGCTTTTGTCGGCGTGCAAGAAACTCCTGCAAACTAAAGATTCTCTTGCTTTTCCGGTTCGTGATCTGCTT
>49521_scaffold25305_55.8
GGTCCCACAAAGCTGCCGAAAACTTACTTGTTTTACCGATACTGAATTGTACGTCCTGCTGAAGACGATCCATGGTNNNNNNNNNNNNNNNNNNNNNNNNNNNNNNNNNNNNNNNNNNNNNNNNNNNNNNNNNNNNNNNNNNNNNNNNNNNNNNNNNNNNNNNNNNNNNNNNNNNNNNNNNNNACGACTGACTTCAAAGTAGTACGTGCCTTTCTGGCCAGGTGACGAATATGGACTATCATCCACAATAAACCCAGAATGAGTCGTGAAACTATTATGCCACCAAGCACCTTTCCAGNNNNNNNNNNNNNNNNNNNNNNNNNNNNNNNNNNNNNNNNNNNNNNNNNNNNNNNNNNNNNNNNNNNNNNNNNNNNNNNNNNNNNCAAGGTGGAATTGTTTCCTGAGGGACCACTACTATCAATGTTTCGGCAGTGTGGATTCCAAGAATACATATCAACCAGACTAACTCTATCACCTTTACCATCCGCATTGATCAGATCCCCACCATACAATCTACCTGGAANNNNNNNNNNNNNNNNNNNNNNNNNNNNNNNNNNNNNNNNNNNNNNNNNNNNNNNNNNNNNNNNNNNNNNNNNNNNNNNAGAATTTCCGACTGAAAAGTGCATGATGTCCACTTCATAACCACGACAGCTAGTACTGTTGCATGTATCAGGTGATTCTTTGCATCCTCCCATATCATGATAAGTTGCACTCTCACCAACTNNNNNNNNNNNNNNNNNNNNNNNNNNNNNNNNNNNNNNNNNNNNNNNNNNNNNNNNNNNNNNNNNNNNNNNNNNNNNNNNNNNNAACATAAGAGCTACTGATGGGCATTTATGATCATCTCCTTTAGAGTATACATACTCTCCATAGAATTGCAACATGAAGTACACATCCGTCCCATCATGCAAAGCCTTAACCGTCATTTTTCCACCTTTGTACTCCTTATCTTCATCTGGGTCGAGAGCTGAGCGCAAGGGAAAATCGAAACCGTCAACGCCTGCCCAATCATCGGCGTGACCGTCGAGGGTAACGATTCCGGGCCTAAATTGGGCCTCTATTCGGGCCTCCTCGTTGGGATCGCAGTGCCACTCGCCGGACTCTTGATGAGATGCCACGAAATGAGCTGCAGCCAATATGGCCAGACAGACGACGGAGAGATGAAGAAGTGGAGCCGGCATGAGAAGTCAGGAAGTGACGACGACG
>49522_scaffold25306_48.5
CATGCATACAGTTTCTCGGGGGTGATTAGAGGACTCAATCTGAAGTTCGATGTGAAGCAATTGCTCTGTATCATTCCTATTCTACAGCACCAAAGAGAAGAACGCCCTCTTTGTACCCTAAGTTTCCACTAATTGAGGNNNNNNNNNNNNNNNNNNNNNNNNNNNNNNNNNNNNNNNNNNNNNNNNNNNNNNACAACACCAAAGAGATGAACGCCATCTTTGTACCCGAAGTTTCCACT
>49523_scaffold25307_248.5
ATTGTTGATCTTATCCACCAACCTGCATATGCATCACCACAAAAAGGCAATAAGAAAACTTTTAGATATTAAATTGATCTGCTAAATAATTAATGAAAACTGTCGCGCGACATATCAATCAACGAGTCGAGAATATATTGTCTTAGCTAATCCATCTCTGCTAACTGCTGCACTAAGAGGATAAGGACTTCTCTTAATAACTTCTTTGGGTGTGATCATCATACGTTTACATAAATCATCTTCTA
>49524_scaffold25308_62.5
CTCTTCTGTCAGTAGTGAACCTACACCTCCGCTATCTTCATGTTTTCTCTATCGTTACGATATTGTACCGTTTAGAAAGCCCTCTTGTGATCAATGTAAACATTATTATCTTACATCAAGAAACACTACCGGTCGAACACTTAATTTGTACAGAAGCAAGCACAGATTTTACCTTTAAATGGCCAATTATTTGTCCCGTATGAAAAACCTGGTTATAGATTTGGGATTTTCAGTTTATTTGTGGAAGTTAATGAACCGAGAGGATCTGATTGGAAAATAACAACAGACTGAGCGGCCATGGCAGAGCGTTGGAATTCGTCAACATCGCACTT
>49525_scaffold25309_63.6
CTTAATTCCTGTATTAGTAATGACCAGTGGATTGCTTAAATAGCGTGAACTGCGTGCAGGGCACTTCTGATACTCTCNNNNNNNNNNNNNNNNNNNNNNNNNNNNNNNNNNNNNNNNNNNNNNNNNNNNNNNNNNNNNNNNNNNNNNNNNNNNNNNNNNNNNNNNNNNNNNNNNTTTGTTATCTTCCAGCTCCATTTCCGTCCAAAATGTTCTTTAACAAGGCCATCGCATGCTAGTTGCAGATATGCCATAATTACACGCTATCCCCATCAGAACTTGTATCATGCCGNNNNNNNNNNNNNNNNNNNNNNNNNNNNNNNNNNNNNNNNNNNNNNNNNNNNNNNNNNNNNNNNNNNNNNNNNNNNNNNNNNNNAATCTATTGAGTACCGGCAAGGATACGGTTGCAGGCATTCTGAATGACCTTCCTGCACCAACTGTCGTTCTATCCTGCATCCTCCCCACATCTTTACACACGTTATCAAGTACGGAGAGAAAATCACGTACAATCATGAAAATTCGAAAGGGATGGGCCTCTTCTTTCGCGGCATCTCCATGAAAATACTGCGTCGCTTCTTTCACATGGGATAAGGCCTTCTTTTCTTCAGCCTTAACTTTGGAGATTTCCTCAATAGCCTCCTTAAGAAACTCTTTCATCGAAACAAAGAATTTGTCNNNNNNNNNNNNNNNNNNNNNNNNNNNNNNNNNNNNNNNNNNNNNNNNNNNNNNNNNNNNNNNNNNNNNNNNNNNNNNNNNNNNNNNNNNNNNNNNNCTAATCTGAGTTTCTCGAGCCCCATTTCAAGTTTGGTCACATAGCTACTTAATACATCTGAGTCCATTCCCGCCGCTTTCATCACGTTACAAAGTTCTTTGCTTAACCCAGATACAACTCGTAAACCTTGCTTCTTGAATTCCTCTTCTTTGAACTTGAAATTCGTGTTTGGGACGCTTTCGTTTTCGGGATTAGAACCTGTTCCTTCTGACCTGATAATCTCTTGGACCACAAAGTGAAGTAAGGTCGTCTTACCGTCAGTTCCTTTTATGTCCACTAATTTTAGCAACGTGTCCAGCTTGAAAGCCTTCGCATCTCCGCGATTAGTGCCGTCATTCATGCGGTTTCCTGTCCTTAGAACAGCTTCTAGAAGTTTAAGGAACAGGCGACTATTCTTCAATTCTTCACTGGCTTCCTGC
>49526_scaffold2531_50.9
GTTCCATGTATGACGTAATCTGCCTGCAATTGGATTCTAATATGTTTGTTTACATATCTTCAAATGATCAAAGTTTCGAAATGAATTATACTTGAATCCTAGAATAGTACAATGTCATCCGCACATCATCTGCATGCACTGTTTATATTCACTAATTCACCTAGCAACCACTGTTTATATTACTCGAAACTGGAATGTACCGAATTAATGGAGACATAGTGACGTAGTAATATTTGATGCGTCTCTGCTCATTAAACTTTTTCTGAAAAAATACATAGATCAAGGNNNNNNNNNNNNNNNNNNNNNNNNNNNNNNNNNNNNNNNNNNNNNNNNNNNNNNNNNNNNNNNNNNNNNNNNNNNNNNNNNNNNNNNNNNNNNNNNNNNNNNNNNNNNTGTCAGTGTTCTGAAAACCGGGCCGTACATAAAACATGCAACTTGTCACCAATTATATGGGTTATGTTGGTAAATAAANNNNNNNNNNNNNNNNNNNNNNNNNNNNNNNNNNNNNNNNNNNNNNNNNNNNNNNNNNNNNNNNNNNNNNNNNNNNNNNNNNNNNNNNNNNNNNNNNNNNNNNNNNNNNNNNNAAATATGGGGTTATTGGGTGATTATTAACTCCAGTGGTTTCGGGAAATAGGGATTACTGCATAAGTTTATGTGACAGTTTACNNNNNNNNNNNNNNNNNNNNNNNNNNNNNNNNNNNNNNNNNNNNNNNNNNNNNNNNNNNNNNNNNNNNNNNNNNNNNNNNNNNNNNNNNNNNNNNNNNNNNNNNNTGCTAATGATAAAGTAACGATTTGCCCCCTTGTGTCTTATAGACCAATTAAATTGTGTTTTTAAAAAA
>49527_scaffold25310_32.4
ACCTCAAAACCTTCCAAACCACCTCCACTCCCAACCTCCAAATCTCCACCGCCAACTCACCCCTTACCCGAAGAAACAGTCANNNNNNNNNNNNNNNNNNNNNNNNNNNNNNNNNNNNNNNNNNNNNNNNNNNNNNNNNNNNNNNNNNNNNNNNNNNNNNNNNNNNNNNNNNNNNNNNNNNNNNNNNNNCGAATCCCAAAAACCGAACCCGACCCGTATCTCAAGCCCGTTCATCAAATCCGCACCCCTACTAACCGATTCATACAAACCCCACGACGCCGTTTTCACCGCATTGTCAACCGACNNNNNNNNNNNNNNNNNNNNNNNNNNNNNNNNNNNNNNNNNNNNNNNNNNNNNNNNNNNNNNNNNNNNNNNNNNNNNNNNNNNNNNNNCCGACGACTTAACCGAAGAAGTTTCAGTTCACAGCACGTTCAGCGAAAGCGTCAGCGTT
>49528_scaffold25311_114.8
CAATGGCCGACCCACGAAAACTGCTCGCTCTCACGGCAAGAAATTTCAGGTTTCCGTCAGACAAGAAACGTCCAGAATATTGGGAAATCTGGGTTGGGCGTACATGCAAAAATCAAATTTCATGGCAGCAGAAGTTGTNNNNNNNNNNNNNNNNNNNNNNNNNNNNNNNNNNNNNNNNNNNNNNNNATATTGGGGAACCTAGGCTGGGCGTACATGCGAAAATCCAATTTCATGGCAGCAGAAGTTGTATACCGCAAAGCCCAAATGATTGACCCTGACACGAANNNNNNNNNNNNNNNNNNNNNNNNNNNNNNNNNNNNNNNNNNNNNNNNNNNNNNNNNNNNNNNNNNNNNNNNNNNNNNNNNNNNNNNNNNNNNNNNNNNNNTAAGGCCTTGAACCTGTGCCATTGCCT
>49529_scaffold25312_44.2
CTAATCCTCTAGGTAACCAACAAGTTAAAGAAGAAATGAAGCGCAAGCGTCGATCCGTTAAAAGCAACACAAAGAAGAAGCCCTCTGTGGCTGCTGATGCTCCAGTGGATCCTGGGTTTTACTCTGATGCTGATAAAGNNNNNNNNNNNNNNNNNNNNNNNNNNNNNNNNNNNNNNNNNNNNNNNNNNNNNNNNNNNNNNNNNNNNNNNNNNNNNNNNNNNNNNNNNNNNNNNNNNNNNNNNNNNNNNNNNNNNNNGGAAGCAAAGGAAACGAGTACCAGTAAGAGTGGCCAGCGCTTGGATTCCAATAAAGCAGTCGTAAACAACGTTACGCCTGGCAGCGCTAGTGTCAGGCTGGCGAGAGCTTTATCTTCTCCGCGTACAAATGCAACAACTGACATAGACCCGCTGCAG
>49530_scaffold25313_53.6
GCAATCCCAGAACAAGGGAGGATACGAAGCTGCAAAGAAGGCATCATCAATGTCTACGGGATCGTCGTCCAATATCAAGAAAGCTCATCCGAGTACCAATATTGTTGACGATCTAACTTCGATTTTTGGAGGCCCTTCNNNNNNNNNNNNNNNNNNNNNNNNNNNNNNNNNNNNNNNNNNNNNNNNNNNNNNNNNNNNNNNNNNNNNNNNNNNNNNNNNNNNNNNNNNNNNNNNNNNATTCCAAGAGGTTGATGGGGAAACCGATGAAAGGAGAAGAGCTAGATTGGCGGTCCACCAACGCACGCAACAGCGCGCGGCCCAAGCGTTGGCTGAAAAGAATAATCGAGACCTTCAAGCTCAAAGGGAACAAGAAGAAAGACAAAGGATTTCTGAAACTTTAGACATTGAAATCAAGCGATGGGCTGCTGGAAAGGAAGGAAA
>49531_scaffold25314_50.6
GTCCAATCTGCAACAAAGTCATCAAAGTGTCCAGGACTTATGCTCGAAGACTATGACTAGCGTGGGTAGATGCGAGAATGGTCTATATGTTGTGGAGCCGAAAGTGAAAGAAGGGGTGGCTATGAAAGTTTCGACAAANNNNNNNNNNNNNNNNNNNNNNNNNNNNNNNNNNNNNNNNNNNNNNNNNNNNNNNNNNNNNNNNNNNNNNNNNNNNNNNNNNNNNNNNNNNNNNNNNNNNNNNNNNTAAAGTTGGCATCAAAGGTTGGGTCATGCCTCCGACATCAAACTTCGTGAGATTGATTTTTTGA
>49532_scaffold25315_106.8
AGAATTTATCAAGTAACCAGTCAGGTAATACATAACAGGCAATTGATCACGCCATGGACAACCATCAAATATATTTTTATTTGAACAAAGAATTTCAATATAAAATAATAAACTTCAACCCAATAACACTCAAAAATCTTCCCTAAAGCTGGTTTACTTGTTACTCTACACATAACACAAGTAAAAGCAAACTAGATATAACTTCTGCTGCATTGATGAACTCCAGCTGCTTCACCATTTATCTTGCTCGCAAATCACACCTCAATTTACCTCAAACTTTAGCTTCTATTTCAAGCAACCACNNNNNNNNNNNNNNNNNNNNNNNNNNNNNNNNNNNNNNNNNNNNNNNNNNNNNNNNNNNNNNNNNNNNNNNNNNNNNNNNNNNNNTGAAACAACGCTTCACGCTCTTTTACCAATTTCGGTTTTTTGCCCTCATTTTCAAAACCATCATTTTTTTTTCCTTTGCAGCAAACTTCACAATACATATAATCATACAATTGATNNNNNNNNNNNNNNNNNNNNNNNNNNNNNNNNNNNNNNNNNNNNNNNNNNNNNNNNNNNNNNNNNNNNNNNNNNNNNNNNNNNNNNNNNNNNNNNNNNNNNNNNNTTCCCGCTTAGCCAAATGGGTTTCCACTTGTGGGCGCGAAGTTATTTGGAGCAGAATGGGCTGTGTGTAGTCCACCAAGTTGGTGATTTGGGTATAGAGATGTAAAAACATTTTCTTCAAGGCCAAAACCTGATTGTGCTTGAGGTCTTGGTGCTANNNNNNNNNNNNNNNNNNNNNNNNNNNNNNNNNNNNNNNNNNNNNNNNNNNNNNNNNNNNNNNNNNNNNNNNNNNNNNCGTTGCCACCAATTTGTTGTCCAGCAAACGGACTTGGAGATGAATATGATGGTAGGGCAGATGGAGTCGGAGCTTTTGATAATGCACCTTGTAACGATGTCAGCGAAGGAAATGTTGATGGTTGAACTGAAGAAGGTTCGTTGCTAAAANNNNNNNNNNNNNNNNNNNNNNNNNNNNNNNNNNNNNNNNNNNNNNNNNNNNNNNNNNNNNNNNNNNNNNNNNNNNNNNNNNNNNNNNNNNGCTGGCTGCATGTTAGGTAGTGGTTGTGGTTGCATGTGAGGTACTGGCTGCATATTAGGAAACGCCATAGGCATGTTGTATTGCATTGGAACACCAGCACCATAAGGCGAACCAGAATACCAGCCCGGAACAGTGGGAGAAACATACGAATAGTTCAT
>49533_scaffold25316_37.0
GCACAATTATTTACTCCATTCCCCTCTTTCCATCCTAGATAAAACTGCCAGCGAAAAACAAATTGAAACGGTTCCAACACATCCTATCAGTTCACAGGATTTACAACATAATCTGCAAAATTTCTCAATCACTTTTCCNNNNNNNNNNNNNNNNNNNNNNNNNNNNNNNNNNNNNNNNNNNNNNNNNNNNNNNNNNNNNNNNNNNNNNNNNNNNNNNNNNNNNNNNNNNNNNNNNNNNNNNNNNNNTCTGCTAAATGGCAAAATCACAAATGTCATCTCATGTTGCAGCAAGAAGGCTTTCCNNNNNNNNNNNNNNNNNNNNNNNNNNNNNNNNNNNNNNNNNNNNNNNNNNNNNNNNNNNNNNNNNNNNNNNNNNNNNNNNNNNTAGGTGTCTAAGTTTGTTCCAGAGACAGAGCATCTGTCTTGGGGACTGGTAATGAGCAGTAATGTAATCTTCTATGCACCCAAACTGGCAGAACTTCAAACTATGAACATATTCCACTGGTCTCGTGCTATTGGCTTTCTCTACCCACATTCCCATGCTAACATCTTCCATTTTGAACAACCTTAGTTTATGATTCTCGAAGTCTGAAACGATGAAGTTTGCAATGTC
>49534_scaffold25317_97.9
CGGTGTAAGATGAGCATGCGTCCCATTAGCTAGTTGGTATGGTAACGGCATACCAAGGCTACGATGGGTAGGGGTCCTGAGAGGGAGATCCCCCACACTGGTACTGAGACACGGACCAGACTCCTACGGGAGGCAGCANNNNNNNNNNNNNNNNNNNNNNNNNNNNNNNNNNNNNNNNNNNNNNNNNNNNNNNNNNNNNNNNNNNNNNNNNNNNNNNNNNNNNNNNNNNNNNNAGGAATATTGGTCAATGGGCGCAAGCCTGAACCAGCCATGCCGCGTGCAGGATG
>49535_scaffold25318_50.0
TAAATATCTACGTGACTCCGCACGATACCAGCCGCAAAAATGAAAACCTCAGTTGCTATTCTTTTGACCATTATCTCGATGGCTGCTGCTACTCCTCTGTTCTTCGGACCAAAACATCACGAACACCATGTTATCCACNNNNNNNNNNNNNNNNNNNNNNNNNNNNNNNNNNNNNNNNNNNNNNNNNNNNNNNNNNNNNNNNNNNNNNNNNNNNNNNNACCATGTACACAAAGTACCAGTTTACATCAAAGAACCCGTGTACATTCACAAGCCCGTCTATGTATACAAGACAGTCGATCACTACCACCACGATGACCATTATGACCACCACGATGATCATTATGACAGTCATTGGTATTGAAAAG
>49536_scaffold25319_27.9
AAGACAGAGCGACGACTATACTTGAGATTCTTCATCGTCATCGAAGTGAAAAGAGGTCTCGGTTGCCTGTAGACTGCACTTCTGTTTCTTTTGAAACTATGGGAGGAGGAGGAGATGGAGATGATCCTCAGAAACTGANNNNNNNNNNNNNNNNNNNNNNNNNNNNNNNNNNNNNNNNNNNNNNNNNNNNNNNNNNNNNNNNNNNNNNNNNNNNNNNNNNNNGGCGGCGTACGATTACGATAACGATCCACGGTGGGCGGATTACTGGTCGAACGTCCTCATTCCACCCAATATGGCCTCCCGCAGCGACGTTGTTGACCACTTCAAACGAAAGTTCTACCAACGCTATATCGACCCTGCTCTGATAGTTGAGCCAATGAGTACTAACAGCAGTGCTCAGCCAACAAGAACGTCAGCACAACCACAACAATCTTCGTCATCTTCTACTCCCAGATCCACAAGCAGAACATCCGGTGCATCTGCAACTCCACCTCCTAA
>49537_scaffold2532_39.1
CATCGCTCCTACTCGGCCCAGCCTCAAACCGACGACGGCCCAATCCCAAATCCCGAATCCCCACAACATCACGACGACGCCGTATTCGACAGCTCCCATTTCNNNNNNNNNNNNNNNNNNNNNNNNNNNNNNNNNNNNNNNNNNNNNNNNNNNNNNNNNNNNNNNNNNNNNNNNNNNNNNNNNNNNNNNNNNNNNNNNNNNNNNNNNNNNNNNNNNNNNNTGTCCACGTGGGACGACAAGTACAGGGACAGGGTGAAAAGCAAAGTTTTCGGGGAAGAACACGTTT
>49538_scaffold25320_127.1
ATTGCTCGGGTTGCATTTGAAACTGCTCGAAAACGTCGTGGGAAACTTTGTTCTGTTGATAAGGCAAATGTTTTGGAGGCTTCCATGCTATGGAGAAAGATAGTTACTGCGATATCCTCAGAATACCCTGATGTTGAANNNNNNNNNNNNNNNNNNNNNNNNNNNNNNNNNNNNNNNNNNNNNNNNNNNNNNNNNNNNNNNNNNNNNNNNNNNNNNNNNNNNNNNNNNNNNNNNNNNNNNNNNNNNNNTGCCATGCAGCTTGTTAGAAACCCCAAACAGTTTGATACTATTGTTAC
>49539_scaffold25321_66.9
CGGAAAGCATCCACCATGTTGCCCCCGACGTCGTCACGGTAGAGGCGATTGATGAGGACNNNNNNNNNNNNNNNNNNNNNNNNNNNNNNNNNNNNNNNNNNNNNNNNNNNNNNNNNNNNNNNNNNNNNNNNNNNNNNNNNNNNNNNNNNNNNNNTCGAAGATTGAGGAAGTAAATTGCGGATGCTGCAACCGGCATGGCTGCGGAAACGAGATCTATGAAGGACTGGGATCAGGATCGGATCTCTTTTAAAAATCAATGGCAATTGATTNNNNNNNNNNNNNNNNNNNNNNNNNNNNNNNNNNNNNNNNNNNNNNNNNNNNNNNNNNNNNNNNNNNNNNNNNNNNNNNNNNNNNNNNNNNNNNNNNNNNNNNTTTTGAAACTATTTTTGGGGGAGGAAACATCTGAAATGGAATTTTTGAGTGTAATG
>49540_scaffold25322_36.4
ACGAGATACGGCTCACCTGGAACAGAATTAAGCGGTATATAGTAGAGTGCCCCAACAGTGATATTATCAGGATTAGAGATCCCATTCACAGTCTCAATACTGTCCATACTGACACCAAACCTACTCGCCAGAGACTGTAAACTATCCCCATCTTGCATCACATAACTCATCAGGTAATTCCATAGCCCACTCGAGCAACCACACATGAGCTTTAATGACACCACAGCGCCTTTCCTAGCTGCCCTAGTTATATTTGAAGGAAAATAAACCAACCCATCATAAGACTCCATAGCCAGATCAAGTACAGACCCATTACTCTGTTTNNNNNNNNNNNNNNNNNNNNNNNNNNNNNNNNNNNNNNNNNNNNNNNNNNNNNNNNNNNNNNNNNNNNNNNNNNNNNNNNNNNNNNNNNNNNNNNNNNNNNNNNCTCTGCCATTGCCTTCAACGGTTACGTCGTCTTTCAGTGTATCAAACATGCTCTGAATCACTGGTAGGGTTTGGTCTGGAGTGGGTTTGAAGGCTAGAAATGAAGTGCACAAGCGNNNNNNNNNNNNNNNNNNNNNNNNNNNNNNNNNNNNNNNNNNNNNNNNNNNNNNNNNNNNNNNNNNNNNNNNNNNNNNNNNNNNNNNNNNNNNNNNNNNNNNNNNNNNNNTTGAGCGGAGTTGGATATGCTGACGATAATGATGAACTTGAGATGGAAG
>49541_scaffold25323_63.7
CAAAGGTGCTTGGAAAATGGGGAGTATGAGATGGCTAATGCAGAAAAATTGCGGTTGGAGCAGAGGCAGCGCCAGGCACGGAAGATGCAAGAGAGTGGTTGGAAACCTCAATGGTTTGCAAAGGATGAAGCTTCTGATNNNNNNNNNNNNNNNNNNNNNNNNNNNNNNNNNNNNNNNNNNNNNNNNNNNNNNNNNNNNNNNNNNNNNNNNNNNNNNNNNNNNNNNNNNNNNNNNNNNCGGTTATATTGGCGGATATTGGGAAGCCAGTGAAAAGAGCGACTGGGAATCAT
>49542_scaffold25324_107.3
ACATTTCTCTTCATCCTGGCAATTGGGTGAAACCCTACTACTCTCCTTAGCCTCCAGTGAACATCTTTTGTAAGGTATAAAACCAGTCCAGCGCGTTTTCAGCTTAGCCTGTTGCAATCCCTCTTCAGCGTTTTCACCNNNNNNNNNNNNNNNNNNNNNNNNNNNNNNNNNNNNNNNNNNNNNNNNNNNNNNNNNNNNNNNNNNNNNNNNNNNNNNNNNNNNNNNNNNNNNNNNNNNGCATTTTCATCTCCCCCTTGTTTCCGTGAAAG
>49543_scaffold25325_22.1
TGGTCGTGAGATGTTCGGTATCATGAATATTCCCTTCTTTTTGGCTTCTAAGGATCTCTTCTATTTGTTCAGATAGTTTTCCTAGCTTTAAATTCTGTGCTTCCTGTACGTAGAGTTGAGCATTAAGAAGACTTGAAGNNNNNNNNNNNNNNNNNNNNNNNNNNNNNNNNNNNNNNNNNNNNNNNNNNNNNNNNNNNNNNNNNNNNNNNNNNNNNNNNNNNNNNNNNNNNNNNNNNNNNNGCATGCCAGATAGGTCTACTGATGAGATCTGGATTTTTAGGAGCAGTGGCTTACTTCGCAGAACACAAAGAATCTTGCTCATCTTTGGGGACCATTTCTCATGGAATTCTCTAGCCTCATTCACAGCTATA
>49544_scaffold25326_39.8
CAATACTTCATATGCGTTATCTTAGCAGCGAAGCAACTGAAATCTTTTACATGAATGGGCTATCTATCAANNNNNNNNNNNNNNNNNNNNNNNNNNNNNNNNNNNNNNNNNNNNNNNNNNNNNNNNNNNNNNNNNNNNNNNNNNNNNNNNNNNNNNNNNNNNNNNNNTAATCTGCCGAGGATATGCCCACAGCTTGAAGATCGATGCATCTTCATAGTCACTGTCACTATCTGAAGAAGACTCTGATGATAAAGAGCCATCTGTGATATAATCTACAATCTGNNNNNNNNNNNNNNNNNNNNNNNNNNNNNNNNNNNNNNNNNNNNNNNNNNNNNNNNNNNNNNNNNNNNNNNNNNNNNNNNNTGGAGATAGGCCTAATTTGGTGATTGCTGCCATCTTTTGCACATGGCTTATCCGAACATATATTGCTCGTTATCCAAAAAATTGAACAGCAGCTGAAACAATACCCTCTATGAGATTTGNNNNNNNNNNNNNNNNNNNNNNNNNNNNNNNNNNNNNNNNNNNNNNNNNNNNNNNNNNNNNNNNNNNNNNAATTTTCTGGAACAAATCTCCGTGTAAGTTGTTCTGAAAGCAAATATCCAATCAATANNNNNNNNNNNNNNNNNNNNNNNNNNNNNNNNNNNNNNNNNNNNNNNNNNNNNNNNNNNNNNNNNNNNNNNNNNNNNNNNNNNNNNNNNNNNNNNNNNNNNNNNNNNNNNNNNNACTAACATCATTTGGTGAATCAATATTTTCCGCATTCGTTATCATTCTACTAAAGTGAAAGCCACTGAGCT
>49545_scaffold25327_100.3
ACGAAACCCTCCTCCATTCCACTCAGCATCTGATTTACCATTATAACCTCCCCCACTCTTATTCTTGTCGGAAGCACTCTGGTAAAAATTATCGAATCCATCATCACCTTTAGCATCATCCCAACCTGCCCAGCTATCNNNNNNNNNNNNNNNNNNNNNNNNNNNNNNNNNNNNNNNNNNNNNNNNNNNNNNNNNNNNNNNNNNNNNNNNNNNNNNNNNNNNNNNNNNNNNNNNAGCTGTTGTCCTCTTTGGTGGCTCTTCTTTCCTGATGTC
>49546_scaffold25328_38.7
CCCATATCCCAAAACTTTACTTTCCATTCGTCCATACCCAATAAGCTCCAGTTTTTCGTTACTGAAGCCCATAACTATTTAGAAAACTCGTAATTGTTCNNNNNNNNNNNNNNNNNNNNNNNNNNNNNNNNNNNNNNNNNNNNNNNNNNNNNNNNNNNNNNNNNNNNNNNNNNNNNNNTTGAACAAAGAACTTTAAGTTATGGGTAATAGTGAATCGTCACCTGATGAAAGCAACGATTTCTTGTCACGCGATCGGGATGCATATGTAGAATATACAGTTGATACTGGCCTTAGATCCGAACCTCCACAACATTCTAGAAGTTCAACAGACACTAACCATCAGCATCATTCCCAACCTCCACATGCTGGAACTTCAACCGAGACTAATTNNNNNNNNNNNNNNNNNNNNNNNNNNNNNNNNNNNNNNNNNNNNNNNNNNNNNNNNNNNNNNNNNNNNNNNNNNNNNNNNNNNNNNNNNNNNNNNATCGCTCTACAAGCATAGCGGACAACTATAGCTCCTTGGAACAGGTTATCAATGACTTGAGAGAAGCTGGCCTGGAGTCATCAAATTTAATCCTCGGAATCGATTTTACCAAAAGCAATGAATGGACAGGAAAGAAATCTTTTAANNNNNNNNNNNNNNNNNNNNNNNNNNNNNNNNNNNNNNNNNNNNNNNNNNNNNNNNNNNNNNNNNNNNNNNNNNNNNNNNNNNNNNNNNNTCCATGCAATTGGGGACACACTTAACCCATATGAGCAAGCAATTTCTATAATTGGGCGAACTCTATCCCCCTTTGACGAGGACAATTTGATACCCTGTTTTGGATTTGGAGATGCNNNNNNNNNNNNNNNNNNNNNNNNNNNNNNNNNNNNNNNNNNNNNNNNNNNNNNNNNNNNNNNNNNNNNNNNNNNNNNNNNNNNNNNNNNNNNNNNNNNNNNAACATCTCATGACCAGTATGTATTCAGTTTCTACCCCGATCATAGACCTTGTAATGGTTTTG
>49547_scaffold25329_187.3
AAAGGCAAACTGACCGTGTGAGACTTTTTCTATGTGGTGAAGTTCACTTCCATATGGTGATGTAACCTTGACGGTGATGTAGGGCTGGTTGACGGTGACGTTCTCGTCGTACTGCTGTCCGAAAAAGGAGTAGTAGTCNNNNNNNNNNNNNNNNNNNNNNNNNNNNNNNNNNNNNNNNNNNNNNNNNNNNNNNNNNNNNNNNNNNNNNNNNNNNNNNNNNNNNNNNNNNNNNNNNCAACTCCTCCGACACGCACTTTGTCGCGCCGCTCGGCAAATCGATCCACAACCCACGCGCCGCCGGCACCACCACCGCCGCCAGCACGATCCACAAACAACTCGCCGAAACCAACCTCATAGTCGTGTGTACGTATACGGGGTGGAGACTTTGTGAATACAAATAGAATATTGATATTTTCTTTCT
>49548_scaffold25330_40.0
GACGTCATGTCTATCACCAGCCATTTGCTCTTGCTCTCCTTGTCGGTCCATTTCTCTCCCATCTTTTTTCGTGCATAGGGAAAGTTAAGTGCCCAAACTGGCCATATTTTCCGGTCATTATCGTAAAGACAACACATTNNNNNNNNNNNNNNNNNNNNNNNNNNNNNNNNNNNNNNNNNNNNNNNNNNNNNNNNNNNNNNNNNNNNNNNNNNNNNNNNNNNNNNNNNNNNNNNNACAATTTCAGAACAGATATATTCTGGGAAGTTGGAAAGAGCTCTTGAAGCTGTGCTCACGAAAAAAGA
>49549_scaffold25331_30.0
TGTGACTGGGGCTCCCGCTCAAACAAGACGAACTGATTCCGCTTACCTACCACAAAAACGCAAAATGTATTGTTATGCTGCCTTTCAAACCCTCTTGTTGGATTTTGTAGCTTTGTTTTGTCTGAAGTTTATATACTGNNNNNNNNNNNNNNNNNNNNNNNNNNNNNNNNNNNNNNNNNNNNNNNNNNNNNNNNNNNNNNNNNNNNNNNNNNNNNNNNNNNNNNNNNNNNNNNNNNNNNNNNATAGCATTAGCTCGGCCCTAGGTAGTTCCGTGCGAATGAAACTAGATTTTGAGCTTGTAGTTTG
>49550_scaffold25332_56.5
TTTGGCAATTCTATTTTCAGTGACCATCAGAGCAAGTCCAGGTGTGCCCTTTTTGTTTCGAATTTTAGAATCTAAGCGGGCAAGCCTTGTCGTGACGATACATTGCTCCATTGCTGCTGGTGACATGTCGGTCAAACCNNNNNNNNNNNNNNNNNNNNNNNNNNNNNNNNNNNNNNNNNNNNNNNNNNNNNNNNNNNNNNNNNNNNNNNNNNNNNNNNNNNNNNNNNNNNNNNNNNNNNNNNCATACCTCAGAGTCGCAGAATGCTTAGCGCACAGGGTTTGCTGTTTTTTTTCGTTCTTTTC
>49551_scaffold25333_60.9
GATTGATTAAAGATGGCATCTGACGATGAAGGCAATGAAACGAAGGGAAGTATGTGGGATTTGGAGCAGAAGCTCGATCAACCTATGGATGAGGAAGCCGGGAAACTTAAAAACATGTCTAGAGAAAAGAAGTTTTCGNNNNNNNNNNNNNNNNNNNNNNNNNNNNNNNNNNNNNNNNNNNNNNNNNNNNNNNNNNNNNNNNNNNNNNNNNNNNNNNNNNNNNNNNNNNNNNNNNNNNNAAGGCTTGCTTTCCAAAGTCTTGGAATCGTATACGGAGATTTGGGAACATCTCCCTTGTATGTGTTCTACAATACNNNNNNNNNNNNNNNNNNNNNNNNNNNNNNNNNNNNNNNNNNNNNNNNNNNNNNNNNNNNNNNNNNNNNNNNNNNNNNNNNNNNNNNNCTTTCCTGATGGAATAGACGACACAGAGGACATTATTGGTGCCCTTTCATTAATCATANNNNNNNNNNNNNNNNNNNNNNNNNNNNNNNNNNNNNNNNNNNNNNNNNNNNNNNNNNNNNNNNNNNNNNNNNNNNNNNNNNNNNNNNNNNNNNNNNCACCTTAATACCTCTCCTCAAATACGTCTTCATTGTTTGTAAAGCAAATGACAGTGGTCAAGGAGGGACTTTTGCTCTTTATTCTTTACTTTGTCGACACGCGAAAGTGAAAACGATTCCTAATCAACACAGAACTGATGAGGAGCTGACGACTTATAGTCGAAGCACATTTCATGAGCATTCATTTGCTGCCAAAACTAAGAAATGGCTGGAAGCGTACGCATTTAGAAAGACTGCACTNNNNNNNNNNNNNNNNNNNNNNNNNNNNNNNNNNNNNNNNNNNNNNNNNNNNNNNNNNNNNNNNNNNNNNNNNNNNNNNNNNNNNNNNNNNNNNNNNNNNNNNNNNNNNNNNNTCTTATGCTAGTACTTGTGGGAACGTGCATGGTGATTGGTGATGGAATTCTCACTCCTGCCATATCTGTTTTATCGGCCTCTGGTGGGATCAAGGTGGACCATCCAAAGATGAGCAATGAATTGGTCGTAATTCTTGCTGTAATCATTTTAGTCGGTATATTCAGCATGCAACACTATGGCACGGATAAAGTCGGTTGGCTTTTCGCTCCAATTGTACTTATTTGGTTTCTGATGATTGGAGGCATTGGCATTTTCAACATATATAAGTATAATAGTTCCGTTTTAAAAGCCTTTTCACCTCTGTACTTGTATAAATATTTTAAGAAAGGAGGAAAAAAGAAGTGGATAT
>49552_scaffold25334_79.1
TGTTTGTTTTTTGTCCACCAAACTTAGTTCAATTATAGAAGCTTTTCTATTCCCTTTCTCTTCACACATTCAACCAGTACAGAAAAAGTATCAAGGCATTCCCGTTTTGATTTACACAACAGCTTCTCATTTTGATTCNNNNNNNNNNNNNNNNNNNNNNNNNNNNNNNNNNNNNNNNNNNNNNNNNNNNNNNNNNNNNNNNNNNNNNNNNNNNNNNNNNNNNNNNNNNNNNNNNNNNNNNNNNNNNNNGTGTCTTTAGGAGGCTTTAATGGCGGCAATACTG
>49553_scaffold25335_220.0
TTTAGCCTTTCCTCTAAATTCCCAAAAAATGGACGCAACGATTGCTCGGCAAACGTGGGAGCTGGAGAACAACATCGTCGCCACCACCTCCGATTCATCCTCGTCCTCCTCCGCCGCGTCGGACGCCATCTTCTACTACGACGACGCAGCGCAGGTGAAGTTCCAGCAGGAGAAGCCCTGGACCAACGACCCTCACTACTTCAAGCGCGTCAAGATCTCTGCACTCGCCCTCCTCAAGATGGTCGTCCACGCGCGGTCGGGTGGCACGATTGAAATCATGGGACTGATGCAGGGGAAAACCGACGGTGATACCATTATTGTCATGGACGCTTTTGCCCTTCCGGTGGAGGGGACCGAAACTAGGGTTAATGCACAGGCCGATGCCTATGAGTACATGGTGGACTATTCCACCACTAACAAACAGGCTGGTCGATTGGAGAACGTAGTTGGCTGGTATCATTCACATCCTGGTTATGGGTGCTGGCTTTCTGGTATTGACGT
>49554_scaffold25336_79.2
TTTCAAGCCAATATATTTATATTTCGTTTGAAATGAACGTTGTAAGGGTAAGTCGATTCTTGTAGACTCCCTATATTTGTTATCATGGTTTATTGTCTGTAAATTCGAATCCTTTTCTTGGTTTCCAGTTCAAATGTGNNNNNNNNNNNNNNNNNNNNNNNNNNNNNNNNNNNNNNNNNNNNNNNNNNNNNNNNNNNNNNNNNNNNNNNNNNAACTAATCCGTAAAACTGGGAATTTGTACTGCTACAATGTTTTAGTCCTGTGAGTTGTGCTTGAATAATGTATAA
>49555_scaffold25337_37.0
TGTCGCGAATGTAAACCCATTGTACTCCTGAACCCACCCTCCGACCTGTTTCTCATGGTACCAAGGTCTCCATGCTTCAGTGATTGGAAGTCCCAACGAGCTTAAACAATATCTTGTGGATAAAACCGGAACTCTTCCNNNNNNNNNNNNNNNNNNNNNNNNNNNNNNNNNNNNNNNNNNNNNNNNNNNNNNNNNNNNNNNNNNNNNNNNNNNNNNNNTATCTCCACTGTACACCCATATCCTGAGTTTTGCATCTATAAGCTTCTTG
>49556_scaffold25338_77.4
GTAGATGGCTATTTCAGACAGTGCCATTCATTAAAGGAGGACAGTGGGTTGTCATTTTTCTTGGATCTGATTAAANNNNNNNNNNNNNNNNNNNNNNNNNNNNNNNNNNNNNNNNNNNNNNNNNNNNNNNNNNNNNNNNNNNTGGATCTGATTAAAATGTTTCTTGACAGCGTTCGTGCGGATGTGAATGAAATGGCAAAAGCTCTGGATCAAACAATTGTGGACTTTAACACGATGTATTGCGCATGCTTCAAGCTTAAAGGAAGTTCTTCGTGCATTGGGGCTTGTCGAATCAGGGATGCGTGCCTCAATTTAGTTAATGCGATTGACAGGAAGTTGAAAGAAGGGTGTATTCAGGCATTGATTGATATAACNNNNNNNNNNNNNNNNNNNNNNNNNNNNNNNNNNNNNNNNNNNNNNNNNNNNNNNNNNNNNNNNNNNNNNNNNNNNNNNNNNNNNNNNNNNTCGTGAATATAACACTTTTTACCATCGAATCAACCTTGTTATAAAGATTGAGCAGGAAATTGTTTCAAGAGGAGTTTGATCTGCTTTGTGCTTAACAGCATAAGCTTGATTTAACNNNNNNNNNNNNNNNNNNNNNNNNNNNNNNNNNNNNNNNNNNNNNNNNNNNNNNNNNNNNNNNNNNNNNNNNNNNNNNNNNNNNNNNNNNNNTCTAATGTCTTTGTTCAATGCTTTGAGTTGGTTAGCTTATGTTAATTCAGATGTATAACTGGGATTAACA
>49557_scaffold25339_33.3
TGGGAATTGGAGACCTCCTCCTTGGAATATCAGTTCACCAATGATCCTGCTAGATTTAGACTTGCTCATCAAACCTCATTCGTGAGGCGTCATGCTGGAATCTACAGTAAACCTGTGGTCAAATGGATTGCAGCTTTTNNNNNNNNNNNNNNNNNNNNNNNNNNNNNNNNNNNNNNNNNNNNNNNNNNNNNNNNNNNNNNNNNNNNNNNNNNNNNNNNNNNNNNNNNNNNAATGTTTTGGATCAATATCTAAGGTTGATTATATGGCCATTCGCAACGGATTCATC
>49558_scaffold2534_88.4
GTTACAGGGTATGATCCTTATCGCAGAATCTAGAATCGTTTTGCTTTCAGCAACTGGTTCACGCTGAAATTGATATTTGAACTCTAATATTTGTTATGAATCAGTTTCCTGGATGGTGAGGATAATACTGTCCACTTCATTTATTCTGGGTTTGGTATAATTTTGTCAATCGCTAAATTCCTTATGGTTTCTTGGGAACAGTGGGTTCTCCGTATCTCAACCAAGATTATCAGGTACTGTTACTATAGCGAGATTCTCTGAAAGTTTTTACCGAATATTGATGGTGGTATTGTATTCTCAAATTTGAGGGAGTGCTTTTGGAAATCAGGAAAAATATTACAACCGAATTAGTTAATTTTCAGGTTGGTTGGCTAAGTAATATTATCTAAACGTGTACTTGAGATTGTTCTTGTAGATTCATGTTAGTGTACTGGAAATGCATGGATACTTGAATTTCTGCTTGGGTGAAGAATGTGAGATTAATTAGGATAAATAAAACAGCATAAATTAGAAAGAAAAATCTGGGAGTTCTGTATAATGGAGAAACAGATCAGTTTCAGAAGCCCGATAGTGGAAAAACAACAGAGTTTTCGAAGTGGGGCAATGGAAAAACAGCTGAGTTTTCGAACTGGGGCAATGGAGAAACAAAAAAGTTTTAGGGGTTTAATGGAGAAACAGAAAAGTTTTAGGATAGCAATGGAAAGGCAGCTGAGTTTTGGTGGAGAGAGGAAAAAGAGTAAAGATTCACCAGGGAAGCGTGGGGATTCNNNNNNNNNNNNNNNNNNNNNNNNNNNNNNNNNNNNNNNNNNNNNNNNNNNNNNNNNNNNNNNNNNNNNNNNNNNNNNNNNNNNNNNNNNNNNNNNNNNNNNNTCCGCTTCATCTTGCTGCGCGAGCTGGGAATTTACGGAATGTGAAAGAAATTATTCAGAAATGTGATAATTCCATTAATGGGATAAAANNNNNNNNNNNNNNNNNNNNNNNNNNNNNNNNNNNNNNNNNNNNNNNNNNNNNNNNNNNNNNNNNNNNNNNNNNNNNNNNNNNNNNNNNNNNNNTGCTTTCTAAGAAAAACCAAGAAGGTGAGACCCCTTTATATGTTGCTGCTGAAAATGGGCACACTTTGGTTGTTGTGGANNNNNNNNNNNNNNNNNNNNNNNNNNNNNNNNNNNNNNNNNNNNNNNNNNNNNNNNNNNNNNNNNNNNNNNNNNNNNNNNNNNNNNNNNNNNNGCTGTTAAAGCATTCAGATGCTGAGATTGCTTCGATTGCAGCTAATAATGGGTATGATCCCTTTCATGTGGCTGCTAAGCAAGGTCACCTTGAAATGGTAAAAGAGCTCCTGGATTATTTCCCTAGTCTAGTGATGACGACAGATACCGCCAATTCAACGGCATTACACACAGCTGCAGCTCAAGGGCACACTGGCATAGTAAACCTGCTTCTGGACATTGATCCTGACTTAGCCAAGATTGCTCGTAACAATGGCAAGACAGTGCTCCATACCGCTGCTAGGATGGGACACTTGGAAGTTGTCAAGTCCCTTTTGGATAAAGACTCAAGCATTGGGTTTAGGACTGATAGGAAAGGTCAAACGGCTTTGCATATGGCCGTTAAGGGGCATAATGTGGATATTGTGACGGAGCTCCTGAAACCCGACCCGTCTGTGTTGGGCTTGGAAGATAATAAGGGGAACACGGCACTTCATATTGCGACAAAGAAAGGCCGTATTCAGATAGTGAAATGCTTACTATCCACCGTGCATTGTGACGTCAACGCCACCAATAGCGCGGGAGAGACGCCTCTAGACATCGCAGAAAAGTTCGGAACGCCAGAACTCGCCGCTATCCTACGCGAATCGGGAGCCGTCCATTCGAAAGACCACGGAAAGCCCCCAAACTCCGCAAAGCAACTCAAACAAACGGTTAGCGACATAAAACACGACGTCCAATCCCAACTCCAACAAAGCCGTCANNNNNNNNNNNNNNNNNNNNNNNNNNNNNNNNNNNNNNNNNNNNNNNNNNNNNNNNNNNNNNNNNNNNNNNNNNNNNNNNNNNNNNNNNNNNNNNNNNNNNNNNCCGTGTCCGTAAAATCGCCAAAAAAGTCAAAAAGCTCCACATCGAGGGCCTCAACAATGCCATAAACTCCGCCACGGTCGTCGCCGTCCTCATCGCCACNNNNNNNNNNNNNNNNNNNNNNNNNNNNNNNNNNNNNNNNNNNNNNNNNNNNNNNNNNNNNNNNNNNNNNNNNNNNCGCTTTCGCCGCCATCTTCACCGTACCGGGCCAGTACGTCGAGGACGAGGCCCAAGGGACGTCGTTGGGCCAGGCCCACATCGCGAATAACGCGGCGTTTATAATCTTCTTCCTTTTCGACAGCTTCGCNNNNNNNNNNNNNNNNNNNNNNNNNNNNNNNNNNNNNNNNNNNNNNNNNNNNNNNNNNNNNNNNNNNNNNNNNNNNNNNNNNNNNNNNNNNNNNNNNNNNNNNNNCGAGCAGAAGGCGAAGAAGCAGCTCATGTTTGTGATAAACAAGCTAATGTGGTGTGCGTGTCTTTTTATCTCGGTCGCTTTTATTTCGCTCACTTATATTGTGGTTGGGGCCCACGAGATGTGGCTAGCGGTGTACGCGACGGTGATTGGTAGTACGATTATGNNNNNNNNNNNNNNNNNNNNNNNNNNNNNNNNNNNNNNNNNNNNNNNNNNNNNNNNNNNNNNNNNNNNNNNNNNNNNNNNNNNNNNNNNNNNNNNTATTGTGTGGTTCGGCACAGGTTGGAGGATTCGAGGATGAGGAAAGTGAGGAGAGGATCGCTTTCCCGCTCTTTTTCTGTTTCTGGGGGATCGGATTTGGAGATGTATAGTGAGAGATACAAGATGATGTATGCTGTTTAGGCACACTTTGTGAGTTTTGTAACGATACCTGATATTTGTCTCTTTCCACTTCTCCATTGTTGGTGCGATACCTGATATCATATATCGATTCTGTCATGGTAGTGCTATTAATTTGCTATCAGATTAGCAGGGAGTGCTGGTAAA
>49559_scaffold25340_213.4
TTAGTATTACTCCACGTGAAGTCAGTACTTTACAGACGATTATCAATAGTATCATTCATATAATTGAAAATTTAAANNNNNNNNNNNNNNNNNNNNNNNNNNNNNNNNNNNNNNNNNNNNNNNNNNNNNNNNNNNNNNNNNNNNNNNNNNNNNNNNNNNNNNNNNNNNNNNNNNNNNNNNNNNNNNNNNNCGCTTTCCTTAAACTGCCTAGTCTTGAGAAATGTAGGAAAGCCAGATAAGCCGCTACNNNNNNNNNNNNNNNNNNNNNNNNNNNNNNNNNNNNNNNNNNNNNNNNNNNNNNNNNNNNNNNNNNNNNNNNNNNNNNNNNNNNNNNNNNNNNNNNNNNNNNNNNNCTGCGTTCCTCTTAGACGCATAACTTCATAAGGCGCCAGAATAACCAACATCAGTGTTATAAATGGCAACTCTAATTCCCCGGGAATATAGTAGAAGAGGCGTACAAGAAGGGCCNNNNNNNNNNNNNNNNNNNNNNNNNNNNNNNNNNNNNNNNNNNNNNNNNNNNNNNNNNNNNNNNNNNNNNNNNNNNNNNNNNNNNNNNNNNNNNNNNNNAAAAAGCAGCCCAGATGCCATACTCACCCTTCATCCATGAGACNNNNNNNNNNNNNNNNNNNNNNNNNNNNNNNNNNNNNNNNNNNNNNNNNNNNNNNNNNNNNNNNNNNNNNNNNNNNNNNNNNNNNNNNNNNNNNNNNNNNNNNNNNNNNNNNNNNNNNGAGAAAGGACTTTTGGATAGCTGTACCCTTTGCCAGCATAAGGACTGCAGTAGAAACAGTAGAGATCCACTGGAGATTCCCATGTGTCAGCGGCCCAGAATAACAAACCGCACCAAACCCACATCTTTTTGTGTTCATCACTGTCACTCGAAGTGGGTTGTAAGAAAGAGAGCTAAGTTGTTGTTGCTTTGGTTGAAACAGAGGAGAAAGTCCGCAAAAGGCTCTGCTTTGATGAGTGATGGGATT
>49560_scaffold25341_90.8
ACACGCCTAAATAAATACTAAGAAGCATCATCTCAAAAGCTTTTTACTCCAATAGAGAAACATGAATATACTCAACAATCTTTGCACATGTACAGAAGAATCTCGACCACAAAATATACTGAACATTATTTAGGTTTACTAAACTTTCATTCAGCTGAATGCATGGGGCATTCGCTCTGGGAAAATATGATTCTTTCTTGTCCTTCGGATTCGAAAACAAAAACACGATCTCTCTTTTCACTTGAATTTATAGTCTCAGCTGAGACATCTTCATAAAAAAAATACTCTCCCGTTCTGCAAAGCTAATAACCCAAGTGATGCCAAAGTGCTNNNNNNNNNNNNNNNNNNNNNNNNNNNNNNNNNNNNNNNNNNNNNNNNNNNNNNNNNNNNNNNNNNNNNNNNNNNNNNNNNNNNNNNNNNNNNNNNNNNNNNNNNNNNNNNNNNNAAAAAAAGAAGTTTGCAAAGACACAATTTCCCGCCACCACACTTCATGTGTACTCTTTCCGTAATCCGTATAATCATCCAATGACATAACCACGAAAGTGAAATAGTTAGAACCATTAAGAATGCTAGTGTTGTTGATGATTCTTCTATTGAAATGTTATGGTGTATTGTCTAACCTTTCTTTTATCCATCTACTCTAGAATCATTAATTTATTTTTGTTTGATCATTCTCCCTCTTTAATTCCATAGAATGCTTGAACAACAATATTCTGANNNNNNNNNNNNNNNNNNNNNNNNNNNNNNNNNNNNNNNNNNNNNNNNNNNNNNNNNNNNNNNNNNNNNNNNNNNNNNNNNNNNNNCGTAAATCGAATCCAGTGCCCCAACATTGGATCAACTCCCTCTATCTGTATCTGGTTTAATTACAATAAAATCTGTACCATTACAAAGTCGAAGCTTCATACCTGAAGTCCGAGAAAACCTGGAAACGACGAAGAGTCGGATGCCTGATCGTGAGTGATCGTGAGTTGAAGGAAGAGGAACGGCCGAAGAGATTCCAATTTTGTGAAGAAGAA
>49561_scaffold25342_51.7
AAAAAGTCGAACATGACACTTCAAATAGGACCGAGGAAGTACATTGTTTCTCAATAGCAGGACATCAAGACATATCAATAATGATATCACCAAGGCCAAAGAAACTGAACAAAGAAAAATGCTCCTAGAGCTCAACAANNNNNNNNNNNNNNNNNNNNNNNNNNNNNNNNNNNNNNNNNNNNNNNNNNNNNNNNNNNNNNNNNNNNNNNNNNNNNNNNNNNNNNNNNNNNNNNNNNNNNNNNNNNNNNNNNNNNNNNNNNNNNNAACAAAGAATGAAGACTACATTTTGCTGACAACCACAATGGACATAAGTCTGCTAAACAATATTGTAATAATCAGCACAAAATCATCCTTCAGCATCAACCACCAAGTTTTGTCAATGAGGTCAGATCAAACTTGTTATCCTGATCAGACNNNNNNNNNNNNNNNNNNNNNNNNNNNNNNNNNNNNNNNNNNNNNNNNNNNNNNNNNNNNNNNNNNNNNNNNNNNNNNNNNNNNNNNNNNNNNNNTCGACATGCGTGCAATACAAGTACACTTGAGATCTCAACTTCTTCGATAAACATAAGCTCCATCAATCTCCACACAAGGGATACCAGATATCTTCGACCAATAATCTCCTCTATCCCTCACACACTTTGGACTTAAAAGCGTGCACTCACTTATTTCCAATTGCCACAGCTTCTCCAACAACAAATCGCTCG
>49562_scaffold25343_34.9
ACCTTCAGATTCTGTGGGTAGTAATAATCTTGATGCCGCTTTAGAAGCAGTGAATCATAATTCAGGGTCAAGCAACCAGGATGTAGAAGAGGAGTATCAGATTCAATTGGCTTTAGAATTGAGTGCAAGAGAGGATCCNNNNNNNNNNNNNNNNNNNNNNNNNNNNNNNNNNNNNNNNNNNNNNNNNNNNNNNNNNNNNNNNNNNNNNNNNNNNNNNNNNNNNNNNNNNNNNNNNNNNNNNNNNNNNNNNNNNNNNNNGGCTCTTGTCCTCCTGATAACACTCCAGCTGAAGTTGTTGCGTATAGATATTGGANNNNNNNNNNNNNNNNNNNNNNNNNNNNNNNNNNNNNNNNNNNNNNNNNNNNNNNNNNNNNNNNNNNNNNNNNNNNNNNNNNNNNNNNNNNNNNNNNNNNNNNNNNNNCGCCCTTGGCTACGACGACAAGATTCTGGACGGTTTCTACGATCTATACGGCGTGTTTACCNNNNNNNNNNNNNNNNNNNNNNNNNNNNNNNNNNNNNNNNNNNNNNNNNNNNNNNNNNNNNNNNNNNNNNNNNNNNNNNNNNNNNNNNNNNNNNNNNNNNNNNNNNNNNNNNNAACATACTCAAAAATGCCGTCCCTTGTGGATTTGCAAGGAACGCCAATGTCTGATGANNNNNNNNNNNNNNNNNNNNNNNNNNNNNNNNNNNNNNNNNNNNNNNNNNNNNNNNNNNNNNNNNNNNNNNNNNNNNNNNNNNNNNNNNNNNNNNNNNNNNNNNNNNNNNNNNNNNNNNNNNGTTGAACCTTGAGCAGAAAGCCATGCAAATAGCTTTAAATATAAGGTCACGTTCCGTAAATTCCGTCA
>49563_scaffold25344_100.0
GTAGGAAATATCATAGTAGTCCATAAACGCTTTCACCTTGTTACAGAAAGGACAAGCTTCATACTGATAAAGGACCACGTCGTTGGGACGAAATTTCGATTGAACGTGCTCTTTGGCGTGAACCTCTTCCACGAGAGTNNNNNNNNNNNNNNNNNNNNNNNNNNNNNNNNNNNNNNNNNNNNNNNNNNNNNNNNNNNNNNNNNNNNNNNNNNNNNNNNNNNNNNNNNNNNNNNNNNNNNNNNNNNNNNNNNNNNNNCGCAGCGCTTGCGGATTTATCCGCGGTTACCCTGTTGTATGAAAACCAGTGAGATCTCGGCGAGAAATTATTGCTGTTGGTGCTGAGAAAAGCCGCCTGGAATAGACGATGATGGATGGGGTTCCCCGTGACAACAGGAGCGGCGGAGGCGCCCTCCACCACTCGGTACACAGCGGCGAGATTGATTGCCCTCCTCATCGCTTGCACGATTTAAGAGATTTTGAAGAGAGGGTGAAAAGTTGAATGGTTATGTTATG
>49564_scaffold25345_78.2
CATACAACCCATTCATCAACTTTTTCAAAACCTCTCTCAATCTCAGATCGTATGATGAGGAGGGCAACCAATCTCGCCGCCGTTTACCGAGCGATGGACGCCGTTTCCTTCGCGCCGGCAGTCACCGGAAACCACGTCTGTCACCGCTTGATCCAATCGGCCTCTCTCAGCACCAACAGCAGCGATAACTCTTCGCCCAGATCTCACTGGTTCTCGTACAACAGGGTGACAGCTGATCAATCGACGAGTGCTGCACGCGCCTTTGCTGGAACGATGCTNNNNNNNNNNNNNNNNNNNNNNNNNNNNNNNNNNNNNNNNNNNNNNNNNNNNNNNNNNNNNNNNNNNNNNNNNNNNNNNNNNNNNNNNNNNNNNNNNNNNNNNNNNNNNNNNNNNNNNNNNNTAAAGAGCCCGTTCAGTCCAAGTTTCGTCCGAAGGAGGTTGTGCTTTATCAGTATGAGGCTTGTCCGTTCTGTAACAAGGTGAAAGCATTCTTGGACTACTATGATATTTCCTACNNNNNNNNNNNNNNNNNNNNNNNNNNNNNNNNNNNNNNNNNNNNNNNNNNNNNNNNNNNNNNNNNNNNNNNNNNNNNNNNNNNNNNNNNNNNNNNNNNNNNNNNNNNNNNNTCCAATTGGCAAAAAGGAAATCAAGTGGTCTGATTA
>49565_scaffold25346_22.9
AAGAAGGCATTTCTACCCTGTCAAGAATCTCTTCCCATCGGCGGACATGGTTGCTCCTCTCCATTAACGACTGTTCAAGCATCTCGTTTTGCTCAGCCAACTCATAAAATTTGCTCTGCAATTCCTCGTATCTTGTTCNNNNNNNNNNNNNNNNNNNNNNNNNNNNNNNNNNNNNNNNNNNNNNNNNNNNNNNNNNNNNNNNNNNNNNNNNNNNNNNNNNNNNTCACTTGAATTTGAATTGGGCTTCATCTCTTCCATCACTGTGTCAACA
>49566_scaffold25347_97.9
CAAAACTCCAAACCTGCAAAAGCTACGTCGTATAAATCACAGCAGAATCAGGTTCTTCTTCTTGTCCGCCTCAACTGAATCCACCGGAAAATGGCGTCGACGGTGAAATTCGTGCGTTGTCCGCCGAACTCGGCCAACNNNNNNNNNNNNNNNNNNNNNNNNNNNNNNNNNNNNNNNNNNNNNNNNNNNNNNNNNNNNNNNNNNNNNNNNNNNNNNNNNNNNNNNNNNNNNNNNNNNNNNNNNNNNTTCGAATTCTTCAAGACGTCTTGCAGATCTATCCCCACAATCANNNNNNNNNNNNNNNNNNNNNNNNNNNNNNNNNNNNNNNNNNNNNNNNNNNNNNNNNNNNNNNNNNNNNNNNNNNNNNNNNNNNNNNNNNNNNNNNCATCTACAACATCGATGAGGTCGTTACCCCTACCCAACTCCGCTCAATCATCGCATCCGAGTTCCGAAAGAACGCTCACATTACGAACCCTAAGATCATTGATATGCTGCTCTTCAAGGGAACTGAAGAATTGAATAACATTG
>49567_scaffold25348_83.7
TACTTTGAGCAGGCTCGACAGGCGTACCTTATTGGTAACAAAGCCTTAGCCAAGGAGCTGAGTATCAAAGGACAGTTGCATAACATGCAGATGAAAGCAGCCCATGGCAAGGCTCAAGAATCTATATACCATCAGAGGAACTCAGACATGCAAGTGAACGGGAGAGAGAGAATGATCGACCTGCATGGTCTACACGTGAATGAAGCTATTCACGTGCTCAAACGTGAGCTGGCAGTAATGAAGAATGCAGCCAGATCAGCAGATCAACGCTTGCTTGTTTACNNNNNNNNNNNNNNNNNNNNNNNNNNNNNNNNNNNNNNNNNNNNNNNNNNNNNNNNNNNNNNNNNNNNNNNNNNNNNNNNNNNNNNNNNNNNNNNNNNNNNNNNNNNNNNNNNNNNNNNNNNNNNNNNCTAGGGGGTCCCGCACACCAGCTAGACTCCCTACTNNNNNNNNNNNNNNNNNNNNNNNNNNNNNNNNNNNNNNNNNNNNNNNNNNNNNNNNNNNNNNNNNNNNNNNNNNNNNNNNNNNNNNNNNNNNNNNNNNNNNNNGAGGAGGGCCTCGACTACTCTGAACCACAAGCTGGGCTCCTTCGAGTGGTTGTATACTGAAAAAAATATCTGGGAAAGTATAGGAGATTTTCACGCACTTGAAAATTACTCAGGAAAATCAATCAATCNNNNNNNNNNNNNNNNNNNNNNNNNNNNNNNNNNNNNNNNNNNNNNNNNNNNNNNNNNNNNNNNNNNNNNNNNNNNNNNNNNNNGATCTAGAAAAACAAAACAAAAAATGAAGAATTTGTTGTATCTGTAAANNNNNNNNNNNNNNNNNNNNNNNNNNNNNNNNNNNNNNNNNNNNNNNNNNNNNNNNNNNNNNNNNNNNNNNNNNNNNNNNNNNNNNNNNNNNNNNNNNNNNNNNNNNNNNNNNNGTAGAGCACAGGAGAAAGGCACAAGGAAGGACGCAAATGATGTCTGTATTGTTAACGTGTAGTTGGCCGAAATTCATACACTTTTTGTAGCTATCAGTGATTCTGAATCGGCGCTTTTATGTGATAAATTCTTTTATTTGCA
>49568_scaffold25349_126.0
TTTTTGTTACTTGGAAAGGTCCTTCAATTCAATTCAACTCTCTTCGGGTATTACAACAACTATATCAAGTCTGGTTCTGAATGGGTTAAATAAGCATAAGAATACTTCATAAGTTGCAATATCAACTCAATAACAGATNNNNNNNNNNNNNNNNNNNNNNNNNNNNNNNNNNNNNNNNNNNNNNNNNNNNNNNNNNNNNNNNNNNNNNNNNNNNNNNNNNNNNNNNNNNNNNNNNNCTAAGCTGCCATGTATATATCATAGCTCCAAGTTCGGTTTCAATGCTCATTCATTAATGGTCCTTTAGGGGCTCCTCGTCCAATGAATATGATGGTTGAGGGCTACGGGAATTTTTGAGTTCGTCGTACTCCCGACATTTTTCTTGGTGCGTTGCTAAGAGCTCATTATACCGTGTTTGGAGATCTGAAATTTCAGCTTGCAGCTTTTCGTATTCGGCTACTGTTGGACCTCCTAACTTTTGCTGCATGAACTCGATAGCTTCAGATGGTTTGTCATTCTGTTCATATAGAGCGACAAGAGCTTTGGTCAATGCATCAAGAACTCCACTGGACTCCAGGTACTTTCTGAAAGCTTCCTTCTTTGACTCTTTTTCCATCGGAATTTGGAATCAGCACTCCTTCAAGGTTGTATAAATTCAACGCGATAATTTCTGATCATTCACCGCGACAAAGCAGAAATCATAGATCTCACTGACAAAGACAAGAATTGTTTGAAGAAAAA
>49569_scaffold2535_84.1
TTTTCTGAATTATGTCACACATTCGTTTCTTTTGAGCTGCTACATCTACGACTGCATTGCATTGGTGTGGTAATNNNNNNNNNNNNNNNNNNNNNNNNNNNNNNNNNNNNNNNNNNNNNNNNNNNNNNNNNNNNNNNNNNNNNNNNNNNNNNNNNNNNNNNNNNNNNNNNNNNNNNNNNNNNNNNNNNNNNNNNNTGCACGAGCTTTTGTGCATTTCTTCTGGTGTAGCGACATGTGGNNNNNNNNNNNNNNNNNNNNNNNNNNNNNNNNNNNNNNNNNNNNNNNNNNNNNNNNNNNNNNNNNNNNNNNNNNNNNNNNNNNNNNNNNNNNNNNNNNNNNNNNNNNNNNNNNNNNNNNNNNNNNNAAGTATCGGAAACTTAGAAAGGTGCCTGGTTTAGGATAGCTCTGTTTTAATATCTCGTGTTGCTGATCACACAAATGAGNNNNNNNNNNNNNNNNCAGCAATGGAAACTTAGAAAGGTGCCTTGTTTAGGATAGCTCTATTTTAGTATCTTGTGCTGCTGATACAACAGTTTAATCACCCTTGTCACACAAATGAGGTGATTGTTTTGATCTTCAATTATTCATATTTTCCCATTTTGTCCAGTTTTCATTCATTTATGTTACATGAACATATTGTGTTCAACACTAAAAATCTAAAATTGTGTTATGTAT
>49570_scaffold25350_80.2
TCTGATCCCAGCTCTGGAGCACCATATCTGGGTCCGACAAGCTCCGTCGTAGAGCATAAAGCGCGTCACCCTCNNNNNNNNNNNNNNNNNNNNNNNNNNNNNNNNNNNNNNNNNNNNNNNNNNNNNNNNNNNNNNNNNNNNNNNNNNNNNNNNNNNNNNNNNNNNNNNNAGGAAGAAGATCAACAACCGATGACGTCACCACAGCAACGACTACAACAACCCATACATTATTCCACGCCATAGATAGCCCCCTTCGAATTGAACCCAAATTGACTTATATCTTGNNNNNNNNNNNNNNNNNNNNNNNNNNNNNNNNNNNNNNNNNNNNNNNNNNNNNNNNNNNNNNNNNNNNNNNNNNNNNNNNNNNNNNNNNNNNNNNNNNNNNNNNNNNNNNGTTGCAAAGTGATCTGATGATGTTTGATTGACTGATTTTTACTGATTTAAGACGAGGGCATATAA
>49571_scaffold25351_37.3
GGCTAGCTGAGCTCCTGAAAGAAGCTGGCCGGTCTAGAAACAAGAAGGGAAAATCACTTGAAAACCTGATCGACCCTAATTCCAAAAGTACAAAGAAAGAGACGACCAAGAAGTGGTCAGCATTTGGGTTTAGAAGTTGATCGATCATGGATTATTTNNNNNNNNNNNNNNNNNNNNNNNNNNNNNNNNNNNNNNNNNNNNNNNNNNNNNNNNNNNNNNNNNNNNNNNNNNNNNNNNNNNNNNNNNNNNNNNNNNNNNNNNNNNNNNNNNNNNNNNNNNGCAAGTCCTTCAAATTTGGTTTCACACGAGTACTCTGTAGAATAGGGATTGNNNNNNNNNNNNNNNNNNNNNNNNNNNNNNNNNNNNNNNNNNNNNNNNNNNNNNNNNNNNNNNGGATAGGGATTGATTGTGAATAGTAGTATTAATTAAATTGTGATTTGTTGAGGCTTGTTGTTTTCAAAGTCTTTTGAGTTGTGACAATTGTGTTGTGTTTTCCCTTTCTGTTAATNNNNNNNNNNNNNNNNNNNNNNNNNNNNNNNNNNNNNNNNNNNNNNNNNNNNNNNNNNNNNNNNNNNNNNNNNNNNNNNNNNNNNNNNNNNNNNNNNNNNNNNNNNCTGATTGAGTTTGTAGTTCATTTGTGATGTTGTGGCAAAGGAATGTGT
>49572_scaffold25352_33.5
GTTTATTATGTGCCGTTTCTCTTGTATCTGTTTGGTGTCCGATTCGCACAATTTCAGAATCTTGTATGCATAATTGTCAATTGCAGAAATAGCGATAATAGCGGATAGCTAGCGGCCCTTCATCGCTATTTCAGTTTANNNNNNNNNNNNNNNNNNNNNNNNNNNNNNNNNNNNNNNNNNNNNNNNNNNNNNNNNNNNNNNNNNNNNNNNNNNNNNNNNNNNNNNGGTGTATTGTGGACAAATAGCGGACCTTAGCGGTAAATAGCGGCCAA
>49573_scaffold25353_97.3
TCTAGAACAAAGCAACAGCATGATGTTTACACAAATTTTAATTCTAGTCATGTCTAGAACGAAGCAAGCCGTATAAATATAAGCAGGACTCCTGTTCCCCACTGCTCATACCACAACATCAATACGCTCAAACTCAATNNNNNNNNNNNNNNNNNNNNNNNNNNNNNNNNNNNNNNNNNNNNNNNNNNNNNNNNNNNNNNNNNNNNNNNNNNNNNNNNNNNNNNNNNNNNNAGATTCTGCCACAGAGAAACTAGCAGGATCGCCTACTTCAACACGGCCAGATCGGTCAACTGCAAGCCTCATAGNNNNNNNNNNNNNNNNNNNNNNNNNNNNNNNNNNNNNNNNNNNNNNNNNNNNNNNNNNNNNNNNNNNNNNNNNNNNNNNNNNNNNNNNNNNNNNNNNNNNNNNNNNNNGACTTTCGCATTTGAGAGGACAAGTGTATTTCCCTCCTTTGCCAGATCCACTTG
>49574_scaffold25354_58.2
ATTTGGAGTTTTGATGGAAATATGGTATACCAGAATATTATTGAAGCAACAAGAGATTTTGATCCCGAGCACTGTATTGGAGCGGGAGGAAGTGGAAGTGTTTATAGGGCTCAGTTGTCAGACAATCAGATAGTTGCAGTAAAGAAACTACATAATACATCAGATGGATTACTCCAAGATNNNNNNNNNNNNNNNNNNNNNNNNNNNNNNNNNNNNNNNNNNNNNNNNNNNNNNNNNNNNNNNNNNNNNNNNNNNNNNNAAGGTTTTAGAAACGAAATTCGATCACTAACAGAGATAAGGCATCGAAACATTGTCAAGCTTTTTGGATTTTGTTCCCATGTTCGACATTCCTTCTTGGTGTATGAGTTTTTTAATGGAGGTAGTCTCGCGAGTATCCTGAGCAATGACGAGAAAGCTATGGGGTTTGAGTGGATAAAAAGGTTGAATGCTGTGAAAGGAGTTGCAAGTGCATTGTCCTATATGCACCACAATATCTCACCTCCCATAATCCACCGTGACATATCAAGCNNNNNNNNNNNNNNNNNNNNNNNNNNNNNNNNNNNNNNNNNNNNNNNNNNNNNNNNNNNNNNNNNNNNNNNNNNNNNNNNNNNNNNNNNNNNNTTCTTTTGGATTCCGAACAAGAAGCTCATGTTTCTGACTTTGGTACAGCCCGATTATTAAATCCAGACTCGTCTAATTGGACTTCATTTGCTGGTACATTTGGATATGCAGCACCAGAACTTGCACTGACTATGCAAGTGAACGAGAAGTGTGATGTCTATAGCTTTGGAGTGCTCGCATTGGAAGTGGTTATGGGAAAACATCCGGGGGATTTCATCTCATCTTTGTTTACACCTTCCACGTCTTCATTGACGAATATGCCTTCAACAATNNNNNNNNNNNNNNNNNNNNNNNNNNNNNNNNNNNNNNNNNNNNNNNNNNNNNNNNNNNNNNNNNNNNNNNNNNNNNNNNNNNNNNNNAAGGACATACTTGACCAGCGACTTCCATTCCCGACTAGCCAGAAAGTGGCAACAGACGTCGTTCTTATGGTGAAGACAACTTTTGAATGTCTCCAGCAAAACCCGAGATCTCGACNNNNNNNNNNNNNNNNNNNNNNNNNNNNNNNNNNNNNNNNNNNNNNNNNNNNNNNNNNNNNNNNNNNNNNNNNNNNNNNNNNNNCCATGCAACAAGTTTCCTTGCAGCTATCAAAAAACATTGCAACTTTAAGTGATCCACAACTACGATCCATGACAATGGATGAGATTGCATTGCTATCATTTTTATAGGTTAGAAAGTGTAACAATCTTATGAAAGTGATATGGTATGGTGACCATGTAATAATCTTATTGAAGGAATAATAAGCTAGTATGTAAGTTTGCTACTCATGTAAATATTGGACTATCAGCTACTCAG
>49575_scaffold25355_25.0
GGCCCATCTACCGATGATGTTACAGCGACAACTGTAGTGCAAATGGACTGGGCTGGGGGCTTGGGCCAACATACGGACTACACGTACGTAATCTGGGCAAAACTATAAGCATCAGGTTTGAACTTGCTTTCTTCAGTGNNNNNNNNNNNNNNNNNNNNNNNNNNNNNNNNNNNNNNNNNNNNNNNNNNNNNNNNNNNNNNNNNNNNNNNNNNNNNNNNNNNNNNNNNNNNNNNNNNNNNNNNNNNNNNNNNNNNNNNNNNNNNNNNNNNGGCAGAGCAGCAAATAATGATTGAATTCAACACATCCCATCCATTCA
>49576_scaffold25356_86.0
CTCCGTTGTTGCAGAGAATTGCCATAAAATCATCCAGCAACATAATCGTCCACAGATCTACAAACTTGAGAATACATAACACGAAACTTCTTCCGTCTTTCTAAAACTTTAATTAGAAGAATCCAAAAGCACCACTTATCTAGTGTGAAACAATAATTATAAATGAATTACAAGGTCCAACTGATTCTCTTTCAAAAAATAATGTCTTTCTCCGCGGCAGAGCCTTCTAGCCACCATAAAAGATCTCGCCGCTTATTGCAAACCAGACAAAAGGAGAGATGCACATACCAATAAACTATAAATACACATCAAAGAAGAACATAATACAAAAGTAAGTGCGTGCCTCTCTCTCATTTAGTTGGATGCGTCTCTGCTGT
>49577_scaffold25357_74.9
CAATTGCGCCTACATGGATGAATGTCTCTCTGAAAATGAAAAATGACCCAGAAACGGATAATACTTACGGATGGGTTCTAGAAATGTATGCATATGCTGTGGCCTCTGCTCTTCATGGAGTGCAGCATATACTCCGTANNNNNNNNNNNNNNNNNNNNNNNNNNNNNNNNNNNNNNNNNNNNNNNNNNNNNNNNNNNNNNNNNNNNNNNNNNNNNNNNNNNNNNNNNNNNNNNNNNNNNNNNNNNNNTCATGTTGCAGCCCCCCTGGGACTTGGAAACTGGAAATAAGTATATTCTTNNNNNNNNNNNNNNNNNNNNNNNNNNNNNNNNNNNNNNNNNNNNNNNNNNNNNNNNNNNNNNNNNNNNNNNNNNNNNNNNNNNNNNNNNNNNNNNNNNNNNNNNNNTACACTTATGGTTGTGAATACAATTTGAAGGGTGAATTAACATATGGTAAAATTGGAGAGTGGCGGTTTGAGAAGAGAACCTTTCTTGATGGGCCTCCACCTCGAAATCTTACCTTACCCCCTAAAGGTGTTCCTGAAAGTGTGGTGACTCTTGCAAAGATGATCAATGAAGCCACTTCTAACATTCCAAATTGGGACACTGGGAATGATCAACTTACAAGCCTAAAGACAAACAACAGCTCACTGAACTCGAGTTTAGTATGAAACGGGTTAATTCTCAACTCGGGTATGTGATTGTAATACGATGACACTTATGTAAAGGGGTTGGAGTACCCCTTGTGCTCCGAGTAATAACAATTTCATTTTACCGA
>49578_scaffold25358_36.3
CTTTCACAGAGTTCAGAGACCGACTCAATCTCACAACATATTAACATTCTCATCATATAACACACAATGTCTAGCAGAAGATCACGTTCAAGGCAGTCAGGTGTTTCCAGGATAAGCGATGACCAGATCGCCGATCTCNNNNNNNNNNNNNNNNNNNNNNNNNNNNNNNNNNNNNNNNNNNNNNNNNNNNNNNNNNNNNNNNNNNNNNNNNNNNNNNNNNNNNNNNNNNNNNNNNNNNNNNNNNNNNNNNNNNNNNNNNNNNNNGACAAGGTTTCAGCGTCGAAGGTGTTGCAAGAGACATGTAACTACATTAG
>49579_scaffold25359_112.0
TACAAAATAGCACATGTTTAGTTATACTTTAAGATAGCAGAACTAAACTCGGATTACAAAATTTTGTTGGGTGGACTNNNNNNNNNNNNNNNNNNNNNNNNNNNNNNNNNNNNNNNNNNNNNNNNNNNNNNNNNNNNNNNNNNNNNNNNNNNNNNNNNNNNNNNNNNNNNNNNNNTCAATTGTCCTTACTGGCTCTTTCCAGAAATAACCTTGTAAATGCACAGAGAAGCTATGTTACATACATATATTTCAACTCTTTATTATCTCCAACCATCATTGCTTTACAGAAACTAGTGGAAAGTTGAATGTCCTTCAACAAGCTTATTAGAAATCCTTGATGATTTCTTCCAAGTTGTCTTGTTTATTTGTGTCACCTCATTTGGATGATGATTTCTTTCATTTTCGTCCTCTAACCAAAGTCAGCCAAAAAATTGTCAATCTCAACATATGATCGACTCTATACTTCATTGTAAACTATGTGTGATACACTGCTTCCTAGTTCCTACCACTTTGCTGATGCACATGGTTGCATGTGTCTTTGTTGGTACTAGGATTGTCTGCATTGGTCCTCCCAGCTAATTGATTTTGTTGCAACTGTAACTGTGCCTGCTGGAGACCAAGAAATTGTTGATAAGGATCGACAAAGTTTGGCATTCGTGAACTTAGCGTAGGATCAACCTGGCTAGAAGCATGTATTCTAGAAGGATCCGGTAACCGAACTGGTGGCAGATGAAATGCTTGCATAGGAAATCGAGGACCCATATGAGCAGCGGGATTTGGGATTCCCGAGCCTTGTACCATAGACGGATACGGTAAAATAGTCCGGTTCATTCCCATATCCATACCCATTGCAGCCATGTACTGTTGCATGCCAGGGTACATCATGGGGATCATACCATATCCCATAGACATCATCTGNNNNNNNNNNNNNNNNNNNNNNNNNNNNNNNNNNNNNNNNNNNNNNNNNNNNNNNNNNNNNNNNNNNNNNNNNNNNNNNNNNNNNNNNNNNNNNNNNNNNNNNNNNNNNNNNNNNNNNNNNTCGTGGTATGAGTTCTTGCAATGCTCTCATCTTTTCATTGATCCTGTCTCTCCGCCTCCTTTCTGATAGGCTGTGTACTTCAGCAGCACGTGATCGTTTTGTCGATGATGAACCTGGGGCTTGTTTTTTCGCTTCAGCTGCTTCAAACTCAATGCCCGCACTCTGGCTCTCGCTATCGTCGGCGTCCTTCCGTTTCCGGCTGAGATCTCCGGCCGGAGCCGAAATTCCGCTCTCCGTGTTCACCAGCGGCAAACTATCGGCCACCGTGTGAGAAACCCTAGACTCCGGCCTCGCGGCCGGCGTCACATTAGATTCAACCACCGTAGACATTGGCTCGGTCCCTGGCCGGATCGGAATCCGAGAGAAATGCGCGAAATTGTGTGGACGAGGGGAAATTTCCGGCCCGTGAGGAATAGGCGGAGCGGCGGATGTGACTGGAGGCGTCGGAGCCGAGTAGAGAATGTCGGCGTAAAAATCGCGATCGAAAGAGGAATCTTCGAGGGGGTACTGAAGCCAAGACGCCATCTCATCCTCCTGGATAAACAAAGGATGCTGCTCTTCGTTGCTCGGACGGATCTCTCTCTCCGCCGGTTCGTTCGCCGCCTCGCCGCCGGCGAACGAACTCTTCTTTGACGATCTCTGGACCACAACTTGACCATTCTGCCACATCAGCTCCATCACATCCTCTTCGCCTGGTGCAGATTTTTTGGGCCTGGAAAAGCCTGAAGACCCCATATCATGAAAATCAGGAACGCGGTCACTCATCCTCTGTCTTTGAAGGAATTCAATCGCTCAATTTCAGCCGCTAAGTGACATATATTCAACAACTTGCCACATATAGTAGGAGAAGGAAAGAGACTCGAACTGTGTCCTGTTTTTTTAGTTCCAAATTGGGGAAGATTTGAGGATAGAAGAAGAGAGTGTGAATAGAGGGGCAAGTTGTAGCATATGATTGGGGATTTAGTCTCTAATCCTTTATTTGTTTCTCTCT
>49580_scaffold2536_106.9
TCAATCTGATAATCTCCTTTTCCCCTGGTGTCAGCTTTTTTTAGGAAAGCCTCAGGGTATTCCCGTCGATATTGCTGCTTCCATCGGAACGAGAACTCCTGANNNNNNNNNNNNNNNNNNNNNNNNNNNNNNNNNNNNNNNNNNNNNNNNNNNNNNNNNNNNNNNNNNNNNNNNNNNNNNNNNNNNNNNNNNNNNNNNNNNNNNNNNNNATAGACCACGGGATCAATTTTGGGGATGACAACGGGAAGCCTCTCGAACAGAACAGANNNNNNNNNNNNNNNNNNNNNNNNNNNNNNNNNNNNNNNNNNNNNNNNNNNNNNNNNNNNNNNNNNNNNNNNNNNNNNNNNNNNNNNNNNNNNNNNNNNNNNCGCTGATACTCTTCGATGCTGACGTACTGAAACCTCGTGTACTTGCTAGAAGACACCTTCCTAGAGACGCAGTTCTCCCCATTTTTTGCCTACAACTGGGTGGGAGTGGCCAGACGAAGAGGGATCGATTGCAGTGAGTGCTGGTTAATTTTTTTTTTCTCGACCTAATCGCAAGCTCAGGCCGGTCTATT
>49581_scaffold25360_43.3
CGAATCCAAAGTCGAACTTGTAACTGATTTCGTGGCGAACAAGATGAATGGAGCTTGGAGTAATCTGGAGAAGGCACCTCAAGGGACTTTCAAGAATAAGATTCATGGATTTGGGCTGAAACTGTTGTCACGTGTCAANNNNNNNNNNNNNNNNNNNNNNNNNNNNNNNNNNNNNNNNNNNNNNNNNNNNNNNNNNNNNNNNNNNNNNNNNNNNNNNNNNNNNNNNNNNNNNNNNNNNNNNNNNAGAAATCTTATTCAAATCAATTCCAAAGGATGTTAGTGGAGCTGATATTATATACCCG
>49582_scaffold25361_32.6
TCTCGATCTTTCCTTGCTGAATACCTATCTTACAATGTCGGTTGTTCCTGTTAGTCCTATGTAAAATTTTATGATGTAAGTTGACTAATGACCCGATGACCAGATGCAACTACTGCTAAACTATGAGGTTGGTGCGATNNNNNNNNNNNNNNNNNNNNNNNNNNNNNNNNNNNNNNNNNNNNNNNNNNNNNNNNNNNNNNNNNNNNNNNNNNNNNNNNNNNNNNNNNNNNNNNNNNNNNNGTTAGTCTCCAATGAGGCATCGCCTAGTGCATTTGTTTCCATTTTTTTGTTATTTCCTAAATAA
>49583_scaffold25362_40.5
GAAATATTGTCTGACAATACACCCAAATCAGAAGCACTAGACTGAGAATAAGAATCATCATTTCCATGATCCACCATTGGTTCTGATCCTAATTCAGTCCTGGCTTTATTTTGCATAGCCAGCTCAGAACTTTCCAACNNNNNNNNNNNNNNNNNNNNNNNNNNNNNNNNNNNNNNNNNNNNNNNNNNNNNNNNNNNNNNNNNNNNNNNNNNNNNNNNNNNNNNNNNNTGAATGCTCATTGCTATGTGGCGAACAACTGGAAGTTCTGCGACTATTTTCAGCCACGTTTGCAGACATGGCTTCTAGGGCACGTTGCAGGCGTTTAGACGGCGGCAAAGCAGCTTCGTCGTCCGCAAAACTCTT
>49584_scaffold25363_32.4
GAAAAGCCTGCAAGCGTCCATGCTCAAGTCCAGAGCCGCCGCCAATGCCACAAACGCCGCCGCATCCTCCGTGCAATTCACNNNNNNNNNNNNNNNNNNNNNNNNNNNNNNNNNNNNNNNNNNNNNNNNNNNNNNNNNNNNNNNNNNNNNNNNNNNNNNNNNNNNNNNNNNNNNNNNNNNNTGCACGCTGACCTCCACCACCGGAGGTGTTTTCCCTCCACTCCTCCCCTCCCCTTCCACGCTTGCCGACATCACGAACCCTCTATACATACAATACGGCCACAGCCCGTATCCAANNNNNNNNNNNNNNNNNNNNNNNNNNNNNNNNNNNNNNNNNNNNNNNNNNNNNNNNNNNNNNNNNNNNNNNNNNNNNNNNNNNNNNNNNNNNNNNNNNNNNNNNNNNNNNNNNNNNNNNNNAGGCGACACAGCCGCACTCCTCAGTGTCCCAATTCCTCCGTTTAAGTCTACGGTGAATTTCCCTCCC
>49585_scaffold25364_53.8
TGTTCTTGTAAAACGCCCAATTGGTACCGTGCCCGGATTCGACTTTCACCCGTTCTTTCTTGTACTTCTTCTTCATCACATCTAACTGATTCCTACACTCGACCTGGGTTCTCTCAACACCAGTCATGTCATTCACTTNNNNNNNNNNNNNNNNNNNNNNNNNNNNNNNNNNNNNNNNNNNNNNNNNNNNNNNNNNNNNNNNNNNNNNNNNNNNNNNNNNNNNNNNNNNGTCACTTCGGACCAGTCATCTGCCCTTAAACTTCTCCGACCAAACTCAAGATACTTCTCTCCCCATGTTTCTAACAGCACGAAACTGTCTTCTTCGCTCCACATATCCCTTCGATTGTTGGATA
>49586_scaffold25365_40.0
GAAGATAACCCTAATTGCGAAAGGATTACGCAAGAAAAGCGAGGAACCAGTTTCTAGGTCGCAGAGAAGTATCCACCCATTCTTTGAAGCGCAGAGAATTACGTAATCAAAAGGGCTACTTGGATAATTTTGATCTGAGAAATCAATTTCGTATACTTGTCGCGAATAAGGATCAAAAAGCTTACCGACATGGTCTACTTTGGAGAAACTTTCAGAATAAAGGATTACCCATGGAAGACGGTACGAACACTGGATGACATCCGGAGATAGTCGCCAACTTGTACAAACTGAACGGAGACGAACTTGATCGGTAAAACAAAGTTTATTATAGATT
>49587_scaffold25366_54.8
TCATCAGCTTTTCTCTTGGACAGCTTGAAAGCCACATTTGGGATGTCCTTAAGTTCTGTACCTTGACCCTTCTCAAAGGCGAGAGGCTTGGGAGTGTTGCCCCAGGCAGAATCGACAGTAAATCTCTCCACGGTTTTCCTTTCTCTCGTTGGCCTCTCACTTCCAGGTGTTCTAGGTGAAGCCAATTCAGCACTCTCATTTTTCTTCTTCTCTTTTCTCGAACCCTTCTTCACACTTTTACTGTCACTCTCCTCCTCCTCATCATCCTCTTGCTNNNNNNNNNNNNNNNNNNNNNNNNNNCCTCTTCACGCTTTTCTTCTCACTCTTCTCCTCCTCCTCCTCATCATCCTCTTGCTCTTTTTCCTTTTGTTCCTCGTCATCCTCTTCTATTACATTTTCATCTTCCTCTACTTCTTTTTCTTCGTTACCTCCCTTTCCCTCTTCTACTTCTNNNNNNNNNNNNNNNNNNNNNNCTTTCTCCTTTTCATCCTCTTCTTTTACAATTTCGTCTTCCTCTACATCTTTATCTTCCTTGACCTCTTCTACTTCTTCTTCCTTTTTTACATCTTCATTCTCCACCGCTTTCTCNCGCTGCATTTCCTTCTTCTTCCTTTTTTACCTCTTCATTCTCCACCGCTTTCTC
>49588_scaffold25367_43.6
TACTCGAGAACGCGAGCGACTCGCGAACACCTGATGAAGGCTCGACCAGACCTCAAAGGCAGTGGTGGCGGTGGATGCTATGGGAGAGACGGCCGCTGAGAGAGCTCCCATGATAGTGGCAAGTATTAACGGTTGGAANNNNNNNNNNNNNNNNNNNNNNNNNNNNNNNNNNNNNNNNNNNNNNNNNNNNNNNNNNNNNNNNNNNNNNNNNNNNNNNNTGGAACCAATATTTGTACGTCGACGACGTGTGGGGATGGTTTGATATCGCCGGTGACGTACCCCAGCAAATCGAGACCATTCAAGACAGCCATGATGTGTGCGCGCCATTGGGGGAAATTCAAGCGAGTGAGTTTCTGGGTTTGTTNNNNNNNNNNNNNNNNNNNNNNNNNNNNNNNNNNNNNNNNNNNNNNNNNNNNNNNNNNNNNNNNNNNNNNNNNNNNNNNNNNNNNNNNNNNNNNGTATGGAGACGATTGGAGTTAGTGGGGAGGGGGTGGCGTTTGGTCGGAGGTGTTGGTTTCAAT
>49589_scaffold25368_100.5
AGAGTAATTCTAGACTTACACTGCATAAATACCCCCAATAAAAGACACGAGAAGAATGAGCTGTTTTTCTCTGACTCGCCTTGTACATCACGCTTTAGTTTGAACTTGGCGGTGTATTTGCATCATCCAGTCAGCATANNNNNNNNNNNNNNNNNNNNNNNNNNNNNNNNNNNNNNNNNNNNNNNNNNNNNNNNNNNNNNNNNNNNNNNNNNNNNNNNNNNNNNNNNNNNNNNNNNNNNNNNNNNNNNCTCTACGAGATTTGTGAGCAGAAAGAAACCTTCCCTTGGTTG
>49590_scaffold25369_20.0
GGTTTTGATTGGACGACGGCGCAAGTTGCGCCGATAGACGACGGCGATTGGTACTCCGAAGACGAGAGGGGTTGTCGGGAGGGTGATGATGACGTCAGTATTCCATTTTCGGCGCCGATTGGAGCAGGAGCTGAAGGCNNNNNNNNNNNNNNNNNNNNNNNNNNNNNNNNNNNNNNNNNNNNNNNNNNNNNNNNNNNNNNNNNNNNNNNNNNNNNNNNNNNNNNNNNNNNNNNNNAGCCGAGGAAGGAGATTAATTTGTGGAAAAGAAGAACAATGTCTCAACCGGAG
>49591_scaffold2537_88.9
CAAAGAAGTACCGACAACTCAACGCTCTCAAAACAGCCAACATCACTAATTTCCGTATCTCTTGTTTTACATCCTGAATTGTTGAGACCCTCAAATGCTAATNNNNNNNNNNNNNNNNNNNNNNNNNNNNNNNNNNNNNNNNNNNNNNNNNNNNNNNNNNNNNNNNNNNNNNNNNNNNNNNNNNNNNNNNNNNNNNNNNNNNNNNNNNNNNNNTAGACGCATCATTTCTGCAATATCCATAATTTCAGGATCATCTGGCAAT
>49592_scaffold25370_140.1
CTTGAATTGTTTCGATGGGAATACTGGAACCCTTGCATGTGTGGTGAAGGAAGGCGTAAAGCTCTATGTCTATAACATTAGAACTCTTCATGTCGAGGCTAAAAGGAACAAAGCAATCGAAACCGCTTTAGCTGATGCGGTTTCCCAAGGCATGAACGCTCAAGATGCAGCCAAAGCTGCCCAGCAAGAAGGAGCCAAGGCAGCAAAACTAGCAACGAGGAAAGCCAAACGCATTTTAGGGCCTATTATTTCTTCCGGATGGGATTTTTTCGAAGCTCTTTACTTTGGTGGTACAATGACAGAAGGGTTTCTTCGAGGCACAGGCACATTAATTGGCACTTATTATGTTGGTTTTCTCGCAGAGCAAAGGTTTGGGAGGTTCGGTTATTTGGTTGGGAGTCAATTGGGCAGTTGGGTTGGAGGAAGGGTTGGNNNNNNNNNNNNNNNNNNNNNNNNNNNNNNNNNNNNNNNNNNNNNNNNNNNNNNNNNNNNNNNNNNNNNNNNNNNNNNNNNNNNNNNNNNNACTTATGGCATATGATGTGGTGAATGGAATTCATTACTTGATGGGGTTTTCTGAAATGATAGAATCTCAAGTTTTTGAGGATGCTTCAAATGGTAAACTTATTGAATCTAATAATCTTGAAAATACTGAAGTGCCTGAAGATTCTTACATGAATGAACCAACATGGANNNNNNNNNNNNNNNNNNNNNNNNNNNNNNNNNNNNNNNNNNNNNNNNNNNNNNNNNNNNNNNNNNNNNNNNNNNNNNNNNNNNNNNNNNGTGGTGGTTCCGATGAGTCCAACACTTATGACAGTTATGCAGGTGAGAGCGGTGGTGCTCATGAAGAATTTTAATNNNNNNNNNNNNNNNNNNNNNNNNNNNNNNNNNNNNNNNNNNNNNNNNNNNNNNNNNNNNNNNNNNNNNNNNNNNNNNNNNNNNTGGACGATTCAGTTTGATTAGATAAAATTACTTGGATTTTAAGTTGTTTGTATATTACATCTGTCGTGTAACTATACATAGTGACCTAGATGATATTCTGTTATCATTTTAAGAACCCGGTGATCTTGTATTTACATGGCAGACTTGTTCATGGTAGTGTTCTTTCATCTTTTGAGGAAGGAGTATAAATTTCTT
>49593_scaffold25371_99.2
CAGCAGTACGAGCTCTTTTTTCTGCAGCAGCCAACTCAGCTCGAAGTTTCTCCATCTCTCTTGCCATAGAGACTAAGTTATTCTCCATGGCCTTACCGTGCTCAATGCTGTCCACAATTCCCTTCTTCTGATGCTCAANNNNNNNNNNNNNNNNNNNNNNNNNNNNNNNNNNNNNNNNNNNNNNNNNNNNNNNNNNNNNNNNNNNNNNNNNNNNNNNNNNNNNNNNNNNNNNNNNNNTGCCAGCCCTGGCTCGCTCCAGCTCATTT
>49594_scaffold25372_48.1
CAAACCAGTACTGCTTACTGAAGCACAAGACTTTATGTGGAAGGTCATTCGGTTCTTCTTCCTTCTTGGATACAATCTCCAGCTCTGGAAAAGCAGCAAGTGGCGAATCAAGTTCCCCAATGAAGAATTGGTCCATCAANNNNNNNNNNNNNNNNNNNNNNNNNNNNNNNNNNNNNNNNNNNNNNNNNNNNNNNNNNNNNNNNNNNNNNNNNNNNNNNNNNNNNNNNNNNNNNNNNNNNNNNNNNNNNNNNNNNNCAGCATCTTCGAATTCATCAGTCGCATCTTTTCCAGTAGCCCTTAGTAAAACATCNNNNNNNNNNNNNNNNNNNNNNNNNNNNNNNNNNNNNNNNNNNNNNNNNNNNNNNNNNNNNNNNNNNNNNNNNNNNNNNNNNNNNNNNNNNNNNNNNNNNNNNCTGGATGTTCGTCCAAATATGACGACACGTCATACACCTTGCCGTCAATCACTACCCAGCAATCGTCGTTGGTATTATGCTGAGAGGCTTCTTCCATGGAATAGAGCTTTGTAAGTGTTGGCATTTTCTTT
>49595_scaffold25373_55.2
CGGAGATGTAATGGCCACTAATGATGGAAAAGTACTAATCGCGTGTTCCTCGTCTGAGTATTCCGATTCCCCTGCGGAGGAAACAACGCCATTGTGAAAGGAGGAGACTTCCTTTGCTGGATAAGAATCTGTATCATCCTTTCCCTCAGAAATTCCAGCTTCTAAGGTCATAGGAACACTCTCATTACCAACATTCTCCTGATTTGAATTCAACATGCCGTCACCGTACGCGTGGTTTGAATCAACATTGTTCTCATCATTTGGCTCAGAATTCGTGTTCTTTGGACGCTCAAGGTTGAGTTTCTTTGGATGCTGCCTCTTATTTTGCAAACTGCTGAAATTCC
>49596_scaffold25374_33.1
ATTCAGGCGTATCCGCAAATATCTACACCATTTAATGTAATTATCCAGGACTTTAAGGAACACCTCACGTACAGCTCTNNNNNNNNNNNNNNNNNNNNNNNNNNNNNNNNNNNNNNNNNNNNNNNNNNNNNNNNNNNNNNNNNNNNNNNNNNNNNNNNNNNNNNNNNNNNNNNNNNNNNNNNNNNNNNNNCGTGACTGTGCGTTGGCCAAGGTGAGAACAACATGCTCGCGCTGATTTCTTATGTTGTCTTTCTGAAAACCAAAAACATATTCCAAAAGGTCAAACATGTCCAGATTGCGTTGTCCNNNNNNNNNNNNNNNNNNNNNNNNNNNNNNNNNNNNNNNNNNNNNNNNNNNNNNNNNNNNNNNNNNNNNNNNNNNNNNNNNNNNNNNNNNNNNNNNNNNNNTCAGCTGGAAGACGAGGAAAGTGCTCCGTATATTTGACTGCCGATATTGCCCCTCTGACTTCTGGAAAAAATCCAATGGCATTGGTTAAAGACGGTGCTTCCAAAGGAACAATGTTGTACGGCATGAGTTCTCCAGATATAGTTGCATCTGACTTTTTTATCCTTCT
>49597_scaffold25375_27.1
TTGCTCTTGAAGATTGTTTAGCTGATATAATTGTGTTGTGAGGATGTGTCATTTAGACCATAAGGCACCCAAAAGTAGTCTTTCTTAATGGTATTCCAGCTCCAGTTTCGCAGTATGTGTTGAGATATTTTGATGTGAANNNNNNNNNNNNNNNNNNNNNNNNNNNNNNNNNNNNNNNNNNNNNNNNNNNNNNNNNNNNNNNNNNNNNNNNNNNNNNNNNNNNNNNNNNNNNNNNNNNNNNNAATTGTTGGTGTGCTACCCAATAATAACTTATTCTTGTAAAATACTG
>49598_scaffold25376_96.7
ATAATGCCTTTCATGAATCATTGAGAAGACTTTGTCCTGTTCGAGCAATGGGGAACGAATGTGGTTGCTTGCCTGTTTTGGCAAAGAAGGTGATGGAACAATGCATTGGTAGGTTAGATGTTGCCATGTTCAATGCGATNNNNNNNNNNNNNNNNNNNNNNNNNNNNNNNNNNNNNNNNNNNNNNNNNNNNNNNNNNNNNNNNNNNNNNNNNNNNNNNNNNNNNNNNNNNNNNCCTCCGCGAGTCAGCGCATGAGATCCCAACGGACCCTGT
>49599_scaffold25377_53.0
CAAAGAGAGGAAAAGTATCCTCAACAAAACTCTCCTCCCACAAATTAACAATGGCCGTAAACGCCAGCAACGTGCCTTCAGCCTACCAAGCCTACACCTCGGCGGCAGTCCCTGACTGGCTAAACAAAGGCGACAACGCATGGCAAATGACATCCGCTACCCTTGTCGGTCTCCAAAGCGTGCCAGGACTCGTCATCCTCTACGGTAGCATTGTCAAAAAGAAATGGGCCATCAACTCCGCTTTCATGGCCCTCTACGCCTTTGCAGCTGTCGTCTTGTGCTGGGTAATTTGGGCGTACAATATGTCCTTTGGTGAAAGGCTCCTACCGTTCTGGGGCACAGCGGGTCCTGCCTTGGGACAACATTTCTTGATCAAGCAGGCGGCGCTACCCGCCACCACACATAAATATCACAACGGCACGGTGGAGACGGCCATGGCGACGCCCTTCTACCCGATGGCGTCGATGGTGTGGTTCCAATGCGTTTTCGCGGCCATAACGTTGATTCTATTGGCGGGGTCGTTACTGGGGAGAATGAATATCAAGGCGTGGATGTTGTTCGTGCCGCTTTGGTTGACGTTTTCGTACACTGTGGGAGCGTTCAGCTTGTGGGGCGGCGGGTTCTTGTTCCATTGGGGTGTGATTGATTATTCCGGTGGATATGTGATTCATCTTTCGTCCGGAATTGCCGGCCTCACCGCTGCTTACTGGGTGGGCCCGAGGACAAAGGAAGACAGGGAAAGATTTCCACCAAACAACGTGTTGCTAAGCCTGGCCGGGGCAGGGCTGTTGTGGATGGGTTGGGCGGGGTTCAACGGCGGCGACCCCTACAGCGCGAACATCGACTCCTCCATGGCGGTGCTCAACACCAACATCTGTGCCGCCACTAGCCTCCTTGTCTGGACATGCCTCGACGTCATCTTCTTCGACAAGCCTTCCGTTATCGGTGCCGTCCAGGGCATGATCACTGGCCTTGTCTGTATCACTCCTGGCGCAGGCCTTGTTCAAGGATGGGCAGCCATAGTGATGGGAATCCTCTCCGGGAGCGTGCCCTGGTTCACAATGATGATCCTCCACAAACGTTGGTGGCTCCTCCAGACCATCGACGACACTCTCGGAGTCTTCCACACCCACGCTGTCGCCGGCTACCTTGGCGGAATCCTCACCGGCCTCTTCGCCGAGCCAGTCCTCTGTTCCCTATTCTTGCCCGTAACGAACTCTCGCGGCGGTGTCTACGGTGGTGTTGGCGGCATGCAAATCGTAAAACAGATCGTGGGCGGAGGTTTCGTGATCGGGTGGAACATAGTAGTGACGTCGATTATTTGTGTTGTGATTAGCTTCGTAGTCCCACTTCGTATGCCAGAGGAGCAATTGCTGATCGGAGACGATGCGGTGCACGGGGAGGAGGCGTATGCGTTGTGGGGTGATGGGGAGAAGTATGATTCCTCCAAGCACGGCGGAACCACTGATCAGGAGCAGACGCCTCTGCACAATGCGTCTAGCGGGGCTACACAAGTGGTGTAAAGGGGCAATGAGATTATTGGGTTAATGTGATGTTACTTTGAATCCAATGTGTTTAATTTGTATGTTAATAATATGAAGTTGATTTATATGAATGTTAATGTTATAGCTCTCTGTGTATGAACTATAAATCAATGTTGGCAGGTTACTCAAATTAACAAATGTAGCGAATGGATTTTCTTTCTGAATTACTTGGTTTGGGTGCGCGGATTAGCAGGAGACAAAATAACAGCTGTCTCTTTCTCTATAAAAGGGAGCAGCTTCCTCATTGTAAA
>49600_scaffold25378_45.9
TTTGAAGCTGGCCCAACTCTTTATGAAGAAGGCTGACCACCGACAAGTTGATTGCCACTTAATTTCAAATAACTAAGCTTTGACATATTTCCCAAATCAGGAGGAATACGCACAATAAGTTTGCTTCCGTAAAGATACCNNNNNNNNNNNNNNNNNNNNNNNNNNNNNNNNNNNNNNNNNNNNNNNNNNNNNNNNNNNNNNNNNNNNNNNNNNNNNNNNNNNNNNNNTGAAACAAACACAGAGGATGTTATTGGTGCAACATATCAGACAAAATGCCTCTTTAATACATTAAATTTTGAGAAGCTTCAACTAACAACATTCCAGTGTTTGAAAGGTTTCCAAGAATTGGTGGAATCCCTCCAACTGACAGTCCAAAGATGTACAACAAAGTTCGTCGCCACGTGGACTTCAAATATTC
>49601_scaffold25379_31.0
TGGAAATCAAACTGTTTCCTGGATATCATTAACTTGCTGCATCTAGTGACTCGCCTTTTGAAAGTTGCTATATGATTTGCACATGTACACAATATATATGTGCTTTTGGAAGATTCTTGAAATTGTTCTGCAGGATATANNNNNNNNNNNNNNNNNNNNNNNNNNNNNNNNNNNNNNNNNNNNNNNNNNNNNNNNNNNNNNNNNNNNNNNNNNNNNNNNNNNNNNNNCTCTGTATGCAGGAGATACTCTGTATTTAGGGAGGTTGGTTAATTTCTAGCTGAAAATGAAATGTAAAAAANNNNNNNNNNNNNNNNNNNNNNNNNNNNNNNNNNNNNNNNNNNNNNNNNNNNNNNNNNNNNNNNNNNNNNNNNNNNNNNNNNNNNNNNNNNNNNNNNNNNNNNNNNNNNNNNNNAGTTTCTAGGTACATTATCCACTTTGCGAACTTATGAAATTATCTGA
>49602_scaffold2538_30.8
ATATTTGGTCGATACGAAGAGTCGTTTCAAGAGCTCCAGTGGTATTGTGAAGCTGTGAGGAGCACCAACGTCGGNNNNNNNNNNNNNNNNNNNNNNNNNNNNNNNNNNNNNNNNNNNNNNNNNNNNNNNNNNNNNNNNNNNNNNNNNNNNNNNNNNNNNNNNNNNNNNNNNNNNNNNNNNNNNNNNNNNNNNNNNNNNNTCAACTAGCAATCGTTTCAAGCGAATGTTTGTTGCGTTTGGTGCCTGTNNNNNNNNNNNNNNNNNNNNNNNNNNNNNNNNNNNNNNNNNNNNNNNNNNNNNNNNNNNNNNNNNNNNNNNNNNNNNNNNNNNNNNNNNNNNNNNNNNNNNNNNNNNNNNNNNNNNNNNNNNNNNNNNNNNNNNNTCAAGGTACAAGGGAACGCTTCTAGTAGCGACGGGGAAGGACGGCGACNNNNNNNNNNNNNNNNNNNNNNNNNNNNNNNNNNNNNNNNNNNNNNNNNNNNNNNNNNNNNNNNNNNNNNNNNNNNNNNNNNNNNNNNNNNNNNNNNNNNNNNNNNNNNNNNNNNNNCTTTTGCTGTTGTGGATGCGGAGACCGATGACAACTGGCTTTGGTTCTTGCGTCATCTCCGAACGATACTAGATCCCGANNNNNNNNNNNNNNNNNNNNNNNNNNNNNNNNNNNNNNNNNNNNNNNNNNNNNNNNNNNNNNNNNNNNNNNNNNNNNNNNNNNNNNNNNNNNNNNNNNNNNNNNNNNGGTGGAAGCGATTCCTGTTGCATTCGGTGAATCCGCCGATCACTTCTACTGTCTCGAGCATTTGAAGCGGAACTTTCGTTCTCAATTCAGCGGTAAAGGTTTCATGTCCAAA
>49603_scaffold25380_82.8
CCATGGAGCCCCGAAGAAGACGACCTGTTGCAGCACCTCGTTCAGAAACACGGTCCAAGAAACTGGTCACTGATCAGCAAATCCATTCCGGGCCGATCCGGAAAGAGCTGTCGGTTGCGTTGGTGCAACCAGCTCTCGCCCCAAGTGGAGCACCGGGCCTTCACGCCCGAAGAAGACGAGACCATCATTCGGGCCCACGCCAAGTTCGGCAACAAATGGGCCACCATAGCCCGTCTCTTGTCGGGCCGGACCGATAACGCGATCAAGAACCACTGGAANNNNNNNNNNNNNNNNNNNNNNNNNNNNNNNNNNNNNNNNNNNNNNNNNNNNNNNNNNNNNNNNNNNNNNNNNNNNNNNNNNNNNNNNNNNNNNNNNNNNNNCGATGAAAACAGCGAGTTTGCTGGTGAGGGGCGGCCTCTGAAGAGATCCGTCAGCGCCGGGTCGGGTCTACCCGGTGTTTGCTTCAGCCCCGATAGCCCGTCCGGGTCTGACGTCANNNNNNNNNNNNNNNNNNNNNNNNNNNNNNNNNNNNNNNNNNNNNNNNNNNNNNNNNNNNNNNNNNNNNNNNNNNNNNNNNNNNNNNNNNNGACTCATCTGGCTCTCACGTGTTCAAGCCCGTGGCGAGAGCCGGAGGCGTTTTCATCGAAGCGTCGTCGTCGGGTGTTTTGCTTGACCCGCTGACCAGCCTCAGCCTTTCGCTTCCTGGTGTTGACTCGTCCGAGTCAACTCAGCCCAAGAATCAGCCACCCGTACGAGTCAACTCACCACCGCCGCCGATTCACAACCGGGGCGGATTCGGTTCGCCGGTTTCCGGTCCGGTAATGATGGATCCGCCTCCGCCGCCAGAGGCTGCATCAGCACAAAGTACGGTGAATGGGTTTGGAATTGGAGAACAAGAGAAGGGTTTTGTGCCGTTTAGTGGGGATTTGATGGCTGTGATGCAGGACATGATAAGAACNNNNNNNNNNNNNNNNNNNNNNNNNNNNNNNNNNNNNNNNNNNNNNNNNNNNNNNNNNNNNNNNNNNNNNNNNNNNNNNNNNNNNNNNNNNAAATTATATGGTGGGTTTGGAGCAGCAGCAACAACAGCAACGGTACAATCAGCAGCAGCAGCAATACATTCAACAACAGTACAATCAGCAGCAGCAGTATCAACAGATGTGCATGCAACAAGCCAATGTNNNNNNNNNNNNNNNNNNNNNNNNNNNNNNNNNNNNNNNNNNNNNNNNNNNNNNNNNNNNNNNNNNNNNNNNNNNNNNNNNNNNNNNCATGAGGCGTTTAGGAATGCATCAGCCNNNNNNNNNNNNNNNNNNNNNNNNNNNNNNNNNNNNNNNNNNNNNNNNNNNNNNNNNNNNNNNNNNNNNNNNNNNNNNNNNNNNNNNNNNNNNNNNNNNNNNNNNNNNNNNNNNNNNNNNATTGAGTAGTAGTAGTAAATTATAAAAGCTTTTGAAGGGAAGGAAATTGAAAGTGAGAGATGATGACATTGTTGATGAGATGAAGAAACGATCCATGTTTCTTGTTGATTTGGTGTTGTACAGGGATCGAAATGAGTAGAATCTTTTGGAGGAAAACTAAAAA
>49604_scaffold25381_35.6
CTCTGCTTTCTGGTCGCTTTCCTTTGCAACGTGCAATCTATCAGGTACTACGCTCACGTTAGCTTCCTTGCCACTGTACCCACTTCTGGTGGCAAAAAAGACGCAATTGAGTATGTGGCGAGTAACTTGAACCGTGGAANNNNNNNNNNNNNNNNNNNNNNNNNNNNNNNNNNNNNNNNNNNNNNNNNNNNNNNNNNNNNNNNNNNNNNNNNNNNGATTAACTTGAACCGTGGAAGCTTCTTCTGGTCACTTGGGCTCCGAGCATTTTACTTGTCGTTTCCTCTCTTTTTGTGGATTTTTGGGCCCATACCAATGTTTGTGTGTTGTTGTTCTATGGCATTTACTCT
>49605_scaffold25382_85.1
AAGACTATGGGGAAGCTGTAACAACAATAGTTATACCTAATTCCGAGCTTAAGAAGAAACGTGCAGAAGAGNNNNNNNNNNNNNNNNNNNNNNNNNNNNNNNNNNNNNNNNNNNNNNNNNNNNNNNNNNNNNNNNNNNNNNNNNNNNNNNNNNNNNNNNNNNNNNNNNNNNNNNNNNNNNNNNTTTGCAGGAACTTTCGATCTGGGCTAAAGAGAGGCTTGCTCCATACAAGATACCAACGCGTCTTTTATTATGGGACTCGATGCCTCGTAATGCCATGGGAAAGGTGAACAAGAAGGNNNNNNNNNNNNNNNNNNNNNNNNNNNNNNNNNNNNNNNNNNNNNNNNNNNNNNNNNNNNNNNNNNNNNNNNNNNNNNNNNNNNNNNNNNNNNNNNNTGATCAGGTGTAAGGTGAAACCAAAGAGTCAAGTACATGAAGCTAATTAATATGC
>49606_scaffold25383_41.9
CCACGGCGGAGTATAAAGATGTTCGCGGCAGCGAAGAATCAACTGACCCAACGTTTATTTGTCGGCTGGNNNNNNNNNNNNNNNNNNNNNNNNNNNNNNNNNNNNNNNNNNNNNNNNNNNNNNNNNNNNNNNNNNNNNNNNNNNNNNNNNNNNNNNNNNNNNNNNNNNNNNNNNNNNNNNTGTACAAGCTTGCGTCTTTTTGGGAATTGAAGGGAACGAAGCTGCCGGAATTGACGGGTCGGGTTTTGGTGAATAGGCCCCCCCACGCCGTCGCCGGAGCTTGAAGATTTCGATGCCATGTTTGTCAAATCCGACGGCGAAGATTTAATCGGGCCGCCGATTACTTGTCCCAGCCCGGACGTGAACACGAAGGCCTGTAATTTCATTGTTGGTCTTTTTTGGGATGGTGATGGAGCTTTCTGCTAGGGCTTAGGGACAACGTCGACGGCTATGGAGGCTAGGGATCTATTCCGGCCGCCACGCGTCGAATACCGACAACAACCTGTTGATCGGTGTTCGCNNNNNNNNNNNNNNNNNNNNNNNNNNNNNNNNNNNNNNNNNNNNNNNNNNNNNNNNNNNNNNNNNNNNNNNNNNTGGTTGATGGGCTCTAAGGCGGTGCTGGAGGTGAAGAGCGGTGGTGTCAGATTTGGACCAAATCGAAACAAGTTCTTCTACCCGTGAAATTTTAGACTCGAAAATTAGTCTGGGGCNNNNNNNNNNNNNNNNNNNNNNNNNNNNNNNNNNNNNNNNNNNNNNNNNNNNNNNNNNNNNNNNNNNNNNNNNNNNNNNNNNNNNNNNNNNNNNNNNNNNNNNNNNNNNNNNNNAGTTGAAAATAGGTTTCCGATCTGCAAATTCAAGGAGGGGAGAGTGTATTTTGAATA
>49607_scaffold25384_64.3
GAATTCATCGTCGCCCATTGCTTCAACGTGAGGATGACCAAGAGGATGTTGAAGAACTTCAGAGAAGGATTCAGGAAAGATATGCTAGGAGTCAAACCGTTGAGTATGATGAAGAAGCAACAGATGTAGAACAGCAAGCNNNNNNNNNNNNNNNNNNNNNNNNNNNNNNNNNNNNNNNNNNNNNNNNNNNNNNNNNNNNNNNNNNNNNNNNNNNNNNNNNNNNNGCCATCTGTTAGGGATCCGAAATTATGGATGGTGAAATGCGCGATTGGGCGTGAAAGGGAGGTAGCCGTTTGCATGATGCAGAAGTGCATTGACAAAGGACCTGAATTGCAAATTAGATCTGTC
>49608_scaffold25385_95.1
ATATCCTCAATCGCTTCTATGGCGCTACGAACCCTAATTGCCGGAAAATCCCTGAGGGCAGCTCCGATTGGCGTCCGAGGCCTGCAGACATTCTCACTGCCGGATCTGTCCTATGACTATGGCGACCTCGAGCCCGCCATCAGCGCCGATATCATGCAGCTCCACCACCAGAAGCACCACCAGACTTACATCACCAATTACAATAAGGCTTTGGAGCAGCTCGATGCTGCTATTGCCAAGGGTGATGCCTCCACCGCCGTCAAGTTGCAGAGTGCTATCAAGTTCAATGGCGGAGGTCATGTCAACCACTCGATTTTCTGGAAGAATCTTGCCCCTGTTCGTGCAGGAGGTGGTGAGCCTCCCCAGGGCACTTTAGGTTCGGCCATTAACAATACCTTTGGCTCCTTGGAAGCCCTGATACAGAAGATGAATGCAGAAGGTGCTGGTGTGCAGGGGTCTGGATGGGTGTGGCTTGCTCTAGACAAAGAACTCAAGCGTCTAGCGGTTGAGACAACTGCAAATCAGGATCCACTAGTAACAAAAGGACCTTTGGTTCCTCTGCTTGGTATTG
>49609_scaffold25386_30.0
CTCCATCTACAGAAAACACCAGCCTGATTTAAACAAAGAGGACATATTTGCCGCTTGTAACTCGTTTCTTGGTTTACTCGCCAGTCTGCTTGAAGAGGCCTCTGGTACTGAAACGGGTCAGAAGTCGACAGAGAAGGGGNNNNNNNNNNNNNNNNNNNNNNNNNNNNNNNNNNNNNNNNNNNNNNNNNNNNNNNNNNNNNNNNNNNNNNNNNNNNNNNNNNNNNNNNNNNNNNNNNNNNNNAAATTTCAAAACAAGTCGACAACATAAATTGGTTGCTTGATATTCTAC
>49610_scaffold25387_57.3
ATTTAGATTTCAGCTCTGATGGGAAGCTTCTTGTCTCTGTGGGAAGTGGCCCTGGCAGGATTTGGAATGTCTCAACATCAGCAGCTACAGCTACTCTGCCTAAAGAAAATGATGAGATTTTTGGCTTTTGTCGGTTCTCNNNNNNNNNNNNNNNNNNNNNNNNNNNNNNNNNNNNNNNNNNNNNNNNNNNNNNNNNNNNNNNNNNNNNNNNNNNNNNNNNNNNNNNNNNNNNNNNTCAAATTACGGACACGGATCAAGTCCTCTATACGACAGCAACTCGAGATAAAGGTGGTTGNNNNNNNNNNNNNNNNNNNNNNNNNNNNNNNNNNNNNNNNNNNNNNNNNNNNNNNNNNNNNNNNNNNNNNNNNNNNNNNNNNNNNNNNNNNNNNNNNNNNNNNNNNNNNNNNNNNNNNNNTGTTCAACCCATGTTGTGCGGGATCCTATTTCTGCTTTCAATGTGTCACCTGATGGAAAGCTCCT
>49611_scaffold25388_60.0
GAACATTTACCGTCTTAAAGTTGAATCAAAAGAGCCAATATTTTTTTCAACTCTGATCTGCTGCTTGACTAAAATTGCTTTTGTTCTTCTGCACCTAGCTCCATAATTGTGTGATCTGTTCGAAGAAACTCTTTCCAAAAACATGCAAAAAAATTGTCCAACAACACATCCAAATAGCTCTCCTTCAGTATAATCCAGTAAACTATACAGTTCAAAACTTGCGTGATAACACCTTCGAGTTATGATCGTGTTTGAGTATGTTTGCTCTCAAAAGCATGGATTTCACTTCCCGTTCAAACTCACCGCCAGTCTGCAGGACTCTTTGAAATGTGCCATTTCTCTGATCAGCATGCCGCGCATAAAGAATCTTATTATGGGAATCAATTCGAGCCTGTATNCTCACTTCCCGTTCAAACTCACTGCCAGTCTGTAGGACTCGTTGGAATGTGCTGTTTCTCTGATCGGCATGCCGTGCATAAAGAATTTTGTTGTGGGAATCAATTCGAGCCTGTATTTGGTCTTTGGTAATCAGTGTAGCAAGCTCTTTCTCCAGGCCAGTAACATCTGTTTTGAAAGCGTTTGCCATCATGTTCAGATCGACGGAGACAAATGGGTGAGTGTATTGGATGAGAGCCTTGTTACGTATTTGCTCGTATAGTGTCTGAACATGATCATGCAAATGGATGTCGAG
>49612_scaffold25389_70.4
TTGTTTCTTTTTATCTCCAAATCAACATTTCCCCTTTTCCACACACTCCACAAACAATTCAATCGCTCCCGTTTACTTTACCCATCTTTCTTTCTACTCTCCGCTCAAACATAAACACACCCGCCAACTGTTTGTATAANNNNNNNNNNNNNNNNNNNNNNNNNNNNNNNNNNNNNNNNNNNNNNNNNNNNNNNNNNNNNNNNNNNNNNNNNNNNNNNNNNNNNNNAACTCATCTTACAAAGTTTATTGCTGGAGTTTGAGGTTGATGAACGATGTCTGTACAATCAGCTGGTNNNNNNNNNNNNNNNNNNNNNNNNNNNNNNNNNNNNNNNNNNNNNNNNNNNNNNNNNNNNNNNNNNNNNNNNNNNNNNNNNNNNNNNNNNNNNNNNNNNNNNNNNNNNNNNNNNGTTGAAACTATTCGCTGCTAATAACACTAAAAANNNNNNNNNNNNNNNNNNNNNNNNNNNNNNNNNNNNNNNNNNNNNNNNNNNNNNNNNNNNNNNNNNNNNNNNNNNNNNNNNNNNNNNNNNNNNNNNNNNNNNNNNNNNNNNNNNNNNNNNNNNCGTTGGGTTGTGTGGTGGCAAGAAATCCAAGAATACTGGACGGAGGACTGGTAATGCTCAAAGGAACAAGTTTTGTTTAGCAGCAGCGTCAAGGAAAAACTGGGTTTCGTCCATTAAGTCTGTTCTTGNNNNNNNNNNNNNNNNNNNNNNNNNNNNNNNNNNNNNNNNNNNNNNNNNNNNNNNNNNNNNNNNNNNNNNNNNNNNNNNNNNNNNNNNNNNNNNNAAATGTCTCTGAACCTAAAGAGCAGTTGAAACCAAAGGTAGCAAGCTTGGAAGAT
>49613_scaffold2539_73.7
TAAAGCTCTCACAAACTTGCATGACATGTAGGAAAAGAGTTACAGATACAATCCTAATCCCAAAATTTGTTACAATAACGACATTTGCTCAATGAAGTACGTCATTACCTTATTAAATCGCAGAGCCAAAATTTTTCTTTCCCTAACACAAAGCTATCAAGAAAACACGACCAAACTCATAACCAAAATTGTGCATAGCAAACAAACACTAAAGCTTGAGATAAACAAACTCCNNNNNNNNNNNNNNNNNNNNNNNNNNNNNNNNNNNNNNNNNNNNNNNNNNNNNNNNNNNNNNNNNNNNNNNNNNNNNNNNNNNNNNNNNNNNNNNNNNNNNTGGTTCCTCGTCAACTCCTATTGCCATTACAGCTTGATTCCTAGGAGCTATCCTTCCCACGCTCATGAAACTAACGTTAACGTTCTCTTCACCAANNNNNNNNNNNNNNNNNNNNNNNNNNNNNNNNNNNNNNNNNNNNNNNNNNNNNNNNNNNNNNNNNNNNNNNNNNNNNNNNNNNNNNNNNNGAATGCTACCCACTTTTCCGATCATTCCCGGCTGATCCACTTGCCTGCACAG
>49614_scaffold25390_117.7
CGAGAACGATGATAGTTTAAAAGTTGAAAATTTATAGTAATCATTAGGTAACAATTGTTTGAAGACAAACACGAAAAAACAAAACAAGCTAGTTCCTNNNNNNNNNNNNNNNNNNNNNNNNNNNNNNNNNNNNNNNNNNNNNNNNNNNNNNNNNNNNNNNNNNNNNNNNNNNNNNNNNNNNNNNNNNNNNCAGACATTGCCTTGATATCCAAATTACACAACTATTTCTAGCAAATCTATGTCATTCTCCTACAAACTCTTATCACTTCTTTTCGAGAAGCTGCTCGATGAGATCAGCTGCATCTTGAACGGTGGCGATGCTCTGGGCATTCTCTTCCTCCACGGATATTCCAAACTCCTCCTCAAGTCNNNNNNNNNNNNNNNNNNNNNNNNNNNNNNNNNNNNNNNNNNNNNNNNNNNNNNNNNNNNNNNNNNNNNNNNNNNNNNNNNNNNNNNNNNNNNNNNNNNNNNNNNNNNAGTTGCAAACTTGGACTCTCCATTGACATCACGATCCTCGGGAAGAGCAAGTTGCTTTCTCAC
>49615_scaffold25391_36.2
CATCAAGCGTCTTGCTACTCTCCACTCTCGGGCTACTTCCCCCGCTACTATTCGAAACGGACCCAAACCCGCACCTTTGCAAGACCCCAGTTGGTGACGAAACGGCCATACGAGGACTATTATCCCAACTCTCTATTAANNNNNNNNNNNNNNNNNNNNNNNNNNNNNNNNNNNNNNNNNNNNNNNNNNNNNNNNNNNNNNNNNNNNNNNNNNNNNNNNNTTGGTTCTCTTGCACTCGTTACTAGTCGGGTGTAGAACCTCGCCCAGGGGTCCACCCATAGACGGTTCCC
>49616_scaffold25392_92.6
AGAAGAGAAAGTTGCATATCCAGAACCACAAATCCATGTCACGAATTCAAAAGTGATAATACGATGAACGGTCAAGTAAAGGTGATTGTTANNNNNNNNNNNNNNNNNNNNNNNNNNNNNNNNNNNNNNNNNNNNNNNNNNNNNNNNNNNNNNNNNNNNNNNNNNNNNNNNNNNNNNNNNNNNNNTGGAACGCTTTACACCCGAGAGGGGAAGCAAGATCACCAAGCTGAAACGAATCGAGAAAGAATCCATCTTTATTAAATGAATCGCATATAATCCTCCATAGCCCCTGCAATGATTGGCAAGGTGTAGGCGAGCAATATCGAATTTCACATAATGCTCAGTTTCCCNNNNNNNNNNNNNNNNNNNNNNNNNNNNNNNNNNNNNNNNNNNNNNNNNNNNNNNNNNNNNNNNNNNNNNNNNNNNNNNNNNNNNNNNNNNNNNNNNNNNNNNNNNNNNNNNNNNNNNNNNNNNNNNNATGCTTATCTTTCTCCCTCCTGTGCCTCCTCGATTGCCCATTACCNNNNNNNNNNNNNNNNNNNNNNNNNNNNNNNNNNNNNNNNNNNNNNNNNNNNNNNNNNNNNNNNNNNNNNNNNNNNNNNNNNNNNNNNNNNNNNNNNNNNNNNNNNNNACTGATATACGATATGATCCATATGCATTCTCCTACTCCTCCACCTCCACACTTCCCAAGCTTGACACCTATCAATGAAAAAGTAAATCCCAAACTGCCTTCTCATGCACCTTCCCNNNNNNNNNNNNNNNNNNNNNNNNNNNNNNNNNNNNNNNNNNNNNNNNNNNNNNNNNNNNNNNNNNNNNNNNNNNNNNNNNNNNNNNNNNNNNNNNNNNNNNNNNTTGTCATTTCTTTGTAATCGGTCACTGGATATACGAACATT
>49617_scaffold25393_31.7
TGTTACCATGCCAAGTAGAGACGTATAATTAAGCATAAATCAACTAAACACTAATGATATCCCGAATTCAGTTATAGTAAATCTGCTATGTGTNNNNNNNNNNNNNNNNNNNNNNNNNNNNNNNNNNNNNNNNNNNNNNNNNNNNNNNNNNNNNNNNNNNNNNNNNNNNNNNNNNNNNNNNNNNNNNNNNNNNNNNNNNNNNNNNATACTTAATCGATAATTTGATTCTTCTTGTCGTTTCTACCTCTTTTCCTAAACTCGCGTCTTTCTGAGGAATACAGCTTCTTGATCATCAAATTGCGCATTGCAGTTTTCACGGCTTCGGCAGCCAATGAGAAGGCTTCTTTTCCAATCGACAATTTTCCTTGAAGTGCTTGGAGCAGTGGATCTCCTCCAGGTATATCTTTATCATCCAAGACTGACNNNNNNNNNNNNNNNNNNNNNNNNNNNNNNNNNNNNNNNNNNNNNNNNNNNNNNNNNNNNNNNNNNNNNNNNNNNNNNNNNNNNNNNNNNNNNNNNNNNNNNNNNNNNNNNNNNNTGGATTCTGAATTATTTGGCACGAAGCCAGAAATGACCTTCACACGGGCCAAAG
>49618_scaffold25394_33.4
ATGTTCTTTAGATGCGTTTTTGGTGGTTTGAGTGACTTCGACTTTCTCGATTTTGATGCTAGAGGATGATTCAGATTTTATGCTGCTTTTCTGAGTGGTTTTTTCGACCTTTACAGTTTTAGTTGTGGATTTCTGATCGNNNNNNNNNNNNNNNNNNNNNNNNNNNNNNNNNNNNNNNNNNNNNNNNNNNNNNNNNNNNNNNNNNNNNNNNNNNNNNNNNNNNNNNNNNNNNNNNNNNNNNNNNNNNNNNNNNNNNNNGGAGTTTGTTCGCTTCATGTTCTTTGCTTCGTTTGTTTCTGTGCTGGTAGATTCGGATTT
>49619_scaffold25395_23.6
CTGGAGATTATCAAGAACACCAGGCTCGTTTAAGTACGTAAGTTTGGTCATGTCATCCACTCCTCCAAGGTCCGTCTCAGCATCCCTAGCCTGCAATTTCTCCGGCAACGCCAACACCTTTTTCCCAGAGGAAGTGAGGNNNNNNNNNNNNNNNNNNNNNNNNNNNNNNNNNNNNNNNNNNNNNNNNNNNNNNNNNNNNNNNNNNNNNNNNNNNNNNNNNNNNNNNNNNNNNNNNNNNNNNNNNNNNCAACCTCAGCTGCAGTCCATGCTGAATCCTTGTCCTCCACCCAAACGTTCGAACCTTTCCGAAGCG
>49620_scaffold25396_47.1
CTGGAATTTACGGCCTTCAGATTTGTGGATCTTTTCACCAGCTTGTTGGCTTTTCTTCCTACGGGTTGGGGNNNNNNNNNNNNNNNNNNNNNNNNNNNNNNNNNNNNNNNNNNNNNNNNNNNNNNNNNNNNNNNNNNNNNNNNNNNNNNNNNNNNNNNNNNNNNNNNNNNNNNNNNNNNNNNNNNNNNNNNNNNNATTGCACAAGTTCTCAGACCTTTTCTGCAGAAAACGATGCTATGGGAGACTGTGGTTTCTGTAGNNNNNNNNNNNNNNNNNNNNNNNNNNNNNNNNNNNNNNNNNNNNNNNNNNNNNNNNNNNNNNNNNNNNNNNNNNNNNNNNNNNNNNNNNNNNNNNNNNNNNNNNNNNNNNNNGACATCATGTTTGGAGTCATTGTCATGGCCCCCGTTGCGCTTCTTTCATGGTTGCCTGGGTTTCAAAACATGCAGACGAGGATTCTTTTCAACCAGGCGTTTAGTAGGGGGCTACACATTTCCCAGATTGTTGCAGGCAAAAAACCCAAGGCTGATTTGTGAGAGACCCCCTCAGCTTTCAGAAATTAGAGACTACCTCCGCTCTATTCTGATAAACGTTCTNNNNNNNNNNNNNNNNNNNNNNNNNNNNNNNNNNNNNNNNNNNNNNNNNNNNNNNNNNNNNNNNNNNNNNNNNNNNNNNNNNNNNNNNNTGGAGTAAGCATGCAGAATTTGGAGGTTTATATGTATATTGCGCTAGCTAGAGTAGTGCAAATGTATCTTAACACCTGAGGAGCAGAAGATTAAGATTACCGTTCATCTTACTGGCNNNNNNNNNNNNNNNNNNNNNNNNNNNNNNNNNNNNNNNNNNNNNNNNNNNNNNNNNNNNNNNNNNNNNNNNNNNNNNNNNNNNNNNTACTCAGTTGTCAGATTCTTTGGGTTTGTGTTTAATTGCCGAAGTTTTGGAAGAACCGTTTGTATGGCGTTGGAAATGAGTACGTACACTGTAACAGCTTACTATCGACCATATTTTGTTGTAGTTGAGATCTAGAACCAGTCAAGATTG
>49621_scaffold25397_89.4
CGGTTTTGGGAAAACGATGATGGTGGCATAAGATGCATAAAAAATGTCACCATCCACAATGCACCCATACTGTCTATAAATGCGGGTGAACACTGGTTNNNNNNNNNNNNNNNNNNNNNNNNNNNNNNNNNNNNNNNNNNNNNNNNNNNNNNNNNNNNNNNNNNNNNNNNNNNNNNNNNNNNNNNNNNNNNNNNNNNNNNNNNNNTGATAACTCAATGTCCCTTTTCCATCGGCCTCAAGAGAGACTTGCTGGACTCTCNNNNNNNNNNNNNNNNNNNNNNNNNNNNNNNNNNNNNNNNNNNNNNNNNNNNNNNNNNNNNNNNNNNNNNNNNNNNNNNNNNNNNNNNNNNNNNNNNNNNNNNGGTTCAAAGATGGCTGGCTGGCAACTCTACAGAACTCCTCAGAAATCTGTTGCAATGGTAAGGTGTGTGGCTTCAGACCTCGAAAGGAAGAGGATCTGCACAGGTGGCCGTAATGGGATGCTTAGGTTGTGGGACGCGACAATTAACATCTAATGCACACAGTTTTAGCAGTATCTTGGGACACGGTATATTCGGCNNNNNNNNNNNNNNNNNNNNNNNNNNNNNNNNNNNNNNNNNNNNNNNNNNNNNNNNNNNNNNNNNNNNNNNNNNNNNNNNNNNNNNNNNNNNNNNNNNNNNNNNNNNNNNNNATGTTACGAGAGAGAGCGAAGGAGGTTTGTTCTGGAGTTTCGTCTGATAAATGTTTTGTGCCATGTAAAGTTC
>49622_scaffold25398_92.4
TCCGGCACTCAATTTTCCACCTGCCACCATATAATTTCAAACAACATTAGCATGCGGACAAATTCTTGAGATAGACGGTCTAANNNNNNNNNNNNNNNNNNNNNNNNNNNNNNNNNNNNNNNNNNNNNNNNNNNNNNNNNNNNNNNNNNNNNNNNNNNNNNNNNNNNNNNNNNNNNNNNNNNNNNNNNNNNNNNNCTTCCCCTCCTAAACTGTTAAAGAACTATTCACAAACTGAGTTTCGTCTAACCGTTAGACCGTNNNNNNNNNNNNNNNNNNNNNNNNNNNNNNNNNNNNNNNNNNNNNNNNNNNNNNNNNNNNNNNNNNNNNNNNNNNNNNNNNNNNNNNAAATATTTACTTCAGCACGTATGCTTGTTATAAGCTTTTCACTTTTTGTTATGTCCTATCAATTAATGCTCAATGGCGTTAATAAAGGTGCGTACCTGGTAATATTCTAGACCAGGAAATAGAAAACCTGTAAGCATCTAAACCTGTTTTCTTTATTATCTTCACATCCTCCTTATACATCTTATATTGCCAAATTGCAACATTTCCATTGCTTCCGTCCTCAATTCTTGCAGGTCGAGTGAGCGAGAAAGCATCCCACGTACTGAGTCCTCTTCCACCTTCTGTAGCACCGCCTTCGTACTAATCATATGTTAAGAGCATAGTTACCAAATATAGCCCTGATATGCTGCGCTTGAAGCTCCAAAGGTAAAATCTTGTGGAAAGTCTCGACGTGTGATTTCGATTGGGTCAAAACCAGCCAATAAGTCATCATAAAGATCATTCAACTGGTCTTCCCCTTGGGAGCTGCCGACGAACGAAAAGCTGTTTTTGCTATCCATTTCAATAAGTACTTAATTATAGCTAGATAGCTTAATTTGTACTCCCAGTGGTCTTTTGGTCTTGGTGTGGAGCAAAACCAACGGTCCTCGTAATCTATTTATAGGCTCATACGAACTTCATTCTGGGATAAGCTAGCAAGCTGCTTT
>49623_scaffold25399_106.2
CCTTTGGCGGTGCAGACTTTGCTGTGTCGGTCTTTCCGGCCGGTGGACCGTACAATGTGGCCNNNNNNNNNNNNNNNNNNNNNNNNNNNNNNNNNNNNNNNNNNNNNNNNNNNNNNNNNNNNNNNNNNNNNNNNNNNNNNNNNNNNNNNNNNNNNNNNNGCAACCTCAACTATCTCTCCGCCACCAGTAGTACTACTGTTTCTGAGTATAGACGAGGACGATGGTATCGTGTGGCGCTGATGACTGCTACTTTCCTCCATTTTGTTCGCATGTTCNNNNNNNNNNNNNNNNNNNNNNNNNNNNNNNNNNNNNNNNNNNNNNNNNNNNNNNNNNNNNNNNNNNNNNNNNNNNNNNNNNNNNNNNNNNNNNNNNNNNNCGTGCGTTTCTTCGGCAGCGACTGTGGTGGTTGATGGTGGTGGAAAAGNNNNNNNNNNNNNNNNNNNNNNNNNNNNNNNNNNNNNNNNNNNNNNNNNNNNNNNNNNNNNNNNNNNNNNNNNNNNNNNNNNNNNNNNNNNNNNNNNNNNNNNNNNNNNNNNNNNNNNNNNNNNNNTACTACATGCTTGGAGGTGGTTGTACCCTGATTTTGATTTTGATTTTGATT
>49624_scaffold254_43.0
TAGATTTGGTTATCAGCTGACCAATATAACTGAGGTTGCCATTGTCACCGTGAGCTTGCACTCTGACTTGTTAATAACCAGACAGGGGACAACTGTCGCTNNNNNNNNNNNNNNNNNNNNNNNNNNNNNNNNNNNNNNNNNNNNNNNNNNNNNNNNNNNNNNNNNNNNNNNNNNNNNNNNNNNNNNNNNNNNNNNNNNNNNNNNNNNNNNNNNNNNNNNNNCCAACTGTGAAGCTGAGCACTACATGCAATATGCGGACCAAAGAAAAGAGTATTTTTATTTTGATCCAATTCGTGAAACCAGTATTTGACTTTAACTCGTCTCACATAACAGTGAATGGCGGTCATGTGCAGAGCTTCCATGAGATGAGTNNNNNNNNNNNNNNNNNNNNNNNNNNNNNNNNNNNNNNNNNNNNNNNNNNNNNNNNNNNNNNNNNNNNNNNNNNNNNNNNNNNNNNNNNNNNNNNNNNNNNNNNNNNNNNNNNNTAGCTATGGTGTGCAAATACAAGCAAATACTGGTAC
>49625_scaffold2540_34.6
AATTTCTGTTCTGATAAGAAACCAGCTGCGGTCAATTGGATTGAAGGTCGCGGAAAATCAGTTGTGTGTGAAGCTGTTATTAGTGGAGATGTAGTGTTGAAGNNNNNNNNNNNNNNNNNNNNNNNNNNNNNNNNNNNNNNNNNNNNNNNNNNNNNNNNNNNNNNNNNNNNNNNNNNNNNNNNNNNNNNNNNNNNNTGAAAACTAACGTTCCTGCGCTTGTTGAGCTGAACATGCTGAAGAACTTAGCTGGCTCTGCTATTGCTGGTGCACTTGGTGGCTTTAATGCCCATGCGGCCAATATTGTTTCTGCTGTGTTTATAGCGAC
>49626_scaffold25400_41.7
GAACCATCCTGGGAGATGAAAATTACTAACGCAGGCAGAGAACAAAAATACACAGATTGCTTCTAGACGTCTATCACCATCATCCTTAAATGTCATCACAATTTCATGACATCCCAATCTCTCTCAGAAACAAAATAGANNNNNNNNNNNNNNNNNNNNNNNNNNNNNNNNNNNNNNNNNNNNNNNNNNNNNNNNNNNNNNNNNNNNNNNNNNNNGTTTTATACATTCATTCACAAGATTGCAGATAAAACTGTACCTACACCAGCAGAAAGGAGCAGTACGAACATTCTTAATGACATGGGTAATGTTTTTTGATGCTGTGTATGTGAAACACCTACTGACGACCGAAACTAAAAGATGCAAATGAAAAATGCCCTAACTAAACAGGACAATGAAAACCACCCCATGCAATTACACACTAGTTAGTGAAAATATGAATGAGACTGTATGCAACCCGATTGTTACAATAGACATGGTTTGAACCAATGCAAGACTCGCAATCTCGGGTAAA
>49627_scaffold25401_73.9
GCACGTGAGGTATTGAAGGATTCGTGTCACGATCTGATGCTCATGTGCCAACATGTTAGAAGTACCTTTGATAAACTTGTTTTAGAGTTCAAGAGTAAAAACATGACTCGAGCCCATGAATATTGGTAAATAAGTAATANNNNNNNNNNNNNNNNNNNNNNNNNNNNNNNNNNNNNNNNNNNNNNNNNNNNNNNNNNNNNNNNNNNNNNNNNNNNNNNNNNNNNNNNNNTAACGTTTATCTTTAGGAATTGCAAGTACTAATAAATCACCTCCGAGTATTTCCA
>49628_scaffold25402_147.1
AAGCACGAGAATGGAATCCATGGTTGTAAATTGGGAAGCACTGGACGCCCTCGTCATCGACTTCGCCAAGTCAGAGCGCTTATTAACAATCGAAGACGAAACCTCGCCTCCAACGCCGTCGTCCTCGTCATCGTCATCGNNNNNNNNNNNNNNNNNNNNNNNNNNNNNNNNNNNNNNNNNNNNNNNNNNNNNNNNNNNNNNNNNNNNNNNNNNNNNNNNNNNNNNNNGTCGTCGTACAGGTGGTGCGTCCAGATTCGCCAGATCAGGCGGTCGGT
>49629_scaffold25403_46.3
ACCTTGAAGAATAGCGTTCCTCGAGAATGTAATTTCAAAGGACGGGATTTCAGTTGATCCAGGAAAGGTCGAAGCAGTAAGTAAATGGCCTAGACCGACAAATGCTTCTGAAGTACGCAGTTTCTTAGGCCTAGCGGGCNNNNNNNNNNNNNNNNNNNNNNNNNNNNNNNNNNNNNNNNNNNNNNNNNNNNNNNNNNNNNNNNNNNNNNNNNNNNNNNNNNNNNNNNNNNNNNNNNNNNNNNNNNNNGTCGAAGGTTTTTCAAAGATAGCTTCACATCTCACTCAATTAAATAGGAAAGATATTAAGTTTCAAT
>49630_scaffold25404_114.0
CATATCAAAATATCCTCATTATGAAATTTTACCGTTTGCAGAAATCAGTAAACCAAATCCTTGACTTGACACCAAATTTTGCTTACTTTGAGAGAAAGGGGGTTATCTTTGAGAAAAAAGGTGGACAGGGGAGGTGGGGAACCCTAGAGGTAGAGGGTTACGACGCCTAGTCTACAAACATTCTTGTGAACGTCGTACGCATCGACCAACTTTCTTCTTGAACTCATCCCTNNNNNNNNNNNNNNNNNNNNNNNNNNNNNNNNNNNNNNNNNNNNNNNNNNNNNNNNNNNNNNNNNNNNNNNNNNNNNNNNNNNNNNNNNNNNNNNNNNTTGTTCTCTCCACTCTTTAGCAGCTTCGACATTTGCAGGAGACTCGTCGTTAGGGCTTGAAAGCATTGATATGAT
>49631_scaffold25405_108.7
CTTTCTTTTTCTTTATTTTCGTTTCTTGTTCGAAGCCCTGTCCCTTTTTCTTCGCTCTACGAACCCTAACCTCGGAATATAATCTTCTCCGATCATTTGATTTCGCGACCGACCGGAAATGCAGAATCAGAGATTGAAGNNNNNNNNNNNNNNNNNNNNNNNNNNNNNNNNNNNNNNNNNNNNNNNNNNNNNNNNNNNNNNNNNNNNNNNNNNNNNNNNNNNNNNNNNNNNNNNNNNNNNNNNNNTCTTCAACAACAGTCTCTTTATCACCCTGGTCTCTTAGCAGCTCCACAGAT
>49632_scaffold25406_64.0
TTTGAATGAATGAATGTATCACGACACCGAGCTTCGGCTTGGATTAGCTGTTTATCTCTATCTATCGCCGCCGATTACAGCCAACGTCGCCTCACTCTCAACACCTAGTGAAGTTAAATTGCGGGAGCGAGATTCACATGAAGCATCTTTGTCTGTCATTTATGAAGCATCTCTGACTGAATCATGTGAGCTCCCTTAGGAAGTATTTGAGCATAAGTTTCACTGTTTCTTTGAATGGTCCTTAGTGGTATTGGTGATTCGTACTGAAAGGTATTAGACTGTGGATTTGACANNNNNNNNNNNNNNNNNNNNNNNNNNNNNNNNNNNNNNNNNNNNNNNNNNNNNNNNNNNNNNNNNNNNNNNNNNNNNNNNNNNNNNNNNNNNNNNNNNNNNNNNNNNNNNNNNAGAAGGTTTATGTGGAACCCGCTGTCATGGGTTATGGAAGCTGC
>49633_scaffold25407_43.3
TGATCTGAAGTATTACAAACCAGTGGAGCAATAGAAGAATCTGATGGAGATCAATCATGGATGTAGTTGATGTTCTTGGATATATACTGGAGTGTTGTCTCAATTATTTTAAGGGAGACTTTTGGCCTGATTGTTACAANNNNNNNNNNNNNNNNNNNNNNNNNNNNNNNNNNNNNNNNNNNNNNNNNNNNNNNNNNNNNNNNNNNNNNNNNNNNNNNNNNNNNNNNNNNNNNTATAATTGTGGCATTTGTGCCAATTACAATGGAAGGATTATTTATGTGATGTATGG
>49634_scaffold25408_48.2
CGGCACTCGATGGAATGTGGAGATCAATAACTTGTCCGACGGAGATCATTTTGCATTGCCTATGGTTGTTGAAGAATCTGCTCCAAGATTCCCTAACAAGTATGGTGTGCCCTTACAGGAGCGTCTCGTTGGATGGAGCGTTGAGAAAAGAACGCGNNNNNNNNNNNNNNNNNNNNNNNNNNNNNNNNNNNNNNNNNNNNNNNNNNNNNNNNNNNNNNNNNNNNNNNNNNNNNNNAAAGAAGAATTGGCTACCATGCAAATTTCATCAACAAATGTCAGCAATAACAATGGGGCAGGACAGAAGAGCGACGATGAGTGAAATGTTGTCGTGGAAGATGGGAAGGGGATAAANNNNNNNNNNNNNNNNNNNNNNNNNNNNNNNNNNNNNNNNNNNNNNNNNNNNNNNNNNNNNNNNNNNNNNNNNNNNNNNNNNNNNNTAGACGTCAAATGTATCGACATAGTTTTGTTTATGTAGCCTATTGCTAATATAGGCGTTATCNNNNNNNNNNNNNNNNNNNNNNNNNNNNNNNNNNNNNNNNNNNNNNNNNNNNNNNNNNNNNNNNNNNNNNNNNNNNNNNNNNNNNNNNNNNNNNTCATGTAATAAATGACTTCGTACCATTTGAGAATTTTTATCGAGTATAAACTTGAAGGACC
>49635_scaffold25409_69.8
TTAATATTATCCATCCAGAAACTAGTTACACTGCCTGTCTTCCCAAGAAGTTTTTGAACAGCTTTTAATGTAAAAGGACGCAGAAACTGATCTATTCTGAGAGAATTACTTGAGGGCTTAGCTGATGGTGGAACAACACNNNNNNNNNNNNNNNNNNNNNNNNNNNNNNNNNNNNNNNNNNNNNNNNNNNNNNNNNNNNNNNNNNNNNNNNNNNNNNNNNNNNNNNNCGGTTCTTCCTTAACTATAGCATCAGATCTAGAGAAGCGCTTGAAACTAGGTTTGGATGAATCCACAACATTACTAGCACTTTGAGGCTCAGAACCCTTGTTATCTTCTACATTCCACCTGTGTGGCTTCTTTGCAGTGTCGACATCTTCTTTATCAAACTTTCTTTTAAGAGATGACCGCGCAAGCAAAATCTCATTCTCAGCTTGAAGGACCTCCGTCTTTACAAGCTCAACAACATCGACAAAATTTTCCTCTTTCTGAACATCCATTTCTGATTTTTCCACATCACCTGCGATTTCACCCTCTGTTTTACTCTCAGTTTGTT
>49636_scaffold2541_23.8
CCAGATTGAACACTCTCAGGATCAGGTTGACTGACTAATGTTGTACACTTCTCTTTGCCAGTAGATTCAGCTTCAAATTCTTTAACTTTCGCTTTTAACATANNNNNNNNNNNNNNNNNNNNNNNNNNNNNNNNNNNNNNNNNNNNNNNNNNNNNNNNNNNNNNNNNNNNNNNNNNNNNNNNNNNNNNNNNNNNNNNNNNNNNNAATATCTTCGACCTTTTTATCGTCGTTAGATGGTCCAACCTCATTATCC
>49637_scaffold25410_178.3
TAATAAAAAAACATCTTTTATTGAAAACGGAATTGCAAAGGTCAAAGGACACACAAAGCCAATCGAAAATAAAGTAGGAGGGTCCCATGATCATCGTCATCATCGAATACCTACACTTTAAACGAAAGCAGCTGATAAGAACTCCTCCACTCAATCCCAGCCGTCAATCTCACATCTCCTANNNNNNNNNNNNNNNNNNNNNNNNNNNNNNNNNNNNNNNNNNNNNNNNNNNNNNNNNNNNNNNNNNNNNNNNNNNNNNNNNNNNNNNNNNNNNNNNNNNNNNNTCAGCCCATTAAACAGAAACACACACAAATATTATCACTCTTTTATTATTTTATCTCACGAGTATTATAATAGTACCTTCAACCACACGTGACCAAACCCTAAATCGGATTTTTTTNNNNNNNNNNNNNNNNNNNNNNNNNNNNNNNNNNNNNNNNNNNNNNNNNNNNNNNNNNNNNNNNNNNNNNNNNNNNNNNNNNNNNNNNNNNNNNAAGACCTGGCACGGACTTCCCAACCCGACCCGAAAGGCTGCTCTCCCAAACCGAAGGGAAATGGAGCGAAGAAATGCTGCAATCAGGTTCGCCGGTGTTGCCTACACGTGTGACAGTAAGCGACGTGTTCAAGTACTCACGGAGCTGGGTAATTATCCCATCGTTGACGGTCCAAGCGTGAACCCAAGCAATGGAGAGCGATTGGTCAAATCCTTCAGCGAGTACAGTGGAGCCGAAGGCAGAGATGCTGTGTGGGACGAATCGGAAGTTTGATTCCTGTTCGCCGGTAAGGAGGCGCATCAAAAACTGGTGGGACGGCGGACCATGGAACCACCACTCGAGGTCGGGGGCGAGAATCTTCTGGATCTTCTCCACGTCGCGGCGATTCAAGGCGTCATATAGGGCGGTCACCACCCCTTTGTTTCTAGAATCCTCCAGAGTTTCCTGAGTTAACGCCAGTTCCTGAAAATAGAGAGCAGATAAGGGAATTTTATGTAGAGAAA
>49638_scaffold25411_74.8
CACGAAAAGAAATTAGAAACGTTAGCGGAAATCTGATCTCCAGGAAGTACTCGTTTTCCATATCAACGATTCGACAGTCCAGGANNNNNNNNNNNNNNNNNNNNNNNNNNNNNNNNNNNNNNNNNNNNNNNNNNNNNNNNNNNNNNNNNNNNNNNNNNNNNNNNNNNNNNNNNNNNNNCCTTGGAGGTTTCGTATCTCTCCTCTGATTCTCCAGCAGACAATCGACGACGACTGAGAGTCATGTTCAAGAATTTTTGGGGCTCTCAGGAGCAGCAGAACCAGACACGGCCACAGGAAATATCCACGGACTCGTGGTATCCTCAATCTACCATTAGCTCACCCGGTTCTTCANNNNNNNNNNNNNNNNNNNNNNNNNNNNNNNNNNNNNNNNNNNNNNNNNNNNNNNNNNNNNNNNNNNNNNNNNNNNNNNNNNNNNNNNCCCCACAACACCTAGTGTAAGCACATCCAGCAGCTTCAGCATACCAAGACCTACAGATCGCCCAAGCTCTTTATCTAATGTTTCTCCTGCAGAGGCTGCTGGCATCATTGCTATCTTGAAAGATAAAAGTGTTGATGAGATGAGAAAGCTTTTGTCAGACAAGGACGCTTATCAGAACTTCTTACTTTCACTTGAGCCTGTGAAAACTCAGAATCGGGTAAGAGACGAGCTTAGGAACGAAACCCTCCAGCTTGCTAAGGAGAATCTAGAAAAGGAATCTCGCATAATGGAGCTCAGGAATCAGTGTAGAATCATCCGAACAACNNNNNNNNNNNNNNNNNNNNNNNNNNNNNNNNNNNNNNNNNNNNNNNNNNNNNNNNNNNNNNNNNNNNNNNNNNNNNNNGGAGTTGGCTACTGCACAGGAAAAACTGCATGAACTGGAGAGGGAAAAAGAAGAGACTCAAAAGAATTATTCTCCCTCAGCAATCCTCCATCGACTTCAAGAAGCAATGAACAGAACAGATGAGGAATCTGAGGCCCTGCACAAGCAGCTTCTTGACAAAGAGGTTGATATTACGGCTTTCGTGCAGAAATACAAGAAGATGCGTTGTACTTATCATAAACGGGCACTTACNNNNNNNNNNNNNNNNNNNNNNNNNNNNNNNNNNNNNNNNNNNNNNNNNNNNNNNNNNNNNNNNNNNNNNNNNNNACATCTTGCTGCAAAAACATCCATGACCAGCTGAGGCTTGGTTTGCAGCTGCAGTTGTTCCGTCTCCCAGGCCATCCTATAACAACTTTGTAAAATTGTTTGTAATGGGCAATCATTATGCCCCCTGTTTTTCCTTTCCTTTTTCTTGAGGGTGGTCTGAGCTTGTTCCTCTTTATCGTTTGTATCATATCATGCATCATCCAACATTGTAATAGTGGGGCTTGCATTATTTTAAATCTTGGAAGAATTATGTGTAATGAAGCTTATTCATGCGTGATCAGCCTTCCCCATCTCTCGACTACCCAGG
>49639_scaffold25412_59.7
AAAAAGAATAAACAGAAGAAAAAGAGAGAGAAGACGGACAATTCAAATACTTGCAGCCAGTACTCAGTAGCTCCGCTATACTTATCACAGTGAGACCACTGAATACTGATGTTCAATATCAAGAAAATCTAATAGAAAACCCATTTTCTGTTGTCGTCACTTGTGACAGCCCAAAATCGTCAAAATCCGATTCCCAATCAAAACCCCTATCACCATTCCACTCGACGGACGAATCCTCATCTTGATCTCCATGTTTGGAAGGAACCCTAAGCTCAGATAATGGTACAGGTAAAGGTTCTTCATTCAAATA
>49640_scaffold25413_57.5
TTGAGTAAATGAGAAAAGAAGTAGTGATATTCCAGTATGTGTTTGAAGTAGCAACATCTTTCAATTCAAGAGTCAAGACTATTCACAGATCCAGAAAATTAAACAGTGGCTTCCCCGAACCAAAGCTGGCAATTCCGTTAATTTCAGTCACTAATTTGCATAACTATCCAAGTAAGATATTGCAACTGCAGCATGCAGAGCAGCGCCAACTGGAAGAACATGTTCGTCAATGACAAAATGAGGTGAGTGCAACCCTTTTACTGATTTCATCGTTGTTTCATTTCCTGTCCCGATAAAAAAGAATGCAGAGGGCATCTTCTGTGCGTAGAAACTGAAGTCTTCAGCTCCCATNNNNNNNNNNNNNNNNNNNNNNNNNNNNNNNNNNNNNNNNNNNNNNNNNNNNNNNNNNNNNNNNNNNNNNNNNNNNNNNNNNNNNNNTATCATTTTGGAGAGTTTGATTGCTTGCACCCCAAGCAACTCTTTTCCGACTCCCTTAGCATGTTCGTACATGTCAGGGTGATTGATGGTTGGTGGATATGGTATCAGTTTCTCCTNNNNNNNNNNNNNNNNNNNNNNNNNNNNNNNNNNNNNNNNNNNNNNNNNNNNNNNNNNNNNNNNNNNNNNNNNNNNNNNNNNNNNNNNNNNNNNNNNNNNNNNNATAGCAGTACATTGGTGTACTTGTGCTTGAGTTTCNNNNNNNNNNNNNNNNNNNNNNNNNNNNNNNNNNNNNNNNNNNNNNNNNNNNNNNNNNNNNNNNNNNNNNNNNNNNNNNNNNNNNNNTATTACCTCTTTAATCCTTTGCTTAAGATATGTATAACTCTCCTCAGTCATAAACCGGAAAGTGCCACCAAACTTCACGGTCTCGGAAATCACATTTAACGCTTCACCACCTATTACATATCCAATTGAGACGACCCTGGGCTCTAGTGGATCAGTTTCTCGCGAAACAATTTGTTGGAGTGCAAGAATCACCATTGAAAGAGCAATAATTGGATCCCTAGTTTTATGTGGACTCGCTGCATGTCCACCTTCTCCTTGAATAATTACATGAAATCTGCCTGATCCAGCAAGCATTGGACCAGGTTTCGAA
>49641_scaffold25414_40.9
TCTAACTTGTGTAATATATGTAAACAATTAAGAATGCTATAAAGAAGGCTCCAACATGCTCAAATATCATGTTATGCGCTGACCACAAACCAATGGCATGACTTGAAGAAACCATTAACCCTTGCAATGCGAATAAAAANNNNNNNNNNNNNNNNNNNNNNNNNNNNNNNNNNNNNNNNNNNNNNNNNNNNNNNNNNNNNNNNNNNNNNNNNNNNNNNNNNNNNNNNNNNNNNNGAATTTCTTGGTTTGCCAATTCCATTGCCCATAAAATGTGAATTAATAAGCATGNNNNNNNNNNNNNNNNNNNNNNNNNNNNNNNNNNNNNNNNNNNNNNNNNNNNNNNNNNNNNNNNNNNNNNNNNNNNNNNNNNNNNNNNNNNNNNNNNNNNNNNNNNNNNNNNNNNNNNNNNNNNNNNNNNAATGTGAAGAAATTAGTAAAATGTGAATTTAAAAGCATGACGAACACANNNNNNNNNNNNNNNNNNNNNNNNNNNNNNNNNNNNNNNNNNNNNNNNNNNNNNNNNNNNNNNNNNNNNNNNNNNNNNNNNNNNNNNNNNNNNNNNNNCATAGAAAAATACAGTAGTGGAAACCACAAACCCCAAATAAAACGTAGAAG
>49642_scaffold25415_29.0
TCTTCCACCCCTACACCAACGACGGTGGCGGCGGAGAACGAGTGCTCTGGTGCGCCGTCAAAGCCGTACAGGAAGAGTCGCCGGATCTCGATTGCGTCATCTTTACCGGAGATCACGACGCCTCTCCTCAATCTCTCGCNNNNNNNNNNNNNNNNNNNNNNNNNNNNNNNNNNNNNNNNNNNNNNNNNNNNNNNNNNNNNNNNNNNNNNNNNNNNNNNNNNNNCTCCTCAATCTCTCGCCGCTCGATCGATCGATCGTTTTGGCGTTCAATTGATCCGTCCGCCAAAG
>49643_scaffold25416_80.5
CCAGATATGGAAGAGCTAAGTTTTACAGATTCTCAGTTGGACTATCACGTNNNNNNNNNNNNNNNNNNNNNNNNNNNNNNNNNNNNNNNNNNNNNNNNNNNNNNNNNNNNNNNNNNNNNNNNNNNNNNNNNNNNNNNNNNNNNNNNNNNNNNNNNNNNNNNNNNNNNNCAGGAATGCCCTCAAAACTGCTGTTAATGATAATGGTGACCTTTATAAGCAGCTTGTTAATGAGTTCAACCATAATGTACCTCCACGCACCGAGGAAGCTGCCACTCTCGTGACATNNNNNNNNNNNNNNNNNNNNNNNNNNNNNNNNNNNNNNNNNNNNNNNNNNNNNNNNNNNNNNNNNNNNNNNNNNNNNNNNNNNNNNNNNNNNNNNNNNNNTTGAAAGCTTTGACGGGTGCAGTTTCTTGCCTTCACATGGATTACCATAAAGATCTCATTAGTGCTATACTTAGAATGCGCCTATGGAATTATGGGACTGATGTCATGGATGCACTGATCGGATTTGTCATCTCTTTGGCTTCTGGTGGAACATATGTTGATTTGTGCTTGGAAATGCTTGTTATCAATTTCACTCCNNNNNNNNNNNNNNNNNNNNNNNNNNNNNNNNNNNNNNNNNNNNNNNNNNNNNNNNNNNNNNNNNNNNNNNNNNNNNNNNNNNNNNNNNNNGCCACGTGCTTCTTATTTTGTGGAACTATTGAAGCAACCACGAGGTCTTGCCAAAAAGAAAGAAGTTCTTGATCGTGTTCATACAAGTTTGCATTATATTGCCCATGTACATCCACTTTCACCTTCAAGACTGGAGAACCTAGTCAGGGGTAGAATGCCAAACATACGCCGAGAAACTGCTCCCTTGGTGATGTACGTGGAAAATATGTTGAGG
>49644_scaffold25417_126.3
CAATTTTCTTGATAAGCCCACTTACATGAACATGTTTGCGCAAGTTGTCAACCTGTTGCCAGCCCAGCTGGGTAAGATGTGCATCAAAGTACTCAGGTGACATGTACGCTTTGTAATTTTTATCTCCATCAACATTGTGNNNNNNNNNNNNNNNNNNNNNNNNNNNNNNNNNNNNNNNNNNNNNNNNNNNNNNNNNNNNNNNNNNNNNNNNNNNNNNNNNNNNNNNNNNNNNNNNNNNNNNNNNNNNNNNNGCGGTGAAGGGGAAACAAACTTGGATAGCCACCCTTATCCATANNNNNNNNNNNNNNNNNNNNNNNNNNNNNNNNNNNNNNNNNNNNNNNNNNNNNNNNNNNNNNNNNNNNNNNNNNNNNNNNNNNNNNNNNNNNNNNNNNNNNNNNNNNNNNNNNNNGCTAGCGTGAATATGAGAATGGAATTGGGGATTGGAAATGGTAATGGTAAGGAAGGATTTCTG
>49645_scaffold25418_73.9
TGGGGTTTCTGAAATATAATCCAACTCTCTACAAAAGGTGACATATATTGCACTATATGTGTGCTCTCTGCAGATGTTCGGTTTATCCTGAATGANNNNNNNNNNNNNNNNNNNNNNNNNNNNNNNNNNNNNNNNNNNNNNNNNNNNNNNNNNNNNNNNNNNNNNNNNNNNNNNNNNNNNNNNNNNNNNNNNNNNNNNNNNTTGTTCATTGCCGTAACCTCTGTTGTTGGTTGCCATGGCTCCGTAATTTGGAATAGGGACTTGGTNNNNNNNNNNNNNNNNNNNNNNNNNNNNNNNNNNNNNNNNNNNNNNNNNNNNNNNNNNNNNNNNNNNNNNNNNNNNNNNNNNNNNNNNCGTTTCTATCTGCATAATGTCCTTCAGCAAGATATCATAATGCCTTCTTACTTCCTCTGCTGATTTCCCATCAACCCTTCTGGCTATGTTATACCAGCGATCAGGTGTGTCCTTGTNNNNNNNNNNNNNNNNNNNNNNNNNNNNNNNNNNNNNNNNNNNNNNNNNNNNNNNNNNNNNNNNNNNNNNNNNNNNNNNNNNNNNNNNNNNNNNNNCGAACATGGCTAAAGCTTCTTCAAATTGCTTGTTCTGCTTATTTGTCCATGCAGA
>49646_scaffold25419_138.6
CCACAATACCACTAAACTGCAAACCCGAGTGAATAAAATGGGGTGCGTAGTTCAATCAGAATGTTCATTCGCAGAAGAGAAAATTCCGTCTGTGAAAAACATAAACTTTGCAAATTATCCAAAACCACCGGCGTATCCACCGTATCTGTCGCCATTACCTAACGCACCTTCTCCATTTTCACCGCCGTCAAACACTTTTGTTCCGCCGCGTCCGAGTGGCGGCACCGGCACCGTCACGGCAGTGTTCGTGTCTTTAGGTGGGGTGTTCTTNNNNNNNNNNNNNNNNNNNNNNNNNNNNNNNNNNNNNNNNNNNNNNNNNNNNNNNNNNNNNNNNNNNNNNNNNNNNNNNNNNNNNNNNNNNNNCGCAGTGGGCTTATTTTGCTTAGCTAAGAAGAAGAAGAAGCCCATTATGGTCCCGGCTGCGTCTGTCCCCGTCTGAACCTTCCATGGCGGCGGAGAGATGGGTGGGGCCTGCCCCATCATGGATTTTGAAGAATTTGATATTTTAAGTGTGTTAATTGAGTTACCTTATGCTATTTCTAAGAGAGTGTTAAATTATGGATTTGCTTGGCAAAATAAAGAACTGCATTTGTGTATTCTGAATTTTCAATGAAAAGGATTGGGTCAATTGGACACTAGCACTTACAGTAAATTTCAAATAAAATCCCCTTGTCGTTATCGAAGTTTGCAC
>49647_scaffold2542_58.4
TGCTGTGCCAGCACGAGGCTGACCGACTTGAGATTTGGGCTCAACCAATTGGTCCGAAGGAACAAACTTCTCGACTTAAAATTAGCTCAGATAAATGGATAGNNNNNNNNNNNNNNNNNNNNNNNNNNNNNNNNNNNNNNNNNNNNNNNNNNNNNNNNNNNNNNNNNNNNNNNNNNNNNNNNNNNNNNNNNNNNNNNNNNNNNNNNCCGTTGATCCACGAATCGCTTTGTCATTGGCTGCAAAGTTCCCAGCAAACTCTGCCCTGAAGACTGAAATCACACGATTAGTTCAATCTCACATACTGGAGATTCGGAACATTTCGGAAGCGTTGCCTTACTTTGTGACTCCCCAAGCAGTGGATGAGAATTCAACGCTTCTTCANNNNNNNNNNNNNNNNNNNNNNNNNNNNNNNNNNNNNNNNNNNNNNNNNNNNNNNNNNNNNNNNNNNNNNNNNNNNNNNNNNCCACATTGGGCAGCTTGTTCAATTACACAAGCTTTGGAGTTCCTTACTCCACCATATAAAGGCCATGCCCGAGTTATGGCTTATGTTTTGAGGGTGTTAGAATCTTATCCACCAGAAAGAGTGACGTTCTTCATGCCTCAGCTGGTTCAGGCACTANNNNNNNNNNNNNNNNNNNNNNNNNNNNNNNNNNNNNNNNNNNNNNNNNNNNNNNNNNNNNNNNNNNNNNNNNNNNNNNNNNNNNNNNNNNNNNNNNNNNNNNNNNNNGAGGGATACTTGCTTAGAGCTGCTCAAAGAAGTGATATTTTTGCCCATATATTGATATGGCATTTACAGGGTGAAACTTGTGTTCCTGAGACAGCCACAGGGAAAGATGCCGCACCCGNNNNNNNNNNNNNNNNNNNNNNNNNNNNNNNNNNNNNNNNNNNNNNNNNNNNNNNNNNNNNNNNNNNNNNNNNNNNNNNNNNNNNNNNNNNNNNNNNNNNNNNNNNNNNNNNNNNNNNNNNNNNNNNNNNATTATTGACGGTTTCAGTCCTAAAGCACTTGACATATTCCAAAGAGAATTTGATTTCTTTGACAAAGTCACATCTATATCTGGCGTGCTNNNNNNNNNNNNNNNNNNNNNNNNNNNNNNNNNNNNNNNNNNNNNNNNNNNNNNNNNNNNNNNNNNNNNNNNNNNNNNNNNNNNNNNNNNNNNNNNNNNNNNNNNNNNNNGCTTCCTAAGGAGGAAAGGCGAGATGGTATACGAAGGGAGCTCGAGAANNNNNNNNNNNNNNNNNNNNNNNNNNNNNNNNNNNNNNNNNNNNNNNNNNNNNNNNNNNNNNNNNNNNNNNNNNNNNNNNNNNNNAATTGAGTTACAAGGAGACGATCTGTACCTGCCAACTGCTCCTAATAAACTTGTGAGGGGCATTCAGGTCAACAGTGGAATTCCCTTACAATCAGCGGCAAAAGTACCTATAATGATCAC
>49648_scaffold25420_101.6
AGCTTCTCCACGCACTTACGTGTACTTCACCATAACCACTTCACAAATTCGCACAGAAAATATCTCCCAATCTTCATCTTTCTCGTTCAACAAGTTTTTGCGTTTTTCTCTGTACAACAATCCAGTTATGGGTCCGATCNNNNNNNNNNNNNNNNNNNNNNNNNNNNNNNNNNNNNNNNNNNNNNNNNNNNNNNNNNNNNNNNNNNNNNNNNNTTTGACTCAATTGGCCGCCGGGATGAGCGTTTTAGCTGGGGCGGCTATCGTGAAACAAATCATGGACCAGAACCCCATGATGGGCCCGGGTCGGGGGCCCAGATGCCCCAGATGCAATGGTACGGGTCGAGTCACGTGTATGTGC
>49649_scaffold25421_74.1
CCGAAATTTTCATAGAAGAGCACTTGAATGGGTGCAAGTTGGAAATTTTGAGTTCGTCCTACAAAAAAGTGTCTTTCANNNNNNNNNNNNNNNNNNNNNNNNNNNNNNNNNNNNNNNNNNNNNNNNNNNNNNNNNNNNNNNNNNNNNNNNNNNNNNNNNNNNNNNNNNNNNNNNGTTGTGTTAGTGCTCAGAATCAGAAATGGAATCAGAGAAGGTATTCTTTCTAGGAAGGGAAAGTGAGACTGGAAGTGGAATAGGAACCCAAGGTTTGGATATTATGAACGGGAAAGAGTCTCAATGTTCAGAAATTGAAATGATAGAAATGGAATCTTCTGACACTGGCATGTCTAATGTAAGCGATGAAGATGAAAACAAATGTCAAAGTGAGACTGTTGTTTTCAGTTCAGAGGATAACGATGAAGGAAGCCANNNNNNNNNNNNNNNNNNNNNNNNNNNNNNNNNNNNNNNNNNNNNNNNNNNNNNNNNNNNNNNNNNNNNNNNNNNNNNNNNNNNGCCATGTCAGTGTGGTTTTCTCAAGAGAAGCTCCTCTTGTAATTAATGAAGGTGCTGCGAGCGCAAAAGCTTGTGGTTGTGGTGCAGAGAAACTTAAGTCCAGATTATTAGCTGCTTCTAATTCAGAGAATGGGNNNNNNNNNNNNNNNNNNNNNNNNNNNNNNNNNNNNNNNNNNNNNNNNNNNNNNNNNNNNNNNNNNNNNNNNNNNNNNNNNNNNNNNNNNNNNNNNNNNNNNNNAGTCGACAAGATAGGATTGAGTTAGGCCGGTTATTTCAGGGAGCAGTGAGTTCTCATGATTGGGAGCTCGCTGAGAGTCTGATCTTGTTGGCAGACCCTCAAACCCTAAATGATGCNNNNNNNNNNNNNNNNNNNNNNNNNNNNNNNNNNNNNNNNNNNNNNNNNNNNNNNNNNNNNNNNNNNNNNNNNNNNNNNNNNNNNNNGCTGTGCATTTCATTGGACTCGATATGGTTCTTGTGCAACCACCAAGAATTGTATGGAATTACTGGATTGATAAAGAAGGTGATCACAAACGGGGCATTTGACTTCACTCGTGCTGCGCTCAGGACTTCATTTCTTGCTTCGTGTGTTTCGGCTTGTCAGAGTCGAACAATGAGTCTTGCAGATACGGTCAGTGTGATGGCACAGAGGTTACATGAGAGGCTTCAGNNNNNNNNNNNNNNNNNNNNNNNNNNNNNNNNNNNNNNNNNNNNNNNNNNNNNNNNNNNNNNNNNNNNNNNNNNNNNGAATGCAACGGTGATGAAGTTTTAAAAGCTGAAGCTGGTGCCAAGGTTCAGAAATTTACAGAATGGGCCCTTAAATGTATCAGTTTTCATTCCCGCTGCCAAGGAAATAGGGACAGAGTGGGCCATAGCTCTGCTGTTGAGGTCCAANNNNNNNNNNNNNNNNNNNNNNNNNNNNNNNNNNNNNNNNNNNNNNNNNNNNNNNNNNNNNNNNNNNNNNNNNNNNNNNNTTACAGTTATCCGCTTTCAAGACGTTCCTAGACCTCGCTGGAAATAATCTTACCGGGAAAGATTTTACCGAAGCGTTTGACGCAGCTTGCTTCCCACTTACACTCTTCTCTAGTTCGTTTGATCCTGGTTGGGCTTCAGGTATATCNNNNNNNNNNNNNNNNNNNNNNNNNNNNNNNNNNNNNNNNNNNNNNNNNNNNNNNNNNNNNNNNNNNNNNNNNNNNNNNNNNNNAGCAACTGCTATTCAAGGATTGTTGGCGATGCTTGTTGAGGGTGGTGCAGATAATGTTAACCA
>49650_scaffold25422_129.2
TCTTAAATTTGAGGCGTTACAATCACCCCTCCTTAAATGCGCGACGTCCCCGTCGCGCTACATAATTTGCCAGGACCCACCATCCGTGCAGCTGTCCTGCATTTCCGGTTGGTTCGGCTCTGATACCATTTGTAACGCCNNNNNNNNNNNNNNNNNNNNNNNNNNNNNNNNNNNNNNNNNNNNNNNNNNNNNNNNNNNNNNNNNNNNNNNNNNNNNNNNNNNNNNNNNNNNNNNNNNGCCAAGGCCCGACCCTTTGGGCCGGCGCGGTTACCAATGA
>49651_scaffold25423_41.7
ACTATGCGTCATCGGATGAAGAAGAAGGGCAAGGCGTCAACTCGAAACCCTCGTCCAAACGTGGTTCAGTCCAAGAATCCATGCCGCCCCCAAAATCANNNNNNNNNNNNNNNNNNNNNNNNNNNNNNNNNNNNNNNNNNNNNNNNNNNNNNNNNNNNNNNNNNNNNNNNNNNNNNNNNNNNNNNNNNATTCAATTCACTACCTCCACCCAAGTCACAATCTAACCCTAACGCTAACTCCGGACCGAAACCATCTCTCTTCAATTCACTACCTCCGCCCAAATCACAAACTCTGGAAAATTCAANNNNNNNNNNNNNNNNNNNNNNNNNNNNNNNNNNNNNNNNNNNNNNNNNNNNNNNNNNNNNNNNNNNNNNNNNNNNNNNNNNNNNNCTTCCTCGTTGTTCTCTTCGATTCCTTTGCCCAAATCGACGTCGTCATCTGCGGCTTCGTCGAATTCGAAGCGTGTCGTGCAATTTAGGCCTCCGTCGATGGCGAACGCATCTTCCGGAAGCTTCAATGATGAAGATGAGGAGGATGACGNNNNNNNNNNNNNNNNNNNNNNNNNNNNNNNNNNNNNNNNNNNNNNNNNNNNNNNNNNNNNNNNNNNNNNNNNNNNNNNNNNNNNNNNNNNNNNNNNNNNNNNNAAAGATCGAAGGAATCGGCTTCCGCGTCTTCTGGGTTCGTTCTTCCCGCGCCTAGGTTCTCGACTTCTTTNNNNNNNNNNNNNNNNNNNNNNNNNNNNNNNNNNNNNNNNNNNNNNNNNNNNNNNNNNNNNNNNNNNNNNNNNNNNNNNNNNNNNNNNNNNNNNNNNNNNAGATCTATGCTTGAAACGGGTTCTCCAGCTTCCGCTGCAAGTGAAGGTGGTGCAACTNNNNNNNNNNNNNNNNNNNNNNNNNNNNNNNNNNNNNNNNNNNNNNNNNNNNNNNNNNNNNNNNNNNNNNNNNNNNNNNNNNNNNNNNNNNNNNNNNNNNNNNNNNNNNNNNNNNCCAATGTGGGGTTTATGGGAGAAAAATCTAGCGACCAGAGTTACGATTATNNNNNNNNNNNNNNNNNNNNNNNNNNNNNNNNNNNNNNNNNNNNNNNNNNNNNNNNNNNNNNNNNNNNNNNNNNNNNNNNNNNNNNNNNNNNNNNNNNAGGCGCGGGTGGTGAAAGCTTTGCGAATTATGGTGGTTATGTTGCCAGCAGTGGTAGTATTCCTGGAAATGACAATGTGGGTAGCTTAGATGTCTCTGCTGTTCAGCCCACTGAGATGGGTTATGATTACAACTCGAGTGGAAACTATACGAATCCTGATTATTATAATGCTGGTGATGCCGTGGATGTTGGTTCCGAGGCTGTTAATTATTCGTATGCAAATGTGGAATACGCAAATGCTGGTAACAGCTATGTGGATTATCCCNNNNNNNNNNNNNNNNNNNNNNNNNNNNNNNNNNNNNNNNNNNNNNNNNNNNNNNNNNNNNNNNNNNNNNNNNNNNNNNNNNNNNNNNNNNNNNNNNNNNNNNNNNNNNNNNNAGTCCATTGCCAGGGGTATCAGATGTGATTAGTGAACTGAGAGTGCCTGTAAAGAGAGGGAGAAAGGATGTTGNNNNNNNNNNNNNNNNNNNNNNNNNNNNNNNNNNNNNNNNNNNNNNNNNNNNNNNNNNNNNNNNNNNNNNNNNNNNNNNNNNNNNNNNNNNNNAATAATTGAGGTGAAGCAGGATGATTTGACTAAAAATCGGCCGAGGGAGGATCAGGTCAAGTCGACTGGGATTGCATTTGGCCCTGCATATCAGCCTGCTTCAAGCAAGGGTAAGCCCACAAAGTTGCACAAAAAGAAGCATCAAATTAGTTCTTTGTATTTTGACATGAGACAGAAAGAGACGGAGCTCGCTGAACGACGATCTCGAGGTTACCAAACTAAATCTCAGACACAAGGAAAATATGGTTGGTGAGATGAGGTTTATTTTTC
>49652_scaffold25424_73.6
AAACAACCCAAATATCAACATTATCTACTTCCAAGTTCTAGGCATAATAAATACATAGAAAGTACTAAATAGAGTTGAATAGCATTGTTTCAGTTTTAACACAAAATAGAACTCGAAAACGACACCACCCAAGTGTTCTTTCCTTCACCACGTTCTTGCATCAATTTTCATCTTCGTCCAAGGCAATCAAAGACAAAGGCCAAGCAACTGGTGCTCCAAGTGAATCCCCAAGCACCCAAGTGTTCTTTCCTTCACCACGTTCTTATATCAATTTTCATCTTCGTCCAAGGCAAACAAAGATAAAGACCAAGCAACTGGTGCTCCAAGTGNNNNNNNNNNCATTGACCAAAGACCTTGTCAAACCTCTGTAAACTCAACTTTATGTTTCCTAGTGCTATAATAGTAGTAATCATTTTGTTTAACAACAAACCAACCCATTTGTAGAACCTGACCAGNNNNNNNNNNNNNNNNNNNNNNNNNNNNNNNNNNNNNNNNNNNNNNNNNNNNNNNNNNNNNNNNNNNNNNNNNNNNNNNNNNNNNNNNNNNGACATCTCAATGTGCATCCATTTACAACTTTTTACAACATGCCACCAACTATTAAAA
>49653_scaffold25425_50.2
TCTGTTCCCCATGTTTGATCCTCACTCTGCACAACATTCTGTGCTGAAAAACAAGGGTGAGGAGGAACCTGCAAAGAACCAACTTCACCTTCAAGCATTTCCACCACTTTACTCATGGAGGGTCGATCACCTGGGCTCATCTGTATGCACCACAACGCAACTATTGCCATCTTTCTCGTAATTTTCGCATCGTCATCATTATCCGTAACAATTTCATGAATGTTTCCAATTTCTATGTCCTTCC
>49654_scaffold25426_59.5
TTTACATGAAGAAAGTGAAAAGTTTGTCTGGGAATGAACTTGAAGTGAATGAAGGAGTTTGGGATTACCTTGGTGCGGCAGTTGTAAAGACGTTTTACGTTTCTGAGTTAGAAGTTCCTTCTGGTGTTTCAAGTCTGGANNNNNNNNNNNNNNNNNNNNNNNNNNNNNNNNNNNNNNNNNNNNNNNNNNNNNNNNNNNNNNNNNNNNNNNNNNNNNNNNNNTCAAGTGTGTGGTGTTGATGGAGATTTCCAAAAGCTTGAACTTTCTCCTTNNNNNNNNNNNNNNNNNNNNNNNNNNNNNNNNNNNNNNNNNNNNNNNNNNNNNNNNNNNNNNNNNNNNNNNNNNNNNNNNNNNNNNNNNNNNNNNNNNNNNNCGTACCTTTTGCCAGTTCAAAGTTGATGTTGTACTTTGTGTTAAAATTGCAATAAATAGCCC
>49655_scaffold25427_40.9
ATAATGTCAAAATTGGAAGAAGCGAAGAGAGTGGTGGTGTTATATCTGAAGAAGAATTTGAGGAGTGTGTTGAGGTCATAGTGATAGGGAGCAGGAAAGAAGCCGTGCTCGATTTCTGCTCTTCCTCGCCTTTTTTGTCGCCTGCTTTCAGATTCTGGAACGTTGTTGGATCTGACTTGCAGCAAAGATTTATTAAACAAGATAGTACTCCAAGAACTGTGGGAGTTCTCTCAGCTCGGCAGTCATCTTGTAAAGCTGCCATACTTGTTNNNNNNNNNNNNNNNNNNNNNNNNNNNNNNNNNNNNNNNNNNNNNNNNNNNNNNNNNNNNNNNNNNNNNNNNNNNNNNNNNNNNNNNNNNNNNNNNNNNNNNNNNNNNNNGACGTCGTTTCAGAAAATGGAATTGTGGTGGGCATAATTTT
>49656_scaffold25428_124.8
GCGAGCGTAGAGGTCAGCAAGAATACCACCCCAGCCCCCAATATTGAAGCACATCTGAACTACGGATGATCCGAATAACACGAACTGCGGCCGACTAGGACCCACCATTTTGCCTTCTCGTTCTTGTTCTTCCTCTTTTCTTTGGTAAGAGCTGGTTCTTCCTCGATGGCTGTGTTGTGCTTGATTTTTCTGAGCTAGTTGGTTTTAGAATGCTACGCCTACCATTATTTGTCGTCAACGCGGGTGAGGTAGGTGAAGAATTGGGGTTGGGCAAGTTTGAACGAGGTCAGTGGTG
>49657_scaffold25429_33.4
TGAAAAGAATGTTTCTCTAGATGTGGGTGAGTGGGGATGCATTTGAGTTGTAATCAAGATCGTAAGGGTAGTTTAGATGGGATTCTAGCTACTTCGAGCTTGCTTGGAAGGTTAGTGGTATGGAGTAGGCGTAGATGGGNNNNNNNNNNNNNNNNNNNNNNNNNNNNNNNNNNNNNNNNNNNNNNNNNNNNNNNNNNNNNNNNNNNNNNNNNNNNNNNNNNNNNNNNNNNNNNNNNNTACTCATGGACTTGACCGGAGATCTCGCGTGGTCTTGGTGTTGCAACATGTGATTGAGA
>49658_scaffold2543_60.1
CAGAATTTTCACATCTTAGTAGTTCCTTCCTACGACTTTATTTATAGACATTTACACCATGAACTAGTTCAAAAATTCACTAGATTTTTTTTTTATTACATANNNNNNNNNNNNNNNNNNNNNNNNNNNNNNNNNNNNNNNNNNNNNNNNNNNNNNNNNNNNNNNNNNTACATAGTAGCAATAACCAGTAAATACAGGGACAAAAGCAAACAGAAGTTAGCAGCCCCACTTGAATCATCCGCTTCATGGATTGAAGAAACATCAACTGAAGCGTTAGAACACGTCGTCGCTATTTGTTTGCAAGTTGGCCTTTGAGGAACTCGAGTACCGATATACGCCGTTGTTCAAGGGCAACTTCTTCGGCACTTATTGTCAAGGATTCCAACAGTTTAATGGCCTCTTGAAACCCAGAAATTGCTGCATCCTCGTTCCCCAGATTTATATCCACGTCAGCAACTTTTGCTAGTGATGTAGCAACATCTAAAACCTGACAAGGAACGGCTGAATGATTACTAATCGCATTGCGGCGAACATCC
>49659_scaffold25430_44.9
TTCCAGGATCATTGTGTGTACTAGTGAAGTTGCAGAGAATAGAGTTGTTCACTCCCTGAACATTGCTATTCAAGTGTGCATTCATGGGTGGAGACTGCATTGCCCTTGCCCTATTTGTTTTACCGTTTCTGGATTTTCCNNNNNNNNNNNNNNNNNNNNNNNNNNNNNNNNNNNNNNNNNNNNNNNNNNNNNNNNNNNNNNNNNNNNNNNNNNNNNNNNNNNNNNNNNNNNNNNNNNTTTCACTGCCTGACCTTTCACCACTAGAACTCCCTTCTTTGGTATTACTCTTGTTCAGGTAATGAGGATC
>49660_scaffold25431_44.0
GTATTGTTGCGCTGCTTGATTGCATTTTCTTAAGATTATGACTTGGATTGTTAATTCAATTTTCTATACTAGCGTGACAATAGTCTAGATGAGAGAGTTAGCATTGCAAAAAAAAAAAAAAGTAAACGAGTAACTAAAGNNNNNNNNNNNNNNNNNNNNNNNNNNNNNNNNNNNNNNNNNNNNNNNNNNNNNNNNNNNNNNNNNNNNNNNNNNNNNNNNNNNNNNNNNNNNNNNNNNNNNNNNGGAGTAAATCAGAGCGTTCATGGCTGTTAATTTTCCTATTTTGTTTTCGNNNNNNNNNNNNNNNNNNNNNNNNNNNNNNNNNNNNNNNNNNNNNNNNNNNNNNNNNNNNNNNNNNNNNNNNNNNNNNNNNNNNNNNNNNNNNNNNNNNNNNNNNNAATATCTTAATATGAATTATCTTTTAAGATACATTAATACCGAGGAGCTGTTTGTTAATTGCTTGTGGCCTCACCTGGTGAATCCACTAGGGTTGTTATATGTGCAGAAATCAGTCGAGGTGTGTNNNNNNNNNNNNNNNNNNNNNNNNNNNNNNNNNNNNNNNNNNNNNNNNNNNNNNNNNNNNNNNNNNNNNNNNNNNNNNNNNNNNNGACTGATACAAGTTGTAATATTCTACAACTCTCTTTTCTCTTTGGTTATTGATACTTATG
>49661_scaffold25432_75.9
TGATTCCAACTATTTCGTTTTCCTCAAGTGGGTTCTTTACCCGTCTCTGGACCACCATATGCTGATAGAAAGAAGCAATGAACTGTGAGCCTTTGTCAAGTTCAAGTCCAAAATTAAATGATGGGCTCAATGGGCTGCCNNNNNNNNNNNNNNNNNNNNNNNNNNNNNNNNNNNNNNNNNNNNNNNNNNNNNNNNNNNNNNNNNNNNNNNNNNNNNNNNNNNNNNNNNNNCTAACCCATAACCGAGTGCACAGCTCCAATTTTCTAAGTTTTTGTATCTTGCTCCATCTTTGCTTCCAAATTTTGGTTCGTATTGCACTCCTGCAGTTAATCTTCCCATCTTGCTAACTAACCATGCATTTCTTGGGAGTTCATCTCCTGACGAGAAAGGGGAAACTGTAGCTCCAGCAGAAAGATTTGAAGAGCCGTATCTCAAACCAATGAAGCCATAATCTTCAGAAGATACTCNNNNNNNNNNNNNNNNNNNNNNNNNNNNNNNNNNNNNNNNNNNNNNNNNNNNNNNNNNNNNNNNNNNNNNNNNNNNNNNNNNNNNNNAAGTGGGAAGATGCCAAACGCTCCGATCCCAAACTTGGGGTAGTATGCACATGATCTCATCAATAAAACCGGTTTGGCGTTCGATACAAGAAGGTCCACAAATGTGTGAGGATCATCCACATCACTTTGCCAGCGAAACTGCGCATTTCCAACGATGTTCTCTTCAGGCTTGTGATTGAGTGGTCCAGCAAGAGTGGCAATCAAATCAACATGCGGATCATCAATCGGCTTAAGCATAATCCTCGTACTGAAATGCCTCGCATCCTCAAAGTAATCCTCGAATAGACACCTCAAAGACAACTTCCCAAACAACAAACCGTACGATGACTCCAACATTCTCGTACGCGCCGCGAGAGGCGGGAAATCGAAGAGCGGCGGGGCCANNNNNNNNNNNNNNNNNNNNNNNNNNNNNNNNNNNNNNNNNNNNNNNNNNNNNNNNNNNNNNNNNNNNNNNNNNNNNNNNNNNNNNNNNNNNNNNNNNNNNNNNNNNNGGCGGCGGCGGTTCCTTGGCGGACAACCAGTTCCCCATTTCCGATTAGTTAC
>49662_scaffold25433_138.2
TTTCATTTAGAAAGTTTTATTCATCACCAATGGAATAGACAATCACCAGTTCTTAAGCCCCATACAACATAACATCTTATAAACAACACATAAAATCATACATACGCAAATCGCCCAACATTTCAAGGATTTATGACATATACAACACGTTCATCACGCAACAAGGATCTCACTTCCGGCAACACCGGCCTGTTTATTGCCACATCCACCACCACACCCGCCACCTCCACCACAACCACCACCACCTCCGCAACCACCACATTTTGCCA
>49663_scaffold25434_65.7
TGACGAGCAGCTAAATGTAACGCATTCTTGCCATTCGATCTTGATATCTCTAGCAAGCTNNNNNNNNNNNNNNNNNNNNNNNNNNNNNNNNNNNNNNNNNNNNNNNNNNNNNNNNNNNNNNNNNNNNNNNNNNNNNNNNNNNNNNNNNNNNNNNNNNNNNNNNNNNNNNNNNNNNNNNNNNNNNNNNNNNNAAGAGGCGTTGCATTTGATTGAGCAACTGTATTACTCAGGCTCGGGTCACGCTCTAGAAGCATCTTTACAATATCATGGTGACCTTGGCTGGCAGCAATGTGCAATGGATCAAAACNNNNNNNNNNNNNNNNNNNNNNNNNNNNNNNNNNNNNNNNNNNNNNNNNNNNNNNNNNNNNNNNNNNNNNNNNNNNNNNNNNNNNNNNNNNNNNNNNNNCGACTTGTTCTTCAACCTAATCCCTTCATTGGTGGTGTAAGGTAAGAACTCCTTCACCACATCAATGAANNNNNNNNNNNNNNNNNNNNNNNNNNNNNNNNNNNNNNNNNNNNNNNNNNNNNNNNNNNNNNNNNNNNNNNNNNNNNNNNNNNNNNNNNNNNNNNCGTGAAAAGAGCGGTTTCGCCCAATTCGTTGACTTCGTTTACCACAGCAGCCCTAATCTCTGCCACNNNNNNNNNNNNNNNNNNNNNNNNNNNNNNNNNNNNNNNNNNNNNNNNNNNNNNNNNNNNNNNNNNNNNNNNNNNNNNNNNNNNNNNNNNNNNNNNNNNNNNNGAATTCGGCCCCGCTCAGCGTCTTAAGCATCTGCTCATCGATTTCCCCCAATAT
>49664_scaffold25435_29.2
GAATTAGAAGAAGAGCGAAGCGCTTCTGCTGTGGCTGCGAATCAAACAATGGCAATGATAAACCGACTCCAAGAAGAAAAAGCAGCCATGCAAATGGAAGCTTTACAGTATCAAAGAATGATGGAGGAACAGTCTGAATNNNNNNNNNNNNNNNNNNNNNNNNNNNNNNNNNNNNNNNNNNNNNNNNNNNNNNNNNNNNNNNNNNNNNNNNNNNNNNNNNNNNNNNNNNNNNNNNNNNNNNNNNNNTGAAGAGAGAGAAGGAAAAGCAGGAACTTGAAAAGGAACTACAAGTTTATA
>49665_scaffold25436_56.9
ATCAATGGCAGAAAGATTGTCCACTCCAGCAGGATCATCATGGTTTCCGTGAATGCTGAAAACTGGCAACCCGACATTGAAGTGAGGATCTTCATAGTTTACATGGCCAAAGGAGTTTGCGAAGTTCACTGTCTGGTCGNNNNNNNNNNNNNNNNNNNNNNNNNNNNNNNNNNNNNNNNNNNNNNNNNNNNNNNNNNNNNNNNNNNNNNNNNNNNNNNNNNNNNNNNNNNNNNNNNNNNNTGACAACTTGGAACTGAACTGGCTGATCATGGAGACAGTGACGTCGGAGAATT
>49666_scaffold25437_42.6
CGATTTCTTCTTTAGCAAGGAAAGCGATTCCCCGTTCCTTCTAGAAACAGGCACTCCTTTTTCTCATAATCTAACTCTAGTTCCCATTCTGCATCCTCCAAGAGCAAATCAATTGCCTTATAAAATTCTGTTCAAGATTNNNNNNNNNNNNNNNNNNNNNNNNNNNNNNNNNNNNNNNNNNNNNNNNNNNNNNNNNNNNNNNNNNNNNNNNNNNNNNNNNNNNNNNNNNNNNNNNNNNNNNNNNNNNNNNNNNNNNTACAAACCGGATGTATCCCTGGTCCCAAACTAGACAACAATTTCTATATGTTGGNNNNNNNNNNNNNNNNNNNNNNNNNNNNNNNNNNNNNNNNNNNNNNNNNNNNNNNNNNNNNNNNNNNNNNNNNNNNNNNNNNNNNNNNNNNNNNNNNNNNNNNNNNNNNNNNNNNNNTTGATATTAATTACATTGAGCACGCTTTAGAGAAACTGTATTACTTGAAGGAATGCTGTTATGATCCAGTGAACTGGCTTCTTGAACAGTATAATGGGTACCGTACATTTAAAGAGAAACCAAAATCACCTGCAATTTGTTTGGATGACGGCCTTGTTTACGTAAGAAGGGTTCAAGTAACGCCGAGCAGAGTTTANNNNNNNNNNNNNNNNNNNNNNNNNNNNNNNNNNNNNNNNNNNNNNNNNNNNNNNNNNNNNNNNNNNNNNNNNNNNNNNNNNNNNNNNNNNNNNNNNNNNTGTGGGCCAGAAGTGAACGTGTCGAACCGAGTTCTACGCCATTATTGTGACCACATTGATAATTTTCTTCGCATTTCTTTTGTGGATGAGGAATGGGAGAAAATGTACTCTACTGATTTAACTCCTAGAGTAGATACTGGCGACGAGAATAGGCGAACCAAGGTTTATGAGCGGATACTTACGACGCTTAGGGAAGGAATTAAAATCGGTGACAAGAAATTCGATTTTCTCGCATTTTCGTCGAGTCAATTGCGTGAAAATTCTTTGTGGATGTTTGCTTCGACACCTAATCTTAACGCTTATGANNNNNNNNNNNNNNNNNNNNNNNNNNNNNNNNNNNNNNNNNNNNNNNNNNNNNNNNNNNNNNNNNNNNNNNNNNNNNNNNNNNTAGAAGGTGGATGGGTGATTTTAAATCCATAAAAAATGTGGCGAAATACTCTGCG
>49667_scaffold25438_118.6
CGAATCGAAATGCAAGCAACAGTCTTTAATGAACAGCACATGAACTGGAACACTAGGAAGGTATATAATATATATTGGCATATGACCTACCAAACCTGACTGAGATTCAGATTCAGATTCAGTTTATAGTAGTACTGATCAAAGGGGTAAAATGTAGAGTACAACTTAATGAAACCGTTGCAGTGTGTCTGCACAATGGCACTGAGATTGGGTTTCTTCAGGTGCGTGTCATTTTATTTGTAGGACTTGAGGTCAGCATGGGTGTCTTTGTACCTTTGAAGCAGGTAATCTTGGCTTTTGATTGGAGGGAACTTTGGAGGATTCTTCTCTGATTGACATGTTGGTAAGCATTCGACAATGCAATCATGATTTGGTTCCACGAAATAAGCAATAGAGTATCTCTCTTGGCCATTACCCAAAACTCTGTGCATTGTAGACCTGAAAACACAGTTGCTCCAGCGCTCCAACATATCACCAAGATTCACAATAAATGCCCCTTTCAGTGGTGGTACATATTCCCAAATCCGAGGGTTGGCATCTTTGTCTTTACATATCTGAAGTCCAACGACATCATCAGTTGCCAGAAGGGTAATTAAACCGAAATCGGAATGTGCGCCAGCTCCAAATATTCCCTTTTCAGGCTCGGAAGTTTTATCCTCATAGTGTAGCAGCCTCAAGGTTGCAATAGGTTTTCCAAGCATTTCAGGTTGATCGAAAAAATGGTAGTCTAAGTCCAGTGCAAGGGCCAAAAGCCGTGACACTGCTCTTGCTACTTCTAGTGCCTCACCGTGGTATTTCTCCATAACTTCTCTCCACCTTGGCAATATATCAGTAGAAGGCCACAAATTTTCNNNNNNNNNNNNNNNNNNNNNNNNNNNNNNNNNNNNNNNNNNNNNNNNNNNNNNNNNNNNNNNNNNNNNNNNNNNNNNNNNNNNNNNNNNNNNNNNNNNCATAGAAGGGCTTTTCTGAGTCAGGATCGTCTTCAGATACTTCAATACCAATATAATATCCCTCCTTATAGTCTCCTTCTATCTGATTGGCAGGATCCAAATATTCATCAAAAAGGGGTGTATAGCCTCGATGTTTCNNNNNNNNNNNNNNNNNNNNNNNNNNNNNNNNNNNNNNNNNNNNNNNNNNNNNNNNNNNNNNNNNNNNNNNNNNNNNNNNNNNNNNNNNNGTTCTTCAAAACCTTCATCTTCTCCTCCAAAGGCAAATCGAAAAACATTTTACTTTGGGAGAAAACTTCTTCCATGAATTCATTGTGAATTCCATGATTAATTACATAGAAGAACCNNNNNNNNNNNNNNNNNNNNNNNNNNNNNNNNNNNNNNNNNNNNNNNNNNNNNNNNNNNNGTTTAAGGAGGGAAACGGAGGAACGAATATCTGGACTGGATAGATCGAGGCATTTCAGCGCCGAGATATGCGCGGTTGCCGGGATATTTAGCGCCGTTCCTTGCTTCGATGAGTTCGCCATTCTTTGGGTCAACCGATTTTTC
>49668_scaffold25439_154.7
GCTAAAGTAGGCTCCATGGTCGAGGAATGCGTCAGACAAGGTTCAAGCACAATAATTCCACCTCCTTTCTTCACAATGCAGCATCGTTCGACACAATAACTGCAACCAATGGCAGCTCCCCATGCACGTGAACGGACATTATTCCTCAGTGAAGAAATGTAACCATCCTGCGGTGGCAACACTCTGATAGTAGCACGTAACTCCTGCGTAGCAGGTGGAGGAGGAGTTGCAGTTGGGCGACAATAGCCTGTATGCATAAGAACANNNNNNNNNNNNNNNNNNNNNNNNNNNNNNNNNNNNNNNNNNNNNNNNNNNNNNNNNNNNNNNNNNNNNNNNNNNNNNNNNNNNNNNNNNNNNNNNNNNNNNNNNNNGGAGTCAACAGTGTACACATCTGTCCCCCAAAGTTGCCCACCTCTCACTTGACGATTAGTGGCTGTGACATGTTCAGCTGGTATCCGAATTTCTAAAGTAGGACCATTACGCGAGTTTTCACATGCTTTATCAGCTTGTGATAGTTCATATTCCTTCCACAGTTTCACCAATTCTTGCATGCATTCACCAATTTTGTAAACAACGCACGACGCATCAGCCTGACCTTGTGACCC
>49669_scaffold2544_40.0
CCCGTTTCACGTGCCGGGTAAAAAGATCACTTCCAAAAATTTTGCTGAAAGAGTGAGCACAATCGTCAAGTCCTTCGGTTTGAGTTCAACTGGCTGAACTGANNNNNNNNNNNNNNNNNNNNNNNNNNNNNNNNNNNNNNNNNNNNNNNNNNNNNNNNNNNNNNNNNNNNNNNNNNNNNNNNNNCAGTATTGCTCTAATCCTGAAGCTCTCCATATACTGTCACGGTTGTACCTTTAAGTTTCATCCCTATTGTTTATTTTGAAATTAATGTAACTTGATACCCAACTTCATA
>49670_scaffold25440_50.7
AAACTCCTCATCAATAACCCATGTGGTGATCGGTTTTTAAGGTCGTACATGATAAGGCCGTGACGATGGTCGGGACCACCACCTCCCGTCGAGTAAATCAAGAAATACAACACCCCGTCGCAAATGACGCTTTCGTCCCCCGCCCGCCACCCGGACAAAACTTCCGAAAGAGTCGTCGTCCACGTCATAGTTTC
>49671_scaffold25441_40.7
ATTTTATTAAATCCCAAGAAGAAAGGATCAAATTTAGTTTACACCACACAATGAAATAAATGAAAATCGCCTTTTATGTTAGAGAACAAGACAAAGGAAGCAGCAAGGATTTCAAACTATAAACTCCTTAAATTCAGATTGATACTCAATTCTAATCTTCCAGNNNNNNNNNNNNNNNNNNNNNNNNNNNNNNNNNNNNNNNNNNNNNNNNNNNNNNNNNNNNNNNNNNNNNNNNNNCTTGACTTCAAATCACATCTTACACTCCACGTAGCTTTTCTTCCATTTGCTCTTCATAGGGTATATATGGCTCTACTGCGTTATCTTTTTTCCCTTCATCGTCAAATGGATCCTAGNNNNNNNNNNNNNNNNNNNNNNNNNNNNNNNNNNNNNNNNNNNNNNNNNNNNNNNNNNNNNNNNNNNNNNNNNNNNNNNNNNNNNNNNNNNNNNNNNNNNNNNNNNNGAAATTCAAAACTGCTGTCGTGAGTTCCGATAGACTTTTATTCGACAC
>49672_scaffold25442_26.7
CCCGTAAGTAACTCAGTTTCAGGTCACTTTGTTGGTTCGTCTAGCGCTGACTTGTCTTTGGACGTTGGTGATGAAATGATACGAGCATCGTCTTGTATGGGCAGCGAGAATGTCTTGTTGTCTTTGGGTTGGTCGTCGTNNNNNNNNNNNNNNNNNNNNNNNNNNNNNNNNNNNNNNNNNNNNNNNNNNNNNNNNNNNNNNNNNNNNNNNNNNNNNNNNNNNNNNNNNNNNNNNNNNNTGGGGCAGGGTTTCCGTGGTGGTGCCGTTAAATTTCGTGTCGAGTTGGCCAAGTATGCA
>49673_scaffold25443_75.8
TAATTACGAAAAGCATGCTGGATCTTCAAAGCCGCAACTATGTTCCGAGCCTCCATCTCGGGATTAGACGACTCGACAGCCTTAGTCTGTACATTGAGCGAATGTTCCCTGAATGCAGTCTGGATACGTGCCGCTGCATCAGCCGCAGTCCTGTAAGCAGCTAGAGTATCCTTCAGGTACATCTCGTCCTCGTTGAAATTTCCGAGGGTAATGTGGTCATTCGTGGTAGTTTGTAGCGAACCGCTAACGTTTCCAGCCAATGTCATGTCGTTAAATTGGGCGACTAAAGCTTTCTCAGCAAGATAAGCACTCAAACCATCGTAGCCATTTTTTGAAGCGAGATCCGCAGCATGGCATCCACCGGGGCTTTCAGAAGTTGGATCGGTTACTAAATTTGGCTTTGCCCCAGCAGATAAAAGTGTTGCTACCATCTTCTCTCTTCCATAATATGCAGCCCAATGTAGAGCTGTCCATCCAAATTTGTCTCGATAATCCAACGAAAGCCCAGAGCAAGAGTATGGGTAAACTGCCCAAGTATAACCGAGAATCGCNNNNNNNNNNNNNNNNNNNNNNNNNNNNNNNNNNNNNNNNNNNNNNNNNNNTCTGAGCAAGAGTATGGGTAAACCGCCCAAGTATAACCGAGAATCGCNNNNNNNNNNNNNNNNNNNNNNNNNNNNNNNNNNNNNNNNNNNNNNNNNNNNNNNNNNNNNNNNNNNNNNNNNNNNNNNNNNNNNNNNNNNNNNNNNNNNNNNNNNNNNNNACACAAGTGAATCACACCTTGACCTTGTTCATCGCGTTCCGTAATTTTATAACCCGCCACTACTTGTTCTAACAACCATTCTTGAAGCCTGTTCTGCAAAATAACCTTGAACAAACNNNNNNNNNNNNNNNNNNNNNNNNNNNNNNNNNNNNNNNNNNNNNNNNNNNNNNNNNNNNNNNNNNNNNNNNNNNNNNNNNNNNNNNNNNTCAAACAAACAATCCTTTGCCTGAGGAAATGACAATTTGGTAGCCCCA
>49674_scaffold25444_40.0
CTGGAAGGAATCCAATTAGCTCAGGTGCTCAGGATGACGGCAGGAAGATTACTCAAGCAACCATGCCAGTGATTTCTCAAAAATCACCTGAACCCACACAATATGACGCGAGGGCAATAGAAACTAATTCTGGTCATGCNNNNNNNNNNNNNNNNNNNNNNNNNNNNNNNNNNNNNNNNNNNNNNNNNNNNNNNNNNNNNNNNNNNNNNNNNNNNNNNNNNNNNNNNNNNNNNNGAACTGAAAGGAGACCGTACAATTCAGCATAGATCAGAACCATTGCCTTCNNNNNNNNNNNNNNNNNNNNNNNNNNNNNNNNNNNNNNNNNNNNNNNNNNNNNNNNNNNNNNNNNNNNNNNNNNNNNNNNNNNNNNNNNNNNNNNNNNNNNNNNNNNNTCCAGCTATTAGGCCAGGTGTTGCAGCAGACCTTAAATTTGGAGGTAGTGGGTCCTACCCAAATCTGCCATGGGTT
>49675_scaffold25445_191.7
ATATCAGGTCTTGGAATACATAGATAGGCAAATCAACATTCCGATATATATGATTTTTGCTATGCTATTGTATTTTAAGATATTACAGCTAAAAAATAGAGGGAGGTGGGTATATTTTATTGTATATCACAACTCATAATAACTGTAATGAATGTTCAAACTTATTTTTGTTACATCTGACTATTCAATTCAAATTCTATTTTTTGTTCGAATCCAGACCATGTCCATTAACATGCTCATTTTTCCTTTCCTTCATTCCGAATTCTGCATCCACATCATAATCCATAAACCTCTTCCACAACCAATGCTTCTTCCACACCCTCTCCGTCATCTCCTCAATCGGAATGTTTTTCGTCTCGGGAAGCAAGAAAAACACGAAAAACGACATCAACAGTACCCATCCGGAAAAGAACAAGAAAATTCCAAACTTGAAGTGGCACAACATCGACAAAAAGGCTTGCGCGATCACAAACGTAAATACCAAATTGACACAAACCGTAAGACTCTGCCCTGCGGAACGAGTCTCGAGCGGAAATGTTTCACTAGGGATGAGCCATCCCAGCGGGCCCCACGACCATGCGAATGCGGATACGTATGTGCAAATCATGACTACCACGAAAATCGCGTAGCCATGGCCAAGGTTATCCGAGTGGTCGGTGACCTTAAGGCCTAGTACTATGGCTATAATAACTTGTGACAAGAACATTTGGACGCCAGCTTCTAGAAGCAACTTCCGCCTTCCGACTTTGTCGACTGAGTAGATTGATACGACAGTTGATACGACATTGACCGCACCCGTGATCACAGCTGAATAAAGGGATGCGTCACTACCGAATCCAACTGTGTCAAACAGGACGGGAGCGTAGAACATGATAGCGTTTATTCCTGTGAATTGTTGGAAAATCTGTAAGGATAGAGCAATTATGAGCTGAGGCCTGTTCCTTCTCAAGAGCAGGTTTCTAAAAGGGTGTTTGACTTCCTTTGCTATTCGGCTGGCCTCAACAAGCTCCAAGAACTCTGGCTCGACGTTTTCTGTGCCGCGGATCCTCTTGAGTACTGCTTTACCCTCCTCTAAATGACCACGCTCTATCAAACTATTGGGTGTGTCGACCACTAGTAACGCGCCTATTGTCAGGAGTCCTGCAGGGATCCCTGCCAGCCCTAGTGACAACCGCCAACCCCATCCAGGGATTCTGGAAGTGCCGTAATTGACGAGATTGGCAAAAAGGATTCCGATGGTGATATTAAGTTGGAATAAAATGTTGAGGCCACCGCGTATTCTTGTGGGCGCTATCTCTGATAGGAACAGCGGCACGGCCTGATTAGCGAAACCGACACCACATCCAAGCAAAACCCTGCCAATGATGAGCATAGCAAGGTCTTGAGCCGCCGCATTAAGTGTGACTCCGGCTATGAAAAACAAGCCGGCGATCAACATGGTCAGGCGGCGCCCCAGCCTTCTGGTTGTGTAAGAAGCAAAGAAAGTGGCCACTAAGCCGGCCAGATAGAGTGACGAAGTGAACAATTGGAGGCCTTGATTGTCATATCTGCAGTAATTACTGTTTATATTGGGATCTTGTGTTCTTCGGGCCACCACCGGAAAAAATTTCTCTAAGAAATCGGGCATTGCCGTCACACCGCCTGAAACACCAACATCGTATCCAAACATGAGACCACCTGTGGCGGCCATGATACAAGAGATAATAACAATTGGAGTGATCTTCGCCTCAAACTCACTGCCGTTACCTGAAGCAGCCGCAAAGCCGCCNNNNNNNNNNNNNNNNNNNNNNNNNNNNNNNNNNNNNNNNNNNNNNNNNNNNNNNNNNNNNNNNNNNNNNNNNNNNNNNNNNNNNNNNNNTAAAATGTCGAGGGTAAAAAAAAGAATAAGTGAAAATTATATTATCTGTTCAAAAATTAGTAAAAGTTTGAATAGG
>49676_scaffold25446_99.6
TAACAGGTAAATGTCTCCAAAACTTTAATTGCATATCTTGAATTCAATCCAACGAAAATTTTGAGCGTCTAAGTGCTAATAAAGTTAAATAACACTCGAAACATAGACCCAATAACAAATTCAACTGCTTGAGAAGAGACGCCAATCAGCAAACATTACTGCTGTCGCACTTCAAGTTTCTTTTTCTGCCATAGCCTATCAACAGCACTGTCGGCATCACCCTGAGCACGGATGAATCCACAGAGAGCAAAGGTGGAGAATTGACCAGTGTATCGGCCAGTTTCATCCAAATGCCCGATATTGATCTGGACAGACGCATGATCCTTTGAAGTGATAAGNNNNNNNNNNNNNNNNNNNNNNNNNNNNNNNNNNNNNNNNNNNNNNNNNNNNNNNNNNNNNNNNNNNNNNNNNNNNNNNNNNNNNNNNNNNNNNNNNNNNNNNNNNNNNNACACTTCCTTGGAATGTAGAGATCCATGTTTTT
>49677_scaffold25447_56.4
CAGACTTAGAGCAAAGTAGATAGCTTTTAAATGAATCAATAACGGTTTATCGGCATGCTGCAATTTTGTCTCGCTGATAGCAGTTATCGCTATTGGTTTCGAATGATTCGGGTCACCATGTTGAAATCTATCGTTCATGNNNNNNNNNNNNNNNNNNNNNNNNNNNNNNNNNNNNNNNNNNNNNNNNNNNNNNNNNNNNNNNNNNNNNNNNNNNNNNNNNNNNNNNNNNNNNNNNNNNNCTAATTACTGTGCATCCTTGGTTGATGCCGTAATATAGATCTGTGCAGCAGTTACCTGTTATTC
>49678_scaffold25448_39.9
TCTCATCTTCTCAACATTTGCCATAAACTCCTAACTAATCAAAGACTAATCACAACAAAACATAGATGAGTCATCAAGTCAANNNNNNNNNNNNNNNNNNNNNNNNNNNNNNNNNNNNNNNNNNNNNNNNNNNNNNNNNNNNNNNNNNNNNNNNNNNNNNNNNNNNNNNACGGCGTCAAAATATCATCTGGAAACCCGAATCCGAAATATCAATCAAAAAGGCTGCCGAACAAACAGAGCTTTAACCCACCACCAAACCGGGTCAATTAACCAGATCCGAAACCCATCCAACATCCGGTTCAAACCCGACCCGACCAGCCCGCTCCAACGAGTTCTCTTTCCCAAGCTTCGCATAGATTCTTTCCCGTAAATCCCTTCCCGACTCAACCCTCTCCATCATCGGCTCCTCCTCCANNNNNNNNNNNNNNNNNNNNNNNNNNNNNNNNNNNNNNNNNNNNNNNNNNNNNNNNNNNNNNNNNNNNNNNNNNNNNNNNNNNNNNNNNNNNNNNNNNNNNNNNNNNNNNNNNNNNNNNNNNNNNNNNGCTCCGGGGCGACCCGACTCCCATCCTCCAACCCGGCGGGCTCACACTCAGTCCCATGCCCAAACCCATCTTCACATTGTTCAGCTGCAGACCACGAGTCAAATCAGCGAGTTGACTCAGTCGCAGCGACCCAGCCGGCGACACGGGCGGCGAAGCCGTCGTGGGAGATGAAGGAGGAGAGTACCCGAACAGGACGGAACCGAGTCGACCCTCCAAGTCGCAACCGAGTCGACCCGGCGACGAGTCCGGGCTCAGAACGCGCAGCTGGTCCGGCGTGTGTGCGAAGAAGCAGATCCTTCGACGGCAGTGGGTCCCATCCTTGCAGGGCAGCGTGCGATAACGGGCCGGGTGGAGCCAGCACTCGAACACGCCGTGCGCGTGCTCGCACGCG
>49679_scaffold25449_32.3
ACCAACAATCTTGGTAAGTACCTTGGAATCCCGTTAGTTCACGAGAGGATTTCCGTAGCTACGTATAGAGGGGNNNNNNNNNNNNNNNNNNNNNNNNNNNNNNNNNNNNNNNNNNNNNNNNNNNNNNNNNNNNNNNNNNNNNNNNNNNNNNNNNNNNNNNNNNNNNNNTGTGGATCGAGTAGTGGAAAGATTGAATACTTGGAAGGCAACACTTTTGTCTATGGCGGGGAGAGCGACGCTTATACAATCGGTTATGTCGGTTATTCCAATTCACTCTATGCAAGNNNNNNNNNNNNNNNNNNNNNNNNNNNNNNNNNNNNNNNNNNNNNNNNNNNNNNNNNNNNNNNNNNNNNNNNNNNNNNNNNNNNNNNNNNNNNNNNNNNNNNNNNNNNNNNNNNNNNNNNNNNNNNNTACGGGGACGTGCAAGCAACTTGACCGGATTAATAGGGCGTTCTTGT
>49680_scaffold2545_59.4
ACAGGGTTCTTTTTTTCGTCCACAGATCGTGTCAAACTTGAACTATGCCAATAGTACATCTTTCATCATCATGTAAAAAAAGCAAAAGGAGCACATAGCAAAAATCTACACATACTCATTCATCGTCACTATCAGTCTCATACTGAGAATCTGACTCTTCATTCTTCGGTTTCATAAACGTATTCATGTCAAAAGACGACTCATCCTCTATTTCTTCTATATCAAACGAGNNNNNNNNNNNNNNNNNNNNNNNNNNNNNNNNNNNNNNNNNNNNNNNNNNNNNNNNNNNNNNNNNNNNNNNNNNNNNNNNNNNNNNNNNNNNNNNNNNNNNNNNNNNNNNNNNATAGCCAAGCAAGCGAACACTTCACTCCCTTCCCAACAATCATCTTATGTCTCGGCTTAATAGTCGACTCAAGCCCATAAGTGAAGTAAGCCGGAAAAGCGACCAAATCATCCAACGGCCTACCCATAGTCGATTTAANNNNNNNNNNNNNNNNNNNNNNNNNNNNNNNNNNNNNNNNNNNNNNNNNNNNNNNNNNNNNNNNNNNNNNNNNNNNNNNNNNNNNNNNNNNNNNNNNNNNNNNNNNNNNNNNNNGCAACTGAGGACACCCCAAAACCATCTTTTTCACTTGCTCCAAAGAAAANNNNNNNNNNNNNNNNNNNNNNNNNNNNNNNNNNNNNNNNNNNNNNNNNNNNNNNNNNNNNNNNNNNNNNNNNNNNNNNNNNNNNNNNNNNNNNNNNNNNNNNNNNNNNNNNNNNTGCCTCACTATCGCTTTATCGCTCAAGCTAACAATTTGCGGCATTTTCTCTATGACCCTTCCAAATTCTTCATGACCCAATTCAACAATTTGCGNNNNNNNNNNNNNNNNNNNNNNNNNNNNNNNNNNNNNNNNNNNNNNNNNNNNNNNNNNNNNNNNNNNNNNNNNNNNNNNNNNNNNNNNNNNNNNNNNNNNNNNNNNNNNNNNNNNNNNNNNNNNNNNNNCAAATCAATTCCGATAATTTCCGGATATTGCGCAATCACACCCGCAATATTAGTTCGTCTNNNNNNNNNNNNNNNNNNNNNNNNNNNNNNNNNNNNNNNNNNNNNNNNNNNNNNNNNNNNNNNNNNNNNNNNNNNNNNNNNNNNNNNNTTATATTCCAAAAGCAAGTCGACGTTTCGCTTCACCCTCTCGTTAAGATCGAAACCTAGAATGTGGGGCCGCTTCTCGANNNNNNNNNNNNNNNNNNNNNNNNNNNNNNNNNNNNNNNNNNNNNNNNNNNNNNNNNNNNNNNNNNNNNNNNNNNNNNNNNNNNNNNNNNNNNNNNNNNNNNNGGCTAGGTTCGGGATTCCCAAACCATCTAGATATTCCACAAAAGGCTTAATCACCCGACCTACTCGCATCCCTAAAATCTCCNNNNNNNNNNNNNNNNNNNNNNNNNNNNNNNNNNNNNNNNNNNNNNNNNNNNNNNNNNNNNNNNNNNNNNNNNNNNNNNNNNNNNNNNNNNNNNNNNNNNNNTATCTGGTTAAAACCCCTCCAATCTCACGCCTAGCTACTCCGATCCCAACTAAATACGCCACTGAAGTACTCATGGTGCCTTCGAGCTTAAATCCAAGAACTTCCGGATACTTCTCCAAGACTCTCGGAATGTCATTGGGTTTGATGTCTATACCTTGAAGGTACTTGACAACTGGCGCTAGGTCAACCACGACACTAGCGTGGAGGACTTGAGGGTACCTACGCAAGAATTCCGTAAAAGTGGATTTCCTCACACCTAATTTTCCTAAGTAATCGAGCACAGGGACCATGTTTTTCTTCACGCTACATCCAAGGACGAGAGGGTAATTGTTGATATCTTCGATAGTGAGCCCTAAAGTGTGGAGGAAATCTACGCGTTCTTTCATGACTTCGACAGTGACGGGNNNNNNNNNNNNNNNNNNNNNNNNNNNNNNNNNNNNNNNNNNNNNNNNNNNNNNNNNNNNNNNNNNNNNNNNNNNNNNNNNNNNNNNNNNNNNNNNNNNNNNNNNNNNNNNCTAATCCGTCAAGCTCATCAGGTACAATTCCAATACGCGTCAAGATTCATAAACACGGGCCCGATTAG
>49681_scaffold25450_50.8
TCAATCGTTACCACCACGAAAATATTCCGAAAATAAAATCACACCCCTTTCCCTTGACAAGAAGGAAATGAGTTCTCACAAGCTTTCTTGAAGTTGGCCAATGAGTACAAAATCTCCATTATCATCATCACCATCACCCTCTACTCTATCCTCTACTTCAGGATCGCTACCGACAAAAATCCCATCATCAGATAAATTAATACACGACATATAACCAACGNNNNNNNNNNNNNNNNNNNNNNNNNNNNNNNNNNNNNNNNNNNNNNNNNNNNNNNNNNNNNNNNNNNNNNNNNNNNNNNNNNNNNNNNNNNNNNNNNNNNNNNNNNNNTGCCTCATTACATCAAACAAAACATCCTTATTCGCCATGTCACCTTCCCGCTCAACTACACCAAGAATGGAAGCCACATTTGTCGTTTTCGGCTTCCAGCTCTTTGAACCTTCAACNNNNNNNNNNNNNNNNNNNNNNNNNNNNNNNNNNNNNNNNNNNNNNNNNNNNNNNNNNNNNNNNNNNNNNNNNNNNNNNNNNNNNNNNNNNNNNNNNNNNNNATCTTCAGCTAAAAACTCCCAAGTCGTTGCGTTCGGTATTCCTCCAGCCTCAATCATTTCGTCGAAGAAAGCTTTTGCCTTCACGGAAAGCCCATTTCTTACATATGAGCCCAGTAAAA
>49682_scaffold25451_37.4
TGAACTGCCGATAACGCAATTGGTCGACGCAATACGTGGTAAAATTGCGGAATTGTTTTATTCGCGACGAGCAGAATGTGATCAGTGGTTGAGAAGGTTGACTCCGTCAATGGAAGAGAAGTTGGAGAAGGAAACTCTAATTGGGCCTCTTCAGGTACTAATGCTGACCGGGAACAAATTCGAGGTTCGTGGAGATACTATTGAAATGGTTGACGTGGGGGAGAGTTGTGATTGTACATGTAAAGGTTGGCAGCTTAGTGGTTTGNNNNNNNNNNNNNNNNNNNNNNNNNNNNNNNNNNNNNNNNNNNNNNNNNNNNNNNNNNNNNNNNNNNNNNNNNNNNNNNNNNNNNNNNNNNNCTGTCATGCGATCGTGGTGTTTACTTGCCTAGGCCAAGATGCGTACGATCATTGCCCGAGATATTTTACGACTGACAATTACAAGATAACTTATTCAGAGTCGATAAATCCTATCTTGAGTGGAGNNNNNNNNNNNNNNNNNNNNNNNNNNNNNNNNNNNNNNNNNNNNNNNNNNNNNNNNNNNNNNNNNNNNNNNNNNNNNNNNNNNNNNNNNNNNNNNNNNNNNNNCGAAGGTGAATTCTAAGGCGGTAGTGACGCCTCCGGCCACCCGACGTCCACCTGGCAGGCCTACTAANNNNNNNNNNNNNNNNNNNNNNNNNNNNNNNNNNNNNNNNNNNNNNNNNNNNNNNNNNNNNNNNNNNNNNNNNNNNNNNNNNNNNNNNNNNNNNNNNNNNNNNNNNNNNNNNNNNNNNNNNNNNNNNNNNNNNNTTCTGCTGGAATCATAGTTGTGCTACAAAGAAGCGGGAAATAGTTGTATC
>49683_scaffold25452_34.2
TTTTGGAATACAAATTATTCTTGGACAATTTTTAACAGGTATATTAAAATAGTATATTCTCTTACCATCCGAACAGCACCTAAAAGAGCTGATGGTCCTTCTGCTTCATATCACTAAAAAGCCCAAACAATAAATATATGACTTCAAAAGGCTAGATTTGAATAACCCAACCACCTGACCTGAAGTAGTAAAAACAAGACTCTGACCTGAATAACAATTCAAATGTAAGCAGATAATCCAATGAAGTCANNNNNNNNNNNNNNNNNNNNNNNNNNNNNNNNNNNNNNNNNNNNNNNNNNNNNNNNNNNNNNNNNNNNNNNNNNNNNNNNNNNNNNNNNNNNNNNNNNNNNNNNGAAATGCAAGGAAACACATTTCAGCAACTTAATTTAAGACTTTTACTGTTTC
>49684_scaffold25453_51.2
AGGGTAAAGAGCGTATGCATAGGACAGATATAGTAGAGCATATAGTCGTTGTTAAGAACAATACAACAGAATGCCACGAAAAAGTTTAGCCTCCACATCATCTGAGCAAATCGAGCAACACTAAAATCTTTTCTGATATAATAATATGAGAAATTGCCAAAACCAGTCATCNNNNNNNNNNNNNNNNNNNNNNNNNNNNNNNNNNNNNNNNNNNNNNNNNNNNNNNNNNNNNNNNNNNNNNNNNNNNNNNNNNNNNNNNNNNNNNNNNNNNNNNNNNNNNNNNGAAAATACGAATTGCGTTGTAGATTTCGGTTGCAGCAAAGTAATGGTACATCAGAAACAAGACCTGCATCCATCCTTTCCATTCTTCAGTCTGATGGCGATTAAGGTAAAGTATAGATTTCCCGGAAAATGCAGACTTGTCTTGATGTTTCTTGAGAGAAGTCATTGCTGAAGTTATGATGAGAAGCATGTA
>49685_scaffold25454_107.1
CGGCGGGTCCGGATTTACCATGGGTTGAGAAGTATCGACCGACAAAGGTGGCTGATATCGTCGGAAACGATGACGCCGTCGCCCGCCTCCAAGTCATCGCTCGTGACGGCAACATGCCCAACCTCATTTTAGCCGGTCCTCCTGGAACTGGTAAGACTACCAGCATACTCGCACTTGCTCATGAACTTCTTGGACCAAACTATAAAGAGGGAGTGCTGGAGCTAAACGCATCAGATGACAGAGGGATTGATGTTGTGAGAAACAAAATAAAGATGTTTGCCCAGAAGAAAGTTACGTTGCCCCCTGGACGGCACAAAATTATAATATTGGATGAAGCTGACAGCATGACATCTGGAGCACAACAAGCTTTAAGGAGGACAATGGAAATATACTCAAACTCTACACGTTTTGGGCTTGCTTGTAACACATCGGCAAAGATTATTGAACCGATTCAGAGTCGCTGTGCCCTTGTGCGTTTTGCTAGATTGTCTGATCAAGAGATACTTGGACGTCTCATGGTNNNNNNNNNNNNNNNNNNNNNNNNNNNNNNNNNNNNNNNNNNNNNNNNNNNNNNNNNNNNNNNNNNNNNNNNNNNNNAGTTGTTGCAGCAGAAAAGGTGCCTTATGTTCCGGAAGGTCTTGAAGCAATTATATTCACAGCAGATGGAGATATGAGGCAAGCATTGAATAACTTGCAGGCCACAAACAGTGGATNNNNNNNNNNNNNNNNNNNNNNNNNNNNNNNNNNNNNNNNNNNNNNNNNNNNNNNNNNNNNNNNNNNNNNTTGGGTTTGTCAATCAAGAAAATGTTTTCAAGGTTTGTGATCAACCCCATCCATTGCATGTGAAGAACATGGTACGCCAAGTGCTGGAGGGGAAATTTGACGATGCATGTGCTGGACTGAAGCAGCTTTATGATCTGGGATACTCTCCTACTGATATAATCACTACCCTTTTCCGCATCATAAAAAACTACGACATGGCTGAGTATCTGAAATTGGAGTTCATGAAGGAAACTGGATTTGCTNNNNNNNNNNNNNNNNNNNNNNNNNNNNNNNNNNNNNNNNNNNNNNNNNNNNNNNNNNNNNNNNNNNNNNNNNNNNNNNNNNNNNNNNNNNNNNNNNNNNNNATGAGGATTAGTGAGGGAGTTGGTTCATATCTTCAGATGTGTGGTCTACTCGC
>49686_scaffold25455_58.0
CTTCTTCAGGCATGGATTTACGCATATTTTCCTAGTTTTCGTCCCCAAGCGAAGACACGTTGGGCCAGGGATCAGTCTCATGCAAGTAGGTGGATTCCGAAGAGGTGTAAACGTGATAGGGAGGATCGGGCGCTAGTGGNNNNNNNNNNNNNNNNNNNNNNNNNNNNNNNNNNNNNNNNNNNNNNNNNNNNNNNNNNNNNNNNNNNNNNNNNNNNNNNNNNNNNNNNNNNNNNNNNNNNNNNNNNNATCGATTGTTCCTTGATGCTGCAAAGGCTACCAGTGTGCAATGGACACCATTCGTTAGCCACCCGGCTAATGAGGTTCCTATCTCATTTTTCTATGGTCATATACACTGTCGATCGATCACGGNNNNNNNNNNNNNNNNNNNNNNNNNNNNNNNNNNNNNNNNNNNNNNNNNNNNNNNNNNNNNNNNNNNNNNNNNNNNNNNATATGCCGGATCGTGTCTTGCGACAGTTTGGGTTTGTTCAGACCATTCCTCGCTCACCAATAGCTCCGAAGAAAGCATTGAGGAGTGCGAACTCCAACAAGTACGTAGTCGCATATGAAGACGTGGTTTGGGCGTTCTCAGGGTGGCCTTTTCACGTGGTGCCGCTAGATGATTTTGAGATGGCACAAGTCGCGTCAGACTGTATTCCTGACTACATGACTTGGTACATTCCGAGGACGCATNNNNNNNNNNNNNNNNNNNNNNNNNNNNNNNNNNNNNNNNNNNNNNNNNNNNNNNNNNNNNNNNNNNNNNNNNNNNNNNNNNNNNNNNNNNNNNNNNGTGCAGAGTTGAGGACGATGAGGGGGCACCACTTGATGCTTATCAGAGATTGCANNNNNNNNNNNNNNNNNNNNNNNNNNNNNNNNNNNNNNNNNNNNNNNNNNNNNNNNNNNNNNNNNNNNNNNNNNNNNNNNNNNNNNNNNNNNNNNNNNNNNNNNNNNNNNNNNNNNNNNNNNNNNNTACCATCCAGCTACTGGTTTTGCTTCGGGTAGTTCTACTTGTAATGATCCACACCATGCGGAGGTACTTGCGGCGATAGCAGAGCTATTTGAGGATATGATGCCCTCCTTGATCATTTCCCGTAGACAACGTCATTGATGAGCNNNNNNNNNNNNNNNNNNNNNNNNNNNNNNNNNNNNNNNNNNNNNNNNNNNNNNNNNNNNNNNNNNNNNNNNNNNNNNNNNNNNNNNNNNNNNNNNNNTATAATCTTGTTTGGATATTATCATTCTGGATGTTTATTATTATGTACTATGTTTG
>49687_scaffold25456_46.3
ATTCGATCTAAGATCAGGCAGTGAACGTCGATGATCGACCCCTAAGAAAATGCCATGGTCCTGTTCCTGTTCCCATCCTCCAAATGCCAGCAAATATTCTCAAGAACATGTAAATGGTTAAAGCTAGCCAGATTCCCACNNNNNNNNNNNNNNNNNNNNNNNNNNNNNNNNNNNNNNNNNNNNNNNNNNNNNNNNNNNNNNNNNNNNNNNNNNNNNNNNNNNNNNNNNNNNNNNNNNNNNNNNNNNNNNNNNNNNNNNNNNNNNNNNNNNNNAGTATGCAAAATCCGAGGCTCCGAAATTTACACCGTCAAATACAAATGCTAGTGAATTTATAGGCTGAG
>49688_scaffold25457_91.3
TTAAGCATTCTACCAAAGCAATAACAAATATGTCTCACATGCCTATTTTTAATCCGAATTTCACCAGAGACATTTGCAATCCCTTTAATGAACACTTATGCTGCCCTTGCTGTTTCCACGCACCACCTTTTCCAACTTTNNNNNNNNNNNNNNNNNNNNNNNNNNNNNNNNNNNNNNNNNNNNNNNNNNNNNNNNNNNNNNNNNNNNNNNNNNTCACAATAACTTCAGTCCATTTAGCGGCCCAATGTTTCACAACCCGACTCTACCAATGTTACACCACCAACGTGCGATACATGATAACATGGCGCTTAAGTGGCAAGAAAACCCTGATGCCTATGTACTCAGATTTGAGATCCCTTCAGGGCTCAAAAAAGAGGAAGTAGAGATGAAATTAGAGGGCAATCTACTCAAGATAAGTGGCAAGAAGCAAGTTAAGAAAGAAGAGAAAATAGAAGATTATCATCACTTTGAGCATAACAAAGCNNNNNNNNNNNNNNNNNNNNNNNNNNNNNNNNNNNNNNNNNNNNNNNNNNNNNNNNNNNNNNNNNNNNNNNNNNNNNNNNNNNNNNNNNNNNNNNNNNNNNNNNNNNNNAGTTCATGAATGCTGTTTCTTTGCCTGAGAAATGT
>49689_scaffold25458_37.4
ATTTGATTGACCTAACTGGAGATTACGAGAGCCATGTTAGGAATGTGGTTTATGGCAGATTATGTAACGGTTGTTCTAGTTCTGTGCCCCTGTTTCGCAATTTTCCCTCTGTGTACACTAGTAATCAATTCAATAATCCNNNNNNNNNNNNNNNNNNNNNNNNNNNNNNNNNNNNNNNNNNNNNNNNNNNNNNNNNNNNNNNNNNNNNNNNNNNNNNNNNNNNNNNNNNNNNNNNNNNNNCAGATGAATCCGTACATGGGGTACATGGAACAGAATGTGTACCCTTCCACAGATTATGCCTCCCCTGCTTTCGCATTTCATCCCGAGGGGAGTCAGATGGCACGAGGAACAGGAACTTACTTTCCCAATCAGAGTGGTTTTTATAGGGACGGGNNNNNNNNNNNNNNNNNNNNNNNNNNNNNNNNNNNNNNNNNNNNNNNNNNNNNNNNNNNNNNNNNNNNNNNNNNNNNNNNNNNNNNNNNNNNNNNNNNNNNAGGAGAATGTCAGGATATCGCAATAACTACCGTGGATATAGGCATAATGATGTTTCATATGAAGTCCCCANNNNNNNNNNNNNNNNNNNNNNNNNNNNNNNNNNNNNNNNNNNNNNNNNNNNNNNNNNNNNNNNNNNNNNNNNNNNNNNNNNNNNNNNNNNNNNNNAAACGTCCCTCGTGAAGTTTTACCTACACGAGGTAACAGACCTCAAAGTAGGGGGACATCTGATTCGCGAAGCCAAACTACCCGTCCAGTTGCAGAAACGAATCAAACCAATTCTGACTTGAGCGG
>49690_scaffold25459_51.5
TGCGTAAGAGAAATACTGGCAGTAGTGCTTCTAAAGGAAATGAGTTGTCTGCTGAAAACATCTCCAATGGCAATGCTGAGTCCATTATCCAGAACGAACCAATCAAGGCACAATCAAATTTGGTGTTTGGTTATCTGAANNNNNNNNNNNNNNNNNNNNNNNNNNNNNNNNNNNNNNNNNNNNNNNNNNNNNNNNNNNNNNNNNNNNNNNNNNNNNNNNNNNNNNNNNNNNNNCTCTTCTCGGATGGAGTGCATAATTTCACTGANGATGGGATGGCTCTAGGAAGTGCTTTCCTTCTTTATGGATCAGTTGGTGGNNNNNNNNNNNNNNNNNNNNNNNNNNNNNNNNNNNNNNNNNNNNNNNNNNNNNNNNNNNNNNNNNNNNNNNNNNNNNNNNNNNNNNNNNNNNNNNNNNNNNNNNNNNNNNNNNNNNGTTTCTTCTTGCTCACGAGCTTCCTCAAGAGATAGGCGATTTTGGAATTCTGGTGAGGTC
>49691_scaffold2546_58.7
AAGGTCAATTTGCTGAGTATTCCCAATATGTTGTGGGAGCTGGCTCTCATGTCCCTTGGCTATAGAACTGGAATGTGGGAAATTCACACGTGAGTGAGTGCGNNNNNNNNNNNNNNNNNNNNNNNNNNNNNNNNNNNNNNNNNNNNNNNNNNNNNNNNNNNNNNNNNNNNNNNNNNNNNNNNNNNNNNNNNNNNNNNNNNNNNNNNNNNNNNNNNNNATGTACTCTTGACCTCAATGGACTAGGAAAATTACCATTATGACCTTA
>49692_scaffold25460_45.9
GGGTGACCCAAGAGAGAAACCAAGGGGTTTCATAAGTTCAGATGATCATAGAAGCAGTAATAAATCTAAGGACAGTGGAAGTTTGAAGAAGGGGGATAAAAAATCTGAAAATGGTAATGATGTAATTAACTTGAGGGATNNNNNNNNNNNNNNNNNNNNNNNNNNNNNNNNNNNNNNNNNNNNNNNNNNNNNNNNNNNNNNNNNNNNNNNNNNNNNNNNNNNNNNNNNNNNNNNNNNNNNNNNNNNNNNNNNNNNNNNGATGTGGTTCTTGTTGTGGCTGAGGATGAAAATAATACAAATAAGAAGGTGACTAGAGAAAAGGGGATAGGAAAGCAAGGAAAGGATAAGATGCTTCGGAACCTAAAGGTGAAAGATGCAGGCTTTGCGTCGAGGAATATCGTAGAACCTTTATAAAACACGATTGGAGNNNNNNNNNNNNNNNNNNNNNNNNNNNNNNTGGGAAGTCTGCCATTGCTGAAGCTGTGAAGTCTAATGAGTTGTCAAATGCAAATGGTAGTTTAAAAGGCAATGGAGTTGACAATGCTAAATCAGTAAAGAGAGGCGAAAATGAGTCCGACGTTTGGTGGTTGAATAT
>49693_scaffold25461_44.7
AGAAACAGATATACCAATCCTCTTCGATCTGCAACGATGGCCGCTTACTTTCGAGTTGCAGCTATAGTCGCTCTGTTTTCAGCGGTGACAATTGATCTACTTCTACGAAAGTCGTTGGTCCTTCTCCAGCATATTTTATTTTCGTTTCCTTNNNNNNNNNNNNNNNNNNNNNNNNNNNNNNNNNNNNNNNNNNNNNNNNNNNNNNNNNNNNNNNNNNNNNNNNNNNNNNNNNNNNNNNNNNNNNNNNNNNNNNNNAGCTTTCTAACCTGTATTCCACTAGGTATTGGCTTTATGTCAAGTGATAATNNNNNNNNNNNNNNNNNNNNNNNNNNNNNNNNNNNNNNNNNNNNNNNNNNNNNNNNNNNNNNNNNNNNNNNNNNNNNNNNNNNNNNNNNNNNNNNNNNNNNNNNNNNNNNNNNNGGAAGCTAAAGAGAATCACATGACATTATATTTTGTAGCCCAAGCAATGTGATTTCTTGAGTGAATTTGCACATGAAATTATATTCCTCTCCTTCGCTTCGCACCAGTGATGATTANNNNNNNNNNNNNNNNNNNNNNNNNNNNNNNNNNNNNNNNNNNNNNNNNNNNNNNNNNNNNNNNNNNNNNNNNNNNNNNNNNNNNNNNNNNNNNNNNNNNNNNNNNNNNNNNATGGTTGCGAGAAGAATGGTTGCTAATGAACATTATAACTAGAAATGGCTATCAAGTAAACTTCCTTCACTACAGTAGAGTTGGATAAGTTGAGAAGCTGATACGTTGCCGAATGTTTTGCCTAAAAGATATGAAGCTTCCTTAGAGTGAGTGGTTTAGTTTTCTTGGATTTGGTATNNNNNNNNNNNNNNNNNNNNNNNNNNNNNNNNNNNNNNNNNNNNNNNNNNNNNNNNNNNNNNNNNNNNNNNNNNNNNNNNNNNNNNNNGGATATTCTTTATTGTTGAATCTGATTCTCCCATATGTATATAGATAATGGAGTTGTTGACT
>49694_scaffold25462_200.4
TGCGCCTTATGCTTGATCCAAAGTTTGTTGCGGACGCGATGTGTGTCATTGCTGCAAATTCAAATGTCCCAGTTAGCGTCAAATGCCGCATTGGTGTTGATGACAAAGATTCATATAATGAGTTGTGTGATTTTATATANNNNNNNNNNNNNNNNNNNNNNNNNNNNNNNNNNNNNNNNNNNNNNNNNNNNNNNNNNNNNNNNNNNNNNNNNNNNNNNNNNNNNNNNNNNNNNNNNTAAGGTGTCATCACAATCACCGACAAAGCATTTCATAATACATTC
>49695_scaffold25463_86.6
GAGAATGGTTTCTATTTCATTTCCCAAGAGCTAAAACATGAAAAAGGCACCAACAGTAGNNNNNNNNNNNNNNNNNNNNNNNNNNNNNNNNNNNNNNNNNNNNNNNNNNNNNNNNNNNNNNNNNNNNNNNNNNNNNNNNNNNNNNNNNNNNNNNNNNNNNNNNNNNNNNNNNNNNNNNNNNNNNNNNNTAGCACCTTTGAACTTCGAGCAAGCCCATGGGAAGCCACCATANNNNNNNNNNNNNNNNNNNNNNNNNNNNNNNNNNNNNNNNNNNNNNNNNNNNNNNNNNNNNNNNNNNNNNNNNNNNNNNNNNNNNNNNNNNNNNNNNNNNNNNNNNNNNNNNNNNNNNNNNCTCTTCGTTCAAAAACAAAGGTTTTCCCCTGCACATTTCAGCATCCTCTTCGCCAAACGCATCCNNNNNNNNNNNNNNNNNNNNNNNNNNNNNNNNNNNNNNNNNNNNNNNNNNNNNNNNNNNNNNNNNNNNNNNNNNNNNNNNNNNNNNNNNNAGAGATGGCCAAGGTATTTGACGTGCCGATCTCTGGAGCAAAGTTGTAGTTCTTCTAATCAGTAGGAACACACCAATGCCAGCACCACATGTCATCGCATGAGTCTGACAACCACTTTCCCTGCAGCATGGTTTCAGACTTGGTGAGCACATTTTACCACACAACAAACATAATGCAGGNNNNNNNNNNNNNNNNNNNNNNNNNNNNNNNNNNNNNNNNNNNNNNNNNNNNNNNNNNNNNNNNNNNNNNNNNNNNNNNNNNNNNCTCCTCCTTTACAGCTCCACAATCTGGACAACACTTTTTGATATACCTTTGCAACAGATCTTGATAAAGATGAGGCAAAAGTAACAGCTTCAGCGGAGAACATCTTAAAACATGTGGCATCTGAGTTTTTGGAAAATCGGCAAACCATCTCAAAGCCGTCGACCGTGATTTCTCATCATTGAAAATTATTGCAAGGGAAGGAATATTGAACATTTTTTCAAGCTTTTCAATCTCTATAAGCTCTTTTATGGAGCTAACAACACTCTCCAAACCATCAGTTGAC
>49696_scaffold25464_52.7
GCCCATGTGTTGATTCCTTCTCTGTTCTTCACGAAATCAACATTACGAGCGACGGCGTAGTAAGCATCGTCATGAATATGTTTGGACGATTCCATCAATTCGAAACGCCGATCAACCCAAACGCCATTTAGCTTTCTTANNNNNNNNNNNNNNNNNNNNNNNNNNNNNNNNNNNNNNNNNNNNNNNNNNNNNNNNNNNNNNNNNNNNNNNNNNNNNNNNNNNNNNNNNNNNNNNNNNTTCAAATCCTGGAACAACAGATCGGAATTTTGTAGCTCTCATGGTAAGA
>49697_scaffold25465_43.2
GGCAAACGGATCAAAGTCGTGGGTTTGGATTTGTGACTATGAGCACTGTGGAAGAAACTGAGAAGGCCGTGGAGATGTTCAATCGCTACGATATTAATGGAAGACTTCTAACCGTGAATAAAGCTGCTCCAAGAGGTTCNNNNNNNNNNNNNNNNNNNNNNNNNNNNNNNNNNNNNNNNNNNNNNNNNNNNNNNNNNNNNNNNNNNNNNNNNNNNNNNNNNNNNNNNNNNNACCAGAAAGGGTACCTAGAACATACGAGCCTTCCTTCAGAATTTATGTAGGTAAT
>49698_scaffold25466_63.9
AATTCTCAATTAGGAAATTCTCATTAAGTTAATCCTGATCCAAACCACACTCTAATTATGGAAAAACCCTTAATTAACACCCTTGATTTCCACTTAAATCCTCACTCGCCATCACCAAATGGCAATAGCAACCAAAACGNNNNNNNNNNNNNNNNNNNNNNNNNNNNNNNNNNNNNNNNNNNNNNNNNNNNNNNNNNNNNNNNNNNNNNNNNNNNNNNNNCTGCAAAGGCGGATGACATAGAGATGATTGCTTTCGAGATGGACTACACTAGTTTGAAGGATCTGATACCGGTGTCTCCGTCGTCGGCGGCGTCGCCGACGGGAAGCATGAGAGATAGCTGGAAGGAGATTCCGATCAAGGATCCGCTAGTGCAGCACGCGGCGTGGGCGTACCTACAGCCGATGGTGGCGGCGCGTGATGAGGACGAGAGATGGTGGCTGTTGTTGAAGGAGAAGTGTTGCGGGCTGTTTGGCTGCCTCAACGACGTCGTTTTGGCAGTGTTCTGTGGTTTTTCATCGGAAAAGGACAACGATGGTCATGACGAAGAAGATTGTAAAGTTGACTGAGACAAAAGGGTAGAAAAACAAAAG
>49699_scaffold25467_175.1
TCTAATATAGCGACTGCTTCTGCACCACCAACGTGTCCTGCGGATCTTGGTGGTGATTGTGACGCTAATTCAGACGAATGGGAAGGGGAGTTTTTCCAAGGCATTCCAAAGGTTATGTATGAGGGTCCTACTAGTAAGAATCCACTCTCTTTCAAGTGGTACAACGCTGATGAGGAGATTCTTGGTAAAAAGATGAAGGACTGGATGCGGTTCAGTGTTGCCTTTTGGCATACGTTCCGTGGGACAGGTGGCGATCCGTTTGGTGCGCCAACAAAAACATGGCCTTGGGAAGATGGCACCAANNNNNNNNNNNNNNNNNNNNNNNNNNNNNNNNNNNNNNNNNNNNNNNNNNNNNNNNNNNNNNNNNNNNNNNNNNNNNNNNNNNNNNNNNNNNNNNNNNNNNNNNAAACTTTGAGTTCATAGAAAAGCTTGGGGTTGATAG
>49700_scaffold25468_113.4
GGATTGGAGCCACAGACAATTGAGTCTCTCAATCTTTTGAAGATGAGGAATACNNNNNNNNNNNNNNNNNNNNNNNNNNNNNNNNNNNNNNNNNNNNNNNNNNNNNNNNNNNNNNNNNNNNNNNNNNNNNNNNNNNNNNNNNNNNNNNNNNNNNNNNNNNNNNNNNNNNNNNNACGTGCAAAAACGCTCCAATAACGAAGGCGATGAAGCAGCAGACAAAGGACGTCCAAATTGAGTTTAACACGAGGCTTACTCAGGTTATCACACAATTCAAGGAGCAAGGTCTTAANNNNNNNNNNNNNNNNNNNNNNNNNNNNNNNNNNNNNNNNNNNNNNNNNNNNNNNNNNNNNNNNNNNNNNNNNNNNNNNNNNNNNNNNNNNNNNNNNNNNNNTGAGCTGTATTACAAGAACAAAGAGATGGGGGAGAC
>49701_scaffold25469_187.9
CTTCACGAGTATATTAAATCAAATGTCTCACCGTTTTATCGACCCACCTTATATTCGAGCATTATTTTGGAGGTCATATAACCAAAGAAGCGATACGGATTGAATAATAGGGAGATTCATTAAACGTAAGCACAAAAGAACAGGCATAGTCATGAACGCCAACTATTGAAGCTACAAGCTTGACCACATAAGTTTCGATTTCCGAAGAGACGCGAAAAGATATTTCTGAATTGGATCGCCCAAAGATGAAAGTTGTATTCTTCTCAAAGCTGGCTATAANNNNNNNNNNNNNNNNNNNNNNNNNNNNNNNNNNNNNNNNNNNNNNNNNNNNNNNNNNNNNNNNNNNNNNNNNNNNNNNNNNNNNNNNNNNNNNNNNNNNNNNNNNNNNTGCAACTTGCAATAATCCATTGTGCCTTAACAGAGCCTCTGGAGAAGGTTCACGCCCTCTGAACTCCACGAATACCTGAAGTGGTGCTTTACCGCCTCCAAGAGCAAGAACTGTTTCTCGGAATCTATGGCCTGTCTCCTTAACAGCCTTGTCATCATTCAATCCAGCATCTTCAAATGCCGAGAAAGCATCGGCAGATAAAACCTCTGCCCACTTGTAACTGTAATATCCAGCTGCATATCCACCAGCAAAAATATGACTAAAGCCGGCAAGGAATTTATCCTCTGGAATTGGAGGAAGAACTTGCGTTTTCTCAGAGACCCTTCTGTCAACATCATATATCGACTCTGAACCACCTGG
>49702_scaffold2547_31.2
CCTTGGCCGGTGTCATATCGGACTTGAACGAGCTGTCGAGGGCGTTCGGTGAGTTGAACCGGTTGCAGTCGAACTCGGAGAGGGTGGCCTGGATTGGGCGAAATTACGANNNNNNNNNNNNNNNNNNNNNNNNNNNNNNNNNNNNNNNNNNNNNNNNNNNNNNNNNNNNNNNNNNNNNNNNNNNNNNNNNNNNNNNNNNNNTACGCTGAGGGTTTCGAAGAGTCTCTTGGATCGGATACTCGCCGTTTGTCGTCAATCGGGTCCAGTAAGGGAAGTGGTGNNNNNNNNNNNNNNNNNNNNNNNNNNNNNNNNNNNNNNNNNNNNNNNNNNNNNNNNNNNNNNNNNNNNNNNNNNNNNNNNNNNNNNNNNNNNNNNNNNGAAAGAGAAGTATTGGAAGGAGAGCTATTGAAGGATTGCCTTGAGTTGGGTGCTGATGATCTCAAAGGTTTGATTCTAGCTCTTAAAGACATTGCTTTCCA
>49703_scaffold25470_43.3
ATGAGTGGTCAGATCATCAAATTGAATTGCTTAAGAGACAAAGAGATCGATGTCAGCATTTCGGGTTTGGTTGATGGCATTTCCGAATGTTCCAGGGAAATGGAAACAAATGAGAACAGTGATGAAAGGGAGTTAAGCGNNNNNNNNNNNNNNNNNNNNNNNNNNNNNNNNNNNNNNNNNNNNNNNNNNNNNNNNNNNNNNNNNNNNNNNNNNNNNNNNNNNNNNNNNNNNNNNNNNNNNNNNNNNNNNNNNNNNNNNNNNNNNNNNNNTTAAGCACGCCTTTGTATCAGACAGCAACATTTAAGCAGCCATCAGCAACGGAAAAT
>49704_scaffold25471_125.2
AGAATATCTACATACGCGATTCATGTGGCCTCGCCTAAATCTCCATTCTATACTCTCTCTCTCTCTAGATTATCTTATTCTTTTNNNNNNNNNNNNNNNNNNNNNNNNNNNNNNNNNNNNNNNNNNNNNNNNNNNNNNNNNNNNNNNNNNNNNNNNNNNNNNNNNNNNNNNNNNNNNNNNNNNNNNNNNNNNNNNNNNNNTGGAAGGAAAAAACGAAACAATTGAACAGAGAGATAAATTGGAGAATTGTGATTANNNNNNNNNNNNNNNNNNNNNNNNNNNNNNNNNNNNNNNNNNNNNNNNNNNNNNNNNNNNNNNNNNNNNNNNNNNNNNNNNNNNNNNNNNNNNNNNNNNNNNNNTATAATTACCTAATTCAGCTTATGAAACGGCTTTATGCGAATTTGTGTTTAGTGGGTGTTTCAATGTACAGTTTCCTTACAGATGCTTCGGATGATTAGAAATGGCTTCTGCTTCTTCAATGTCAGCAGTGTCTGTAGAATGCGTGAATGTGTGTAAGTTTTGGAAAGGAGAAGTGAGTTGCAAATATGATTACAGTACGCTGTCTCGTGCTTCCAAAGCTCCTAGAGTGCTCAGCGGATTTCTCGCAACCACTGCTTACCCTTCTCAGGCGTGTGGAACTATTCGGAGAAGAAATCGCGTCGTATTTAGATGTGAATCCCATAATAATGGAAGATGGTACTTATATGAGGCCTCAGATTTTTCCATTCCGCAAAAGGCCATGATGCCAGGAATTTCGCATTTTACTCGCAGCAAATGGAAGTTATGTNNNNNNNNNNNNNNNNNNNNNNNNNNNNNNNNNNNNNNNNNNNNNNNNNNNNNNNNNNNNNNNNNNNNNNNNNNNNNNNNNNNNNNNNTCCATCTTCTTCAGAATTTGATGAGGTTTCTCCGGGCAGCTTGTGGGAGGATCTAGAGCCTAGCATCTCATATCTCTCTCCAAATGAATTGTATTTGGTCCGTAAAGCCTTACATTTGGCTTTCAAGGCACACGATGGTCAAAAAAGGCGTAGTGGGGAGCCCTTCATAATCCATCCAGTTGCAGTTGCTCAAATNNNNNNNNNNNNNNNNNNNNNNNNNNNNNNNNNNNNNNNNNNNNNNNNNNNNNNNNNNNNNNNNNNNNNNNNNNNNTGGTGAACTTGAAGTGGATTGGGAGTCAATAGCTGCTGGTTTGTTGCATGATACAGTGGAAGATACAAGCGTTACTTTTGAACAAATCGAGGAAGATTTTGGTGTAACTGTACGCCAAATAGTGGAAGGGGAGACAAAGGTATCGAAACTTGGGAAACTCAAGTCGAAAAATGAGAGTCATTCTGTGCAAGATGTGAAAGCAGATGACCTCCGTCAGATGTTTCTCGCCATGACCGAGGAGGTTCGTGTTATAATTGTCAAATTGGCTGACAGATTACATAACATGCGGACTCTTGCACACATGCCTCCACAGAAGCAGTCCAGCATAGCCATGGAGACACTTCAGGTTTTTGCTCCCCTGGCAAAATTGCTTGGAATTTA
>49705_scaffold25472_99.9
GGGAATAATTATGCGATGCAGTTTTGATACTGAGACTAACATTGATTGTGTTCCAAAGGGAGAGGTTGCTCTCTATATTTCATCCAGGGTCGGGGTTTCTCTATCCATCAGAGCGCCGGTGTATATATTGATTTTTTTTATTTAAACATACTTCGAACAACTATGTGTACTAGATCTTGTGGTTTCTGTGCGATTATGCATAACTGAAATTATTATGGACTAGGATCCAACTCGTTAACTTTAAACTGTAATTGCTCTTCGTCTGTGGAATCTAATTTGAATGTTGTTTGCCAAAA
>49706_scaffold25473_148.7
CTCAATCGTACAAGAAAAGAAGATGAAGAAAGCTAATGTGTCTTTGCAGGTGGGAGATGATGGCGTTGCAATTATTACCATTTCTAATCCTCCAGTCAATGCTCTAGCCCTTACTATTTTTGATGGAATCAGGGAGAAGCTTAATGAGGCCATGACAAGAGATGATGTTAGAGCCGTTGTTTTCATAGGCGGAGGCGGCAAGTTATCCGGCGGGTTTGATATCAATGTGTTTGCGACTGTGCATAAAACTGGAGATAATTCTATATTACCTGATGTATCAGTCGTTCTCTTAGTCAACATGATTGAAGATGCAAAGAAGCCTATAGTTGTTGCCATAGA
>49707_scaffold25474_31.5
GATTCTTCTTCTTTTGCGTTTCGTTCATTTGCGTGAGGTGAATAGCACTTTCTTGTTACAAACTAGCATCCGAATAGAACCTAACCGCGGAAAGGAACGGATAGATCAAATCACTCACCAGATTGAGATAGATTGTCAANNNNNNNNNNNNNNNNNNNNNNNNNNNNNNNNNNNNNNNNNNNNNNNNNNNNNNNNNNNNNNNNNNNNNNNNNNNNNNNNNNNNNNNNNNNNNNNNNNNNNNNNNNNNNNNNNNNNNNNNNNNNNNNNNNNNNNNNNNNNNNNNNGTCAAATAAGAAACTGGATTATGGAATCAATGGCTTCAGAGCCCCCATTGTTCCAAGAGCTCCTAGATCAANNNNNNNNNNNNNNNNNNNNNNNNNNNNNNNNNNNNNNNNNNNNNNNNNNNNNNNNNNNNNNNNNNNNNNNNNNNNNNNNNNNNNNNNNNNNNNNNNNNNNNNNNNNNNNNNNNNNNNNNNNNNNNNNGTCCCGCAAGAAATTGGTGGAAGATAGCAAACTATGTGCCTTTGAATTACTTGCTGCTGTAGCNNNNNNNNNNNNNNNNNNNNNNNNNNNNNNNNNNNNNNNNNNNNNNNNNNNNNNNNNNNNNNNNNNNNNNNNNNNNNNNNNNNNNNNNNNNNNNNNNNNTGGGAAACTATTACAGGAGAGTGTAAGCTCTGCTTCGAGTAATATAGCTGATGAGAAACTCCAT
>49708_scaffold25475_91.2
AACATGCTACATATAAACAAATTGAGCAAGAATTATTGAAAGAATATTGGACAAAAATCTTGTGACTCTTGCATCATTTTTCCAACCAAACAATTTGTTCTTGTCTCCTCATTTCTTCCTATAAATAGCCATGCTTCTANNNNNNNNNNNNNNNNNNNNNNNNNNNNNNNNNNNNNNNNNNNNNNNNNNNNNNNNNNNNNNNNNNNNNNNNNNNNNNNNNNNNNNNNNNNNNNNNNNNNNNNNCCTTGTTCAAATCACACCAAAGCATCAAANNNNNNNNNNNNNNNNNNNNNNNNNNNNNNNNNNNNNNNNNNNNNNNNNNNNNNNNNNNNNNNNNNNNNNNNNNNNNNNNNNNNNNNNNNNNNNNNNNNNNNNNNNNNNNNNNNNNTATAATTCACACCAATTACTCTCTTTGTTCTTGAAGCAATCTTACACTATCTTCTAAAAATCAAGAACAAGGCTAGGAATTCTTCCCTCTCCAACAAGCCCCAATTCGTTCGTCGTAGCTTCAAATCGTTTAGCAATCTGTCAAG
>49709_scaffold25476_47.6
CCCTAATGAAAGTTAACGACGGAATAATCCGTCGTTAATCTTCCCGCTAATTTTTGGCGCAAAACTTAGCAACGGATTAGGGACGGATTAAATCCGTTGTTAAATATCTGTCACTAATCCGTTGCTAATCCGTCTCCAANNNNNNNNNNNNNNNNNNNNNNNNNNNNNNNNNNNNNNNNNNNNNNNNNNNNNNNNNNNNTGCTAGGTTGGCCAAAAAAATTCAGACCATTTTCTGTCTCAATTCCGTTGCTAATCCGTCTCTATTTAGCAACGGAAAAAATCCGTCTCTAAAATCCGTTGCTATTTCAACTCTTTTTTGTATTGTTCATTAAGATC
>49710_scaffold25477_136.3
GACTAACAAAAGGTTTTATTTCCCGACGTTGTCTTCAAATCTTTGTCAAATTCTTGATAAATAACTGTCCCATAAATACACGAAAGGCAACATTCAGCCTTATACAACTTATTTATTCTACACAATAAAGTCCAATTTTNNNNNNNNNNNNNNNNNNNNNNNNNNNNNNNNNNNNNNNNNNNNNNNNNNNNNNNNNNNNNNNNNNNNNNNNNTGCCACTGAGTTGGAAAAAAAAAAGAAATAACTTAAAACATCACACAAAATCCGCTAAGGCAGCCTTCTGTTTTCCCATCCACACTTGACCCTCTATAATTCTTTAAATGGCCATAGGAATGAGTATGAACTTTGAATGAATAGCTTGGGACAATTTCAATATCGGCTAATTAAAGTACATGATGGCTTGTGAAGCAACCTTATGCACCAAGGGAACGACGTTGAGATGTCATCCTCTTCTTCCTTAATCTCTCGGAAACAATGAAGGCAAGTTCAAGTGACTGTGAAGCATTTAATCTTGGGTCGCA
>49711_scaffold25478_57.4
AAAATTGGAAAGCCACTCAGAGGCGAACCAAATATATCAAACACCTACCATGCTACAAGGGTNNNNNNNNNNNNNNNNNNNNNNNNNNNNNNNNNNNNNNNNNNNNNNNNNNNNNNNNNNNNNNNNNNNNNNNNNNNNNNNNNNNNNNNNNNNNNNATGTTGATCAAAAGTTCCCTGAGATTGTTGGCTACATGAACAAGTTAGTTTCAGATGGACGAACTATATCAATTGGTGGCAGTGGCATTTCAGGTTCATCTTACATGAGTGCTATTNNNNNNNNNNNNNNNNNNNNNNNNNNNNNNNNNNNNNNNNNNNNNNNNNNNNNNNNNNNNNNNNNNNNNNNNNNNNNNNNNNNNNNNNNNNNNNGCGTGAAGATGTTGTTGTGTTGAGTCTACAACAACTGAAAGAGTGNNNNNNNNNNNNNNNNNNNNNNNNNNNNNNNNNNNNNNNNNNNNNNNNNNNNNNNNNNNNNNNNNNNNNNNNNNNNNNNNNNNNNNNNNNNNNNNNNNNTGAGGATACCGGAAAAAAATGGGTGGCCGCTTCCATTTCAGAGATCCTCTATCAGTACAGCTGGTGGTGTTATACCAGCTGCGCCAAGGACAGTTGTAGGAAGAAAGTGATTCCACAAGATGGAAAGCTATGGTGCGGTAATTGTAAGGACTACGTCGTGGGGTGCATGAGGTTCAAGATCAAGGTTAGAGTAGTTGATGGCACATCTATTTTGTATTTTCTCATATTCGATGAAGCTGCGTCCAAGATGATTGGGCATAGCGCTGTTGTTCTTTATG
>49712_scaffold25479_113.3
AAACGCTCAAAGAAATTCATGTTAATTGCATTGAGGAGGAAACTCTCTATTTCCTGGTTGAAAGGAGTTGAGGCGAGCTTGTATTCTCCAGAAATTCCAAGAGGGCGTTTAGAGTTACACTGAATGGTATTATTGCCAGNNNNNNNNNNNNNNNNNNNNNNNNNNNNNNNNNNNNNNNNNTGTATCCAGAAATTCCAAGAGGGAGTTTAGAGTTACACTGGATGGTATTATTGCCAGAAAGTACGGAACGGGAAAAACTAGGTGCGCGGTTAGCAAACACATGGCAATCCACCTTAGAAGGGGGGAAATGCGTTGAGGTGCGA
>49713_scaffold2548_52.8
TAAAAGTAAACATCTTTCGGTTTGGAAGAAGGCTGGCGATGGCTGATGGGAGGAGGGAATTCCAACACCTCCACTTCTTTACACACCGACGACGACGACGACNNNNNNNNNNNNNNNNNNNNNNNNNNNNNNNNNNNNNNNNNNNNNNNNNNNNNNNNNNNNNNNNNNNNNNNNNNNNNNNNNNNNNNNNNNNNNNNGACGACGACGAAGAACTTGCACCTGGAAACACCCTTTTCCGTACGTAGACACAAAGCTGTATCCCAACTCGAGAACAGTACGTAGCAAATCAATCCTTCTCCACATCATCTTCAAATAATCTCCTCACTCATAAAATGTGCCTCACCGGAAAAGTCAACCCCATCTGTAGTGAGAGGATAACAATGTTTGTGCACCTCCAAGCAACGAGAATGCGCCTTTTGGTCGAACGCAACGACTACTAAATGATTCAAAAGATNNNNNNNNNNNNNNNNNNNNNNNNNNNNNNNNNNNNNNNNNNNNNNNNNNNNNNNNNNNNNNNNNNNNNNNNNNNNNNNNNNNNNNNNNGGTTTCCAATTCTGAAGCTCTCCAGGAAAAGGTCAAATATGGAATTCGGTTCTGTCCATGCTGCATTTAATGCTGTGATTATCACTGTTTTGTTATCCTCCATGCTTGCCTTTCTTAATGTACTCTCCAAGATATTCTTCTCATCTTTGGCCTTGGTNNNNNNNNNNNNNNNNNNNNNNNNNNNNNNNNNNNNNNNNNNNNNNNNNNNNNNNNNNNNNNNNNNNNNNNNNNNNNNNNNNNNNNNNNNNNNNNNNTTTGATAAAGAAGAAACGTCTTGCATGGTGTTAGAGCCATCTCTGGGGCTTGAAACTGAATAAGATTTCA
>49714_scaffold25480_63.0
TTTAGCTTTTGACGGCTGAGATGATTAGTGTATATATAGAATGAGAGACTTTGAGCAGCGTGCACATTGCCTCTTTAACTGAGGAAAAAGATCAATGGATTCAGCAAAGAGTTGGTTCCAAAAGTTTCAACCACGAGAGCGCTTGAGAACTTCAAGTACTAAGAAGGATTCTTCAATGGGAAGTGGGAGAGAAGATCAACAACCTCTTTCAGAAGAGGAAGCATCAAGTCTCACGAAACAGAGGGTAGCTGCAGCGAAGCAGTATATCGAAAATCATTACAAGGAACAGCAGAAGAATCTGCAGGAAAGGAGAGAAAGGCGTGATTTACTTGAAAAGAAGCTAGCTGATGCTGATGTATCTGAGGAAGATCAGAGTAACCTATTGAAATTTCTAGAGAAGAAAGAAACTGAATATATGCGCCTTCAGAGGCACAAAATGGGTGCTGATGATTTTGAGTTACTGACAATGATCGGGAAGGGTGCGTTTGGTGAGGTCAGAGTCTGTAGTGAAAAGAACACAGGTCATGTATATGCAATGAAAAAGCTTAAAAAATCNTTTTGGTGAGGTCAGAGTGTGTAGGGAGAAGACGACAGGTCATGTATTTGCAATGAAAAAGCTTAAGAAATCCGAAATGCTCCGTAGAGGCCAGGTTGAACATGTGAAAGCTGAAANNNNNNNNNNNNNNNNNNNNNNNNNNNNNNNNNNNNNNNNNNNNNNNNNNNNNNNNNNNNNNNNNNNNNNNNNNNNNNNNNNNNNNNNNNNNNNNNNNNNNNNNNNTCTGCTTGCAGAGGTGGCCAGCAATTGTATCGTCAAACTGTATTGTTCTTTNNNNNNNNNNNNNNNNNNNNNNNNNNNNNNNNNNNNNNNNNNNNNNNNNNNNNNNNNNNNNNNNNNNNNNNNNNNNNNNNNNNNNNNNNNNNNNNNNNNNNNNNNNNNNNNNNTATGATGACTTTATTAATGAGAAAAGATACCCTGACTGAATATGAAGCCAAATTTTACGTAGCAGAGACAGTTTTGGCTATTGAATCTATTCATAGACGCAATTACATACATAGAGACATTAAGCCTGATAACTTACTACTGGACAGATATGGTCATTTACGGCTTTCAGATTTTGGTCTGTGCAAGCCCTTAGACTGTAGNTACTTGATAGATATGGTCATTTACGGCTGTCGGATTTTGGCCTGTGCAAGCCCTTAGACTGTAGTATTATACAAGAAGACTTTACAGTTGGAGAGGGTGTTAATGGAAATTCCAGAAATGATGAGCGCTCAGCAGCTCCAAAACGCTCACAACAAGAGCAATTACAACAT
>49715_scaffold25481_49.3
CACAATTCTCTCAATTCAAAAAATTCACGGAGAAATAACTTGTTCTGTTTTTGTTCATAGCTGAAAGATATTACAGTATATTTTTAAGTGAAGAAATGGAAGCAATTTATCAGACCGATGAATTAAATCTGAAGGCAACTGAACTAAGATTGGGTTTGCCTGGAAGAGATGAGTCTGATCAACCAGAGTCTTCTTCATCCTGTTTGAAGAACAATAACAAGAGATCTTCATCAGAAATGGAAAAATCCTGCAAAAAAATTGAAGAACAAAAAGACTCTACCGCCCCTGCTTCAAAGGCACAAGTTGTTGGATGGCCACCAGTTCGATCCTTCCGGAAAAACGTACTGAATCAGCAAACAAAATCCGAATCTGATGGATCCGGGATGTTCGTGAAGGTGAGCATGGATGGAGCTCCGTTTTTGAGGAAGATCGATCTCAAGTTGTACAAGAATTACATGGATCTGTTAAAGGCGTTGGAGACCATGTTCAAGTGCAGGATTGGTAAGTTTGAAGGGTGTAACAATGGATCTGAAAATGCATTGACTTATGAAGACAAAGATGGGGATTGGATGCTTGTTGGTGATGTGCCATGGGTTATGTTCATTACCTCTTGCAAGAGGTTAAGGATCATGAAAGGATCTGAAGCTAAAGGGCTGGGGGGTTTGTAGTAATTTCACATCCTCAATTGGAATGAGGAAGAAGTAGGATTTTTAGATTTGTTCATGTACAAAGTGGGGTGCTATAGAGAACTTTGATGTTCTTGTTATGTTCCTTCTTTTTGGAGTTTCAATTTCCCAATTTTTTGTTTCGGAAAATATGTAATATATTTACAAGATACACACGGTGTAATACTATATATACAATGTGGTTAAGATAGATTGGTATATTCACTGGAACCTTAAAATAAT
>49716_scaffold25482_99.1
AAAGAATTGGGAGATGGAGGCTTTGGGACTGTATACCATGGCATACTTAGAGATGGGAGGGAAGTCGCAATAAAACGTCTCTACGAGCACAACTACAAAAGAGTACAACAATTCATGAACGAGATCAAAATCCTCACTTNNNNNNNNNNNNNNNNNNNNNNNNNNNNNNNNNNNNNNNNNNNNNNNNNNNNNNNNNNNNNNNNNNNNNNNNNNNNNNNNNNNNNNNNNNNNNNNNNNNNNCTCTGAAGCACCACAACTTAGTCAGTTTATATGGGTGCACCTCTAGAAGAAGCCGNNNNNNNNNNNNNNNNNNNNNNNNNNNNNNNNNNNNNNNNNNNNNNNNNNNNNNNNNNNNNNNNNNNNNNNNNNNNNNNNNNNNNNNNNCGAGTACATCTCCAACGGCACTGTGGCGGATCACCTCCATGGAGAAAGATCCAAGGAAGCATTGCTAACGTGGGCCATCCGCTTGAACATTGCCATAGAAACCGCTAGTGCGCTATCTTACCTCCACAAATCTGACATAGTACATCGGGACATCAAAACGAACAACATACTGCTCGACGACAACTTTTGCGTAAAAGTAGCGGATTTTGGGCTCTCGAGACTTTTCCCAAACGACGTCACTCATATATCCACAGCCCCACAAGGGACCCCAGGATACGTCGATCCTGAGTACCATCAATGTTACCAGTTAACTGATAAAAGTGACGTTTATAGTTTTGGNNNNNNNNNNNNNNNNNNNNNNNNNNNNNNNNNNNNNNNNNNNNNNNNNNNNNNNNNNNNNNNNNNNNNNNNNNNNNNNNNNNNNNNNNNNNNTGTGTTAATAGAGCTCATTTCATCTATGCCTGCAGTTGATATAACTAGNNNNNNNNNNNNNNNNNNNNNNNNNNNNNNNNNNNNNNNNNNNNNNNNNNNNNNNNNNNNNNNNNNNNNNNNNNNNNNNNNNNNNNNNAGGCATGAGATAAATTTGGCGAATTTGGCTATTAATAGAATACAGAGGTGTGAGTTTGATGAATTGATCGATCCGTCTCTTGGGTATAAGACGGATAAGGAAGTGATGAGGATGACTACTTCGGTTGCTGA
>49717_scaffold25483_43.9
TTCGGATTCTAACAAGAATGGATCAGGTTACATTTGGCTACCAAATCAACCTCTAGGCTATAAAGCCATGGGCTACGTGGTTACCACCGAGCCTAATGAACCTGGTCGTGAAGAAATAAGGTGTGTGCGAGCCGATTTAACTGAAACTTGTGAAGTTAGTAATGTTATATTTAATTCAAATTCACTCTCTTTGAGGGACCGGTTTTATGTTTGGGATACGAGACCTTGCCAAAGGGGAATGTTATGCAAAGGGATACCGCTCGGTACGTTCTTCTGCAGCACAGATGAGA
>49718_scaffold25484_54.2
GCAACCAAGTTGTATTGCTTCGTCCACAAGGTTCCTGTTTGTGGAGAATGTATATGCTTTCCGGAGCACCAAATTTGTGTGGTTCGNNNNNNNNNNNNNNNNNNNNNNNNNNNNNNNNNNNNNNNNNNNNNNNNNNNNNNNNNNNNNNNNNNNNNNNNNNNNNNNNNNNNNNNNNNNNNNNNNNNNNNNNTACTTACTCTGAGTGGGTAATTGATGGAGAGTATGATTGGCCTCNNNNNNNNNNNNNNNNNNNNNNNNNNNNNNNNNNNNNNNNNNNNNNNNNNNNNNNNNNNNNNNNNNNNNNNNNNNNNNNNNNNNNNNNNNNNNNNNNNNNNNNNNNNNCTAAGTGTTGCCATTGTCAAGCAGTGCTTGAAGAGGGAACAGATTCTCAAACTACTCGATTGGGCTGTTTGCATGTTATACATACAAGTTGCTTAGTATCACACATTAAAACTTTTCCTCCGCAAACTGCTCCTGCAGGATACGCCTGTCCAGCTTGTCAAACGGCAATATGGCCGCCAAAAAGTGTCAAAGATTCAGGATCACGCCTTCATTCAAAGTTGAAAGAAGCAATTTTGCAGATTGGTTTGGAGAAACACTTGTTTGGGAACCATCCAGTTTCGTT
>49719_scaffold25485_171.0
GCTATTGCCATGGTTCCTTCCATCAAGACTAGAGGTCGGGCACATGACGACGAGGCAATAGAGAAAATGCTGAATGATCTCTCNNNNNNNNNNNNNNNNNNNNNNNNNNNNNNNNNNNNNNNNNNNNNNNNNNNNNNNNNNNNNNNNNNNNNNNNNNNNNNNNNNNNNNNNNNNNNNNNNNNGAAATTTGAGTAGTTTGTCGCCTCCACTGTTAAGAGACAATATGTCATAATAGTAGGGATCTAGTACCCTAGTATCTTTGGAAAACGAAAGTTGAAACTGATTTTTCGTTTTTTTTNNNNNNNNNNNNNNNNNNNNNNNNNNNNNNNNNNNNNNNNNNNNNNNNNNNNNNNNNNNNNNNNNNNNNNNNNNNNNNNNNNNNNNNNNNNNNNNNNNNNTCTTGATGGATATCTATCTCTGTCCAACTTGAATGAT
>49720_scaffold25486_165.2
CTCAAACTCAATTCACAAACGACATAATTTGCTATCTGCTTTGGTTCAAGTTGAGTGCTATTCACATATTTTCAAGAGAAGAAAGGTGTTTGTGAAGAAATGGATGCCATTTACAAGAACGATGATTTGAATCTGAAGGNNNNNNNNNNNNNNNNNNNNNNNNNNNNNNNNNNNNNNNNNNNNNNNNNNNNNNNNNNNNNNNNNNNNNNNNNNNNNNNNNNNNNNNNNNNNNATTGGGTTTACCTGGAACAGACGAATCAGATAATAAGCCACAGTCTTTGAATAACAAGAGACCCTCTTCAGAAATGGAGAAATCTTGCCAAACTGATGCTGAACAAGAAAAATCTGCAGCTCCTGCTCCAAAAGCACAAGTTGTTGGGTGGCCACCGGTTCGATCCTACAGGAAAAACGTAGTACTGAATCAGCAACCCAAATCCGAATCTGATGGGTCTGGTATGTTTGTGAAGGTGAGCATGGATGGAGCTCCGTTTTTGAGGAAGATTGATCTCAAGTTCTACAAGAGCTATTTGGATCTGGTCAAGGCTTTGGAGAACATGTTCAAATGCTGTATTGGTAAATCTGAAGGNNNNNNNNNNNNNNNNNNNNNNNNNNNNNNNNNNNNNNNNNNNNNNNNNNNNNNNNNNNNNNNNNNNNNNNNNNNNNNNNNNNNNNNNNNNNNNNNNNNNNNNNNGGTCTGAGAATGCATTGACTTATGAGGATAAAGATGGAGACTGGATGCTTG
>49721_scaffold25487_58.6
CCACAACTCTAATTTCCACTCCAATTACGACAATTTTGGATCCTCAAGACTCTGTAAATCCCAAAGAATCTCAACTGACAATTTCACAACAAATTCCATCCATCCCAGATAAGAGAAAACAGCAATAACTACATTTGAANNNNNNNNNNNNNNNNNNNNNNNNNNNNNNNNNNNNNNNNNNNNNNNNNNNNNNNNNNNNNNNNNNNNNNNNNNNNNNNNNNNNNNTAAAACCTAAGAATAGATACGCCTGGCCAATATTGGAGTTCTTTTTTGTCCAATCATAAATAACNNNNNNNNNNNNNNNNNNNNNNNNNNNNNNNNNNNNNNNNNNNNNNNNNNNNNNNNNNNNNNNNNNNNNNNNNNNNNNNNNNNNNNNNNNNNNNNNNNNNNNNNNNNNACCACCTGTTCTCCTTGGTGGGCTATCAAGTTCCCCGTCAGACGACACAGGNNNNNNNNNNNNNNNNNNNNNNNNNNNNNNNNNNNNNNNNNNNNNNNNNNNNNNNNNNNNNNNNNNNNNNNNNNNNNNNNNNNNNNNNNNNNNNNNNNNNNNNNNNNNNNNNNNNNNNNNNNNNCCTCTGCAAGGGATTCGAGCATCGCTACGACTTCAGAAGAGTCGTCCNNNNNNNNNNNNNNNNNNNNNNNNNNNNNNNNNNNNNNNNNNNNNNNNNNNGAGACTCGAGCATTGCTACAACTTCAGAAGAGTCGTCCAAATAATATTTCGCTTTGCTCGGTTTTTGGCCAACAGTACAAGCGAATACTTCAGTGTTGTAAGAAAGAATGTGTTTAGATACAGCAGCACCAATCATTTCGAACATGTCTTCATCAGATCTGTCGTCGCCAATGCAGAGAACAAAATCCGCCTGTTTGCCCCTCCCTGTCATTGACGTGAATATCTTTNNNNNNNNNNNNNNNNNNNNNNNNNATCGCCAATGCAGAGAACAAAATCTGCCTGTTTGCCCTTCTCTGTCATTGACGTGAATATCTTTNNNNNNNNNNNNNNNNNNNNNNNNNNNNNNNNNNNNNNNTTTGATTTCAACAATGAACTGGCCACTTTTCACAGCAACANNNNNNNNNNNNNNNNNNNNNNNNNNNNNNNNNNNNNNNNNNNNCTTGATTTCTACAATACACTGGCCACTTTTCACAGCAACANNNNNNNNNNNNNNNNNNNNNNNNNNNNNNNNNNNNNNNNNNNNNNNNNNNNNNNNNNNNNNNNNNNNNNNNNNNNNNNNNNNNNNNNNNNNNNNNNNNNNNNNNNNNNNNGGTTCATTTGCTAAAACGCTTTCAAGATGATCCAACATCTCCTTTGCCTGTGAGAAACCAAACCCGGGATCTGCGTCCTGATAATGCCAAACTAAGGCGCTTTCTTTTCTCTCTATTCCGGAACCATCTGTGGCTTCTGTGTATGATCTCATAACGGGTTCGGCAAGCTGCATCCACCCAAATTCAGAACCCTGCCCATATGTTTCCCATTCATCAACTTGAGGCCACCTCAAAAAGTAGCCATG
>49722_scaffold25488_49.4
CAAAATCTTATCTTCATCACACAACACATCGAAATTGGTCTTCATTCGTTTCAAATCCTTATCGTGATCAACTCCAGATGACGCCCCATCCCCACTCAAATCCTCATCCCTACCACCACCTTCCTTATCTTCACTTCCATCCTCCACTGCTTTCCTCTTCCTATCACTCGAAATCCCTGATTTCTGCCGCCTTTTCAACTCCACAATATCACGCAAGAAGTCATTTGTTTGCCCTTCAGTCATATCGTCGTCAACTTCAAACAAACCAGCCTTCAGCACAGACTTCAAACGGTCAAGCCTCGCCTCGTCATCTTCTCCAAAGAGAGTGACTGGTTGTTTCAAAAAGCGGAAGCGACGAATGACTTCCTGTTTGGG
>49723_scaffold25489_57.0
TGCTTGGTCACCTCTTTGAACATGAGAGTCGGGCATGAGAGAGCGCAAGACAGCGAGATGTTCGTTCATTTGTTTGCGACNNNNNNNNNNNNNNNNNNNNNNNNNNNNNNNNNNNNNNNNNNNNNNNNNNNNNNNNNNNNNNNNNNNNNNNNNNNNNNNNNNNNNNNNNNNNNNNNNNNNGGTTTCTTTCAACAGCAATGTGTGTCATTCTTTGATTCTCAGCTTCTTCTTTATCTTTGCACAACTTCGGCCTTCTCCGCCGCTTTTTACGGCCTTGAGACACCGCCTGGGTGGTGGTTTCCGGCGGCGGCGGTACTGGGAGGGAGGAGGAGGAGCCAATCTCCGGCGGCGTAGGTTCGGTAATGTAGGGGGTGGAGGAAAGTGTGGAGTCGTACATGATGAAGTTCAAGAACTCAGTGGACGAAAGAGTTTCTAGTGC
>49724_scaffold2549_41.7
CCCGATTCCACTCATTATCTATCAAATTTGCACACAAACCCGATTCCTATCTAATTTCTCGCCACTCATCTTCAGCAAAAGAATAGAATCTTTACTCCTAAGNNNNNNNNNNNNNNNNNNNNNNNNNNNNNNNNNNNNNNNNNNNNNNNNNNNNNNNNNNNNNNNNNNNNNNNNNNNNNNNNNNNNNNNNNNNNNNNNNNNNNNGTCAACAACATCAAGTCAAACTCTACCGCTGGTCCTCGATCTTTAACNNNNNNNNNNNNNNNNCCACTCGTTGTCATTAAAAGAATAGAACCTTTGCTCCCAAAAAAAAGTTATAAAGTGCAAGTTAACATATCAAGTCGAACTCTATCGCTGAACACTAGTTCACTGTCCTGTTGCTGGCCTCTTGGTCTTAAACTTTTCGGGAACCATCTTCTATATCTTTCAGGTAACAAGTCTAATCTTTCGTGAANNNNNNNNNNNNNNNNNNNNNNNNNNNNNNNNNNNNNNNNNNNNNNNNNNNNNNNNNNNNNNNNNNNNNNNNNNNNNNNNNNNNNNNNNNNNNNTGAAGAGTTGAAACCATATGCTATGGAGTTGAAGAGACCCATAAGTGCAGCCATGCCAACCTCCAAAACTGAAAGCCAAAAGATTGTATGACCCGGTTCAATGAAATCATGGATACGGTTTATTGTGCCAAAGAACCATGACCCGATAACGATGAGTGGGTA
>49725_scaffold25490_41.1
CCCACATCAAAGATTTCTGCCTCATCGTCTTCGTCTCCTGCGCTTCATGTTCCCCGTTCAACACATCTTTCAGATCTTCCAATTCCCTTTGTTCTCCACTCAAGAAATTTGGCTAACACTCTTTGTCATTTGAGGGAGGNNNNNNNNNNNNNNNNNNNNNNNNNNNNNNNNNNNNNNNNNNNNNNNNNNNNNNNNNNNNNNNNNNNNNNNNNNNNNNNNNNNNNNNNNNNNNNNNNNNNNNNNNTAAAGGTTCTAGCTTGCGTTTTTTGGTATACATGCTTTTAAGAGAGAAT
>49726_scaffold25491_71.8
GCAATCGAAAAGTTTGCATCATCAATAATGCAGAGTGTGTGACTGTATCTTGTGTATTTTTTTCTGTGGCGTCGATTTCATCGAAAACACGAACCCAGGAAAAGTTGGTCGACTGATAAAACAACAAATCACGAGAGGAACCAAGCTATCAAAACTCGTCCTCTTNNNNNNNNNNNNNNNNNNNNNNNNNNNNNNNNNNNNNNNNNNNNNNNNNNNNNNNNNNNNNNNNNNNNNNNNNNNNNNNNNNNNNNNNNNNNNNNNNNNNTGGATTAGCGATAGGATCGCGAAATTCTTCTTTAAAGCGGATACCGAGTTTCCGACAACGGGCACGTGCCGGCAGCGGGGACAGTAGACGGAGTTGTCGGCAGATTCGGCGAACAGNNNNNNNNNNNNNNNNNNNNNNNNNNNNNNNNNNNNNNNNNNNNNNNNNNNNNNNNNNNNNNNNNNNNNNNNNNNNNNNNNNNNNNNNNNNNNNNNNNNNNNNNNNNNNNNNNGCACGAATTCACTCTCATTGTCCTCGTTGTACTGTTTCTGACAAAGTGAGCAGCACGAATTCACTCTCATCGTTTNNNNNNNNNNNNNNNNNNNNNNNNNNNNNNNNNNNNNNNNNNNNNNNNNNNNNNNNNNNNNNNNNNNNNNNNNNNNNNNNNNNGGAAGAGTTCGATTTGTTTCTGGAAATGGCAGATCCAGAAAAAAGGGTTAGAGAGAGAGATAGAGGGGGGTTGGACATGACCAAAAAACTTGGTCACGAATGCTTGAGCTTACTTTTCTGACTCAAA
>49727_scaffold25492_125.6
TCCAACTTGTTTGGTCCAAAAATTCCAAGCCTGGTATTTCCTTCGTCGGNNNNNNNNNNNNNNNNNNNNNNNNNNNNNNNNNNNNNNNNNNNNNNNNNNNNNNNNNNNNNNNNNNNNNNNNNNNNNNNNNNNNNNNNNNNNNNNNNNNNNNNNNNNNAACTCAACCCTTCGCGGGTGCATTTCAACTGCTCAAAGACTTCAGCAATAGGAACCTTTTCCAGATCAACNNNNNNNNNNNNNNNNNNNNNNNNNNNNNNNNNNNNNNNNNNNNNNNNNNNNNNNNNNNNNNNNNNNNNNNNNNNNNNNNNNNNNTCTGATTTCTTCAAGACTAACACCACCCATGATTGCTCACAGAAACTTGGGGCTCCTTTAATTCAACTCCTTCTTCAATAATCTCTATAAAAGAGATGAAAAATAATTAATTTTCANNNNNNNNNNNNNNNNNNNNNNNNNNNNNNNNNNNNNNNNNNNNNNNNNNNNNNNNNNNNNNNNNNNNNNNNNNNNNNNNNNNNNNNNTCATTTAATGATGTTTTTCCAACCCCAAGAAAAGGAAAATGGCTCCTCTCTGCAGTT
>49728_scaffold25493_21.1
AGGATGGTCACCAGATTGGATCCTCTGAGGACATATCCATATCGTTACCGTGCAGCTGTTATGATGGATGACCATAAGGAAGCTGAGGCAATTGCAGAGCTAACACGAGCACTGTCCTTTAAGCCAGATCTACAGCTGCNNNNNNNNNNNNNNNNNNNNNNNNNNNNNNNNNNNNNNNNNNNNNNNNNNNNNNNGCAATTGCAGAGCTAACACGAGCCCTGTCTTTTAAGCCAGACCTACAACTGCTTCATCTCCGAG
>49729_scaffold25494_22.1
TGAGTATCCAATCCTGAGAGCACATCAAAGCTTGCAGAGTATCAGAATCCAGTGAGGACCAATTGTGCTTAAGAACTCTATCTCCCGTACGAAACACAATTATCGATACTGGAATACCCAAAATGTTACGAGCCATCATNNNNNNNNNNNNNNNNNNNNNNNNNNNNNNNNNNNNNNNNNNNNNNNNNNNNNNNNNNNNNNNNNNNNNNNNNNNNNNNNNNNNNNNNNNNNNNNNNNNNNNNNNNNNNNNNNNNNNNNNNNNNCAGGATCGGATATCTTGGCTCATGAACTTT
>49730_scaffold25495_162.8
AAATCCAAACCAGAAACAAAATGTAATATAAGATCAAAATCTCAGAAATTGATCTAGACAATGACATGAGACTACAGAATAAAANNNNNNNNNNNNNNNNNNNNNNNNNNNNNNNNNNNNNNNNNNNNNNNNNNNNNNNNNNNNNNNNNNNNNNNNNNNNNNNNNNNNNNGAACAACAGAACAATAACATGGCTTAGCAAGGTACCATAGTTCCACAAAATATTAACATTCTCTCTAGAGTACAGCAACAAAAAAACTTTTGTCATATGCTTTTTTGCTGTCTCTANNNNNNNNNNNNNNNNNNNNNNNNNNNNNNNNNNNNNNNNNNNNNNNNNNNNNNNNNNNNNNNNNNNNNNNNNNNNNNNNNNNNNNNNNAAATTAATTGACGCGACTTTTGAAC
>49731_scaffold25497_87.7
GAGAAGAGGTTGCTGCAAAGAAAGAGACCCTCAAAAGCGTTACAGACTACATTTGTGATGTGGTCTGCAAACGTGCAGAACTTGGTTACNNNNNNNNNNNNNNNNNNNNNNNNNNNNNNNNNNNNNNNNNNNNNNNNNNNNNNNNNNNNNNNNNNNNNNNNNNNNNNNNNNNNNNNNNTTATGGCGTTGTACTCATACCAGAAGGGCTTATAGATTTCATTCCTGAGGTTCAGCAGCTAATCTCAGAACTGAATGAAATATTAGCCCATGAGGTTGTAGACGAAGCTGGTGTTTGGAAAACTAAACTCGCTCCTCAGTCTCTTAAGCTTTTCGATATCCTACCCTCAGCGATCCAGGATCAATTGATGCTTGANNNNNNNNNNNNNNNNNNNNNNNNNNNNNNNNNNNNNNNNNNNNNNNNNNNNNNNNNNNNNNNNNNNNNNNNNNNNNNNNNNNNNNNNNNNNNNNNTCATGGCAATGTCCAGGTTGCGAAAATCGAAACTGAGAAAATGCTTATTCAAATGGTCGANNNNNNNNNNNNNNNNNNNNNNNNNNNNNNNNNNNNNNNNNNNNNNNNNNNNNNNNNNNNNNNNNNNNNNNNNNNNNNNNNNNNNNNNNNNNNNNNNNNNNNNNNNNNNNNNNNNNNNNNNNAGGGGCAGATATAAGGGACAGTTTAAGGGCCAGTCTCACTTTTTCGGATATGAAGGAAGATGTGGCTTGCCGTCTAATTTTGATGCCACGTACTGCTATGCTTTGGGTTATGCTGCNNNNNNNNNNNNNNNNNNNNNNNNNNNNNNNNNNNNNNNNNNNNNNNNNNNNNNNNNNNNNNNNNNNNNNNNNNNNNNNNNNNNNNNNNNNNTAGTGGGAAAACAGGACTGATTTCTTCAGTTGGAAACTTGGCTGCTCCAGTTTC
>49732_scaffold25498_26.9
CTCGAACTTGCGTTAACTGGACGAACGGTCCACATACCTTGAGACTTGAGAGTCCCCACGCCGCCATCCTGAAATTACAAGTCCAATGGAACTTGGAGCTGGTGTTAGGGTTTTGAACGTCAGGACAACGCCGCCGTATNNNNNNNNNNNNNNNNNNNNNNNNNNNNNNNNNNNNNNNNNNNNNNNNNNNNNNNNNNNNNNNNNNNNNNNNNNNNNNNNNNNNNNNNNNNNNNNNCACCGACTTGCCATCAGTTACCAAAATATAATTATCGGAGTTCAGGTGCTTCT
>49733_scaffold25499_137.4
TCATCATAATCAAGATAGTAGTATATCAAGTTTATCCAGCGTGTCGTAATAAGAATCTGGCGACGTACATTATTCATTATTCATCTTGCTTGGTTTGAATGCGGCGGCGGATTCTGAGGTGGCCAAACTTGCCGGCACCNNNNNNNNNNNNNNNNNNNNNNNNNNNNNNNNNNNNNNNNNNNNNNNNNNNNNNNNNNNNNNNNNNNNNNNNNNNNNNNNNNNNNNNNNNNNNNNNNNNGGACGATCCCTCAAATATTATCGGTGAGTACCCTGTCGCCCTCTTATATCTCTGCTGTATCTGAAGAAT
>49734_scaffold255_39.6
GCAAAAGAATTACGTCAATTGACGAAACGAATGCCTTCATTCCGAGCGCTCTTCGGCGAATCTCTTGACGCCATACCACAATTGCTATCTCCGCTCTGTCNNNNNNNNNNNNNNNNNNNNNNNNNNNNNNNNNNCAAACGAATGCCTTCATTCCGAGCACTCTTCGGTGAATCTCTTGACGCCATACCAAAATTGCTATCTCCACTCTCTCAAAACAAAGAAATTCAACAAGACCTTCAAGAAGATATAATAACAACGCTTTTAAA
>49735_scaffold2550_99.3
CACATTCTTTCATTTCTTCTCAGACTGCCCAGCAGGTTGCTTCTGTTCAGCAGGCTTCACCTGAACAGCACTTGGAACGGGATGAACATACGCAAAGCCAGCNNNNNNNNNNNNNNNNNNNNNNNNNNNNNNNNNNNNNNNNNNNNNNNNNNNNNNNNNNNNNNNNNNNNNNNNNNNNNNNNNNNNNNNNNNNNNNNNNNNNNNNNNTGACTGTGCCGCAAATTGAGCGGCAGCATGCATCATTCCTTGATTCGGTAAACCACCACCTTTTAAATTACAAGTAGCCGCAGCAATTGCCTTGGCCGGATCATTAGTCCCCGTACTACCCAACGACAACATCCCATTNNNNNNNNNNNNNNNNNNNNNNNNNNNNNNNNNNNNNNNNNNNNNNNNNNNNNNNNNNNNNNNNNNNNNNNNNNNNNNNNNNNNNNNNNNNNNNNNNNNNAGCACCAGGCCCACCTGGCGCCTGCTGCTGCTGTTGTTCGGGCCTCCTCCGCTGCTGCATGAAATATCCACCGGGCCCGGAATTGGATCCCGCAGAATGGGGAGATTGGGCTTGGGTGTACGGGTTCGAAAAGAAGAGCTGCGCATGCTGCATGTTCTTCGGCATCTGTTGTTGCGATTGCTGTTTCCCTGAAGAGGGGTTTCCAAGAATTGAAAGGGACTTCTGGGCCTGCGAGTTTTGGGCCTGTTGGGCNNNNNNNNNNNNNNNNNNNNNNNNNNNNNNNNNNNNNNNNNNNNNNNNNNNNNNNNNNNNNNNNNNNNNNNNNNNNNNNNAGATAATACAGAAGCTTGGGCCTGGCCCATTTTGTTTGTGGAAGCGGAATTCATCATTCTTGGGCTCCCGCCAGCACCGCCTTTTGAAACAGAGGAGGTTGTAGGAGAACCAATCGCGGATGGAGCCGGGCTGTTACTGGGAGGAGCTTGGCCCGGTGAATTTGTGGAGCGTTTTTGGGACCCGCCAAAGGATATTTGAGTATGCATCTGCGACCGAATCTGAGGATTAGGCTGCTGAGGAAGATTCTTGATCATT
>49736_scaffold25500_98.9
TGCTTTTGAAACCATTCAGGCATATGAAACCTTTCATACAAAACAGGTCTTACGTCCTTCTGCACAGAAAGCTGCTGTAGCAGTGGAAGGATAACATCCAAAAGCTGTTCATCATGGGGTTGTCCAGCAGAAAATGGTATGCATGGTATTCCATTTAANNNNNNNNNNNNNNNNNNNNNNNNNNNNNNNNNNNNNNNNNNNNNNNNNNNNNNNNNNNNNNNNNNNNNNNNNNNNNNNNNNNNNNNNNCAAGAAACTAAATGGGTTATTGTCAACAATAACTATCCGGCATAAATCCTTAGATAAACATGACAAATCCTTTACATATTCACGGTATTCCGTGCTACTAGTTGAAGGCCGATAAANNNNNNNNNNNNNNNNNNNNNNNNNNNNNNNNNNNNNNNNNNNNNNNNNNNNNNNNNNNNNNNNNNNNNNNNNNNNNNGTCTACTACTGAACAGATTTTCCACGTCTATCCTGTCAACAACAGGCCTAGCATAGCCTTCAAGTCCNNNNNNNNNNNNNNNNNNNNNNNNNNNNNNNNNNNNNNNNNNNNNNNNNNNNNNNNNNNNNNNNNNNNNNNNNNNNNNNNNNNNNNNNNNNNNNNNNNNNNNNNNNNNNNNNNNNNNNNNNNNNNNNNNNNNNGAACTCCTTCAATCCAGGGCGCTCAAACACTGT
>49737_scaffold25501_126.5
GTAAATATTACAAAATTAACGATCTAAAAATATAAAATAAAACGAAATAATCTCCACTCTCACTACCGTTCATTTCACACAATCATCTAACACAAGTTACACGTTAGAAATTGGAGAAAGCAATGGTTTGCCACAAAAGAACGCTTCCAAGTTCCCACACGCGAGTTGATACGAGTCCCTAAACGATTCCTCCGTAAAAATAGCAAAATGTGGCGACAAAACAACATTGTCAAGCTCCAAGAGCTGTTTGGGAACACGAGGTTCGTGTTCAAACACGTCCAAACCAGCTCCNNNNNNNNNNNNNNNNNNNNNNNNNNNNNNNNNNNNNNNNNNNNNNNNNNNNNNNNNNNNNNNNNNNNNNNNNNNNNNNNNNNNNNNNNNNNNNNNNNNNNNNNCTCCTTCTCGTCTATTACGGCACCACGAGCAATATTAACCACCACTCCCTCCTTTCCAAGGGCCAAAAGAACCTCCTTGTTGATCAAATGACGTGTTTCTTCGTTTAACGCACAACATAGTACAAGGATATCGGATTCGACGGCTAGTTTGAGAATGTTGGAATGAAACGAGTATTGAACAAAGGGTTTCTTTTTTCTTGAGTAGTATGATATGTTACACCCGAATGCGTTTAGCCTCTTTGCTACCTCAAGGCCAATGCTTCCTAGTCCGACAATTCCAACATGCTTGCCTCCCAACCTGGCGCCAAGAGGGAACGCTACTTGTTCAGGCCGCCAAAGCCCACTCTTCACTAACCGATTTCCACAGCTGATTTTCCGCAACACGTCGATAACGAGCCCGACCGCTAAATCCGCCACGTCGGTCGAGAAAATCGTTGCGCCGTTCCCTAGGACGATGCCACGACTGCGACACTCAGCGAGATCAATGGTGTTGAGACCAGCACTAAAGGTGACAAGTAGGCGGAGGGATGGGAGACGGCGGAGCACGTCGGCGGTGACGTTGATCACGCCGGAGCAGAGGGCGGCTTGGGTGTTTTGGGCATGGGCCGCTAGATATTGGGCCAGGGGTAAGGGAGACTCCCATGGCTTTAGGAGTTGAAACTTTGACGCGAATTCTGTTTCGTGCTTTCTGAAAACGCTTGGTGGGCCCAGGACTAGGATTTCAGGGAAGTTGGAGCTTTGGTTTTCCGCCATGTGAGCTTGTAATCACGATCTGATCATTTGTATGAGGAGAGGCTGACGAGAGTAGTGAGTAGTGTTGAAGGGCCCAATTCCCTTATTAAAGGAAAAGGGAGATGGTGTACCTGTG
>49738_scaffold25502_53.6
AAAGACGACAAGATACCATTAGAGCTAATACAATTTGACACGGTTTGTAACAAAGCCAGTGTAACTTGACAACTGCAGCAACAGGAAGATGACATGACTGACTTTCAGACACCCACAACTGAGCAATGCTGGACGATGANNNNNNNNNNNNNNNNNNNNNNNNNNNNNNNNNNNNNNNNNNNNNNNNNNNNNNNNNNNNNNNNNNNNNNNNNNNNNNNNNNNNNNNNNNNNNNNNNNNNNNNNNAACATTCCTAGTACTCACTGATCATCTGCATTAGCAGCTTCTGATGGAGAATTTG
>49739_scaffold25503_56.0
TGATGCTATAATTTTCTCCAAGTCAGAACAATGAGCCTCGGCAACAGCTGCTCTAGACTCAGCGGCTGGTACAGNNNNNNNNNNNNNNNNNNNNNNNNNNNNNNNNNNNNNNNNNNNNNNNNNNNNNNNNNNNNNNNNNNNNNNNNNNNNNNNNNNNNNNNNNNNNNNNNNNNNNNCTGGACAGTTCTTTACTCAACTCTTCGACTTGTCTCAGTGCATTGTTCATGGTAGTTTTGTTCTCTACTGTAAGTTTCCGAACATTATCTCGTTCTTCCTGTAGCTCCTTTTTCGCCTCAGCCCACTCTCTCTCAATCTTGTTGGTGTATTCCTCCTGCTTTCTCCTCTCAATACCTCTAGCCTCCTCACGTGCTACCTCAGTGCTTTGTATGGTGTCAAGACTGGCCTGCAAACGGTAAAGCCTCTCAGACAAACTGCGAACTTCATCAGAAGCTCTCTTCTCA
>49740_scaffold25504_95.2
GCAAGTTTAGAGAATCTATCCATTTTTCCGTACAAGTGTGAGGTACATNNNNNNNNNNNNNNNNNNNNNNNNNNNNNNNNNNNNNNNNNNNNNNNNNNNNNNNNNNNNNNNNNNNNNNNNNNNNNNNNNNNNNNNNNNNNNNNNNNNNNNNNNNNNNNNNNNNNNNNNNNNNNNNNNNNNNNNNNNCCTATCGTACTTTGAACATCGTACAGGTAAGGTATCGTCCCATCAGGTTGAATTTTACTNNNNNNNNNNNNNNNNNNNNNNNNNNNNNNNNNNNNNNNNNNNNNNNNNNNNNNNNNNNNNNNNNNNNNNNNNNNNNNNNNNNNNNNNNNNNNNNNNNNNNNNNNNNNNNNNNNNNATGAACAGATTCGTCATTAGCCCACGTAGCAGAGAACACATAGTTATCATCTCGACACCATNNNNNNNNNNNNNNNNNNNNNNNNNNNNNNNNNNNNNNNNNNNNNNNNNNNNNNNNNNNNNNNNNNNNNNNNNNNNNNNNNNNNNNNNNNNNNNNNNNNNNNNNNNNNNNNNCTCGAAGCAGCAATTGATCGTAGAAAACTTGCAGGAATGTTTTCATNNNNNNNNNNNNNNNNNNNNNNNNNNNNNNNNNNNNNNNNNNNNNNNNNNNNNNNNNNNNNNNNNNNNNNNNNNNNNNNNNNNNNNNNNNNNNNNNNNNAAACACATGCTCTGATGCAACATTTCTATCTTCCAGCCATAAAGAACCACACCACGGTTCTAATATATGAGTTTCGCGTATTTTTTCGGTGCACTTGTGTACCCTTTCGAGGACATNNNNNNNNNNNNNNNNNNNNNNNNNNNNNNNNNNNNNNNNNNNNNNNNNNNNNNNNNNNNNNNNNNNNNNNNNNNNNNNNNNNNNNNNNNNNNNNNNNNNNNNNNNCATCAACGTTTATATATATTCCATGACAAGCTT
>49741_scaffold25505_113.3
GCTGGTATTTCTGAGAGCAGCACACTTGATACTCTAGGTTTTACGTTAGAGCCGAATTTCGCCAATCCGTCCCCATCCAAGTCTCCTATGAAACGACCCCTGGTATTGCCACGTGACACAAATAAACAATTACAAAGGTNNNNNNNNNNNNNNNNNNNNNNNNNNNNNNNNNNNNNNNNNNNNNNNNNNNNNNNNNNNNNNNNNNNNNNNNNNNNNNNNNNNNNNNNNNNNCTGCTACTCCAGTTCTTGATTCAGGGATATCGAACGCCTCAACTGATACCCCTGCTGTTACTAAAATGGATGATTCTTTTAACAATAACGAATTTGTATCCTCACCAAAGACCCTTAATGATGCACCAATGGACGGAGTAGTCGTCTCTGACTCCCAAGCTTTGGTACCGGTTCCTTCAATGAATGTGGACCCACTTGCAGTAATTCCAGTGAACGCTAAACCTAAACGCAGCGATTCACAACGTAGAACTAGGAGNNNNNNNNNNNNNNNNNNNNNNNNNNNNNNNNNNNNNNNNNNNNNNNNNNNNNNNNNNNNNNNNNNNNNNNNNNNNNNNNNNNNNNNNNNNNNNNNNNCTCTGTTTCAGAAGTCGAAGCACTGGTTGAAGCTGTNNNNNNNNNNNNNNNNNNNNNNNNNNNNNNNNNNNNNNNNNNNNNNNNNNNNNNNNNNNNNNNNNNNNNNNNNNNNNNNNNNNNNNNNNNNNNNNNNNNNNNNNNNNNNNNNNAGAAAAACTGGGTACTGGAAGGTGGCGTGATGTTAAAATGCGTGCTTTTGANNNNNNNNNNNNNNNNNNNNNNNNNNNNNNNNNNNNNNNNNNNNNNNNNNNNNNNNNNNNNNNNNNNNNNNNNNNNNNNNNNNNNNNNNNNNNNNNNNNNNNNNNNNNNNNNNNNTGATCACAGAACGTATGTCGACGTGAAGGATAAATGGAAGACCCTGGTGCATACAACTAGCATTACCCCTCAGCAAAGAAGGGGTGAGNNNNNNNNNNNNNNNNNNNNNNNNNNNNNNNNNNNNNNNNNNNNNNNNNNNNNNNNNNNNNNNNNNNNNNNNNNNNNNNNNNNNNNNNNNNCCAGTGCCGCAACACCTGCTGGACAGGGTCTTGTCGGTCCACTCTTATTGGACCCAAAATCAGCCGAAACAAAATGTGAAGCACCTATCTCTCGAGCCTCTGAACGCCGTTGATTGTCGTGACGAGATTGTGGGAGCTTCAACTTGAAGGGTTAATTGGAGCTGCTTCTGATTGTGAATGTGTACAAACTTAATTTCTATAGGGAAACCGTAACATTTAATGCAGG
>49742_scaffold25506_59.2
TGTCGAGGGATCAGGTGTTGGAGAATCTCGGGCTTGGTGGGTCCGGGAGTAAGCGGGGTGGGCTGGGAATTCAGAATTCGGGGATCAACCGGTTTCTGTTGCCCGCTTCTGAGTGTGAATATACGCTCAATTCGTTGTTGGAGGAATTGGGTACAGATCAGTGGCCACTGGCACCGGGGAACAGGGCATTAAGGTGTACAGGGGTGGCGCTAAGTGTTGCTGCGGGTTTACTTGGGGCATCAGTGGCTGGAACCGGTGCGAGGATTATCTCGCTAGTGGGGGGTCCATGCACGGAAGGTCCTGGAGCGATTGTGTCGAAAGATTTNNNNNNNNNNNNNNNNNNNNNNNNNNNNNNNNNNNNNNNNNNNNNNNNNNNNNNNNNNNNNNNNNNNNNNNNNNNNNNNNNNNNNNNNNNNNNNNNNNNNNNNNNNNNNNNNNNNNNNNNNNNNNNTGACAAGGATGCAGTACCCTTCTATAAAAAAGCAGTCCATTTCTATGAAG
>49743_scaffold25507_25.2
CCTCTTCTGCAGGTTAAGAACCTTCACTGCGAAAGGAAGTTCTCCTTCTCCAATCACTCCCAAGTACACAGTGCCAAAACTACCGGCACCAATACAATTGCTTGGAGAGAATCCTTGTGTTGAATCGTGTAGCTCTTTGNNNNNNNNNNNNNNNNNNNNNNNNNNNNNNNNNNNNNNNNNNNNNNNNNNNNNNNNNNNNNNNNNNNNNNNNNNNNNNNNNNNNNNNNNNNNNNNNNNNNTAATCTTTGGGAAGACACGCCCGAATGAAGATTTCGAACTCTGTTTTCCTTTTGAAAANNNNNNNNNNNNNNNNNNNNNNNNNNNNNNNNNNNNNNNNNNNNNNNNNNNNNNNNNNNNNNNNNNNNNNNNNNNNNNNNNNNNNNNNNNNNNNNNNNNNNNNNNNNNNNNNNNNNNNNAGGAAGAATACGGAAATGGAAAGAAGCAGACACGAAAAAACGACAGTTA
>49744_scaffold25508_70.3
AGAAATTGAAGATGGGATCATGGGAACACTTTGGGGAGATTTCAAATGTAGTACAATTAACTGGGGTAAATGCAGTAGCGTTGGTAGGTCTAATAGTGAAAGCAGCAAAAACAGCGAGAATGCACAAGCGGAATTGCCGGCAATTCGCACAGCACGTGAAATTGATAGGCAATTTGCTGGAGCAGCTGAAGATTACGGAGATGAAAAAATACCCGGAAACGAGGGAGCCATTGGAGCAGCTGGAGGATGCGTTAAGGAGAGCTTATCTTCTTGTTAATAGTTGTCAAGAAAGAAGCTATTTGTATTTAATGGCAATGGGGTGGAGTATTGTGTATCAATTTAGGCTGGCTCAGGAGGAAATTGATCGGTACTTGANNNNNNNNNNNNNNNNNNNNNNNNNNNNNNNNNNNNNNNNNNNNNNNNNNNNNNNNNNNNNNNNNNNNNNNNNNNNNNNNNNNNNNNNNNAAATTATTCCTCTAATTGCACTGCTCGATAATGCCCGGGTCAAGGAGAGGCTTGAAGAAATTNNNNNNNNNNNNNNNNNNNNNNNNNNNNNNNNNNNNNNNNNNNNNNNNNNNNNNNNNNNNNNNNNNNNNNNNNNNNNNNNNNNNNNNNNNNNNNNNNNNNNNNNNNNNNNNNCAGAGGGACCAGAGGGAATACACATTAGACGAGGACGATCAGAAAATGCATGAAGCGATTTCCAAAAACGACCCGATAATCTTGAAGAAAAGCATTTCTTGTTCCTACCCAAATTTNNNNNNNNNNNNNNNNNNNNNNNNNNNNNNNNNNNNNNNNNNNNNNNNNNNNNNNNNNNNNNNNNNNNNNNNNNNNNNNNNNNNNNNNNNNNNNNNCGTTAACAAAGCACTGCAAAAGGAACGCGAAAAGCTCAAAGCAGAGCTTCAACGTTCACAATCTA
>49745_scaffold25509_90.2
TTAGTATTTTAAATAGCTACAATAATATAGAACATAATTACACATGCTTGGCTTTACTTACCAAAGTTCCTCATCACTTATTTCAGTACATCAACTTATTTGCTTGGTGATCTTAGAACTACGTACAAACCCGAACTACTCTTTGATTCCAGACCTTGTAACATCACCAAGTCCCATACATAGCATAACACACTCAAACTAACACAAACATAAACTCTTTTAGCAAATCAGAGGCAATATTCTAACGCACATCAATTGGTTAAGAGAACACCTTTGTATCTTCTAGCAGCCTCCCTGCTATCAATCACTCCCGTGTAGTCCTCTGCCACATAAACAACGTCTCTAGGCAACGCCTTGCCGTACCTCCTACGAGCCTCTGAGCTGTCGATCAGTTCTCCAAATCCCTGATGATCCTTTCTTAATGGCGAATTATAGTTTGGAGAATTATTATAGTTCGGCGAATTATAGTGTGGAGAAGAATTCTTGCCTTCGTTATAATACTCCGCGTCCTTTCCCCTGTCGATCCTTGTTCTTATAGGCGGAGGATGAGGCATAATCGTTGGCCTATTCTTAGATGTATCATAGTATGTCTCTTTTCTTGGTATTATCGTGGTAGGAACGGTGTAAGGAGGGGTATAGTCGTCATTTCTTTTTCCCTTGTTTTTCTCATTGTAATAAGTTGGGGCCTTTTCATAGTAAGTTTCTTGTTTTGGATAATCTAAGGATGGGCAAGGGGCAGTGTAATTATTGGAGGTGTAATTAGGGGCATGAGATTTTCTCTTTTCCTTTTCAAGATCAAGATCATCATAGGAGTTGTCATAGTATGTATGTTTTCTTGGTTGAGTTTGACCATGGCCATGACCATTTCCTTTGTATTTTACATTATGATCATAACCTTCATCTTTAAAGAAATGTTGCTTAGAACCCTCTTTAGTATTTTCAACATATTCATCATCATCACTACTTTCNNNNNNNNNNNNNNNNNNNNNNNNNNNNNNNNNNNNNNNNNNNNNNNNNNNNNNNNNNNNNNNNNNNNNNNNNNNNNNNNNNNNNNNNNNNNNNNNNNNGTATTCATCACCCTTCTTGAAGTAATTGTACTTACNATATTCATCACCCTTCTTCTTGAAGTAATTGTACTTAC
>49746_scaffold2551_80.9
CTCGGAAAAATTACCATTTGGAAGTAAAGAAGATAAGTATCTGTTCTTTTCAATTAAAAAAGTAGGTGAAAGTTTCCACGCCTCCTTATCATGGGTATATCCNNNNNNNNNNNNNNNNNNNNNNNNNNNNNNNNNNNNNNNNNNNNNNNNNNNNNNNNNNNNNNNNNNNNNNNNNNNNNNTTGGGAGTACATGGATCCATTGGTTTCACCCTTTGAAGAGATTCACTATCCATTTCTTCGACTATAGGAATGAGGGCTTCTTTCAACAGATCAAACGCAACATTCTGACCAAAATGTAGCAGGCTGTGACTGTATAGATTGTAAGNNNNNNNNNNNNNNNNNNNNNNNNNNNNNNNNNNNNNNNNNNNNNNNNNNNNNNNNNNNNNNNNNNNNNNNNNNNNNNNNNNNNNNNNNNNNGACATTCCCAAATTCAATTTTTCGAGTGAACTCAGGGGGCATGGGCTCATTTGATACGAATGTAAC
>49747_scaffold25510_33.8
GGGTTGCACATCTCCACGGAAAGAGGAAAACCGATGATCGAATAAGCATCGTTCCTGAGGATCGGTATGAGAAAAGAAAAACTAGTGACGTGACGCGGACGGACAACTTAAGTGACAGGCACAAAGACAAATATGAAAANNNNNNNNNNNNNNNNNNNNNNNNNNNNNNNNNNNNNNNNNNNNNNNNNNNNNNNNNNNNNNNNNNNNNNNNNNNNNNNNNNNNAGGCACAAGCGCCATCACAATGAAGATAAAACTGAAAGGAGTGGTACNNNNNNNNNNNNNNNNNNNNNNNNNNNNNNNNNNNNNNNNNNNNNNNNNNNNNNNNNNNNNNNNNNNNNNNNNNNNNNNNNNNNNNNNNNNNNNNNNNNNNNNNNNNNNNNNNATGATTCGGAAAAACAAGGAACGGATTCGAAACGAGCACATGTAGAAGAATCCAGATCAAAGAGGAGACGACCCAGGAGCGTGGAGCGTAACAAAGAGAGAGGTAGAAGGTCTCCTTCACATTCGCCGAAGGCACATAAGCACACATATAAAGATAAAAGGGAACAAGGGGAACTATCCTCACATTCTACAAACGACAGAGCGGGGATAGA
>49748_scaffold25511_116.8
GGGGATTGGGAAAAAAAGAAACATGAGATTGATATTTAATATTTATACTTGTATAACTAATAATATTACAGATTCACAAATCAGGAACTGAGTGTAAAGGAGAGAACAACTAAAACTGTTGGTCCGAAGGTTGAGGTTCNNNNNNNNNNNNNNNNNNNNNNNNNNNNNNNNNNNNNNNNNNNNNNNNNNNNNNNNNNNNNNNNNNNNNNNNNNNNNNNNNNNNNNNNNNNNNNNNNNNNNNNNNNNNNNNNNNTTTCAGCTGGCTGTTTCGCATATTTGATAGTAATTGGGCTACAGTATCCAGATGAGGAACACTCTGCAGTCCGCTTTCCACATGTGCATCCAACGATGAAATCACTTGAGGCATCTGTTCCAAGACCAACTGAGTATTTTTAATTGTAGGGGTCTTCGACAGAAGACTTTTTGGAAGCTTCGTTAATTGGGCGTGTGAGGGGGAGGATTGAAGCATGAGGTGGAGAAGATTAGAGGTGGATTGTACGGACTGTGATATTTGATCCGCCACCGTTGTCTTCGCCGATCCTTCTCTTACGCCGCCGCCGCTTGGCGCTGCCATCGTACACCGTTGTTGTGAAAAAAGGAATTTCCTTAACGCAGGAGTCAGA
>49749_scaffold25512_27.1
ATAAAGAAGAATGCTGTTGGTCTAACATTCAACGCTCTCTGTGATATACCGATGAAAATGGGCTCGCTAAGGGTAGAAGAGGGAACTCCGATTTCTTCAACAACTTCACGAACGATGCTGTCAAACATTTCCTGAGACANNNNNNNNNNNNNNNNNNNNNNNNNNNNNNNNNNNNNNNNNNNNNNNNNNNNNNNNNNNNNNNNNNNNNNNNNNNNNNNNNNNNNNNNNNNNNNNNNNNNNNNNTTAATGTTGATATTCTGTTGACTCAACTCCCCATCATTGTGATGATGA
>49750_scaffold25513_110.1
AATCCCCATGGAAACGCAGATGGCAGAGGGTTGCATACATCGCCTTTCCTAATCTTATCGAAAATCAAATCTCATATCCAAAACATTCGGCGCCTTTCCTCAAAATTTCGCTCAGGGGTGACGTTGAAGACGAGGTTTACCCATTTCACACCAAACTAATGGAACAGATTTCGATCGACGGATTGAGAGAGAGGATGGAGAAATTTATGATCCCGGTGACGTTGAAGACGAGGTTTANNNNNNNNNNNNNNNNNNNNNNNNNNNNNNNNNNNNNNNNNNNNNNNNNNNNNNNNNNNNNNNNNNNNNNNNNNNNNNNNNNNNNNNNNNNNNNNNNNNNNNNNNNNNNNNNNNNNNNNNNNNNNNNNNNNNNNNNNNNNNNNNGCGAATTGAGAGAGAGGATGGAGAAAT
>49751_scaffold25514_140.8
TCGTGAAATTGAAAGGAGGAAGGCAGAGGAAAAGAGAAAAGAACGCGCGGTTTTTACGGAGAGCCATTCTCAGGGTGTGCCACAACCACGTTCGATGCGCGCAAGACCTGACTTACATGATAGAGCTCAGAAACCTAACCTTTCAGATCCTGATGATATGCCCAAGAATGATTCCANNNNNNNNNNNNNNNNNNNNNNNNNNNNNNNNNNNNNNNNNNNNNNNNNNNNNNNNNNNNNNNNNNNNNNNNNNNNNNNNNNNNNNNNNNNNNNNNNNNNNNNNNNNNNNNNNNNNNNNNNNNNNNNNNNNNNGGCATATCTCATTTGAACGATGACACAA
>49752_scaffold25515_105.9
TTAACAATTCTGTACCTCAAGGATTAAGCAGTTCCATCTTCACTCGTAAACCTGAACTTATATTCAAATGGATAGGGCCTCACGGAAGTGATTGTGGTATTGTAAATGTTAACATTCCGACAAATGGTGCTGAAATTGGNNNNNNNNNNNNNNNNNNNNNNNNNNNNNNNNNNNNNNNNNNNNNNNNNNNNNNNNNNNNNNNNNNNNNNNNNNNNNNNNNNNNNNNNNTGGTGAAAAAGCAACGGGTGGTGGACGTGAGGCAGGAAGCGATTCCTGGAAACAGTACATGAGGCGCTCCACTTGCACTATCAATTACGGGAGCGAGCTGCCTTTGGCTCAAGGAATTAATNNNNNNNNNNNNNNNNNNNNNNNNNNNNNNNNNNNNNNNNNNNNNNNNNNNNNNNNNNNNNNNNNNNNNNNNNNNNNNNNNNNNNNNAGCTGAAGAATAATAAGATTGCTGCAGAATCAACAGCTACTCCTGTGGCGTGACCGAATGTTCTTGTAGGGAGTTCTGGAGTAGCTATTACACTACAGCCTTTCTCCCTGAGATTGTAAATCTGCTTGGAATATTGTCA
>49753_scaffold25516_184.5
TTAACAATTCTGTACCTCAAGGACTTAGCAGTTCCATCTTCACCCGTAAACCTGAAATTATATTCAAATGGATCGGGCCTCATGGAAGTGACTGTGGTATTGTAAATGTTAATATCCCGACAAATGGTGCTGAAATTGGAGGTGCTTTTGGGGGTGAGAAAGCAACAGGGGGTGGACGTGAGGCAGGAAGTGATTCCTGGAAACAGTACATGAGACGCTCCACTTGTACTATCAATTACGGGAGCGAATTGCCTTTGGCTCAAGGAATTAATTTCGGGTAGAAAAAAACTGAAGGCTAATAAGATTGCTGCAGTGCTAAACTTGTTACTGCTTGTTCGATTTCGGAATGCAGAATCGACAGCTACTCATG
>49754_scaffold25517_37.6
GGAAGACACAAATGCTCATCATGCACATATAAATGACCGTACGTGATTGGTGTTTCTTGCACAGTAAGTTGTCCAAAACAAAATTTGTGATATCAGAAGGGGTTGATCAGGTTACACCAAATGCAAAACAAGCCTGCTCNNNNNNNNNNNNNNNNNNNNNNNNNNNNNNNNNNNNNNNNNNNNNNNNNNNNNNNNNNNNNNNNNNNNNNNNNNNNNNNNNNNNNNNNNNNNNNNNNNNAGTCTTCAATCTTCATGATGGCTCATTCCTTGTAGTTTGTGTTAACATTTTAATATTCTAGACTTTGA
>49755_scaffold25518_190.1
GCCATATAACATTCAACAAAATATATCAGGTTTACACAATATTAAGAAAGCTATCTGCAATATTCCAACGCAGAGTAAACGTTTCAGCAAATAACACTACATTCATCACAAGACGGACAACAAAATACATACATATTCCTAAATCAAATTCGGGAACTGAAAATACACAACCTTGAATTAAGCATGATTCCGACTCCAAGACGAAGGCTTAAATCCTCCAGCAAGTAAATTCGAAGCAGAGGATGCATTTATTTTCCTCCTCTTACTCTCAAGCTCCAAATGCCTTTTATCCGAAACAGAAGCTCCAGAAAAGATCGAAGAAGCCTTAATTAGCGCTCTCTTGTCCTTTCTGTTCCTGTCAAACTTCGCCGCAAATTTAATGCGTGAAGCAGCAGCGGCATCCTCTTTAGAGGCTGGAAGAAGTCTTATCCCAAGTCCAGATTTTCTAGAAACAGCCTCTTCTTCAGCAACTCTTTTCTTTTGATCCCTAAGCCTGGCCCGCAAAGATTTGTTCAGTGCGTAATCGTCTGAGTGCCTTAAGTCGGAAACTCGCTGTAAACGGACAAGTAACGGCTCTGCTTCTTTCTT
[truncated: 16,580,853 more chars]
