# Supplementary material for: De novo sequencing and characterization of Picrorhiza kurrooa transcriptome at two temperatures showed major transcriptome adjustments
Source: BMC Genomics. 2012 Mar 31;13:126. doi: 10.1186/1471-2164-13-126 (PMC3378455; doi:10.1186/1471-2164-13-126)
Supplement: Additional file 2 — Pooled transcriptome data of P. kurrooa. File contains the remaining data of Additional file 1. [file 1471-2164-13-126-S2.TXT]

>1_CL32Contig1
TCGTTAACGTTTAGTGCTGCCCGAACATGTGCCCAAGAAGAAGTGCTCAATATATCTGTAGCACCCGATTCTGGTATTCTACCCGTTCAAACATTGTACAGTAGCAATGGTTGGGATTCTTACGCGTGGGCGTTTCGGTCAATGTACAGCGTGGCTGAGATCCTCATTCACAATCCTGGAGTTGATGAAGATCCCGCTTGTGGACCGTTGATCGATTCAATTGCCATTCGTGCTCTTTATCCTCCTAAAGCTACTAGTGATAACCTATTGAAAAATGGGGATTTTGAAGAAGGACCATACATATTCCCCAACACGAGCTGGGGAGTCCTCATCCCGCCAAACATCGAAGACGACAACTCCCCGCTACCAGCTTGGATGGTCGAATCCCTCAAAGCCGTCAAATACATCGACGCGGCCCACTTCTCTGTCCCACACGGCCAACGAGCCATCGAGCTCGTTGGGGGCAGAGAAAGCGCCATCGCACAAGTAACCAGGACAATTGTCGGCAAGACGTATCAACTCACTTTTGCGGTAGGAGACGCGAGCAACTCTTGCGAAGGGTCAATGATTGTCGAGGCGTTTGCCGGAAGGGACACCGTTAAGGTCCCTTATGAGTCCAAGGGCAAAGGCGGTTACAAGCGTGCTGTTCTTCGTTTTGTGGCGACTAGTACTAGAACTCGGATCATGTTCCTTAGTACGTACTACCACATGAGGACCGACGACTATGCTTCGCTTTGTGGGCCCGTTGTGGATGACGTGAAGTTGTTGAGTGTGCGTCATCCGAGGAAGTTTGCTTGAAGGGGAGTTGGAGCTTTAGCTGTATACTAAAAAGAACATTTGGGTGTATTATCCTCTTGTGAGCTGGTCGTAAGAAGTATTTGCAATACAAGTATGAAGAGAGTATATAGAAAAGTGTGCTTTGATTGCCCTATGTAATGTTGTATCAAGCTAGATAACTGCGAGACTGTAAAACTATGTTTACAGCGTTCCTTATTACCTCAGTGGACAATGATTTAAAATTTTATTTACGCAATGAACAATACATATTTGTTTCAGGCAAA
>2_CL70Contig1
ATACAGCCGCCACTTCAACCCCACCGTCCTCAACCTCGGCCGCCTCATGGCCGCCCTCGAGGGGACCGAAGCGGCGTACTGCACCGCCTCCGGGATGTCCGCCATATCCGCTGTCCTCCTCCAGCTCTGCAGCTCCGGAGGACACGTGGTGGCATCTCGCGCGCTCNNNNNNNNNNNNNNNNNNNNNNNNNNNNNNNNNNNNNNNNNNNNNNNNNNNNNNNNNNNNNNNNNNNNNNTACGGTGGGACCCACGCGCTGCTGATGCATTTTTTCCCGAGGGCGTGCAACATAACGACGTCGTTTGTGGACATAAGGGACCACGAGATGGTTAGGAGGGAGATCGTTGAGGGGAGGACTAAGGTGTTGTATTTTGAGTCTATGTCGAATCCGACGCNNNNNNNNNNNNNNNNNNNNNNNNNNNNNNNNNNNNNNNNNNNNNNNNNNNNNNNNNNNNNNNNNNNNNNNNNNNNNNNNNNNNNNNNNNNNNNNNNNNNNNNNNNNNNNNNNNGATAGCGCACGATAAGGGGGTGATGGTGGTGGTGGACAATACGTTTNNNNNNNNNNNNNNNNNNNNNNNNNNNNNNNNNNNNNNNNNNNNNNNNNNNNNNNNNNNNNNNNNNNNNNNNNNNNNNNNNNNNNNNNNNNNNNNNNNNNNNNNNNNNNNNNNNNNNNNNNNNNNNNNNNAGGTTGGGGGCGGACGTGGTGGTGCATAGTATCTCCAAATATATTAGCGGTGGGGCCGACATNNNNNNNNNNNNNNNNNNNNNNNNNNNNNNNNNNNNNNNNNNNNNNNNNNNNNNNNNNNNNNNNNNNNNNNNNNNNNNNNNNNNNNNNNNNNNNNNNNNTGCTGGTGCGGTATGCGGCCCAGCAAGCCTCGTGAATTCAATGATGGATCTGCATCAAGGAGCTCTCATGCTATTGGGCCCAACCATGGACCCAAAAGTGGCTTTCGAACTTTCTGAAAGGCTACCTCACTTGGGCCTTAGAATGAAGGAGCATTGCAAGCGGGCCTTGGTGTTTGCCACTAGGATGAAGAAAATGGGCCTGAAAGTTATCTACCCGNNNNNNNNNNNNNNNNNNNNNNNNNNNNNNNNNNNNNNNNNNNNNNNNNNNNNNNNNNNNNNNNNNNNNNNNNNNNNNNNNNNNGGAAGAGCATCCGGACCATGCCCTCATCAAGTCCATTGCGAANNNNNNNNNNNNNNNNNNNNNNNNNNNNNNNNNNNNNNNNNNNNNNNNNNNNNNNNNNNNNNNNNNNNNNNNNNNNNNNNNNNNNNNNNNNNNNNNNNNNGGAGTATGGTCAGGGTGGAATTCTATGCTTGGACATGGAGACCGAGGAGAGGGCAAATAGTTTAATGAGTCTTTTACAAAATTGTACTCAATTTGGGNNNNNNNNNNNNNNNNNNNNNNNNNNNNNNNNNNNNNNNNNNNNNNNNNNNNNNNNNNNNNNNNNNNNNNNNNNNNNNNNNNNNNNNNNNNGTATTATGAGACGTTAATGTCGTGTTCTGGTAGTAGCACGAGTAGTGGAATGAATGAAGAGGAGAAAGAATTGGCGGGAATCTCGCCTGGATTGGTTAGGTTGTCGGTTGGGTATGCTGGGACGTTGGAGCAGAAATGGGGCCAGTTTGAGAAGGCGCTGTCGCTAATGCAGGATTCCAGTTTGTTCCACAAGATATAATAGGGNNNNNNNNNNNNNNNNNNNNNNNNNNNNNNNNNNNNNNNNNNNNNNNNNNNNNNNNNNNNNNNNNNNNNNNNNNNNNNNNNNNNNNNNNNNCTTTGATTTGGTGGTGTTTGTTATTCGTATGGTGCAATGTTGTGGCCCGATGTACTTTGTTAAATGTAAGGACTAGTTGGTATGAGATGCAACTTAAGCTCTTAAGCTCATTGGATACTTTGACTTGTCAATGCGAAATTCCATTTCAA
>3_CL85Contig1
ACGGATCAGCTCCAGTATATCCAGTGGGTTTAGGTATCGGAATCAACGCCTCACGATTGACAGCGAAGATTGGGCAATGCCTACCGATCATATCATGCCAAACAGTNNNNNNNNNNNNNNNNNNNNNNNNNNNNNNNNNNNNNNNNNNNNNNNNNNNNNNNNNNNNNNNNNNNNNNNNNNNNNNNNNNNNNNNNNNNNNNNNNNNNNTGTAGAGTGATATTGACCCATTCGGCTCATGGGAACGATGTCTCCGGGTCGATAAGCGAGTGAACTCGG
>4_CL99Contig1
GACAGACAAATGTAACACTGTGAAACATCATCTGCAAGTTCCAATTTATCAGACTTTATATGAGTCTTGACGGGAAAAGAGTCTNNNNNNNNNNNNNNNNNNNNNNNNNNNNNNNNNNNNNNNNNNNNNNNNNNNNNNNNNNNNNNNNNNNNNNNNNNNNNNNNNNNNNNNNNNNNNNNNNNNNNACTGATTCTGGAGCTGGAAGTGACACCACTGACAAAGAAAGCGACATTGGCTGTCTGTGTATTTGATCAAGCACCTCAAATAATGCTTCAGCAAGCATAACTATCCGAGAAATGCCAGCACGAGCCCCAGATTCCACAGCTGATAAGCTGGGCTGGCAAAAGCACCTTCCATCTGCATGTATTCCTCTTGGACAAGTTGCATTACGATGATCTGTTGTTGATTCAATACCACCACGAAGCCTTTCCCATATCTCAGATCTTGAACTCCATTGCTGTTCATTACCACCACGAATTCTACTTTCATGGGATCTGAAATCCACTCCAACCTCATCGTTCNNNNNNNNNNNNNNNNNNNNNNNNNNNNNNNNNNNNNNNNNNNNNNNNNNNNNNNNNNNNNNNNNNNNNNNNNNNNNNNNNNNNNNNNNNNNNNNNNNNNNNNNNNNNATCGAAATCAAGGAGCCATCTGTCGCGAGATCTCAAATTATCAGAGNNNNNNNNNNNNNNNNNNNNNNNNNNNNNNNNNNNNNNNNNNNNNNNNNNNNNNNNNNNNNNNNNNNNNNNNNNNNNNNNNNNNNNNNNNNNNNNNNNNNNNNNNNNNNNNNNNNNNNNNNNGAGAAAGCGTCCCAGAATAATCTTCTACTGTTNNNNNNNNNNNNNNNNNNNNNNNNNNNNNNNNNNNNNNNNNNNNNNNNNNNNNNNNNNNNNNNNNNNNNNNNNNNNNNNNNNNNNNNNNNNNNNNNNNNNNNTCTTCTTATGTCACGACTGCTTAGTTCACCAGAATTACCATTTAAAAGATTTGAAGATATTCCCAACACATCAACCTGCAGCNNNNNNNNNNNNNNNNNNNNNNNNNNNNNNNNNNNNNNNNNNNNNNNNNNNNNNNNNNNNNNNNNNNNNNNNNNNNNNNNNNNNNNNNNNNNNNNNNNNNNNNNNNTCTTGCCTGTTTTGTTCCCTTTCTGACACTATAAATCCCAAATTTGAAGGTATTACATCTTGAAGAGTATCATTTCTTAGTTCATGAAATCCTCTATGTGAATTAAACCCAATTGTTTCAGGCAAATTGTTTTGAACTAGAACCTCATCTGGCAAAGATTCTCTTTCATCAACCACTTCATTTGCA
>5_CL108Contig1
TTTTCAGTAATTCAGTGGGAAGCCCTTGCCTTGTTGCTGATTGGGATAAGCATTAATCAACTTAAATCAGGTCCTAATCCTGAGGGTACCAGTGCTTTGGNNNNNNNNNNNNNNNNNNNNNNNNNNNNNNNNNNNNNNNNNNNNNNNNNNNNNNNNNNNNNNNNNNNNNNNNNNNNNNNNNNNNNNGCCTTCCAGTTACAACTATCGCATACGTATACACACTGATATTTGTGACTGTGCCCTCTATGGCCTCAGTTTTTAATGAATATGCCCTGAAAAGCCAGTACGACACCAGCATTTATCTTCAGAACTTATTTTTGTATGGGTATGGAGCTATTTTCAACTTCCTCGGGATTCTTGCAACTGTCATTATCAAAGGTCCCAACAGCTTTGATATTTTGGAAGGGCATTCAAAAGCTACAATGCTTTTGATATGTAACAATGCTGCACAGGGGATTTTATCCTCCTTTTTTTTCAAATATGCTGATACCATTCTGAAGAAGTACTCATCAACTGTTGCCACAATATTTACCGGCTTTGCTTCTGCTGCTTTGTTTGGCCACAAATTGACCATAAACTTCATGTTAGGGATTTCAGTAGTTTTCATCTCAATGCACCAGTTCTTTTCACCTCTTTCAAAAGTCAAGGACGACCAACAANNNNNNNNNNNNNNNNNNNNNNNNNNNNNNNNNNNNNNNNNNNNNNNNNNNNNNNNNNNNNNNNNNNNNNNNNNNNNNNNNNNNNNNNNNNNNNNNNNNNGATGTGGTGCTCGAGAGAATAGATGAAAAGGATAATCATAGGTCAAAGGAGT
>6_CL115Contig1
TCTGCTATGTTGAAGTACCTCAAATCATAAACGCTTCTATTCTTGTTAGAAGCTATCACCCGNNNNNNNNNNNNNNNNNNNNNNNNNNNNNNNNNNNNNNNNNNNNNNNNNNNNNNNNNNNNNNNNNNNNNNNNNNNNNNNNNNNNNNNNNNNNNNNNNNNNNNNNNNNNNNCTTGGAGAAGGAGGTGTCGTTAGCGGTGACGGAGATCTTGGTATTGTCCCTGGTGATGGTAACAGAGTCTCCAAGTGCGCCGACTTTGCCACCGACCTCGATGCGCTCCTGGAGGAACTTCTCCAGTGAGGCGATGTACATGATCTTATCCTCCACCGACTTTCCACAATCGATCACGAACGTCGATGATTTCTTCTTACCTCCCTTTTGGGCAGCATCAACTCCTCCTTTAATCATCTTTATTTACTGTAGCTTAATACTTGCTTGCGCGTTAGGGCTGACTGAGGAAGAAGATTCGGTTCTAGTGAGTTCTAGTTTACAAAAATTG
>7_CL148Contig1
CATATATTGTTTCGGTTCACTCACGAGGAGGCTCGCGACCTTATTCAGCGGTATCTTACAGAGCATCCAGATCCTAACAATGAAAATATGGTTGGTTATAATAACAAAAAATGCTGGCCTAGAGATGCCAGAATGCGACTAATGAAACATGACGTCAACCNNNNNNNNNNNNNNNNNNNNNNNNNNNNNNNNNNNNNNNNNNNNNNNNNNNNAGAGATGCTAGAATGCGACTAATGAAACACGACGTCAACCTTGGTAGAAGTGTTTTCTGGGATATGAAGAACCGCCTTCCTAGAAGCATTACAACAATGGAATGGGAGAACGGCTTTGTTTCAGTCTACAGCAAAGANNNNNNNNNNNNNNNNNNNNNNNNNNNNNNNNNNNNNNNNNNNNNNNNNNNNNNNNNNNNNNNNNNNNNNNNNNNNNNNNNNNNNNNNNNNNNNNNNNNNNNAAACTTACTGTTCAGCATGTGTGGATTTGAGGTTCGGATTCTACCAAAGATAAGNNNNNNNNNNNNNNNNNNNNNNNNNNNNNNNNNNNNNNNNNNNNNNNNNNNNNNNNNNNNNNNNNNNNNNNNNNNNNNNNNNNNNNNNNNNNNNNNNNNNNNNNNNNNNNNNNNNNNNNNNNGAAAGATGGAGTTTGGAATCTGCAGAATGAGCAGACCAAAGAACGCACTGCAGTTGCCTTNNNNNNNNNNNNNNNNNNNNNNNNNNNNNNNNNNNNNNNNNNNNNNNNNNNNNNNNNNNNNNNNNNNNNNNNNNNNNNNNNNNNNNNNNNNNNNNNNNNNNNNNNNNNNNNNNTTTGCGTGTAGACGATGAACACTTGAAGATATTTGAGAATCGTGCAAGACAGATNNNNNNNNNNNNNNNNNNNNNNNNNNNNNNNNNNNNNNNNNNNNNNNNNNNNNNNNNNNNNNNNNNNNNNNNNNNNNNNNNNNNNNNNNNNNNNNNNNNNNAGGTTCAACTACGTTCACTAAGATTGTGAACAAGTGGAATACGGCTCT
>8_CL152Contig1
ATATAACAAATTCAATATATTTCGAGGTCTACAAATTAGTTAATTTGTCAGCTTCTTAAAATATGTAACTCGCCACTTTTGGGTTTCTCCAGTGCATCAGTTGCCCATAATTGTCTCTTGTACTTGTCTCTACCAGTAAAGCTTCTAACTGGATCCTTATACTTGACAGAGGTGGCAAAAGTTCCAAGAGCACGATTGCCTTCTCGTAGTTGAAGAATGTCACAAACAAGTTGCCTGGCAGTGGATTCAACCAAGGGGCTGCTTTTGCACTCGAACTCGTTGCAAAGTTCGCCAAAATCCATTCCATCGACGATTTTATCAGCTTCTGATCTGTTATCTGA
>9_CL185Contig1
GTGATCAGAGATGCGCTTCTCAGCTTTTAAGGAGGAACTCACGAGAGATTCTGACAACNNNNNNNNNNNNNNNNNNNNNNNNNNNNNNNNNNNNNNNNNNNNNNNNNNNNNNNNNNNNNNNNNNNNNNNNNNNNNNNNNNNNNNNNNNNNNACTTTCAACTTATCGACCTTTTGAGCATGAATTTCATCCGTATCCCCATACTTAATAGCTTTCTTTTTCAGCAGTAGCCCTTCTATTCTGGAACAAATTCTGATATGTGCAAGTGCCTCTTTCAGCTCCTCTATTGATGGTGCGGTTTTCTCTTTGATGTTGGTTTCATGACCATCACCATCGCCATTATGTGATGCTCTTAACTCATCAAGTTGTTTCTTCAATGTGGAAACTTCAGAATCGATTCTTTGGATATCAGCATTCNNNNNNNNNNNNNNNNNNNNNNNNNNNNNNNNNNNNNNNNNNNNNNNNNNNNNNNNNNNNNNNNNNNNNNNNNNNNNNNNNNNNNNNNNNNNNNNNNNNNNNNNNNNNTTCACCAATACTTCGTCTTGGTAACTGGAAAAAGCTTTTGCGAGATCCTGAATGCTGCTCACTATTGCGNNNNNNNNNNNNNNNNNNNNNNNNNNNNNNNNNNNNNNNNNNNNNNNNNNNNNNNNNNNNNNNNNNNNNNNNNNNNNNNNNNNNNNNNNNNNNNNNNNNNNNNNNNNNNNNNNNNNNNNNGGAGCAGGGAAACTTCATCTTCGCTTGGGGCTTCAAGGATCATACAAATGGATATTCCCTCCAAAGCTTGACTGTAAAGAAAGACGTCACGGAAAGTCATCGGGTCGCCCNNNNNNNNNNNNNNNNNNNNNNNNNNNNNNNNNNNNNNNNNNNNNNNNNNNNNNNNNNNNNNNNNNNNNNNNNNNNNNNNNNNNNNNNNNNNNNNNNATCTGAGTCATAGAACAACACCAATGATTGCCTTCGTGGGCTCTTCCTTGTCTCATCATAAGTTTCCTTGTCTTCAGATGAAATTCCAGGGGATTTTTCACATTCTCTCAG
>10_CL192Contig1
GTCGGAAACTCAATCAAATTCACAGACAAAGGACACGTATTCGTGACGGTTCATCTCGTTGAAGAAGTTGCTGAATCAATGGAAGTAGAAATAGACCCGAAAAACACTTTGAGTGGATTACCAGTAGTCGATAGAAGAAAAAGCTGGGCAGGGTTTNNNNNNNNNNNNNNNNNNNNNNNNNNNNNNNNNNNNNNNNNNNNNNNNNNNNNNNNNNNNNNNNNNNNNNNNNNNNNNNNNNNNNNNNNNNNNNNAGAACATTCAACCAAGAATCTTCCACCTCTTCTTCAATACCATCCTTAAATGACCAAATAAACATAATTGTATCCGTTGAGGACACGGGNNNNNNNNNNNNNNNNNNNNNNNNNNNNNNNNNNNNNNNNNNNNNNNNNNNNNNNNNNNNNNNNNNNNNNNNNNNTCATGGGATCCCTCTAGAGGCTCAATCACGTGTATTCAACCCGTTTATGCAAGTGGGCCCCTCCATCACCCGTACGCATGGAGGCACAGGAATCGGTCTAAGTATTAGCAAGTGTTTGGTCCACCTCATGAAAGGAGAAATCGGGTTGGCTAGCTCGCCACATGTCGGCTCCACGTTCACTTTCACCGCCGTTTTCACTAGTGGCGGAGAAATCAATCATCAAATCAACTCCGTTTCCGAATTCGAAGGAATGAGAGCTCTTCTCGTGGACACCAATCCCGTTCGCGCTAGGGTTTCCAAATATCACATTGAGCGAATTGGGATCCGTGTCGACGTAATTTCCGGTTTAATTCAAGAATTCTCGAGCTCACGCTCAAGAAACACGTCTTTAAATATGGTTTTCGTGGAAGAGGAAGNNNNNNNNNNNNNNNNNNNNNNNNNNNNNNNNNNNNNNNNNNNNNNNNNNNNNNNNNNNNNNNNNNNNNNNNNNNNNNNNNNNNNNNNNNNNNNNNNNNNNNNNNNNNNNNNATGACAATTTAAGGAAAATATTCTCGAAGGTTTCTCCAAAATTGTTGATTTTATCGAATTCNNNNNNNNNNNNNNNNNNNNNNNNNNNNNNNNNNNNNNNNNNNNNNNNNNNNNNNNNNNNNNNNNNNNNNNNNNNNNNNNNNNNNNNNNNNNNNNNNNATTCTACACGAACGTGTTCCTCCACATCTGGTGTTCCTACACCTATTGTCATTACAAAGCCGTTAAGAGCGAGTATGCTNNNNNNNNNNNNNNNNNNNNNNNNNNNNNNNNNNNNNNNNNNNNNNNNNNNNNNNNNNNNNNNNNNNNNNNNNNNNNNNNNNNNNNNNNNNNNNTAGCTTACAACGAGCCATGGGCGTTGGGAACCGAGTAAATATTCGAAACGGAGAGCTTCGTGCATTGTCGTCTCTNNNNNNNNNNNNNNNNNNNNNNNNNNNNNNNNNNNNNNNNNNNNNNNNNNNNNNNNNNNNNNNNNNNNNNNNNNNNNNNNNNNNNNNNNNNNNNNNNNNNNNNNNNNNNNNNNNNNNNNNCGGTTAACCTAAGAGTGGCTGCTGGTGCGCTTAAGAAGTATGGTGCTGATGTGGTACATGCAGAGAGAGGGAAAGATGCAATATTGTTGCTAACGCCTCCCCATTCTTTCGATGCTTGTTTCATGGATANNNNNNNNNNNNNNNNNNNNNNNNNNNNNNNNNNNNNNNNNNNNNNNNNNNNNNNNNNNNNNNNNNNNNNNNNNNNNNNNNNNNNNNNNNNNNNNNGGAAATGGACGGGTTTGAAGCTACGAGGAGAATTCGGGACATTGAACTTACCACTAACAATGGGATCCAACTCGGAGAACTCTCTTTAGAGACGTATCGAAACGTCTCAAACTGGCATGTGCCTATTCTTGCCATGACAGCTGACGTCATTCAAGCTACAAATGAAGAATGCGTAAAATGTGGAATGGACGGTTATGTTTCAAAACCGTTTGAAGCTGAACAACTTTACCGAGAAGTGTCACGATTCTTTCAATCAGATGAGAACCCTTAGAAAAAACTTCCAGTTGACCATGCTCATTATTGTTGCAAGCAGAAGACCTGTTCTTTTAGACACCATGGAGTCTTCTGAATTGGTTTGTG
>11_CL217Contig1
AGAACTTGAAGATCATTTCTCTATGGAAGGAAAGGTCAAATCAGNNNNNNNNNNNNNNNNNNNNNNNNNNNNNNNNNNNNNNNNNNNNNNNNNNNNNNNNNNNNNNNNNNNNNNNNNNNNNNNNNNNNNNNNNNNNNNNNNNNNNNNNNNNNNNNNNNNNNNNNNNNNTCTAGAGGATTTGCATTTGTAACGATGGACTCACTTGAGGATTCTGATCGCTGTATCAAACACCTTGATCAATCAGTTNNNNNNNNNNNNNNNNNNNNNNNNNNNNNNNNNNNNNNNNNNNNNNNNNNNNNNNNNNNNNNNNNNNNNNNNNNNNNNNNAGGCCGCTACATAACTGTGGAGAAGAAATTGCTTCAGCTATCTTGGCAGAAATCAAAGATGATCAATGTCCAACCATTGCAACAAGCTAAAACAGCTTTACACTANNNNNNNNNNNNNNNNNNNNNNNNNNNNNNNNNNNNNNNNNNNNNNNNNNNNNNNNNNNNNNNNNNNNNNNNNNNNNNNGCATCTGATCAACTAAATAGCATCTATATTGACCCAACAACTATACAACCTCAGCAAATACTGTCAACTATCAACTAATCAAGGGTCTTTGTCATCATTTAATCAGGCTTTTATGTCTCGGAGGAAACGTGCAAGGACTCC
>12_CL317Contig1
AACGTCAAGAAATGCCAATATGCCGTCCGTGGAGAACTGTATCTTCGAGCTTCTGAACTTCAGAAGGAAGGGAAAAAGATCATCTTTACCAATGTGGGCAATCCGCATGCCCTAGGACAAAAACCTCTGACTTTTCCTCGTCAGGTAGTTGCTCTTTGCCAAGCTCCATCCCTGTTGGATGATCCTAATGTGGGACTTGTGTTTCCTGCTGATGCCATTGCAAGAGCTAAACACTATCTTACACTCACTTCAGGGGGTCTAGGTGCTTACAGCGATTCACGTGGACTTCCTGGAATAAGGAAAGAAGTAGCANNNNNNNNNNNNNNNNNNNNNNNNNNNNNNNNNNNNNNNNNNNNNNNNNNNNNNNNNNNNNNNNNNNNNNNNNNNNNNNNNNNNNNNNNNNNNNNNNNNNNNNNNNNNNNNNNNNNNNNNNNNNNNNNNNNNNNNNNNNGCCAGTAAAGGAGTTATGCAGATTTTACAAGCCATTATTCNNNNNNNNNNNNNNNNNNNNNNNNNNNNNNNNNNNNNNNNNNNNNNNNNNNNNNNNNNNNNNNNNNNNNNNNNNNNNNNNNNNNNNNNNNNNNNNNNNNNNNNNNNNNNNNNNNNNNNNNNNNNTCCCTGTTCCGCAATATCCACTGTATTCGGCAACAATATCCTTACTTGGAGGTTCTCTTGTTCCGTATTATCTTGAAGAGACTGCAAATTGGGGGCTGGATGTTGTTAATCTTCGTCAATCAGTTGCTAAGGCCCGCTCTCAAGGAATAACCNNNNNNNNNNNNNNNNNNNNNNNNNNNNNNNNNNNNNNNNNNNNNNNNNNNNNNNNNNNNNNNNNNNNNNNNNNNNNNNNNNNNNNNNNNNNNNNATTATAAATCCTGGAAACCCTACAGGACAATGCCTTAGCATAGCAAACCTTAAAGA
>13_CL353Contig1
TGTATGGATCTAGCCGATCGCTACCTCAATAGTGAATGCGTCAAGCGTATGCTACAAGCCGATCAAGTTGCATTAGCAGAAAAGACAGCCGTTTTATTCACAAAAGATGGAGAACAGCACAACAGTCTTCACGATATGCAATGCATGTGGTATGAATTGGCTTCTGGGGATAGTTATCTATGGCAAGGTGATATAGGACGGGCATTGAAGAAATTTTTGGCTGTGGAAAAGCATTATGCAGACATCACAGAGGACCAGTTTGACTTCCACTCCTACTGCTTAAGAAAGATGATGCTTCGAACTTACATAGATATGCTGAAATTTCAAGACCGCCTNNNNNNNNNNNNNNNNNNNNNNNNNNNNNNNNNNNNNNNNNNNNNNNNNNNNNNNNNNNNNNNNNNNNNNNNNNNNNNNNNNNNNNNNNNNNNNNNNNNNNNNNNNCCGCAAAGCTGCTTCTGGGGCTATTAAATGCTACTTGAAGCTGTATGATTCTCCTACNNNNNNNNNNNNNNNNNNNNNNNNNNNNNNNNNNNNNNNNNNNNNNNNNNNNNNNNNNNNNNNNNNNNNNNNNNNNNNNNNNNNNNNNNNNNNNNNNNNNNNNNNNNNNNNNNNNNNNNNNNNNNNNNNNCTGAGGCAAAAACAGAGGAAAGCGGAAGCCCGAGCTAAAAAAGAAGCAGAAGTTAAGGAGGAATCCAAT
>14_CL382Contig1
GTTCAGGTGCCACTTCAATATAAAAAACAAAAACCACAAAGCAAAATCGGAAAATACAACATTAATATGAAATTTGACTGCTTTAAGTACACCAAAGATTACTTTCTTTTGGGGAAAAGTATCATTGGGACCCTTAGTAGTCTACAATGATTCTTGTGAACGTNNNNNNNNNNNNNNNNNNNNNNNNNNNNNNNNNNNNNNNNNNNNNNNNNNNNNNNNNNNNNNNNNNNNNNNNNNNNNNNNNNNNNNNNNNNNNNACATCGACTGACTTTCTTCTTAAACTCATCCCTCTGTTCTCTCCANNNNNNNNNNNNNNNNNNNNNNNNNNNNNNNNNNNNNNNNNNNNNNNNNNNNNNNNNNNNNNNNNNNNNNNNNNNNNNNNNNNNNNNNNNNNNNNNNNNNNNNNNNNNNNNNNNNNNNNAGACTCGTCATTTGGGCTTGAAAGCATTGATATGATGCTAAGAACAATACTCTCCACCGTGTGGACAGGTGACCAGCGCTCACTAGCTAACTCATAGCCATTTGGATCATCTCCAGGTGGATGAAGGATTGAAATGCAAACTTTCCCATCAGAATATACATTAGGATGCCACACATCTGAGGTAAATCTTACTGTGGGAGGACTGTTTGGGTAATTTTGGGGAAAGCTCATGATAGCGTTGAANNNNNNNNNNNNNNNNNNNNNNNNNNNNNNNNNNNNNNNNNNNNNNNNNNNNNNNNNNNNNNNNNNNNNNNNNNNNNNNNNNNNNNNNNNNNNNNNNNNNNNNNNNNNNNNNNTGGTGGCCCAATTATGGTAACGCTCCATTCAAATAAGTTACTTTCATCCAATAAACCTGCCGAAAATCCATCGACAGGGTGCTTGCACAGATCTTTNNNNNNNNNNNNNNNNNNNNNNNNNNNNNNNNNNNNNNNNNNNNNNNNNNNNNNNNNNNNNNNNNNNNNNNNNNNNNNNNTTGTTTCTGAAGAAGAAGGCTAGCTTGAGAGGATGAAGCCATGTGAACACGAGAAACTTTGAGATTTTGGAAAAGGTTTATGGGAAGGGGCAACAAAAGAATGGAGACTATACACGATTTATATATGTATTGC
>15_CL398Contig1
CCAGAACAGAATCTATCTGATGAAACACGATCATTCAATTAAAGTCTGCACAAATCATCATCATCCATGACCTTAATCAAAATATCACTCGCATAAAAAGCCAAATAAACTTAGGTTTAGGTAAACAACTGAAAGATGATAAGTTAGGTAGGTTTCCGCATGTTACNNNNNNNNNNNNNNNNNNNNNNNNNNNNNNNNNNNNNNNNNNNNNNNNNNNNNNNNNNNNNNNNNNNNNNNNNNNNNNNNNNNNNNGACCTCGTCCACAAGTAGCAGCTGAGAGGCAATAACAGGACCAGAGTTTATGATTTGACGTTTTACAGAGTAATTGTCAAAAATACCCTCCATTTGNNNNNNNNNNNNNNNNNNNNNNNNNNNNNNNNNNNNNNNNNNNNNNNNNNNNNNNNNNNNNNNNNNNNNNNNNNNNNNNNNNNGTCAATAGGCTCTCCAGTGTGTTGGTTCAGCCCAACCACATTTCCTTTGTCNNNNNNNNNNNNNNNNNNNNNNNNNNNNNNNNNNNNNNNNNNNNNNNNNNNNNNNNNNNNNNNNNNNNNNNNNNNNNNNNNNNNNNNNNNNNNNNNNNNNNNNNNNNNNNNNNNNNNNATGCTCTCCCGTGAGTTCAATAATCACATCCTGAGTATCAAGGCCAGNNNNNNNNNNNNNNNNNNNNNNNNNNNNNNNNNNNNNNNNNNNNNNNNNNNNNNNNNNNNNNNNNNNNNNNNNNNNNNNNNNNNNNNNNNNNNNNNNNNNNNNNNNNNNNNNTGTCTTTGGGATAACAAGGAGTGCATTGGCAAAAGCNNNNNNNNNNNNNNNNNNNNNNNNNNNNNNNNNNNNNNNNNNNNNNNNNNNNNNNNNNNNNNNNNNNNNNNNNNNNNNNNNNNNNNNNNNNNNNNNNNNNNNNNNNNNNNNNNNNNNNNNNNNNCACAGTTTTCTTCACTTCATTGATAAGGTATTGTCTNNNNNNNNNNNNNNNNNNNNNNNNNNNNNNNNNNNNNNNNNNNNNNNNNNNNNNNNNNNNNNNNNNNNNNNNNNNNNNNNNNNNNNNNNNNNNNNNNNNNNNNNNNNNNNNNNAGCTGCCACCTCAAACGCCCCTGCACCCAGTATAACAGCTTCATCTTCNNNNNNNNNNNNNNNNNNNNNNNNNNNNNNNNNNNNNNNNNNNNNNNNNNNNNNNNNNNNNNNNNNNNNNNNNNNNNNNNNNNNNNNNNNNNNNNNNNNNNNNNNNGGTGTTTTTCACACCCCTCAAACCATCGCGAACAGCATCCTTAATCTGAGCNNNNNNNNNNNNNNNNNNNNNNNNNNNNNNNNNNNNNNNNNNNNNNNNNNNNNNNNNNNNNNNNNNNNNNNNNNNNNNNNNNNNNNNNNNNNNNNNNNNNNNNNNNNNNNNNNNNNNNAATTAGAATGGTACAAGAGGAGGGATTTTTTACATTTTCCACAAATGTATACTTCTCTTCTCCAAGCACATGGTCGTACACCAATCCGGCCCAACCAAGGCAGTCAGGGGTTAGGTCATCCACTGAATTGACGGCTTCTCCACCACAAGCCAAAACCAACCTCTCCATATTTCTCCTCTTTGCNNNNNNNNNNNNNNNNNNNNNNNNNNNNNNNNNNNNNNNNNNNNNNNNNNNNNNNNNNNNNNNNNNNNNNNNNNNNNNNNNNNNNNNNNNNNNCATTATTCCTTCACGAGCAAGGATATCCAAAGATGGAGGATCAATTCCCTTTTGATTGATGATGACGAAATTGGAATCATTCCCAGCACAAACCTTGTTTTTCAGATCGATGATTTTCTGAACTCTTTCATCGACAGATCGCCTTTCTGCTGCAACCATTGCTTCTCTCTGTTCGGCGTTTGAGTAAAAAAATCCTGCATTTATTTCACTCTTTTCATACTCAAGTGATACGTTACAAGTCAAGATGTGGCAATTCTCTGCACGGCGTTTCATATCTGGATGCCTTGANNNNNNNNNNNNNNNNNNNNNNNNNNNNNNNNNNNNNNNNNNNNNNNNNNNNNNNNNNNNNNNNNNNNNNNNNNNNNNNNNNNNNNNNNNNNNNNNNNNNNNNNNNNAGACGAGTGTCGACATCAAACTTGTGGCGCATATGCATTATCTCGACCATAAAAAGATCGATGGGCTCTTCGGGCTTACGAATGCAGAGCACAGCATTTACAACAATGTCCGTTAGCTGATCTGCTAATGCCTCGTATAGCTTTGTCCTTAATGTTGTTCTTGCCACCATCTTCAGAATCTCTTTATCAGGTTCATCACCCATCACTGCAACAGTTTTGAATTTCTCAAGAAATTCAAGTGTTGCTCTTTTAGCAATTTCAAAACCATCAACAAGTACACGTGGATGAGCTCCTTCATCAATGTAGCGCTCGGCTTGTTTCATCAGCTCACCAATAAAGAGAACAGTAGAAGTAGTACCATCTCCACTTGTATCATCTTGAGCAACAGCAGTCCTAGCAATCATTATGGCTGTAGGGTTATGAATTTGCATCTCTTTCAAAAGCGTGTTGCCATCCTTGGTGAGNNNNNNNNNNNNNNNNNNNNNNNNNNNNNNNNNNNNNNNNNNNNNNNNNNNNNNNNNNNNNNNNNNNNNNNNNNNNNNNNNNNNNNNNNNNNNNNNGCCAACAAGCATTTTAATGGTCCCCTTAGGTCCAAGATTGCTCTTAAGCACATCATGTAGTCCCTTTGCGGCATTGATGTTCATNNNNNNNNNNNNNNNNNNNNNNNNNNNNNNNNNNNNNNNNNNNNNNNNNNNNNNNNNNNNNNNNNNNNNNNNNNNNNNNNNTGCGTTTGACTTGTTCAGCACCTCAGCATTCTGATTCAACATCCTCACCGCCATCTTTAAGGAATACTCCTGATCTCTACGAATCCAACACACACGAGTAACTACACAGTCAAACTGACGGAGAGAAAGAAGAGTAATACAGTGGAATACGAAAGCGAGATCGGGTTTATTGAGGGGCGAG
>16_CL425Contig1
ACGCTCTTTGGATTTTCTTGACACCTCTTGGACAGTTCTTTAGTGAAGTGTGGCAGTTGAAGGAGCATGGAATCCCGCTCCCACATTCCTTGTGTTACCATTTGNNNNNNNNNNNNNNNNNNNNNNNNNNNNNNNNNNNNNNNNNNNNNNNNNNNNNNNNNNNNNNNNNNNNNNNNNNNNNNNNNNNNNNNACTTACTTCCATAGCAAGAAGAGCCAAGTTAAGCCATCCATTACTAGAAATAACATCAACCATTGCTTGNNNNNNNNNNNNNNNNNNNNNNNNNNNNNNNNNNNNNNNNNNNNNNNNNNNNNNNNNNNNNNNNNNNNNNNNNNNNNNNNNNNNNNNNNNNNNNNNNNNNNNATTAATGAGCACTTCTTGTTGATCCGAAGCCAGATTTCCACCAATGACCTGCCTTGAGAAGTGAGCCTGTANNNNNNNNNNNNNNNNNNNNNNNNNNNNNNNNNNNNNNNNNNNNNNNNNNNNNNNNNNNNNNNNNNNNNNNNNNNNNNNNNNNNNNNNNNNNNNNNNNNNNNNNNNNNNNNNNNNNNNNNNGTAAAGCATTTGCCTTCACATGTGGATCTGTGTAGTTAGGGCTCTCAAGGGAGAATCGTTGATGATAAGTCAACTTCCTTATCAGCTCATCCNNNNNNNNNNNNNNNNNNNNNNNNNNNNNNNNNATTAGGGCTCTCAAAGGAGAAGCGCAGATGATGAATTAACTTTCTTATCAGTTCATCCTCACCGGGTCTTATTGGAAGCAGTTCGTACTCAGAAGCCGAAGCCAAAATTTCTAGAAGACCCTTCAACTTCGTTTTAGAAGTGAGAGAGGAACTGAAACGCTCAATTGTCGNNNNNNNNNNNNNNNNNNNNNNNNNNNNNNNNNNNNNNNNNNNNNNNNNNNNNNNNNNNNNNNNNNNNNNNNNNNNNNNNNNNNNNNNACTGATGTAGTAGTACGAAGCAATCATGCCCAGATTCAAAGGCGAGAGCAAATAATCATCCTCAACTGAAACACATTTACTTTCTTCTAAAGCACTGATTGTGGTCTCAACAAGCTCCGACAAATGATCCGATAAATGCCTGTGACTAACACCCTGAAGATTGTAGTAGTTAGGATTTTGGGTTAGCCTTCTGTA
>17_CL429Contig1
CGGCTTCCACTATTTCCATCGGGTGCATATCAGAAGGCCTTCGAAAGTCAACCTTAAACGTCTTTTGCGCNNNNNNNNNNNNNNNNNNNNNNNNNNNNNNNNNNNNNNNNNNNNNNNNNNNNNNNNNNNNNNNNNNNNNNNNNNNNNNNNNATTCAAAATAAGCCTCTTAATGTTGACAGGCAGTGGCCAAGAACTGTCGCCAGTTGTCGCGATCTCTGTACCAAGCTGGAATCTGTCAGCTTCGAGTTTCTGAACTTCCGCATCAAAAACACTACGAATTTCGCGAATCGTTTTTAAATCTTCCACAGCTTCGGACAACATGTAATTAGGATTCCAGTTCGGATTATCAATCTCGTATCTGTACATGTTGTTGAAATCNNNNNNNNNNNNNNNNNNNNNNNNNNNNNNNNNNNNNNNNNNNNNNNNNNNNNNNNNNNNNNNNNNNNNNNNNNNNTGCTTTCTTAATCTTCAACGACTCAAGTGGCTGCGATTCGATCCAAACAGAATCCATACCGTCTTCGCCATACAGAAACTGAATCACGTCACCTAATGANNNNNNNNNNNNNNNNNNNNNNNNNNNNNNNNNNNNNNNNNNNNNNNNNNNNNNNNNNNNNNNNNNNNNNNNNNNNNNNNNNNNNNNNNNNNNNNNNNNNNGTCGTATTTTACCATAATGTCCTCCATGGCCTTCACCAAACGCCTCTGAATGTACCCAGTNNNNNNNNNNNNNNNNNNNNNNNNNNNNNNNNNNNNNNNNNNNNNNNNNNNNNNNNNNNNNNNNNNNNNNNNNNNNNNNNNNNNNNNNNNNNNNNNNNNNNNNNNNNNNNGGAAGTTTTCACAGCCGTGTCTATCAGACCTTCCCTACCACCCATAGCGTGGAAAAAGAACTCTTGAGGCGTCAAACCNNNNNNNNNNNNNNNNNNNNNNNNNNNNNNNNNNNNNNNNNNNNNNNNNNNNNNNNNNNNNNNNNNNNNNNNNNNNNNNCCTTAGATAAGAGTTCTCGACGAACCCACGACTCTCAGGGCCTAAATCATCTTTTGTGAAGTGAGGTAGTGTACGGTCAATGAATCCAAACGGGATTCGCTTGCCTTCAACGTTTTGCTGTCCAACACAAGCAGTCATCTGAGATATGTTGATGAAACTACCCTTTGATCCTGCAGTAACCATGGCTTTAAGGTTGTTACTTTCTGATAAACTCTTCTGTGCACTGCTTCCAGCATCATCACGGGCCTTGTTCAACACCTGATTGACTCTGTT
>18_CL464Contig1
TAGCTGCCTCTTTCAGGGTATAATCGTGTCAAATCTTGATCAACCAATNNNNNNNNNNNNNNNNNNNNNNNNNNNNNNNNNNNNNNNNNNNNNNNNNNNNNNNNNNNNNNNNNNNNNNNNNNNNNNNNNNNNNNNNNNNNNNNNNNNNNNNNNNNNNNNNNNNNNNNNNNNNNNNNNNNNNNNNTGCTATCTGGATCTTGTGACAGTGGATTATCCATGACAGGATCAGGAGAGGAACTTCCATCTTTTGGCACATGTGGATCAACAAGAACCCGTCTCCTCAAAGCAGCGTACCTTCTACGCGAGTTTGCGGTAACCCGGCGAAGATCATC
>19_CL486Contig1
GATCCACCTGCCCACGTCGCCGTCAGATTTACTGACTCGAATCTGCAGANNNNNNNNNNNNNNNNNNNNNNNNNNNNNNNNNNNNNNNNNNNNNNNNNNNNNNNNNNNNNNNNNNNNNNNNNNNNNNNNNNNNNNNNNNNNNNNATTTCCACCTTCGGGTGTTCAAGGGAAGATCTCTGGTGCATCACGCCCCCCTCGTGACGCCGATGATTCATTCTCCAAACCTGCATCCGATTCTGATGAGCCTCAACAAGGTGGTTGGTTTCGAACTTTNNNNNNNNNNNNNNNNNNNNNNNNNNNNNNNNNNNNNNNNNNNNNNNNNNNNNNNNNNNNNNNNNNNNNNNNNNNNNNNNNNNNNNNNNNNNGGTTGCAGCATACAGGCCCTATTTTGATGTNNNNNNNNNNNNNNNNNNNNNNNNNNNNNNNNNNNNNNNNNNNNNNNNNNNNNNNNNNNNNNNNNNNNNNNNNNNNNNNNNNNNNNNNNNNNNNNNNNNNNNNNNNNNNNNNNNNNNNNNNCAACACTTCTGATGTTTTAGAAAGGATAAAAGATTCCCTGTTCCCATTTAGAGGAAGTTTCACTGAGAAGACTGCNNNNNNNNNNNNNNNNNNNNNNNNNNNNNNNNNNNNNNNNNNNNNNNNNNNNNNNNNNNNNNNNNNNNNNNNNNNNNNNNNNNNNNNNNNNNNNNNNNAAACAACCCAGATCTGTATGGGCCATTCTGGATCTGCACTACATTAATATTTGTGGCGGCTGCGATTGGTACATTTGTTACGTATTTAGAACACAAACTTCATAAAAAGGAATGGGACTATGACATCAATATGGTGACCTGGTCTGCTGGTCTGTTCTATGGCTATGTCGCTGTAGTGCCTCTTGC
>20_CL578Contig1
TCGAAACGCTAACTTCGTTGTTGAAAGATGAAGTTGGATGTGAACGCTCTGAGGTATCTCTCCAAAGAGGACTTTAGGGTTCTCACAGCCGTCGAGATGGGAATGCGAATGCGAAAGCGAAATCATGAAATTGTGCGGGCGGAGAAGATTGGAC
>21_CL582Contig1
AAACACACTTGTGTTTGTCTACCTCAATTGAAGAAAATTCCTCCACGGAGCTCTGATCTCACGGCCCTTCCGAAAATGTCTAACAGGCACACAATCATTCTCATGCAAGCATCTCATAACAGATCTACTCGTACCTTCATGGATTATGATTCGCCAAGTCAGGCAATGGATGGGATTTGTGGACTGTATGAAAGGAAACTCAAGGAACTGAATCCGACCATCAAAAACATCACTTATGACATTTCAGATCTTTACAATTTCATAGATGGGCTGGCTGATCTCAGTGCATTAGTTTATGATCACCCGCGTCAGGCTTACCTACCGTATGATCGACAATGGATCAAGCAGAGGACATTACAACATCTGAAGAAATTAGCCGCCCAGTGAGCTATTCTGTTTNNNNNNNNNNNNNNNNNNNNNNNNNNNNNNNNNNNNNNNNNNNNNNNNNNNNNNNNNNNNNNNNNNNNNNNNNNNNNNNNNNNNNNNNNNNNNNNNNNNNNNNNNNNNNNNNNTTGTAATAGCAATGAATGAAGCTGTGCAAATTGAAGTTGTTACTTTTATCTAATATTTTCTCTATGTGGCGTGTAATCAAAAATGCTATTGCAGTATTGCGATATTGATGCATATGTGAATTTGTTGTAGGGAGGGTTATGAATGTTGCTCCTTTTGAGAGCCTGTAAACAACTGTATGGCTAAAACTTTGGTTTTGCTTCCTGTCTGTAATTT
>22_CL590Contig1
AGACTTCCCAAGAAAGAGGCAGAGCNNNNNNNNNNNNNNNNNNNNNNNNNNNNNNNNNNNNNNNNNNNNNNNNNNNNNNNNNNNNNNNNNNNNNNNNNNNNNNNNNNNNNNNNNNNNNNNNNNNNNNNNNNNNNNNNNNNNNNAGGACAATGAAAGGAAGCTGTTCCTAACACCCTTAGTTACTGTCCTAGAAGATCCACAATCAGGAGAGGACATTGATCTCGCTGTTACCAGAACACTGTCTCCTCTAAAAAGAAAAACTTTTTTCACTTCATCAACAACACAAAGCAGCAAAGAAAGTTCCTCTGATTTGCATCTCACAGAAGCACAATCGAACAATAGCATGCAATTGGGACCCACAATCCAATCCACAGACGATATGGATTTAGATGGAATGTCGAGCAGTGAGTTATCGTTTCGCCTTTGCATAACAGATGACAAGGGTTTTGGTTGCAANNNNNNNNNNNNNNNNNNNNNNNNNNNNNNNNNNNNNNNNNNNNNNNNNNNNNNNNNNNNNNNNNNNNNNNNNNNNNNNNNNNNNNNNNNNNNNNNNNNNNNNNNNNNNAAAGAATTTGGGTCCTATGATTATAGCTACCTTAAGGACCTCCCTGAAGTTCAAAAGTCCGGAATTCTTNNNNNNNNNNNNNNNNNNNNNNNNNNNNNNNNNNNNNNNNNNNNNNNNNNNNNNNNNNNNNNNNNNNNNNNNNNNNNNNNNNNNNNNNNNNNNNNNNNNNNNNNNNNNNNNNNNNNNNNNNNNNNNNNATGCGTTTTTGAAAGAGGAGCCTTTAGGCCCTGATGACATGTGGTTTTGTCCACGCTGCAAGGAACATAGANNNNNNNNNNNNNNNNNNNNNNNNNNNNNNNNNNNNNNNNNNNNNNNNNNNNNNNNNNNNNNNNNNNNNNNNNNNNNNNNNNNNNNNNNNNNNNNNNNNNNNCAAGCAAGTAAGAAGTTGGATTTATGGAGGTTGCCTGACGTACTTGTTNNNNNNNNNNNNNNNNNNNNNNNNNNNNNNNNNNNNNNNNNNNNNNNNNNNNNNNNNNNNNNNNNNNNNNNNNNNNNNNNNNNNNNNNNNNNNNNNNCACTTGAAACGGTTCTCGTATAGCAGATGGCTGAAAAACAAACTCGACACATTTGTCAATTTCCCTATCCAAAATCTTGACCTCAGCAAATATGTGAAGTGTAAGGATGCATCTGGTGGTTCACATGTTTACGAACTGTATGCTATTAGTAATCATTATGGTGGCCTAGGAGGTGGANNNNNNNNNNNNNNNNNNNNNNNNNNNNNNNNNNNNNNNNNNNNNNNNNNNNNNNNNNNNNNNNNNNNNNNNNNNNNNNNNNNNNNNNNNNNNNNNNNNNNNNNNNNNNNNNNNNNNTATCATTTTGATGATGCTCATGTGTCACCAGTTAACGAGTCGGATATAAAGACATNNNNNNNNNNNNNNNNNNNNNNNNNNNNNNNNNNNNNNNNNNNNNNNNNNNNNNNNNNNNNNNNNNNNNNNNNNNNNNNNNNNNNNNNNNNNNNNNNNNNNNNNNNNNNNNNNNNNTTTTACCAAAGGGTTAAGACTACTACTACATCAAATGGAATAGTTGGGGAGCCATCTGAAGTTAATGGGGTTTCTTAAAGTCCATTTTGCTGCTCATTTGGTTCTCATNNNNNNNNNNNNNNNNNNNNNNNNNNNNNNNNNNNNNNNNNNNNNNNNNNNNNNNNNNNNNNNNNNNNNNNNNNNNNNNNNNNNNNNNNNNNNNNNNNNNNNNNNNNATTGGCGGAGGAGTGGATGGGATTGGGATGGACGTGGAATTTTTTTTGCTGACNNNNNNNNNNNNNNNNNNNNNNNNNNNNNNNNNNNNNNNNNNNNNNNNNNNNNNNNNNNNNNNNNNNNNNNNNNNNNNNNNNNNNNNTTTTTTTGCTGACGTGGAGTACTCAATATGGTGCTAGGGTTGAATTATGTATTATTTGGATGATAAGTGAAGACTTTGATGGAGAGGAGNNNNNNNNNNNNNNNNNNNNNNNNNNNNNNNNNNNNNNNNNNNNNNNNNNNNNNNNNNNNNNNNNNNNNNNNNNNNNNNNNNNNNNNNNATTTTTTTTCGTGCATTTCTTAGGCTGTCGAAGTTGCCAATTTGCTGTAGAACAATGAAATGGGCTTTTGTTTGGATTCGTTGAACTGTGCAAGAGAGATGGACCGTTTAGAACTATGCATTAGAGATGGACCATTTAGACGTGTTTTGCACTGCCTGCATTTCTATTTGTTTTCTTG
>23_CL611Contig1
CTGCAATGGTACTAAATCACACATACTGGAATTCGTCGGAACAAAGTTCCAAGATACAATCCTGATAAGAATGTGCAACAGAAGAATGCTAGAAAATGCAAATGCAGTGAATTTAAGTGCTGCATAAAAACACTTACATCATAACACGCACTATAACATTAAAAAAAAAATGACAAACCCTGTGGGCTAAACGCTCCCAGCTCTGTAGGGGTAGGGAGAGGGTGGGAGCATAGAATAACCAAATATCATTCTTTNNNNNNNNNNNNNNNNNNNNNNNNNNNNNNNNNNNNNNNNNNNNNNNNNNNNNNNNNNNNNNNNNNNNNNNNNNNNNNNNNNNNNNNNNNNNNNNTCTGTCTTCGGAACACGATCCACATACGCCTGGATAAGTTTGGTAATTTTAGGTTTGGCATTTGAGAGATACAGATCAACTTTATCCTGTGCCTTTGGAACGTGATCAGCCTGAATTGTACTGGTTACTTTGTCAACCACTTTTTTCACAATAGTTTTATGAACTTCCCTACTCATACGACCTTCCTTCCACTTGGGCTTCAAAATCTCTTTAATAAACTCTACAAGGGCATTCTTAAATAAGCGCATTGCTTTTTCATCCTTGTTAACACTGCTCTCTTCAACTTTCTCATCTAGGTTTTCCAAACCTTTATTTTCTTNNNNNNNNNNNNNNNNNNNNNNNNNNNNNNNNNNNNNNNNNNNNNNNNNNNNNNNNNNNNNNNNNNNNNNNNNNNNNNNNNNNNNNNNNNNNNNNACCCTTGCTTTCTTCAACAATCATTTCATTAACCCCAGTAACTTCTTGATTTTCAATTAACTNNNNNNNNNNNNNNNNNNNNNNNNNNNNNNNNNNNNNNNNNNNNNNNNNNNNNNNNNNNNNNNNNNNNNNNNNNNNNNNNNNNNNNNNNNNNNNNNNNNNNNNNNNNNTGCAGATGAGTTTTCCACTTGCATTTGATTATTAGGCTCTATTACCTGTGTTAAATTACGATCACAGTTCTNNNNNNNNNNNNNNNNNNNNNNNNNNNNNNNNNNNNNNNNNNNNNNNNNNNNNNNNNNNNNNNNNNNNNNNNNNNNNNNNNNNNNNNNNCTCTACCATTTCCAATGCGGTTAAAAAGATCAATGGAAAACGTATCTGGGTTTGGTTGAGCATTAACTGTATTGACAAAAGGGAGATTCTCTGAAATAGCAGGGAAAGAAGGCACTATCCCCCTTGAATTTGGAACCTCTATGCCTGGATATGTTTGGGATTGTTCATTCACAACACTCTGAGTCGGGAACATAGTAGTGTTTGTCACTGGAGAAACAGTTTTACCATCAATAGTAAGGTCTGTCGCTTGAACTGATTGCTCGCGAATAAACAAATTCGGAAAAGACTGTGACGGGTTCAGTTCTGGNNNNNNNNNNNNNNNNNNNNNNNNNNNNNNNNNNNNNNNNNNNNNNNNNNNNNNNNNNNNNCGGGTTCAGTTCTGGCATGACTGGATGTTGAACGGTTTTGTTATGGTACTGCACCGGATCTTGCAAATGCGACGGGCCGACGGTGTGACTTTGGGGGCCGTTCAAGTTGGTACCGAATTCGCTTGACGAATTACCAGGAAACATGCCTTCACCATTTAGATTCATATTTTGTCCAGAGAAAAGCATTGGCTGAGTGGTCTCTCTGGACGCCACATCACCAACAGCGCCTGACCCGTATGAATTTACTCGATTAAATTCTGCTATTCTATGATGCTGCTCCTGAACGTATGGTGGAGGAAGAGGTGGAGGTGGCATAGACAATGTTTGGTCTTCCCTCACTGCTTCGTGTTCTTGAATGTTCAAAATTCCATCGCTCAACTGGGAATTTTGTTTCTCCCTGTTTAAGGAATCAAATTTAAATTCTGGTAATTCCCAATCTTTGTTTTCTGTACCATGTCCCCACCCATCACCACCGATCCGATTAGTATTATTATCTTGAATACTGGTCATGGTTGTGACAACACATTCACCCCATCCAGTAGCCTTCACAGCATCAGCAACTTTAGGTGTATCAGCCCAAGTTGGACTGTCCCACNNNNNNNNNNNNNNNNNNNNNNNNNNNNNNNNNNNNNNNNNNNNNNNNNNNNNNNNNNNNNNNNNNNNNNNNNNNNNNNNNNNNNNNNNNNNNNNNNNNNNNNNNNGTCATGTAAATTGGCGTTTCCAGTGAAATCGGGTTTTCTATTTTCCAATGCAGCAGGCTTCGGATCCTCGTGANNNNNNNNNNNNNNNNNNNNNNNNNNNNNNNNNNNNNNNNNNNNNNNNNNNNNNNNNNNNNNNNNNNNNNNNNNNNNNNNNNNNNNNNNNNNNNNNNNNNNGAGAGGACGGGTTTGGCGGATTTGTTTGCTTGCCAATGAGGAACCTCTTTCTCCCTATTTGATGAATTATACGTAGATTCTGGTANNNNNNNNNNNNNNNNNNNNNNNNNNNNNNNNNNNNNNNNNNNNNNNNNNNNNNNNNNNNNNNNNNNNNNNNNNNNNNNNNNNNNNNNNNNNNNNNNNNNNNTTTCGAAACCATGTCCCCACACATCATCACCTTTCCTATAACCATCGCCTTCATTACTGGTCATGTTTGTAATTACACTTTCACCCCATCCAGTAGCTNNNNNNNNNNNNNNNNNNNNNNNNNNNNNNNNNNNNNNNNNNNNNNNNNNNNNNNNNNNNNNNNNNNNNNNNNNNNNNNNNNNNNNNNNNNNNNNNNNNNNNNNNNNNNNNTGGACCATCCCACTCGAGACTCTTGTCATGTGAACTGGCG
>24_CL621Contig1
GAACCTGGCAGCAGTATAATGCCCGGGAAAGTGAACCCTACTCAGTGCGAGGCACTCACAATGGTTTGCGCTCAGGTNNNNNNNNNNNNNNNNNNNNNNNNNNNNNNNNNNNNNNNNNNNNNNNNNNNNNNNNNNNNNNNNNNNNNNNNNNNNNNNNNNNNNNNNNNNNNNNNNNNNNNNNNNNNNNNNNNNNNNNNNNNTGAACTGAATGTGTTTAAGCCAGTCATTGCCAGTAATCTNNNNNNNNNNNNNNNNNNNNNNNNNNNNNNNNNNNNNNNNNNNNNNNNNNNNNNNNNNNNNNNNNNNNNNNNNNNNNNNNNNNNNNNGGTGAGATTACTGGGCGATGCGTCTGCTTCATTTGAAAAGAATTGTGTTAGAGGCATTCAAGCCAACCGAGAAAGAATTTCTAAATTACTACACGAGTCGCTCATGCTTGTCACGTCTTTGAATCCAAAAATTGGCTATGATAATGCTGCNNNNNNNNNNNNNNNNNNNNNNNNNNNNNNNNNNNNNNNNNNNNNNNNNNNNNNNNNNNNNNNNNNNNNNNNNNNNNNNNNNNNNNNNNTCACAAAGAGGGATCTACATTGAAGGAAGCCGCATTGAAACTTGGTGTGCTCACTTCTGAAGAATTTGATCAACTGGTTGTGCCACACAACATGATTGGGCCATCGGATTAAATAAATAGCTTTGTCATATTTGATGTGCTTCATTTTGTTGTGGAAAGTATTATTGGGGTTTAATTCCTTTTTTTCTTTTCAAACTACTGGACAAGATATTCGTGTAGAACATGTTCCTTACATGATTACAATAACGAAAAAGCAATAAAGCAAAGGAAAAGGTTTTCCGT
>25_CL840Contig1
CAGTTGGGCACACAACAAGAAGCAATTTGTTTCTCGTTATTGCTGACGTGTCCATGTATCGGTTCAATTGCTTTGCANNNNNNNNNNNNNNNNNNNNNNNNNNNNNNNNNNNNNNNNNNNNNNNNNNNNNNNNNNNNNNNNNNNNNNNNNNNNNNNNNNNNNNNNNNNNCGTCGTAAGTGTGCCCGTCTTATCAAATGCAATAGTTTGGCACGAAGCAAGCGCATCTAGAACATGCCCTCCCTTAAGCAAGATTCCCTTCTTTGCNNNNNNNNNNNNNNNNNNNNNNNNNNNNNNNNNNNNNNNNNNNNNNNNNNNNNNNNNNNNNNNNNNNNNNNNNNNNNNNNNNNACAAGCACTAATTGCAGTTGCATATGCCAATGGTGCAACAGCCAATGCACATGGTGATGCAGCCACCATAAGCCCCAGTGCCCTGTATATAGATCCTCTGCAAACTGGAGTATTGAACAAAGGCCAT
>26_CL872Contig1
ATTTAACAGCATCTTCAACCATACTGGTCTGTTCGGGATTCAAGGAACCACTGGATCCGATTTTGCACCACACGCCATACAAATTGCTGCTAAAGAACTCATTGCAGTTACCTCTCCAGGAGAAGTTAACAACACACAGCTGGACCGTGCTAAACAATCGACANNNNNNNNNNNNNNNNNNNNNNNNNNNNNNNNNNNNNNNNNNNNNNNNNNNNNNNNNNNNNNNNNNNNNNNNNNNNNNNNNNNNTATTTTGATGAACCTTGAATCCAGAATGGTCGCATCAGAAGACATCGGTAAACAAATTTTGACCTATGGCGA
>27_CL876Contig1
CGTATTCAGAGACTGTTAGTACCTTGAAATTTGCTGAGAGGGTGTCCGGAGTGGAATTGGGTGCTGCACGGAGTAATAAGGAGGGTAGAGGCGTCACAGAACTCATGGAACAGGTATCTTCTCTAAA
>28_CL904Contig1
CGTAAATAATGGGTGATCATCAAAATCGAATTTTGTGGTGTAACGAGTCTATTAACTGCTTTTGCTACATCTCTAAGAGCATCAACATCTAAACCAGAATCAATTTCGTCTAATATACCCAAGTCTGCACCAAGAACCGCAAGCTGCAAAATTTCGTTACGCTTCTTTTCTCCTCCACTGAATCCTTCATTGACATTT
>29_CL1137Contig1
CTTGAAAACCCATCAATGATTCTCTAAATGATTGTTAATTTTCAATATACCATTTCATGAAATCCCATCTTATCTACATAGCTATATATACAAAACCAGCTACAAAAAAGATCACTCAATTTGAACACGGGTCTCTGTCAAACCATAACGAACATCTCCCCGGCATAGTGGGCACACCCCGT
>30_CL1185Contig1
CCATATCCAAGAAAAAGAACTTCCCTCCAGCTACGTTCAGAGGTCTCGGCTGCACTGCGTCTTCTCAAGTCTCTGTCCCTGCTGTAATAAGAACATCCGCGAATTGGGAAGCTAAGAAAGTGAAAAAGAAAAGATTCAAGACCAAAAAAAATAGCGACAACAACTTACAGNNNNNNNNNNNNNNNNNNNNNNNNNNNNNNNNNNNNNNNNNNNNNNNNNNNNNNNNNNNNNNNNNNNNNNNNNNNNNNNNNNNNNNNNNNNNNNNNNNNNNNNNNNNNNNNNNNNNNNNGTTATTACAAGCAATAGCAACCCATTGGTANNNNNNNNNNNNNNNNNNNNNNNNNNNNNNNNNNNNNNNNNNNNNNNNNNNNNNNNNNNNNNNNNNNNNNNNNNNNNNNNNNNNNNNTCTTCGCTTACTTTGGCATTGTCGTCTAGTTGTGTGGGTATGATGTCTAATGATGTTTTGTGTGGCCCTGGAATTGGGCTTTCCACTGACGCCGCGTCGGTTGATTGTGTTGTTTCTAGAAGACCTTCTGCTAGAGGGAAACTTGATGTGCGTTCATGTGCTCCAAGGAGAATGGTGAGCCCTGAAGTTAACCCTTTCTTTGAAGCAGACAGCAATATAGGAACGCAACGCTTTCACGCAGCATCTAGGCATAATCGCCATTNNNNNNNNNNNNNNNNNNNNNNNNNNNNNNNNNNNNNNNNNNNNNNNNNNNNNNNNNNNNNNNNNNNNNNNNNTTAGACATGGATTCCGTGAAGGACTAGCTGAGATTGTTATGTTCCAAAGTGATATGCTAATGGGAGGGAGATTGGATGGCATGGATGGATACAGGAATCTCNNNNNNNNNNNNNNNNNNNNNNNNNNNNNNNNNNNNNNNNNNNNNNNNNNNNNNNNNNNNNNNNNNNNNNNNNNNNNNNNNAGGCTTGACGTTGATAACATGACATACGAAGAACTATTGGAACTTGGTGACAAAATTGGACACGTTAGCACCGGACTAAGAGAGGANNNNNNNNNNNNNNNNNNNNNNNNNNNNNNNNNNNNNNNNNNNNNNNNNNNNNNNNNNNNNNNNNNNNNNNNNNNNNNNNNNNNNNNNNNNGCAATAAATCGCTGTCTGAGAAGATCTAAAATCGCTTCTTCAGGGAATCTTTCGTCACTTTTCGCAACAGAGATGGAGAAGAAATGCAGTATATGCCAGGANNNNNNNNNNNNNNNNNNNNNNNNNNNNNNNNNNNNNNNNNNNNNNNNNNNNNNNNNNNNNNNNNNNNNNNNNNNNNNNNNNNNNNNNNNNNNNNGCGGGGCGGCTCCATAACTGTGGGCATATATATCACATTGATTGCATAAAGCANNNNNNNNNNNNNNNNNNNNNNNNNNNNNNNNNNNNNNNNNNNNNNNNNNNNNNNNNNNNNNNNNNNNNNNNNNNNNNNNNNNNNNNNNNNNNNNNNNNNNNNNNNTGCCCCATTTGTAAAACTGCAGCTCTGCCTCAAAACTAAAACAGTATTATTATTAGTT
>31_CL1194Contig1
AGCAACATTTAAATTAGTTACCTGAGCAACTTGGTTACAAAGAAAGACATGAATCTTCCAAAACTGGGTACACAGTAATCTAAAGAAAGAAGCTTTACGAGTCTCATTTGATATTCTAATAAAATACAACTCGACAACAATCCCCTGCATAAACATAAATAGCCAAACTAAAAAAAAGAAAATAAACACGGGCTGTTTTTCATATTCGAGCAACATAAGAATTGGCTTGNNNNNNNNNNNNNNNNNNNNNNNNNNNNNNNNNNNNNNNNNNNNNNNNNNNNNNNNNNNNNNNNNNNNNNNNNNNNNNNNNNNNNNNNNNNNNNNNNNNNNNNNNNNNNNNNNNNNNNNNTAAGCTTTCGTCTTCTTTGCTATTTGTAAATACTTCACCTGCAGCCTTGAAGGATTATACATAGGTATTGTGAACGTCATACTCACAGGCCCAGCTTCTTTCGTGATATTTCCATGCAACTCATGTGAAAAATTCAACTTTGCACGTAGAGTGAGTTCGGATCCACCAACAATCTTNNNNNNNNNNNNNNNNNNNNNNNNNNNNNNNNNNNNNNNNNNNNNNNNNNNNNNNNNNNNNNNNNNNNNNNNNNNNNNNNNNNNNNNNNNNNNNNNNNNNNNNGACTCCATTCAAGCCTCTTGTTTGATTCTTTGAAATCAGCATTTTGNNNNNNNNNNNNNNNNNNNNNNNNNNNNNNNNNNNNNNNNNNNNNNNNNNNNNNNNNNNNNNNNNNNNNNNNNNNNNNNNNNNNNNNNNNNNNNNNNNNNNNNNNNNNNNNNNNNNNNNNNAATTGACTCTGGTTGTACACGATGGCAATGGCATCTCTACCGAAATTGTGTTAGNNNNNNNNNNNNNNNNNNNNNNNNNNNNNNNNNNNNNNNNNNNNNNNNNNNNNNNNNNNNNNNNNNNNNNNNNNNNNNNNNNNNNNNNNNNNNNNNNNNNNNNNNNNNNNNNNNNNNNNNNGATCTTGAGAATAACTTCAGCTTTTAGAGATCCTGCTTCTTCAATTAAGGTATTAACNNNNNNNNNNNNNNNNNNNNNNNNNNNNNNNNNNNNNNNNNNNNNNNNNNNNNNNNNNNNNNNNNNNNNNNNNNNNNNNNNNNNNNNNNNNNNNNNNNNNNNNNNNNNNNNNNNAAATTCCTGCGTGATGCGATAGTTCATGACAGGAAANNNNNNNNNNNNNNNNNNNNNNNNNNNNNNNNNNNNNNNNNNNNNNNNNNNNNNNNNNNNNNNNNNNNNNNNNNNNNNNNNNNNNNNNNNNNNNNNNNNNNNNNNNNNNNNNNNNNNNNNNNNNGCCATCAGATGGTACCAAGCTCAAAGTTCTGTCAACATCAAAGCTATNNNNNNNNNNNNNNNNNNNNNNNNNNNNNNNNNNNNNNNNNNNNNNNNNNNNNNNNNNNNNNNNNNNNNNNNNNNNNNNNNNNNNNNNNNNNNNNNNNNNNNNNNNNNNNNNNNNNNNNNNNNNNNNNNNNNNNNNTGCCCCAGAAAAACCACTATAACCATAACTTGTGTTTCCATTTCGTCCGATGGATAGATCATCGTTGAGAGCTAA
>32_CL1764Contig1
TGTAAACAAACGGTTGGCTCGTTAGCATATAAGCTAAATGTGGCAGTATTTCCGCACAAAACTACACAGGGCAAGACGTCTGTTGAGACTAGCAAAAGTGCAGTACATAGGAACCCATTGTTACCAAGTGAACTGGATAATTTAAAATAAAAGACAACGATGCGGTCACATTTACAAATCAGAGGTAAATGAACCTTCACTTAGATCATAACTAAGCATTTCACAAGTGGGTCCAATGTCACCTTGACCTTCTGATTGTGTGGCTGCTCGAATCCTTCACAAAGATCATGTCCAGCGTGACTAAAAAGGTGGTCCTGGATCCTCATTTACGAGTGAAGTTGGTTCTATGCATATTTTTAGTTTCATGGATTCATCTTATTCTCTTTCGAATGTAAACCATTTCCAATTGGCATATAACCTCTCTTCATCGTCAAAAGGTAACCCGTCCATGGGAAGGGGTTCCAACTTCTTTGTTGCAGATAAAGTTGAAATTTTCTGCCTGTACTTCTTTGCCATCTCCNNNNNNNNNNNNNNNNNNNNNNNNNNNNNNNNNNNNNNNNNNNNNNNNNNNNNNNNNNNNNNNNNNNNNNNNNNNNNNNNNNNNNNNNNNNNNTCAGCTTCAGAAAATACTTTCTCCTTGTTTGACACAAATAGACCAGGCTCACTTTCAAGCTCCGCAATGCTCAGTNGGAAGGGGTTCCAACGTCTTTGTTGCAGATAAAGTTGATATTTTCTGCCTGTACTTCCTTGCCATCTCTNNNNGATATTTTGTCAGGAAACATGGACTTCACAACCAGGACTTTAACCTCTTCATCAACTGCTAATATGTCANNNNNNNNNNNNNNNNNNNNNNNNNNNNNNNNNNNNNNNNNNNNNNNNNNNNNNNNNNNNNNNNNNNNNNNNNNNNNNNNNNNNNNNNNNNNNNNNNNNNNNNNNNNNNNNNCTCACAGACTTAACTCGCTCTCGCGTTATATTTGAAATATGCAGCAATCCACTCCTATTAGTATCGCCTATCCGTATTTGTGCACCATAGGGATAAATTTTTCTGACTGTTCCTTTAAGAAGTGTCCNNNNNNNNNNNNNNNCTATTAGTATCGCCTATCCGTATCTGTGCACCATATGGATAAATTTTTCTGACAGTTCCTTTAAGAAGTGTCCCCTCTTGAAGGTGCATCATTCCCCAAGCTTCCTTCTCGCTGAGTATCAAGTCATTGGTATCTTCATTTATCCTAGTAATTTGCACATGTATCCTCCGTCCCACACTTTCTTTCAGTTCTGTGAAATTGTTGACTCTATTCATCAATTCAGCTTTTGGAAGGAAAGCCCTCAGCCCCTCAATTCTTGTAAGGAGACCACTATTGTTCCACTCTGTTACTTTAACCTCAATGGGCTCATTCAGTTGCTTGATCTGCCTCACTCGATGCCATGCGATGCGCCTAAAGAGCCTTCTCGCCGATAACAATGGCCTTCCACCAAGAGTCCTCNNNNNNNNNNNNNNNNNNNNNNNNNNNNNNNNNNNNNNNNNNNNNNNNNNNNNNNNNNNNNNNNNNNNNNNNNNNNNNNNNNNNNNNNNNNNNNNNCCAAGAACCTCTGCAAATAGAACAGTTCCAAGCTCCACTACAGTCTTTCCCACCATTTTTTCCTCACTNNNNNNNNNNNNNNNNNNNNNNNNNNNNNNNNNNNNNNNNNNNNNNNNNNNNNNNNNNNNNNNNNNNNNNNNNNNNNNNNNNNNNNNNNNNNNNNNNNNNNNNNNNNNNNNNNNNNNNNTGCCTCATCATTCCTCAGAATCCCCACTTTCCCTCTCACAACAAACTCCTCAGCGTCCTTACCCAAATCACATGATAGATAGCCCATCTCCTTNNNNNNNNNNNNNNNNNNNNNNNNNNNNNNNNNNNNNNNNNNNNNNNNNNNNNNNNNNNNNNNNNNNNNNNNNNNNNNNNNNNNNNNNNNNNNNNNNNNNNNNNNNNNNNNNCAACACTTCTTTAGTCAGCATTATCCCCAACATATCCGCACCCACATTTATATCAAGCCTANNNNNNNNNNNNNNNNNNNNNNNNNNNNNNNNNNNNNNNNNNNNNNNNNNNNNNNNNNNNNNNNNNNNNNNNNNNNNNNNNNNNNNNNNNNNNNNNNNNNNNNNNNNNNNNNNNNNNNNNNNNNNNNCCAACCACTAATTCACCCGATTTAGGTTCGTAATACTCCACACTCACNNNNNNNNNNNNNNNNNNNNNNNNNNNNNNNNNNNNNNNNNNNNNNNNNNNNNNNNNNNNNNNNNNNNNNNNNNNNNNNNNNNNNNNNNNNNNNNNNNNNNNNNNNNNNNNNNNNNNCATTGAACTCTCGTTTTCGTTGTTATCTGTGTCGTTTTCCTCTTCCAATGGCTT
>33_CL1873Contig1
GTACCGGATAGAAAGGGAGAGACATTAGAGAGGGAGAGAAACAAGTGCGGGTGTTTCGGGTTTTTGAATCGAGTACAAGTGTTTATTGAATTGAGGATGACGGATGTGNNNNNNNNNNNNNNNNNNNNNNNNNNNNNNNNNNNNNNNNNNNNNNNNNNNNNNNNNNNNNNNNNNNNNNNNNNNNNNNNNNNATCCTCCATGTATACGACGTGACCAATAGCGGTAACGAGAAAACGAACAACACGATATTGCAGATCAACAAGATCTTTAAAGACGGANNNNNNNNNNNNNNNNNNNNNNNNNNNNNNNNNNNNNNNNNNNNNNNNNNNNNNNNNNNNNNNNNNNNNNNNNNNNNNNNNNNNNNNNNACAGCGCCGTTCAGGTTTATGGAGGAGATGAAGAATGGTCATTTGGGTTTTGCGAACAGGGTAGNNNNNNNNNNNNNNNNNNNNNNNNNNNNNNNNNNNNNNNNNNNNNNNNNNNNNNNNNNNNNNNNNNNNNNNNNNNNNNNNNNNNTGGAGTATTTAGTTGTCCACCAACAAAGAACCCAATGTATACATTTCGTGAAAGCATTGTACTTGGAAAAACATCTTTCTCTATCTTCAAGGTCAATCAAATCCTGAGGGAACTAAGTAGAGAGTGGCCTGGAGACTCATATGATCTGCTGTCCAAAAATTGCAATCATTTCTGTGATGATTTTTGTGAAAAATTGGGTGTGCCAAAGCTTCCCGGTTGGGTAAACAGGTTTGCGAATGCTGGTGATGCTGCTGCAGAAATAGCTGGAAACACAGCTTATCGATTTAGGCAAGCAAAAACAGAGATTGTAACTGCCAGCAGAGTGGCGTACCGTTTTTTAGCAGGGGTTGCTTCCAATAATAACAATACGCCAGCTGGCAACTCAACGACTCCTCCAAGGTTCCAAGCTACCAGCAGCTGGTTAAAGAACCTTGTTTCGCCTGGCGCTAAACCACCACCATCAGAACTAGAGAGCAGTCGAGATGCAGAGCTGCTGACTCAGCACCACCACTGCCAAACTCAAGATGCAGACGAAACACCTCCTCCAAGGNNNNNNNNNNNNNNNNNNNNNNNNNNNNNNNNNNNNNNNNNNNNNNNNNNNNNNNNNNNNNNNNNNNNNNNNNNNNNNNNNNNNNNNNNNNNNNNNNNNNTTCAGCTCTTGACATGATAATACGTGANTTCAGCTCTTGACATGATAATACCTGGTACCATTGTCGTTGCGCCGGTGT
>34_CL1969Contig1
TAAAATGGGCCATCTTGCTGTCTTGCTTGGAAATGGTGCTCTAGAAGTGTGGGAGGTCCCTCTTCCTCATACAGTGAAGCGTGTCTATCCCGCTTTTCAGGAGCGTATTGATCCCCGCTTCATCAAATTGCTACCAATTTTTAGATGTTCGNNNNNNNNNNNNNNNNNNNNNNNNNNNNNNNNNNNNNNNNNNNNNNNNNNNNNNNNNNNNNNNNNNNNNNNNNNNNNNNNNNNNNNNNNNNNNNNNNNNNNNNNNNNNNNNNNNNNNNNNNNAGGCAAAGTATTCCGCTAATAATGGAGTGGTCCGTGTCACCTCCACATNNNNNNNNNNNNNNNNNNNNNNNNNNNNNNNNNNNNNNNNNNNNNNNNNNNNNNNNNNNNNNNNNNNNNNNNNNNNNNNNNNNNNNNNNNNNNNNNNNNNNNNNNNNNNNNNNNNNATGATTATGGCTGGATGTCATGATGGGACGGTTGCTATATGGAAATTTTCAGTTACCAGCTCATCAACAGAGACCAGACNNNNNNNNNNNNNNNNNNNNNNNNNNNNNNNNNNNNNNNNNNNNNNNNNNNNNNNNNNNNNNNNNNNNNNNNNNNNNNNNNNNNNNNNNNNNNNNNNNNNNNNNNNNNNNNNNNGATGCGGATACGGGTCCTATTAGAACACTTGCCTGGGCACCTACACACAGNNNNNNNNNNNNNNNNNNNNNNNNNNNNNNNNNNNNNNNNNNNNNNNNNNNNNNNNNNNNNNNNNNNNNNNNNNNNNNNNNNNNNNNNNNNNNNNNNNNNNNNNNCGATCTTGGGAGTGCAAATGTTATTGTCACTGCAGGTCATAAGGGCTTCAAATTCTGGGACATACGGGATCCATTTCGTCCCTTGTGGGAACATTACATTCAGGCAGTCTGTTACAGTGTGGATTGGCTGACTGATCCAAGATGCGTTTTGGGATCCACTGATGATGGAACACTGTGGTTAGTGAGCTTAGTTAAGNNNNNNNNNNNNNNNNNNNNNNNNNNNNNNNNNNNNNNNNNNNNNNNNNNNNNNNNNNNNNNNGATGATGGTACACTGTGGTTAGTCAGCTTAGTTAAGGTAGCAGATGAAATCCCAGTTGCTGGAAAATCAGCAAATGTGAAACATGGAAACCTCCATTCTTTTTTCTGTTCTTCGTTCGCAATATGGAGTGTTCAAGCTTCTCCACTGACAGGCATGATAGCATATTGTGGTGAAGATGGAAGAACCATTTGCTTCCAGCCTACAAATAGATTGGTGGCGNNNNNNNNNNNNNNNNNNNNNNNNNNNNNNNNNNNNNNNNNNNNNNNNNNNNNNNNNNNNNNNNNNNNNNNNNNNNNNNNNNNNNNNNNNNNNNNNNNNATCCGCGAAAGGCAAACAAAGTTGAGCATCATCTTTGTGGATCTGTATTGGAGAAGGATACTACNNNNNNNNNNNNNNNNNNNNNNNNNNNNNNNNNNNNNNNNNNNNNNNNNNNNNNNNNNNNNNNNNNNNNNNNNNNNNNNNNNNNNNNNNNNNNNNNNNNNNNNNNNNNNNNGAATGATAGCCCGTTTTCCAAAATCATCCCAAGCATGACACGTGGGCCTAGTGCATATACTAAAGCTCAAGAGAAAGCAGCCAAGGAAAATATGGCTAATGGGCTAAACGACAACGAGCAACTTCTNNNNNNNNNNNNNNNNNNNNNNNNNNNNNNNNNNNNNNNNNNNNNNNNNNNNNNNNNNNNNNNNNNNNNNNNNNNNNNNNNNNNNNNNATGTGATGGAGACGATCCAACTGATGAATTTGGACCTGACATGATGAATGAACCATCACCCTCAACAAGTCGAAGCAGNNNNNNNNNNNNNNNNNNNNNNNNNNNNNNNNNNNNNNNNNNNNNNNNNNNNNNNNNNNNNNNNNNNNNNNNNNNNNNNNNNNNNNNNNNNNNNNNNNNNNNNNNNNNNNNNNGGAAGGAGTGCGTAAAGGAGGGGTAGAACCGGAATTTGAAGTTTTCCCTCCAAAGATAGTGGCAATGCATAGAGT
>35_CL2100Contig1
AGAATCTTCTTGCCAGCTAAAGACGCCGCACTACCATTTGCTTCTTCACCCGCCACAAGATTCTTCTTATTAACAATGTTGAAAATCTCAGATAAAAGAGTCGTGAACGCTTCCTCCACATTAGTTGCTTCTAAAGCGGAAGTTTCTAAGAAGAAGAGTCCTTCCTTTTGAGCGAACTCCTTGGCATCCTCTGTAGGGACCGTTCTTTGGTCTTCAAGATCGGATTTGTTTCCGATTAGAATAATTACAATGTTCTTGTCAGCATGAGCGCGTAACTCTTCAAGCCAACGAGGAATGTGGTCAAAGGTTTGACGCTTTGTTATGTCATAAACCAACATAGCCCCCACAGCTCCCCTGTAATATGCACTTGTGACGGCTCTGTACCTCTCCTGACCAGCGGTGTCCCAGATCTGAGCNNNNNNNNNNNNNNNNNNNNNNNNNNNNNNNNNNNNNNNNNNNNNNNNNNNNNNNNNNNNNNNNNNNNNNNNNNNNNNNNNNNNNNNNNNNNNNNGACCATGGTTCGTGTTTGGAATTCAACACCGATTGTGGCCTTCGAATCCAAACTGAACTCGTTCCGTGCGAAACGAGACAGTATCTGGGACTTTCCGACGGCCGAGTCACCGATCAGCACCACCTTGAACACGTAGTCGATTTTCTGGCTCTGATCGCCATAGCCTCCACCGCTCGCCATTTCCGGTTTCTAGTCACTGAATCAAATTCCGTTTCCGTTCTGTTGAATTTGAATCTAGCTGTCTGTGGGAATGAGGTGAAGTGAGACAAGA
>36_CL2109Contig1
TTAATACTCTTCTTATGATGGTGAGTCAACATGCTCAACAAGCAAGGAAGTGCCCCATGCTCAATAATAAACTGAGTTTGATTGNNNNNNNNNNNNNNNNNNNNNNNNNNNNNNNNNNNNNNNNNNNNNNNNNNNNNNNNNNNNNNNNNNNNNNNNNNNNNNNNNNNNNTCACCAGTCACAATATTTCCAACTGTACGAAGTGCAGGGATAAGCACTGAAGGAGAGGGATGAAGGAGAAGCTCAACTAGTCGTGGACAGACACCTGACTCAATCACAGCCTGAATCTTGTCATTTGTACCATCAGAGAGGTAAGAAAGAGCCCAGCATGCATCTGTAAGCACCTCTTCGTCGTTCGAGCGAATTAGATGCTGANNNNNNNNNNNNNNNNNNNNNNNNNNNNNNNNNNNNNNNNNNNNNNNNNNNNNNNNNNNNNNNNNNNNNNNNNNNNNNNNNNNNNNNNNNNNNNNNNNNNNNNNNNNNNNNNNTTCACCTGCTCGAATGGAGGCTGTGGCTTCCCTCTGCAGAAGTTTGACAGTGTCCAAGTGGCATTTCTCAGCAT
>37_CL2244Contig1
TGACCTCTTCAAGATTAATGCTGGCATTGTCAAATCTCTTGTTGAGGCCATTGCCAAATACTGCCCANNNNNNNNNNNNNNNNNNNNNNNNNNNNNNNNNNNNNNNNNNNNNNNNNNNNNNNNNNNNNNNNNNNNNNNNNNNNNNNNNNNNNNNNNNNNNNNNNNNNNNNNNNNNNNNNNNNNNNNNNNNNNNNNNNNNGGTGTTACTACCCTGGATGTGGTCAGGGCTAAAACATTTTACGCTGGAAAGGCCAAGGTCAATGTAGCCGATGTCAATGTACCTGTCGTTGGTGGTCATGCTGGAATCAC
>38_CL2252Contig1
GCTTCGCGCTTTGGTTCACAGTCAATTATAGAGTAAGGATGGCACTCCCCTTCATCAAGTTTAACTGTGCCGGGTTGCGTGCGGGCCCCTCTGAAGACTACCTCAAAAAA
>39_CL2364Contig1
CCTTCAGTCAGCACTCCCTCATTCGCAACATTTGAAAGAGCTTGATATAAGCCTATAAACACTGGTATCGTGGCCAAAGTCGGGAAACATCCTGCCAGAGGATTGACACCAGCTTGCTTGTACAATCTGGA
>40_CL2392Contig1
GCGCTCTGCAATGTGGTATCAGCATCACCAGCTAAGGCTGCAGCAGCTGTCGTTCTTCAGGCTGAAAAAGAATTGAAGCCCTGGATTGCAAAGGATGATGATCATGGTCAAAAGATGTGGAGAATTAATCAAAGAATTGTAAAAGTGATTGTTGA
>41_CL2412Contig1
GAAAGCAAAGAAAGATGGGTCACATCACAATTGTCGGCCCCACTATGGGAATTGTTGAAGCTCGATTGAATTCCATGCTTGCAGAAGAAATTATAGATGACCAGCCTGCAGCTGTGCCACGTGTTGGAATTATTATGGGCTCTGATTCAGACCTTCCTGTGATGAAGGATGCTGCAAAGATTTTAAGAGAGTTTGACGTGCATGCAGAGGTAAGAATAGTTTCGGCGCACANNNNNNNNNNNNNNNNNNNNNNNNNNNNNNNNNNNNNNNNNNNNNNNNNNNNNNNNNNNNNNNNNNNNNNNNNNNNNNNNNNNNNNNNNNNNNNTGTATTCTTATGCTTCGTCTGCTAGGGAGCGTGGTATTCAAGTCATCATTGCTGGTGCTGGTGGTGCCGCTCACTTGCCAGGCATGGTTGCGGCATTGACACCGTTGCCTGTTAT
>42_CL2420Contig1
AAATCTCTCAACTGGATCTTCTCATAAGCATTGGTTTTCGAAAGTGGTCCAATGTCATCATCATCAACAGTTCCCCTATCAAAAATGGCGGACGAAATCACCTCATCCGCAAAAACACGGTCTCTATGGCCGTCCGTTCTCCGATGGATACCGACATCCACCGACCACGTCATTGCCGCCGAGAAACGCCTCCTCTC
>43_CL2428Contig1
TTGTCCAAGTCTATACACATCCCGGCTCAGCACTTGCTCTCCATTACCTCCGGCAACTTTACCTTCGAATAACGCAATTTGGTTCAACCCAACGTCTCTTCCCTTTCC
>44_CL2449Contig1
AACGAAGATTCTGGTGCTGGTGGTGTCATTGACAAGAATTCAGATGCTTTGGCACCTTCTCTGCCCATTACTTCGAATGTTCCGGAACCTTCGTCAGCGAATGGNNNNNNNNNNNNNNNNNNNNNNNNNNNNNNNNNNNNNNNNNNNNNNNNNNNNNNNNNNNNNNNNNNNNNNNNNNNNNNNNNNNNNNNTAGTGTTGCGGAAGATTCTAAGGCAACCACAGATGATAAACTGGAATTCTTGCCCGAATTAATTGCTTCTGCAAAAGAGGCGGCAGTGCAGAATATGAACGAGGTGAA
>45_CL2572Contig1
CATCTGATCAAGATCTCTCCAAGACTCCCAGTACATTGTCCATCAATATATTCCTCAGCATTTGCAAGCTGCAAGTTCATGTACGAATCAACCGAGACAAGAAAACCTTTGTATTCNNNNNNNNNNNNNNNNNNNNNNNNNNNNNNNNNNNNNNNNNNNNNNNNNNNNNNNNNNNNNNNNNNNNNNNNNNNNNNNNNNNNNNNNNNNNNNNNNNNNNNNNNNNNNNGCGGTTTTGGTTTGAGAGCGCCGGAGGATGATGATATGACGTTCTCTAATTCTCTTGAAGTGCTGACGGATTTAGGGATTTATGCGGTTTTGGCGTTAGGGTTTCAGTTATAACAAGCAATCGATTTC
>46_CL2611Contig1
TGAACCCTTTGACTTCCCTTAGGAGCAACTCCTATTTTCTCTAGAGCTGTCACCATGTTTTTAGTAATAAAACGTCCAATTGCTGTCAAGCGGAAACTGCTGATTGAGAAGTGACTTGTATCCAATGGTAAGTACCATGGAATTGGCGAGTCCACCGCCAGATCTTTCTCCCACACNNNNNNNNNNNNNNNNNNNNNNNNNNNNNNNNNNNNNNNNNNNNNNNNNNNNNNNNNNNNNNNNNNNNNNNNNNNNNNNNNNNNNNNNNNNNNNNNNNNNNNNNNNNNNNNNNTTCTTAACAGCTTCAAGACATTGCGTTGTCAGTCTTACATCAGGAAGCCCATTACCTAGTTCAATTTCCGCCTTAATTTGTCGATGTTCTTCATTGTTCNNNNNNNNNNNNNNNNNNNNNNNNNNNNNNNNNNNNNNNNNNNNNNNNNNNNNNNNNNNNNNNNNNNNNNNNNNNNNNNNNNNNNNNNNNNNNNNNNNNGCATCAGTCATGCACCACTCATAGGCAGCAAAACATTGGCCTGGTTTCAGTACTCTGTATATCTCTTTATAGCATTCGACTGCATCTGGGGCGTGACAANNNNNNNNNNNNNNNNNNNNNNNNNNNNNNNNNNNNNNNNNNNNNNNNNNNNNNNNNNNNNNNNNNNNNNNNNNNNNNNNNNNNNNNNNNNNNNNNNNNGCTTCAATTGCATACACTGCATCAAAGCTATTGTCTGGGAACGGCATTTTCATGAAATCAGCTTTAACAAATTCACAAGTCCGGTCCACTCCTGCAACGCAGTTTNNNNNNNNNNNNNNNNNNNNNNNNNNNNNNNNNNNNNNNNNNNNNNNNNNNNNNNNNNNNNNNNNNNNNNNNNNNNNNNNNNNNNNNNNNNTTTCCCCTAGATATCTGATATTCATTGTTGTTGAGACCCGTAACCGATGTAGAACTAAATCGAGCAATTTCTCTTAGTGGACCACCAATTCCACATCCAACATC
>47_CL2696Contig1
ACCGATTGCCTCATCATGACACCGGAAGACTCCAAAAGGCTGAAATTTCACTATGTCGCGTGTACAAAAGAGCCGGAGTGGAAGACCATCCATCCCTACCACGTTCCTTCCCAACGTCAAGGGCCTCATCGTCCTCCTCTAGGGTTTCCCAACAACCACCACAAAAGCCAAACGA
>48_CL2715Contig1
GCGGGGATATTGATCTACATGGCACTGGTGGATCTTCTTGCTGCCGATTTTATGAGTCCCAAAATGCAGAACAGCGGAAAACTTCAGTTAACTGCAAATGTTTCACTCCTTATAGGAGCTGCATGCATGTCAATCTTGGCAAAATGGGC
>49_CL2780Contig1
CGAGTCTTCTAATTTTGAGCATTCATTTTACTTTCAACCAAACGATGTTATCGTGGCTAAAAAGACCAAGTTACAACATAAAGGTGCTAAAAACAAGGAACGCAATAACTTTCTACAAGCAGAAGTCCATAGAAGCAAACTGCAGAACGGTTAGCGGAAAAATATCAACGAATGTCGTGTGCAAATTTTGAAAAAGAAAAAAAGAAAACATCTGAGTTCATCAAAGTGTCACTCGTCAGCCATTTCACTTAAGTCCTTCGCTTAAACCCGGTGGCATTCCTAAGCTCTGTGCAAGATTGCCCATCCTTTCTTTCATGGCCACAACACTTTTCTGGTGTGCATCCTTGTATGCCTCTGTCACCAAAAGAGACAGTTTTTCAGGTCCCAATTCCATTGCAGCCTCAGTTATCTCAATGCGTACTGGTTGTTGGTTCCCAGAGAGTGTTGCCTTTATTAGCTCATCTTCGCAATAACCATCGAATTCAGCTGCAGCGAGTTCTTTTTGTACACGTACTGCTTCAACTTGGACAACCATCTGCGCCTTTTTCACAGTCTCATATAGATTTTGCATGTTTCCTAAGTTTCCTAGAATTCCACCCTTTGAAGAACCATCATCTTTTTTATCCTCGGTGTCTTTTTTCCCACCAAATAAACCGTGCACCTGAAGAGATTTCCTTCCCTTCCCAATTTGACTTCCTGGCCATGACATAAACTGAAGACCAATATGATTTGTGTTATGTTTCAATTTACACGAATTGGAGGATGAGGAAGGAGCGAATTGAGATGCAAGAGCTGCACTTGCAGATATTGCTGCCATATCTTTCTATGTTATCTAAATAATGATACTGAAAAGAGAGTATTTGACGATAATATGTAATTCTGTCCCC
>50_CL2856Contig1
AGATGTTCCAGCAAATGGCAGAAGGCACGTAAATATCAAAATGTAGCTCACAATGTCTTGCAATAATTGCAATTTACTTACACAAGCTATACGAAACCGTGTAGGATTGTCGGGTCTCTCTTAGGATTGCATAAATGTTACAAAACCACAATGGGTGTGTGTGGTCTCACCATAAGTTTTGTATGTTACAGGTCAAATTTACATCTTCCGNNNNNNNNNNNNNNNNNNNNNNNNNNNNNNNNNNNNNNNNNNNNNNNNNNNNNNNNNNNNNNNNNNNNNNNNNNNNNNNNNNNNNNNNNNNNNNNNNNNNNNNNNNNNNNNNNNNNNNNNNNNNNTCATTTCCAGTCGCCTCAGCTTGCGGGACCTTACTATTAGAAGCCGGTGCAGTAACAGACGAGGAAGGAGCATTTACAAGCTCAGAATTGATGTCAATGCCAATCTCATCAAGAACCTGACTCACCAAATCTTCCGTCTCTTCTTCTTCCTCGTCACCTTCCAAAGCATCATCAATGGCATCTGCCATCACCTCGCTAGTCAGTTCCATCTTCTCATTCTGCCTTTCAAATTCTTGCATTATCTTTTGCAATGATGGCAAGTTCATCTGCTTGTTCATTTGCCCCATTGCTTTGGTAACACCTTTCATTGCCTCCNNNNNNNNNNNNNNNNNNNNNNNNNNNNNNNNNNNNNNNNNNNNNNNNNNNNNNNNNNNNNNNNNNNNNNNNNNNNNNNNNNNNNNNNNNNNNNNNNNNNNNNNNNNNNNNNNNNNNNNNGTAGATTTTAATGTCTGAATTCTAAGAGATACACCTTGGAGTTGAGATTTCAGCTTGTAAAA
>51_CL2888Contig1
GTAGAGTACCAGTTCCCCTCACCTCTTTCCCGTCTCATTTCCCAAACTACACCACAGCATAATTTAGAACCCCTTCGAAAATCCGAAAACAACAAAATTGATAAACAGTGAAATCGAGATTGAAGATGACGGAGGCTGCGATAAGGAAGAAGCCCGGTATGGCTAGCGTGAAGGACATGCCTCTGTTGCAGGACGGCCCACCACCGGGTGGGTTCGCCCCGGTCCGATTCGCCCGTCGGATCCCTAACAAGGGACCCAGTGCAATGGCCATTTTCCTCGGCACGTTCGTTGCCTTCTCTTGGGGCATGTACGAGGTCGGCAAAGGCAACAAGATCCGCAGGGCATTGAAGGAAGAAAAGTATGCTGCTCGCAGGGCGATATTGCCAATTCTACAAGCTGAAGAAGATGAGAGATTTGTGAAAGAATGGAAGAAGTACCTTGAGGAAGAGGAGAGAATCATGAAAGACGTGCCAGGTTGGAAAGTGGGTGAAAACGTCTACCATTCTGGCAGATGGATGCCTCCTGCTACTGGGGAACTCCGTCCTGACGTATGGTAATTTTTGCTGTTCATTTCCAGCAAGCTTTGCTATTTGGGCTTGTTTAATAAAGGTGATGATGTTAAAAACTCTCACACTTTTTATCCTTGTGACCAAACAATCGATCGTACATTGGTCATATTGATATTTTATTTTGGCCCCTTTTTACAATACCATCGCGGGTTTTAAGTTTTAAGTGCTTATAATTTCTACCTTCCTATACTGACGATGATTTAAGTTGTTTGTTACTGATTGTAATGCCACTCTGGTTTAAATTTTTCGCTAGTGTTCA
>52_CL3016Contig1
ATTTCAACTGCACAATTAAGTCCGTGCTGCAAAGCCAAAATTGATCCATGATAATCTCCCTCAATTATCAGGGCATTTGCAAGCTGAGAATTGAAGTTGCAACACCACAGTCTCCCAGCAAACCCATCTCC
>53_CL3040Contig1
CACATTTTTAGTTTCTTCAGTAACAATAGCAATCTCAGTCAGTTCATATTCCCCATCTGCCTCAGCCTTCTCGTGAATGTCATTGTCCATTTTAACATCATTCACAACAGTTTCTTGTGCACCCTCATTTTCCCCATGGTCAGCTTTTGCATCTACTGGCAAATTGTCATCTGTCTTCTCACNNNNNNNNNNNNNNNNNNNNNNNNNNNNNNNNNNNNNNNNNNNNNNATTTTCCCATTCTGCCCACCATGATCAGCTTTTGCATCTTCTGGCCGATTGTCATATGTCTTCTCACCAGCTTCCACATCATGTATCTCTATTTCTTTAATATCCTCAGTTTCTTNNNNNNNNNNNNNNNNNNNNNNNNNNNNNNNNNNNNNNNNNNNNNNNNNNNNNNNNNNNNNNNNNNNNNNNNNNNNNNNNNNNNNNNNNNNNNNNNNNNNNNNNNNNNNNNNNNNNNNNNNNNNTGAGGGAAGATTTTCTTCGCCGTTTGATTGGTGGCTCAGTCTCTTTAGAAGGAG
>54_CL3052Contig1
AATCACAAATCACTCCATTTCCCACTTTCCCCACCCAAATTAACAATGCAACCCCTCACTCGTCCTCCTGGTACAGATCTCACTTCCATAACCCGAACCGCCTCGGTTCTTGGGTCAACCCACTACCGAGTTAACCGGCCGAGTCTACTCGTCGTCTCAAAATACGACTCCACTAACACCTCATCCCAAACCCACAACGGATTCAACCCGGGTTCCGGCCAACCGGGCCGGGCACGACACGAGTGGCAGAGCGCGTGCGCGATACTCGCGAGCAAGGTCGTCTCCCAACAAGAAGACACCTTAAAAAACAAGAACGGAGTTTCCGACATTAACGGCCACCCGACTCTCGACCTCGTCCCCGTCAACAATAACCGACCCAGTCCACCGATTCCCCAGCAGCAGCAGAAGCCGCTGAGCATAGCCGATTTCTCGCCGGCTCCAATGCACGGCGCCAAGCTCCGAGTCGCCTACCAGGGAGTACCCGGCGCGTACAGCGAAGCCGCCGCAGGGAAAGCTTACCCGAACTGCGACGCCATTCCCTGTNNNNNNNNNNNNNNNNNNNNNNNNNNNNNNNNNNNNNNNNNNNNNNNNNNNNNNNNNNNNNNNNNNNNNNNNNNNNNNNNNNNNCAGTTCGAGGTCGCGTTCCAAGCGGTGGAGCTTTGGATTGCGGATAGAGCCGTTTTACCGGTGGAGAATTCGCTTGGTGGGTCCATTCATCGGAATNNNNNNNNNNNNNNNNNNNNNNNNNNNNNNNNNNNNNNNNNNNNNNNNNNNNNNNNNNNNNNNNNNNNNNNNNNNNNNNNNNNNNNNNCTCCTCCTCCGCCACCGCCTCCATATAGTCGGGGAGGTTCAGCTCCCTGTTAACCATTGCCTTCTGGCTCTTCCAGGTGTCAGAAAAGAGTACCTTACGCGCGTGATTAGCCACCCGCAAGCGCTTGCGCAATGCGAGCACACGCTAACCAGGATGGGCCTCAACGTCGCGCGCGAGGCGGTGGATGACACTGCCGGGGCGGCGGAGTACATTGCAACACATAATTTACGCGACACGGCTGCAATTGCGTCCGCACGCGCCGCGGATCTGTACGGGATGCAGATTTTAGCAGATGGGATCCAGGACGATGCTGGAAATGTGACCAGATTCGTGATGTTGGCGCGAGATCCTATAATTCCGAGGACGGATCGGCCGTTCAAGACGAGTATTGTTTTCGCTCAGGATAAGGGAACGAGTGTGTTGTTCAAGGTACTATCGGCGTTCGCTTTCAGGAACATCAGCTTGACGAAGATCGAATCGCGGCCGCATCGCCACCGTCCCATAAGGCTGGTGGACGACGCGAACGTCGGAACAGCGAAGCATTTCGAGTATNNNNNNNNNNNNNNNNNNNNNNNNNNNNNNNNNNNNNNNNNNNNNNNNNNNNNNNNNNNNNNNNNNNNNNNNNNNNNNNNNATGTTTTATGTGGATTTCGAGGCATCTATGGCGGATGTGAGGGCTCAGAACGCATTGGCGGAGGTGCAGGAGTTCACGTCTTTTTTGAGAGTGCTTGGTAGTTATCCCATGGATATGACGCCATGGACGCCTTCATCTTCACGTGGGGATTGATTTCGTTATTTGTTTTTAGGGGGTTCATTTTAGTGGAAATTGTTGTTTGCCCTTGTTGTTTTGTAAAGTATTTAAGTCATGGTCCAAGATAAGGAAACAAAATAGATACAAGTCTACCTTACCATTCAATTTGTAACATTTGTTGAATTGCTATTTCGTCCCGTTTTTCCTTTGTTAGGTTTGAATATTTCTTAGTGATTCTTCCTTTTGGTAGAATTTGGAGAGGTTGGGGAATGGTAGGTGAATAATGTGTGGAATATATAACGTGTAAGCACGAACCAAGGTTTTATACGATTTTG
>55_CL3142Contig1
ACCCCATCACCTCCCAAGCAAGCTACAAGATCAACCCTTTCANNNNNNNNNNNNNNNNNNNNNNNNNNNNNNNNNNNNNNNNNNNNNNNNNNNNNNNNNNNNNNNNNNNNNNNNNNNNNNNNNNNNNNNNNNNNNNNNNNNTCACTTGTATCTTGACTATAGAACGTCTGAACAAACCCAAATCCAGGAATCCTAGCAAAANNNNNNNNNNNNNNNNNNNNNNNNNNNNNNNNNNNNNNNNNNNNNNNNNNNNNNNNNNNNNNNNNNNNNNNNNNNNNNNNNNNNNNNNNNNNNNNNNNNNAACAAGAATATTCATCTTCTCTTGGTAATATAAGAAAGACGCAACCTCTTTAGCTTGTTCCATAAGTTCTTGGCCTAACTTCTTCAATAACAGAACAGTCTTTGGTGCGGATTTCCATAAAAGCATCTGTT
>56_CL3164Contig1
TCGACAATTTCTGTAGGAGGAAGGATGGTAAAAACTCGAAAGAGCACAAACTGTGCAATATGACAAAATTTGGGTTTAGANNNNNNNNNNNNNNNNNNNNNNNNNNNNNNNNNNNNNNNNNNNNNNNNNNNNNNNNNNNNNNNNNNNNNNNNNNNNNNNNNNNNNNNNNNNNNNNNNNNNNNNNNNNTTCTCTTATGTATTCCAAAAGCAAATGCAATTCCTCTTTGCCAAGTGGGGACAAAGCTTTTTCAATCCGCACATTCGCATCTTTCATCCTGCAGATTTCACTAAACAACTCAAANNNNNNNNNNNNNNNNNNNNNNNNNNNNNNNNNNNNNNNNNNNNNNNNNNNNNNNNNNNNNNNNNNNNNNNNNNNNNNNNNCTATGAGGTCTACGAAGTTCAAAGGCAAGTCGGATGGCTCTTGTGTAGTCGGCATCCAATACAGCATTTTCCAGATCTTGAGCTCTCAAAACCCCTTCCTCCTCTTTACGGAAAGCTTCCTCTTGTTCTTCAGCAGTACAGTCGTGCCACAAATTGATTAATGCATCACCGCCACCTGTAGCAANNNNNNNNNNNNNNNNNNNNNNNNNNNNNNNNNNNNNNNNNNNNNNNNNNNNNNNNNNNNNNNNNNNNNNNNNNNNNNNNNNNGCATTTCTGTTTTCTTTCCAATAGCTAATGCCCATATCTTGTCTTCGTGCTTGTCATAAGTCGCCACACACTCACTGGTATTAACAGTCCAAAGCTTCACCAAGCCATCAGCACCGCAAGAAACAAATTGAGTCCCACGGGTAATAAATGATGCTCTAATGACACTTGATGTATGCCCTTCAAATGTTCTTAGACATTTTCCATCAACGGTAGACCACATTTTAATTGTCTTATCGNNNNNNNNNNNNNNNNNNNNNNNNNNNNNNNNNNNNNNNNNNNNNNNNNNNNNNNNNNNNNNNNNNNNNNNNNNNNNNNNNNNTGACGTTAAGACACACTTGTCAACTGGAGAAAATTCAACAGACCATATGCCTCTCTTGTGTCCTTTTAGTGTTAACACTGAAACCAGATCTGGAAGCTTCAATATGTGAGCTGTACGGTCCTGGGAGCCACTACAGACAAGGGCATCATTGCCTGAAACTGCTAATGAATTAATATCTTTGTCATGGGCTTTTACTGCTGCTTTTGTTTTCAATTTGGAAACTTCTTCCCCATTTTCTGAT
>57_CL3216Contig1
TTCCCAGACCCTGTTTCTGCGATACCAATAAGATCTCGACCCTTCAAAGCCATTGGCCAACCTTGAGATTGAATAGCTGTTGGCTCAGTAAAGCCAGCTTTTGCAATNNNNNNNNNNNNNNNNNNNNNNNNNNNNNNNNNNNNNNNNNNNNNNNNNNNNNNNNNNNNNNNNNNNNNNNNNNNNTTCTTGTATGACATAATCTGGGAAACCAGCATCCCGAAAATTCTTAATGGGCTTCGGCACGTCCTTTCCTTCCACGGTAATCTCCCTCCGCCGCCTATACTCCTCGACCTCACTCTCCGACATCGCAGCAACAGCAGGCGACTCGACGTAAAAATTCTTCTCAAACGGTGTCGATCCATCCAATTCAGNNNNNNNNNNNNNNNNNNNNNNNNNNNNNNNNNNNNNNNNNNNNNNNNNNNNNNNNNNNNNNNNNNNNNNNNNGCGGAGACTTGGCCAAGGACGCAGACCTGTGACTGATCTCGTATTCTCTTTTGGAACCAAGCCCTGAATCATTGCGGCGGTCACNNNNNNNNNNNNNNNNNNNNNNNNNNNNNNNNNNNNNNNNNNNNNNNNNNNNNNNNNNNNNNNNNNNNNNNNNNNNNNNNNNNNNNNNNNNNNNNNGGAAGGATCAGAGGACCGGCTGTCGTAGCGGCTCATGGTGTACCAGTTCTTACTTGTGC
>58_CL3229Contig1
AGGCTTGCCCGTGGTCTTGGTGACTTTCTTCTCGTTGGCATCCATACTGATCAAACCGTTAGTGCAAATAGAGGGGCACACCGTCCAATTATGAGTCTACA
>59_CL3362Contig1
GTTGCGAAATCTCAGATAGCTTCGCTGGTGGCAGATGTTTTTGCAAATACAACACTTGCAGAAAATAAGGTTGTTGAGGTCTTTACTGATCCATCAGCTCCCTC
>60_CL3366Contig1
TATCCCAGAGTTTCCTTGGGGTGGATTAGACCCATCCTTTTAGTAGTGCTAACTACTTCCACATGAATCCGGTCATTGGTCGGTGGCTCATCCAGCATAAACTGNNNNNNNNNNNNNNNNNNNNNNNNNNNNNNNNNNNNNNNNNNNNNNNNNNNNNNNNNNNNNNNNNNNNNNNNNNNNNNNNNNNNNNNNNNNNNNNNNNNNNNNNNNNNNGGTTTTCCTTTCCTCCCCTCTGAAGAGTAAACGTACAGACGGATTAGTGTGGTGCTTTCCTTCNNNNNNNNNNNNNNNNNNNNNNNNNNNNNNNNNNNNNNNNNNNNNNNNNNNNNNNNNNNNNNNNNNNNNNNNNNNNNNNNNNAGCTTCGTGAACGATAATCACAAGCAAACCACCACCATCAGGTGTCCCTTCAGGTGCCTTCTGTACTGTCAATTCTGAATCTTCAACATTGGTTGGGATCTCATTGTCCTTGAAAGGTTTGTAATTGACTTCAANNNNNNNNNNNNNNNNNNNNNNNNNNNNNNNNNNNNNNNNNNNNNNNNNNNNNNNNNNNNNNNNNNNNNNNNNNNNNNNNNNNNNNNNNNNNNNNNNNNNNNNNNNNNNNNNNNNNNNNNNATCGAGAGTCAACGTTTTTGGCTCCTCAGGAGTCAGATCTTTCAACGGGATTACGTTCAAGCCCATTTTGTCGTGTGTTCCAACCTGTTCCCAATCAAA
>61_CL3448Contig1
TTTAATTCCTAATCCTCCTTCAAATGGGCAACTTTATTAGGATCGCCTGCAACTTGTATTGTACTGGTGCACATGTACTGAACGATACATCCACAGCTAATACACATGAGAATATCAAAGTCAAGATTGCGTCACAACAGTTCGTAGATGGGAGGTCACTAACGTTTACAGAAAACACAAATTACGCTTCTGGTTTCGGTAAAAGAAGGGAATGCGAAAAAAGAAACACAAGAAACTGGATTTAGTCTCTCCTCAGCTCCATGAACTCGCGACGGATGCCACTAGCGTTCAGTACAACGATCTCCAGCTTGTCCCCAGTGTATATGTCCCTCTCTGTAGCTGACGCAAAACAAGTTTTAACCAAATCAATGGCTTCCGCTTCGTTAAGTGGAGTAACCGANNNNNNNNNNNNNNNNNNNNNNNNNNNNNNNNNNNNNNNNNNNNNNNNNNNNNNNNNNNNNNNNNNNNNNNNNNNNNNNNNNNNGGCAGGTAATAAGAGAGGACTCGGAGATTTGAGTTGGTTGTCCAAGAAAGGTGTGATNNNNNNNNNNNNNNNNNNNNNNNNNNNNNNNNNNNNNNNNNNNNNNNNNNNNNNNNNNNNNNNNNNNNNNNNNNNNNNNNNNNNNNNNNNNNNNNNNNNNNNNNNNNNNNNNCACCCTTTCGTACGATCCAACAGCATCATACGTGAACACACATCCCTTTCCTTCACTATCAAGGCCACCCAAGACATTGAAAGAATAGTACGGGAAGAATCGTTTGAAGTAGAGGGTATTGGATAGCAGCTGAGCCATTGCAGGACAGCTCATTTGTTTGTTATGTTGGTGCTGATAGATCAAGTGTCTCGCTGACAAGACCTTTTGCAGAGCTCTCACATCAGCCTGGAAACCNNNNNNNNNNNNNNNNNNNNNNNNNNNNNNNNNNNNNNNNNNNNNNNNNNNNNNNNNNNNNNNNNNNNNNNNNNNNNNNNNNNNNNNNNNNNNNNNNNNNNNNNNNNNNNNNNNNNNCTGACTAATTTTGGAGTAATCGCGAGTGAGGATGCTGTAACCAGTAGACATTCGAGTGTCCGACGCAATCACACAGTAATCAGCTCCAGCAATCGCAACAACAGTCCCTCCATTGTTGTCGTACGGAGACCAATTAGCTTGCTGCTTCGTNNNNNNNNNNNNNNNNNNNNNNNNNNNNNNNNNNNNNNNNNNNNNNNNNNNNNNNNNNNNNNNNNNNNNNNNNNNNNNNNNNNNNNNNNNNNNNNNNNNNNNNNNNNNNNNNNNNNNNTGATTTTGAATCGGAGAAAACTGAAATA
>62_CL3453Contig1
CTTAAGCCAGAACATAAGGGACTCGTTCACGAGATATTTATTACAATTTTGCGTGGTCTATCTGGTGCCAAAGTCACTAAACCCGGAAGCTTCCGGAGTCATCNNNNNNNNNNNNNNNNNNNNNNNNNNNNNNNNNNNNNNNNNNNNNNNNNNNNNNNNNNNNNNNNNNNNNNNNNNNNNNNNNNNNNNNNNNNNNNNNNNNNNNNNNNNNNNNNNNNNNNNNNNTAAGTCGTCACTAAAGGCTGAGGATGGAATTCTTTATCCTCTTGA
>63_CL3541Contig1
CTAGCCTCACTACAAAGTTCATCCGACTTATTTCCANNNNNNNNNNNNNNNNNNNNNNNNNNNNNNNNNNNNNNNNNNNNNNNNNNNNNNNNNNNNNNNNNNNNNNNNNNNNNNNNNNNNNNNNNNNNNNNNNNNNNNNNNNNNNNNNNNTTCCTTTCCTGGAGGCATGATACTGCCTGTTCCAATGAGAGTAATAGGAACAACGGGTACTCCAGTCTTTGCAGCAACACTGAACGCACCTTTCTTAAAAGAACCTAATTTCCCATCTTTACTCCGAGTACCCTCAGGGAAGAAAAAAACTGATGCCCCCTTATTAATCAGAGCCATGCATCTCTTATGGCAGTCCAACNNNNNNNNNNNNNNNNNNNNNNNNNNNNNNNNNNNNNNNNNNNNNNNNNNNNNNNNNNNNNNNNNNNNNNNNNNNNNNNNNNNNNNNNNNNNNNNNNNNNTGACTTCTGCTGTCCATGCGCTTCAAAGGAATGACACCCAGCAGAAACATGGCCCACCCAATAATCGGATAAAGAAAAATCGAAGTCTTGCTAATGAATTTGAA
>64_CL3651Contig1
GAAAAGGGAATGTTAGGGAAAGGTCTGTGTTAAACAAAGTCAACAGANNNNNNNNNNNNNNNCTTGCTGAGGCCAAGGCTGCGATTCAAGGAGGCAGAAAAGGGAATGTTAGAGAAAGGTCTGCTTTAAGCAAAGTCAACAGAGATGTGCAAGCAAGTAGAAGAACGGAGCAACCATCGGCAGGCTCCGATTCATCAAGACATTCTCCGGATTATTTTGACGCGCAAAGGGCATTTTCAAGACCGCACAATTCAAGTGATGACGAGGATAACAATGCAAGAAGTTCTGCAGCAGCTTTGGCTGCCCCGCTATCGTTCCTTCTTATCCCATCACTCAAAGAGGCAATTGATGATTCAGGNNNNNNNNNNNNNNNNNNNNNNNNNNNNNNNNNNNNNNNNNNNNNNNNNNNNNNNNNNNNNNNNNNNNNNNNNNNNAGGTTTAGTCTTTCAGAAAGTGGCAAACTCTTTAATAGACATGGAGCGTGTTAAGCCTGGGTCGTCGGAACTACTCGTCACCAGTTTACTTCAGAGACTAGCAAGTTCAAAGGACGATTCGCTGAAAGACCTGCAAGAGCTGGCAGCTCAGATCTTCACCAAGGGTAAAATAGAAACATCAGCACCAAATGCTGCAGATCTGGATATCAAGAAGAAGCAACAAACTAAAGATTTCCATTCAACTGCCAATATGAGTCCACTTGCAAGGTTCTTGCTTTCAAGATGGCAAGGCCTTGCTTCCCGAGATCTTAATTCTTCTTGAGATACGAAGGTCAGACTATTTTTTTCTTCC
>65_CL3741Contig1
AAGTGAAAGAGCCTTCAATAGATTCGTTGTNNNNNNNNNNNNNNNNNNNNNNNNNNNNNNNNNNNNNNNNNNNNNNNNNNNNNNNNNNNNNNNNNNNNNNNNNNNNNNNNNNNNNNNNNNNNNNNNNNNNNNNNNNNNNNNAGAGATGTACAACTCTGATAAACAAACTCTTCCTCACCTGGGCGTAGCAACGGGAACTTTCCTATGACAGCTTCACCATTTACATCAGAAATAACAGCATCATCNNNNNNNNNNNNNNNNNNNNNNNNNNNNNNNNNNNNNNNNNNNNNNNNNNNNNNNNNNNNNNNNNNNNNNNNNNNNNNNNNNNNNNNNNNNCTCCAATGTAATTGGCAAGAGCCGAAGTTCATCCCATCAACAACACACCCATGNNNNNNNNNNNNNNNNNNNNNNNNNNNNNNNNNNNNNNNNNNNNNNNNNNNNNNNNNNNNNNNNNNNNNNNNNNNNNNNNNNNNNNNNNNNNNGAAAGAGACAGACGAACAGAATAGCCAAACAGATACTTCTCTGACTCATCTTGAAGATCACTTAATTCCGGCACAAGCACAGCAGACGCACGAACCTTTACACCATTTGTTACGGCAGAGATGCAGAGTGGTGGTTGTTCGGGGAATATATTGATACTTCGAATTTTTCCTTCACGCCGAACCTTAATAATCCCATCTTGCAATCGACGTACATGCTCTTCCAGCCATAATAGCATGGCATCTTGTGATTGGCGACATCTTGAATCATGTATGGACCTGATCAAGCCATCTGGGNNNNNNNNNNNNNNNNNNNNNNNNNNNNNNNNNNNNNNNNNNNNNNNNNNNNNNNNNNNNNNNNNNNNNNNNACACAAGGTAGCATTTCTCCATCCGTTACAAGATTCCTTGTCCCAACATAAAGTTGACCACTTCTATGATTCAAAAAGAATATCTTCTCACTGTAGGTAGAAGAAGCTGCAACCACTAT
>66_CL3792Contig1
GATGCTAGGTCAGAAGCTGGTGCAGTTCCCTGATACTCAAAATTATGGCACGTGAAACAAATTCTGGACGAGTTCAGTCCCTTCGCCACATAAACATCCCAATAAAGAG
>67_CL3796Contig1
CTAAGGCTCTCAAGTGTAACTGCCCGAATATCTTGTCCATCAATTTTTATACTTCCAGATTGGGCATCAAAGAACCTGAAGAGCAATCTAAAAATGGTGGACTTCCCACTGCCNNNNNNNNNNNNNNNNNNNNNNNNNNNNNNNNNNNNNNNNNNNNNNNNNNNNNNNNNNNNNNNNNNNNNNNNNNNNNNNNNNNNNNNNNNNNNNNNNNNNNNNNNNNNNNNNNNNNNNNNNNNNACACATAACTGAAATGAACATTTTCAACTTCAATGCTACCACCATTTAA
>68_CL3851Contig1
ATTTTACAAGGGAAGTAGTAAGGATTACTGCAGCAACATTTGCTTGTTTCCCATACGTGCCTCCAACAGAAACTGCAGTAGAATTGACTCAAGAAGTGATCCTGTAATTGGACGACCTCAATTTTACACCTCATAATTGTGTGAGGTTGTTTCAATGCAATTGAACTACGACAGGGAATGAGGTGAAATCCGGCTCAAAACTGCTATATATTCAAAACTCTTGGTGAAGAATGCTTTGAACTTCATATCGTTGGATTTTGGTTGTTTGTGTT
>69_CL3871Contig1
GTGCTCCATCACAATCAACATCGTAGGTGAAGAATATCTTCTTCAGAAACTCGACAGCTNNNNNNNNNNNNNNNNNNNNNNNNNNNNNNNNNNNNNNNNNNNNNNNNNNNNNNNNNNNNNNNNNNNNNNNNNNNNNNNNNNNNNNNNNNNNNNCACTGGTGAGCTCCACGCTCTGGTCAGGATATTTCTTTACTGGAGGTGGCAGCATATCATCACGAAGTCTGATTTCATTGTTATATCCAAATTTCCTTAGGACAGTCCATGTTGTTTCCAATCGCCCTTTCTCAATAAAAAGTGCATGAAGAAATAGAAAACCCGTCAATGTAAGACCGCGTTCATCAACTCCTTCCCGCAGTTTCTCTTGCACAACCCTC
>70_CL10Contig1
CTAAAACATGGTACTGGCCTCCGTTCTGCTCAACAACAGTCATGGCCTTTTCAATAATTGGAGCAAATGATGTGGGACCTGCTAGTTTCAGATTAGGAACNNNNNNNNNNNNNNNNNNNNNNNNNNNNNNNNNNNNNNNNNNNNNNNNNNNNNNNNNNNNNNNNNNNNNNNNNNNNNNNNNTTTCTCTGTATCGGTCTAGAACTTCCTCAAATCCATTGCAAGGTGTCTCATCAGGATAGAAACTGAACACATCTTGATCATGAGTTGATGCATCTCCAAATCCGAAACAGGGGATCAAGTTATCATCATCGAAAGCAGCCAAGGTTTTCCCAATTATGGATATT
>71_CL43Contig1
TCATACCTTATCCACTGTATCATGCCATGGTACATTGGGAAGAATCTCATCTGAATCGAATTATANNNNNNNNNNNNNNNNNNNNNNNNNNNNNNNNNNNNNNNNNNNNNNNNNNNNNNNNNNNNNNNNNNNNNNNNNNNNNNNNNNNNNNNNNNNNNNNNNNNNNNNNNNNNNNNNNNNNNNNNNNNNGTAAGGCACCAAAGCACTCAACACCACAAATAGCGTCACTAAATAAAAGGAGGGCGTTCCAGCAAGAGACTCGACGAAAACTTGGTAAGCGGTTGTGGAAATGTCGGGAGGCAAAGCNNNNNNNNNNNNNNNNNNNNNNNNNNNNNNNNNNNNNNNNNNNNNNNNNNNNNNNNNNNNNNNNNNNNNNNNNNNNNACCGTATATAACCATGAAAATATACCATAGAGCGATTCCACCCCAGATGAAGATATGTTGGATTAATGTAAAGTAACTAATTGCTAGAGCCATCTGGCAGTTCACGACCCANNNNNNNNNNNNNNNNNNNGCCGTAAATAACCATGAAAAGATACCATATAGCGATTCCGCCCCATATGAAGATATGTTGGATTAATGTGAAGTAACTAATTGCGAGCGCCATCTGGCAGTTCACGACCCATACCACACAGGTGTACATTGTCGCCCCAAGGATTTGGTACTCGGCAATTTTTCCGTTTTGATTGAATGCTTGGAGGCTGAGTGATCTTGTGCAGAAGAAGAAGATGATTNNNNNNNNAACACATGTGTACATTGTCGCGCCAAGGATTTGGTATTCGGCAATTTTTCCATCTTCTTTGAATGATTGGAGGCTGAGGGCTTTTGTGCAGAAGAAGAAGACGATTATGGCGCTGAAAACTCCGTTCAGCATCCAACCAATTATACGGCGCCAGCTGAAGAGGACGTTTTGTACGCCTTCTTGGTAGAGTAACGGAAACTTTAGACATAATCTGGCAGATACATCTTGGTCAAAGACTCCCATTGCAATGGCTGGTAATGAAGTGAAGAATACGTTGTAAAGAGACAAGTACCAATCGTTGTATGCTGGTTGTCCAGANNNNNNNNNNNNNNNNNNNNNNNNNNNNNNNNNNNNNNNNNNNNNNNNNNNNNNNNNNNNNNNNNNNNNNNNNNNNNNNNNNAAAAGATGCATAAGCTTCGTAGAAGAAGATGGTGAAGCCAAATGCGAGGTTCTTATAGAAAAAGTAGCAAANNNNNNNNNNNNNNNNNNNNNNNNNNNNNNNNNNNNNNNNNNNNNNNNNNNNNNNNNNNNNNNNNNNNNNNNNNNNNNNNNNNNNNNNNNNNNNNNNNNNNNNNNNNNNNNNNNCTGAGCAATCGCAATATCACTCGACATGACAGCCTGCATCCCTTCAACACCACTGATCCCAATTCCAATATCGGCTTCTTGAAGNNNNNNNNNNNNNNNNNNNNNNNNNNNNNNNNNNNNNNNNNNNNNNNNNNNNNNNNNNNNNNNNNNNNNNNNNNNNNNNNNNNNNNNNNNNNNNNNNNNNNNNNNNNCATTCCCACATCATTGGCTCCATCACCAATTGCCAATGTTGTCTTCTTTGTTCCTTCTTTCACAAGTCT
>72_CL67Contig1
GACATGCTTAAGGCTGGCTGCTAATATGATGATATGGTCGCTACCTGTTGTGGTTGTGTTGACGTGGCTAACCAACAAGCTTTCTGCTGGAGTGCTTGATCGCCCAAAATGTCCACAAGCTAGTTGCTGGAGTACCTCTGCAAGCNNNNNNNNNNNNNNNNNNNNNNNNNNNNNNNNNNNNNNNNNNNNNNNNNNNNNNNNNNNNNNNNNNNNNNNNNNNNNNNNNNNNNNNNNNNNNNNNNNNNNNNNNNNNACTAAAAATATATTGGCTACAAGTATAGACGCAATCAAGCACNNNNNNNNNNNNNNNNNNNNNNNNNNNNNNNNNNNNNNNNNNNNNNNNNNNNNNNNNNNNNNNNNNNNNNNNNNNNNNNNNNNNNNNNNNNNNNNNNNNNNNNNNNNCCTGTTCTGCCAGCAAGCCTTGCATATGTATTACTCTACTTCAACGTGATTCTTGCTCCTGGTGGTTTAATGACTGCTTTCTTAACACAACATGGTCTAAATCCTTCAATCNNNNNNNNNNNNNNNNNNNNNNNNNNNNNNNNNNNNNNNNNNNNNNNNNNNNNNNNNNNNNNNNNNNNNNNNNNNNNNNNNNNNNNNNNNNNNNNNNNNNNNNNNNNNNNNNNNNNNACATTTGTATCTGCAAAGATGGTCGAGCGACTTGGCATCCTTAAGGCTGGAGCAGCTGGCCTGATCTTTCAGGCTTCGCTTCTTACCACTGCAGTTGCTGTNNNNNNNNNNNNNNNNNNNNNNNNNNNNNNNNNNNNNNNNNNNNNNNNNNNNNNNNNNNNNNNNNNNNNNNNNNNNNNNNNNNNNNNNNNNNNNNNNNNNNNNNNTATTGGAGTGGATCTCTCTCTCAGAAGCCTCCACTTNNNNNNNNNNNNNNNNNNNNNNNNNNNNNNNNNNNNNNNNNNNNNNNNNNNNNNNNNNNNNNNNNNNNNNNNNNNNNNNNNNNNNNNNNNNNNNNNNNNNNNNNNNNNNNNNNNNNNNNNNNNNNTTGGGACACATGTCATATCATGTTGTAGGGGCTCAAATATTACAAACTGGGATTCCTACTTCTAAAGCAAATCTCATCGGGACAACAGAAGTTTCTNNNNNNNNNNNNNNNNNNNNNNNNNNNNNNNNNNNNNNNNNNNNNNNNNNNNNNNNNNNNNNNNNNNNNNNNNNNNNNNNNNNNNNNNNNNNNNNNNNNNNNNNNATTGCAAATGATGCTTCACATTTCGGCTTTCTGGCACTTCTCTCACTTCTATCAGTAGTTGGGGCAGCTTATTTATACTGTAGATGGTTAAAGAATCCAACTGATACACAAAGGACTCTCTTTTCTTTTGAGCCCCAGTTTTCATAATATGACTAACAAAAGAAGACTGGCTGAACCAAGAAAGCTTCACACTTCCAAGAGCTGTGAATGCAAGAAAAGCAAAGGTACTCCAAGAAAAGCCAAAGTACAAGTACTATTATGGGAGTTGAAACTCATCGTGTACAAATAAGATCACTGACATGGCAGTTTCGGAGCAAACAGGGGTACGGTCACATTTTACCTCGCGTAAGCAGTTATTCAAATCCATCTTACGAGGCGAGGCGCAGTGTAAATACATTCGAAAATGTATAAGTTCGGGATAAATTATCTTGAACAGAGGCAACNNNNNNNNNNNNNNNNNNNNNNNNNNNNNNNNNNNNNNNNNNNNNNNNNNNNNNNNNNNNNNNNNNNNNNNNNNNNNNNNNNNNNNNNNNNNNNNNNNNNNNNNNNNNNNNNNNNNNNNNNNNNTTCAGTCTCTGGCCTATGTATGTAANNNNNNNNNNNNNNNNNNNNNNNNNNNNNNNNNNNNNNNNNNNNNNNNNNNNNNNNNNNNNNNNNNNNNNNNNNNNNNNNNNNNNNNNNNNNNNNNNNNNNGTATTTGATAGGAGATATTGACAAGTAGAGAGAAATTAACAGGGTGAATTTTGATTCAAACCTCAGTGAAACTGATTTGCAATAGTAGCACATTCTGGCTTCTGATGAACAAAGTGACCATAATTTTC
>73_CL78Contig1
CTGAAACACGATGCAAAGCTGAATGTTCCTGGTCTGTTGGTCATTGATACACCTGGGCACGAGTCTTTCACTAATTTACGGTCTAGAGGATCAGGGTTATGCGATATTGCGATTTTGGTTGTTGANNNNNNNNNNNNNNNNNNNNNNNNNNNNNNNNNNNNNNNNNNNNNNNNNNNNNNNNNNNNNNNNNNNNNNNNNNNNNNNNNNNNNNNNNNNNNNNNNNNNNNNNNNNNNNNNNNNNNNNATCGCTCAATCTTTTGAGGATGAGGAACACTGAATTCATTGTTGCGTTGAATAANNNNNNNNNNNNNNNNNNNNNNNNNNNNNNNNNNNNNNNNNNNNNNNNNNNNNNNNNNNNNNNNNNNNNNNNNNNNNNNNNNNNNNNNNNCTACGGGTGGAAAACCTGCAAAAACGCCCCAATAGCGAAAGCGATGAAGCAGCAGACTAAAGACGTGCAAATTGAGTTTAACATGAGGCTTACTCAGGTAATCACGCAATTCAAGGAGCAAGGTCTTAANNNNNNNNNNNNNNNNNNNNNNNNNNNNNNNNNNNNNNNNNNNNNNNNNNNNNNNNNNNNNNNNNNNNNNNNNNNNNNNNNNNNNNNNNNCGAACTGTATTATAAGAACAAAGAGATGGGGGAGACNNNNNNNNNNNNNNNNNNNNNNNNNNNNNNNNNNNNNNNNNNNNNNNNNNNNNNNNNNNNNNNNNNNNNNNNNNNNNNNNNNNNNNNNNNNNNNNNNNNNNNNNNNNNNNNNNNNNNNCATTCCTGATTTACTGTTACTACTAGTTCAGTGGACCCAGAAGACTATGATTGAAAGACTNNNNNNNNNNNNNNNNNNNNNNNNNNNNNNNNNNNNNNNNNNNNNNNNNNNNNNNNNNNNNNNNNNNNNNNNNNNNNNNNNNNNNNNNNNNNNNNNNNNNNNNNNAACTATAGATGTGGTATTAGTAAATGGCGTGCTTCATGAAGGAGATCAAATTGTNNNNNNNNNNNNNNNNNNNNNNNNNNNNNNNNNNNNNNNNNNNNNNNNNNNNNNNNNNNNNNNNNNNNNNNNNNNNNNNNNNNNNNNNNNNNNNNNATGTGGCTTACAGGGGCCAATTGTAACCTCTATAAGAGCACTGTTAACACCTCACCCGATGAAGGAGCTCCGAGTNNNNNNNNNNNNNNNNNNNNNNNNNNNNNNNNNNNNNNNNNNNNNNNNNNNNNNNNNNNNNNNNNNNNNNNNNNNNNNNNNNNNNNNNNAACCTACTTACATCATAAAGAGATCAAAGCTGCCCAGGGCATAAAGATCACTGCACAGGGCCTTGAGCACGCAATTGCAGGAACGAGCCTCTACGTTGTAGGACCCGATGACGATATAGAAGACATAAAAGATTCAGCTATGGAAGATATGAAGTCAGTGATGAGCCGAATCGATAAAAGTGGCGTCGGAGTTTACGTCCAAGCGTCTACTCTTGGTTCATTAGAAGCGTTACTTGAGTTCTTGAAATCCCCTGCAGTTAGCATACCTGTGAGTGGTATAAGCATTGGACCGGTACACAAGAAGGACGTTATGAAGGCAAGCGTTATGCTCGAGAAGCACAAGGAGTANNNNNNNNNNNNNNNNNNNNNNNNNNNNNNNNNNNNNNNNNNNNNNNNNNNNNNNNNNNNNNNNNNNNNNNNNNNNNNNNNNNNNNNNNNNNNNNNNNNNNNNNNNNNNNNNNNNNNNNGCCAGAGGCTCGTGAACTTGCAGATGAACTTGGTGTGAAGATATTCATTGCTGACATCATTTACCATTTATTTGATCAATTTAAGGCTTATATTGATAATATTAAGGAGGAAAAGAAGAAAGAAGCTTCGGAAGAGGCGGTTTTTCCATGTGTTCTTAAGATCATGCCGAATTGTGTCTTCAATAAGAAGGATCCNNNNNNNNNNNNNNNNNNNNNNNNNNNNNNNNNNNNNNNNNNNNNNNNNNNNNNNNNNNNNNNNNNNNNNNNNNNNNNNNNNNNNNNNNNNNNNNNNNNNNNGGTTGATGTGCTTGAAGGGACTGCAAAGATTGG
>74_CL111Contig1
CATCCAGAATAAGGTCAAGTGCATAATCGTAATATGGGACTTGACTGCTCAATCCACANNNNNNNNNNNNNNNNNNNNNNNNNNNNNNNNNNNNNNNNNNNNNNNNNNNNNNNNNNNNNNNNNNNNNNNNNNNNNNNNNNNNNNNNNNNNNNNNNNNNNNNNNCAGATTAAAATCATCTTGAATATATTCATCATCAACTTCACAAAATAACTCGTTCCCTCGCAAATTGCAAAACCATGANNNNNNNNNNNNNNNNNNNNNNNNNNNNNNNNNNNNNNNNNNNNNNNNNNNNNNNNNNNNNNNNNNNNNNNNNNNNNNNNNNNNNNNNNNNNNNGGATGTATCATCATCACCTTCAGAACCACTCACATCAGANNNNNNNNNNNNNNNNNNNNNNNNNNNNNNNNNNNNNNNNNNNNNNNNNNNNNNNNNNNNNNNNNNNNNNNNNNNNNNNNNNNNNNNNNNNNNNNNNNNNNNNNNNNNNNNNNNCGGGGGCTTGCTCTTGTTGGTGTTGAGCGTTGATGACGTGCGTATGTCCCGGTGTTCGATATGCTTTCCGGCGGAGGTGGAGGGGACGGTTATTGTAGATCCCTTGTTTCGGGAGGTGGAAGGAGAAGACTTCTCCAACTGTTTGTCCAACGCATCATTGATTCGCTTCCGATCCAACATTTCTCTTCCACCTTTTGATGAACCCCCACCTCGATCTCTATACATGTTCAATTCCCAGATGTATCTATATANNNNNNNNNNNNNNNNNNNNNNNNNNNNNNNNNNNNNNNNNNNNNNNNNNNNNNNNNNNNNNNNNNNNNNNNNNNNNNNNNNNNNNNNCTATTACTTTTTTTAATAGGAAGAGATAATTTGGCACCTGAGCTCAGCTCATGAATCTGGTGCGTATGTGTATGAGGGGATTCAGAATTCAAATCGAAAGATCGAAATCAATCTAGTGCTTATATTNNNNNNNNNNNNNNNNNNNNNNNNNNNNNNNNNNNNNNNNNNNNNNNNNNNNNNNNNNNNNNNNNNNNNNNNNNNNNNNNCGCCTAATCTGTGTGCTTGTGAAGAGAGACGGTGAGAAATAGGGTTTTCTCTTTCTATTCATTCGTCTTCATGACACAGAGCACAAGGGAATACGAGGC
>75_CL147Contig1
TTCCTCATTTTCACTATCAATCATACCCTGCGTTGTTCCTCAGCTAGGTATCTTCTCATTCTGCATTTGATGTTGGCGTTTGGGAGTTGATTACACAGTATTATAGAGATGGACGAGGCACAGGGAAGTGACTCGAACACAGATAGGATGCAGTATGCATGGAACAAAGATCCCTTAGTGATTCTCAAAGATAGTGGATTAATCGGCATTGTTTGTGCTGTCNNNNNNNNNNNNNNNNNNNNNNNNNNNNNNNNNNNNNNNNNNNNNNNNNNNNNNNNNNNNNNNNNNNNNNNNNNNNNNNNNNNATAGTCATACCTATACTTCTTTCGTTGGTGTTCCGTGGTAGAAGAAAGTTGAAGCAGAGAGGAAGTCCAGTTGAAGTCGGAGGCGAGTCTGGTTTCGCAATGCGCAATGCTGGATCAGTCAATTTAGTTGAGGTTCCTTGGGAAGGTGCCACAACTATGGCGGATTTGTTTGAGCAGTCTTGTAAAAAACACTCACAAGAAAGGTGTCTAGGGACTAGAAAAGTGATTAGCAAAGATACTGTTACGGCTACTGATGGGAGAAAGTTTGAGAAAC
>76_CL155Contig1
CGTAAACGACCATCTCATTACAGACTAATACATTGACCAAGTTTTCAACATCTTATCTAAAGTTCATTGTGAGAATGTTCTCTAATTCATAGAAATCAAATATATAAATGTCTCACAGAATGGAACAGGTGTGAAATCCGAACGTTACATTGCCACTGGGTAATCAACCCTTCATCTTGATCGCATTTTATCTTACTCAGTGTGGTGCGAAATGTCTAAGAATGGCTCTAAGTTTAGTACTCCGTTTCTAGAATCCCATCAATGAGACCAAACTCCATTGCCTCAGACACGGACAAGAAACGGTCTCTCTCAGTGTACTTTTGTACTTCCTCAACAGGTTGACCAGTAAAGGCACCATACATTTTGTCAATTTTATGGCGAGATTGAACTGC
>77_CL184Contig1
TCTTGAGAGATGTCGTCCGACGAGGGCGAAACGGCGTCGGAGCTCACTGATAAGCAGAAGATCGAGATCGCCAAATGGTTCCTTCTCAACGCTCCAGCCGGCGAAATCCAATTCGTTGCCAAAGATATCGAGGCGATTTTGAAGAACGCGAGGTTATACAAAGCAGCGGCGGCCGAGGCGTTTCCACTCTACAACAAATCTCACATGATTTCCCTAGATTTACCCGNNNNNNNNNNNNNNNNNNNNNNNNNNNNNNNNNNNNNNNNNNNNNNNNNNNNNNNNNNNNNNNNNNNNNNNNNNNNNNNNNNNNNAAGCGGTGAGGTTCTGGTTACATCGCTTAGCGAGGTGGATAAGAATGAATATCTTGATCCAAGAACCGCCCAGATTGCCATAGTTGACCACGTGAAACAGGTTTGCGAAGATGCTAGAGCTGCAAGCAATGAAGAGCTTCCATCATCATATATTGAGGAATATCGGTGTGCCTTGGATACAGAAGTTTGCAAGTATGTTAGTGAAGTGTACCCTAAAGGTGTCTGTTCAGTTTATTGTGTAAATGGAAAAGATGTGGAAGAACCAGGTGCAGATTTTGAGCTTGTTGTGGTNNNNNNNNNNNNNNNNNNNNNNNNNNNNNNNNNNNNNNNNNNNNNNNNNNNCGCAGATTTTGAGCTTGTTGTGGTAATTTGTGCTGCAAGGCATAGCCCACAAAATTTCTGCAATGGAAGTTGGCGGTCAATATGGAACTTGGAGTTCAACGATGAAATGCAAACTGTTGAAGTAAGAGGTAAATTGCAGGTAGGGGCCCATTACTTTGAAGAGGGAAATGTCCAGTTAGACACAAAGCAAGAATTCAAGGATTCAACAGTATTTCAGTCACCTGATGATAGTGCGGTTTCCTTGACCAACATCATTCGCCACCATGAGACTGAGTATCTNNNNNNNNNNNNNNNNNNNNNNNNNNNNNNNNNNNNNNNNNNNNNNNNNNNNNNNNNNNNNNNNNNNNNNNNNNNNNNNNNNNNNNNGAATTCTCTCCAGACCTGCTATTCAAATTTGTCTGACACCACATTCAAGGATCTCCGAAGAAAGCTTCCTGTTACGCGTACATTATTTC
>78_CL204Contig1
AGAAGAGAGGAAATAATGTAGTAGCTGTTGACTTATCGATTGACCAAACGCCTTTTCGGCCTGACGAAGCTGAAAGGGTGAGGCTTTGTGGAGCAAGGNNNNNNNNNNNNNNNNNNNNNNNNNNNNNNNNNNNNNNNNNNNNNNNNNNNNNNNNNNNNNNNNNNNNNNNNNNNNNNNNNNNNNNNNNNNNNNNNNNNNNNNNNNNNNNNNAAAAAATGCTGATGTGCAGTGTTGGGGAACTGAAGANNNNNNNNNNNNNNNNNNNNNNNNNNNNNNNNNNNNNNNNNNNNNNNNNNNNNNNNNNNNNNNNNNNNNNNNNNNNNNNNNNNNNNNNNNNNNNNNNNNNNNNNNNNNNNGACGATGACGGTGATCCACCTAGACTGTGGGTCCAGAATGGGATGTATCCTGGTACCGCTTTCACGAGAAGCATTGGTGATTCCATNNNNNNNNNNNNNNNNNNNNNNNNNNNNNNNNNNNNNNNNNNNNNNNNNNNNNNNNNNNNNNNNNNNNNNNNNNNNNNNNNNNNNNNNNNNNNNNTGCCGAGTCGATAGGAGTCGTAGCGAACCCTGAAATTGTTGTTATGGATCTCACNNNNNNNNNNNNNNNNNNNNNNNNNNNNNNNNNNNNNNNNNNNNNNNNNNNNNNNNNNNNNNNNNNNNNNNNNNNNNNNNNNNNNNNNNNNNNNNNNNNNNNNNNNNNNNNNNNNNGGTGTTTTTGAGTTCCTTTCTAGCCAAGCAGTGGTAGATATGGTGGCAGAATACAAGGACCCCCGTGATGCTTGTGCTGCAATTGTCGCTGAGTCGTATCGCCTCTGGCTACAAT
>79_CL259Contig1
CTTAATTTTTCAACTTCTAGTTCAATAATACATCAATAATGAAACAATATTTACTATACAGAGAACTAACACTAGAGCACATACAACCGCACCGCAACCTCTCACAACGAGAAGCAGCCTAACACATGCGCGCCACTCAACGACTCAGCATTACAATCGCAAACAGATTACCCAATTACACCCCTCTTAACTTTCTATGCTGTACATTATTCTGCACAGAGGCGAAAACCTTCCCAAACAATACCACGTCAGCTACACAGCCCACTAAATTAGTCCGACCTGAACTTGAGCAACCTCTCTATGTGCAGAAACAGCGGTGGACCCCGCAGCAACAACGAGCTGAGATTGGGCTTGAAACAGCTTTGTGTTAATCGCTATTTGACTATTCAACATACTCGATNNNNNNNNNNNNNNNNNNNNNNNNNNNNNNNNNNNNNNNNNNNNNNNNNNNNNNNNNNNNNNNNNNNNNNNNNNNNNNNNNNNNNNNNNNNNNNNNNAATATGGATTGCTGTTCATGTCAACACCTGTTGGAGGGATACTGGGCNNNNNNNNNNNNNNNNNNNNNNNNNNNNNNNNNNNNNNNNNNNNNNNNNNNNNNNNNNNNNNNNNNNNNNNNNNNNNNNNNNNNTTAGCTGATGATGTGTAGTGTCGTCGTTGTGACGTGTAGTCAATGTCCATAGTCATGCTGCCGTTTATTGTAGGTTTAACTGGGGTGTANNNNNNNNNNNNNNNNNNNNNNNNNNNNNNNNNNNNNNNNNNNNNNNNNNNNNNNNNNNNNNNNNNNNNNNNNNNNNNNTGTTGTTGTTTGGGTCGAGATGATGCTTCGGTTTGGGCTTCTACAGACTTCTCTGGGCCTTTTCCATTGCTAGTCGTTCTGTATAAACAATGTGGAGAGATTGAATGAGGAATTGAGGCGTTCTGGACGTAAACTCTGCTATTGTAAGGATCGTTTGTATGCCTGATGTTCTCGTATGGTAATACCGGTCCTACTANNNNNNNNNNNNNNNNNNNNNNNNNNNNNNNNNNNNNNNNNNNNNNNNNNNNNNNNNNNNNNNNNNNNNNNNNNNNNNNNNNNNNNNNNNNGGCACCCTTGGTGGTGGCCGTGTGTATTTTGACATATTTTCAGAACTGGCATCTGGAAGTCCAGTGGGCATTTCTCGCCGATTATCAAAGGAAGAGATATTTTGTTGTGCTTTGGCAGGAATGGTGCTAGAGTTCACAGTAGACCTTGGAAGCNNNNNNNNNNNNNNNNNNNNNNNNNNNNNNNNNNNNNNNNNNNNNNNNNNNNNNNNNNNNNNNNNNNNNNNNNNNNNNNNNNNNNNCTCTCAGGAGGGATCACAGGTCCACTATTCCCCACATTCTCTTCAAGATACGCAAATTGCTTCTTGAAATGTCCAATTGCACTGGGATACAGGAAACTTGAGCCACTATTTCCTGCCATGTAGTCCTTCAGCAATTGAGGATGGTACTCCAATATTTCCCTAAATATTAGTTCCCTGATATCTTCTTTCGTCAGTCTTCGCCTCTCAAATTCAAATTCTAATTTCGAAATCGGTTGACAAGAGGGCTCCCTCTCAATTTT
>80_CL280Contig1
CTCGAATAAGTGGCAGGAGGGAGCATATTTTATGTCCATCTGCTTGCTGGGATCGAACTGTACACTTCTCCGGAAATCATTTGCAGCGTTGTAAAGTGTATATGAGCTGAAGGCCGAAGGACGATGGACCCCCAAACCCCGAAAACAGATGACGACGACAAGGGGAAGAAAATCATAAAACTAAGTATTAAGTTTAGCGGGCGATCCATAGGAATCGAAGTTGCCGATCTCTCCACCATTAAAGACNNNNNNNNNNNNNNNNNNNNNNNNNNNNNNNNNNNNNNNNNNNNNNNNNNNNNNNNNNNNNNNNNNNNNNNNNNNNNNNNNNNNNNNNNNNNNNNNNNNNNNNNNNNNNNNGGGAAAGTTCTCTCCGATGATTCAACGTTGGTTTCTTCGGGGCTCATTAATGGATCCAAGATTATGCTAATGGCTTCCCAGGGACTGTATCAAGGGGATGGTCCAGTTAAAAAGGAGCCGGTGGGGTTGGCCAGTGTGAGGAGACCGGCTGAAGCCATGAGTGGCAAGAAAGGGAAGACTGAAGATTCAGTCACAAAGAGCCAATTTGAACGGTGGAAAGCCACTGGAGTTGTAGCACTATCTGAATGTGGTCTCAGGACTATACCTGATGAAGTCTGGACCTGTGGAGTTTCTGTTAGAGTCCTTGACGTTAGTCGAAATTTGTTACATGACGTTCCGTCAAAAATTGGCNNNNNNNNNNNNNNNNNNNNNNNNNNNNNNNNNNNNNNNNNNNNNNNNNNNNNNNNNNNNNNNNNNNNNNNNNNNNNTGCTTAAGCTCCATACAGAAATTACATCTCAGCGGAAATGATTTATCGGACAATTCCATTGGCTGGGAAGGAATCACATCTTTGAAGTCTCTTGTCGTTCTGACACTGGACCAAAATAATTTGACCGAATTGCCTTCTGAACTTGGTTCATTGACACGCCTGAAGCACCTTCATATAGGAAGCAACAAGTTGACTTGTCTCCCAACTGAAATAGGTTTCCTGACTGAGCTTCAGGTCTTGAAAGCCCAGAATAACAGGCTAAACACTATTCCTGAAAGTATAGGTGGATGTGTCTCTCTCATTGAAGTTGATCTTTCATGTAATCTTCTGGTCGAGTTGCCAGAAACAATGGGAAACTTAAAGAATTTGAAGGCATT
>81_CL315Contig1
ATGTATACATTTGTGCAACCAGTTTGTATGGATACACAATCATCCCCACAAGCAAGATTAGAACTGCGAATAAGCACATCTTTAGAGTTCTGCAAATGTATTCCATCTGTGTTCGGGCTGTCACCAGGCGACGAGACGCTGAAATTGTATACTGATACTCCAATGCAATTGTCAAATTTTAGATGGCATTGAGGACTGTTTTGGATTGTTATCCCCGTTACTGTTACATTGAAACTCCCGTAAAATCTAACTGCCG
>82_CL347Contig1
TTGGCAAACATTTCATATACACTTGCAGACGAATCCACAAAAACAAACCTTAAAATTATCGGCGATCACATGCGCGCAATAGTGTATCTTATATCTGACGGAGTGTTCCCATCAAATATCGGAAGAGGCTACATTGTTCGCCGCCTCATCAGAAGGGCTGTTAGGACGGGCAGGCTTCTCGGCNNNNNNNNNNNNNNNNNNNNNNNNNNNNNNNNNNNNNNNNNNNNNNNNNNNNNNNNNNNNNNNNNNNNNNNNNNNNNNNNNNNNNNNNNNNNNNNNNNTTGGGTGGCGTTGAAGAAGGGGCATTTTTGCCAATATTCGCGGAACAAGTGATCGAATTAAGTACCAACATAAACGTNNNNNNNNNNNNNNNNNNNNNNNNNNNNNNNNNNNNNNNNNNNNNNNNNNNNNNNNNNNNNNNNNNNNNNNNNNNNNNNNNNNNNNNNNNNNNNNNNNNNNNNTAGACGAATTGAAAAGGGAAGAACTACGCTTCGTGTCGACACTCGAAAGAGGAGAAAAGCTCCTCGAACAGATGTTAACCGACGCGTTAACCGGTTCCCAGGTAAACCAGACCGAACCGTGCCTCTCCGGAAAGGATGCCTTTCTCCTATACGATACATACGGGTTTCCCGTCGAAATAACAAAGGAAGTTGCCGAGGAACGTGGCACTCGGATAGATATGGACGGTTTCAATGTGGAAATGGAGAACCAAAGACTNNNNNNNNNNNNNNNNNNNNNNNNNNNNNNNNNNNNNNNNNNNNNNNNNNNNNNNNNNNNNNNNNNNNNNNNNNNNNNNNNNNNNNNGCACATAACACGGTCAAACTTTCTGTTGAAAACGGACCCAAGCTAACGGAAAATGTTCCGGACACTGAGTTTATCGGTTATAGCACCCTGTTAAGTAAATCACTGGTTGCGGGCCTGTTAGTGAATGGGAAGCCTGTAGGGCATGTTTCGGAAGGAAATGAAGTTGAAGTGTTACTTGACAGGACCCCGTTTTACGCTGAATCAGGAGGTCAGATTGGCGACAACGGGTTTTTGTACGTTGCTGGGTCTGAAAGCGGTAAGGAAGGTGTCGTGGAGATAAAAGACGTCCAAAAATCACTGGGCAACAACATATTTGTTCACAAAGGAACCGTGAGNNNNNNNNNNNNNNNNNNNNNNNNNNNNNNNNNNNNNNNNNNNNNNNNNNNNNNNNNNNNNNNNNNNNNNNNNNNNNNNNNNNNNNNATGTTGGAAGAGAAGTAGAAGCTGCAGTGGACCCTNNNNNNNNNNNNNNNNNNNNNNNNNNNNNNNNNNNNNNNNNNNNNNNNNNNNNNNNNNNNNNNNNNNNNNNNNNNNNNNNNNNNNNNNNNNNNNNNNNNNNNNNNNNNNNNNNNNNNNNCATCATACTGCCACGCACTTGCTACAAGCAGCGCTTAAGAAATTAATAGGCCAGGAAACATCTCAAGCTGGTTCATTGGTTGCTTTCGACCGTCTCAGGTTTGACTTCAATTTCAACCGGCCTCTTAAGGAAAACGAGATAACGGAAATTGAGCGACTGATGAATCAATGGATTGGAGATGCAACGCTTCTTAGAACGAAAGTGATGCCGTTGTCTGAAGCAAAGAAATCTGGCGCTATCATGATGTTCGGTGAAAAATATGGAGAACAGGTACGCGTTGTTGAGGTTCCAGGTGTATCGATGGAACTATGCGGTGGGACCCACGTGAGCAGTACGTCTGAGATAAGGGGCTTCAAAATTATTTCCGAGCAAGGAGTTGCATCTGGTGTGAGGCGCATAGAAGCTGTTGCTGGTGAAGCTTTTATTGAGTATGTCTGCACCCGTGATAACTACATGAAGCAGCTGTGTTCC
>83_CL447Contig1
GTGAAATGTAGGTTCCCACATATTGATACACAATAATGGGCAGTGCTACATCAATGTTGACTCAGTATGACATTGAAGAAGTTCAAGAACACTGCAATCACCTCTTTACTCAGCAAGAGATAGTGTC
>84_CL451Contig1
GCCTCTCGGAGGCTCCTAGCCTCTTTCCTCCGCTCCTCCGCANNNNNNNNNNNNNNNNNNNNNNNNNNNNNNNNNNNNNNNNNNNNNNNNNNNNNNNNNNNNNNNNNNNNNNNNNNNNNNNNNNNNNNNNNNNNNNNNNNCTAGATCGCCTTTCCCCTCCGCACCCAAACTCTTTCCTCGTCCATCTCCGGCCGGCCATTTCCTACACCGCGTCGCGGCTCAGTACTCCACCTCCGCAGCCGCCGCATCACCACGACCGTCCAAGACCACACCTGCAACTGGTGGTGGAAAAATAACGGATGAATTCACGGGTCAAGGTGCGATCGGAAAAGTTTGCCAGGTCATCGGTGCCGTCGTTGACGTCAGGTTCGGCGAGGGCTTGCCTCCGATATTGACTGCTCTGGAGGTGCTAGATAATCAGATCAGGCTCGTTTTGGAAGTGGCGCAGCATTTGGGTGAGAA
>85_CL487Contig1
GAGAGCATGGGAATGATATTTATGTGCAGTTCCAATACAAAGAATGACTGCTTCAAGTATATGGNNNNNNNNNNNNNNNNNNNNNNNNNNNNNNNNNNNNNNNNNNNNNNNNNNNNNNNNNNNNNNNNNNNNNNNNNNNNNNNNNNNNNNNNNCTTGGGAAAGCAAAAAGCAAGAAAAATGAAGTGGAAAAAATTTATCCTGGGATGCGACTATTTTTGTACGACGTTGATTTGAAATTGATGTATGGCATCTTTAAAGCTCGGGAACGTGGTGGATACAATGTCGAACCCATGGCTTTCAAATCAAAGTTTCCATCTCAGGTACGCTTCACTGTTCTTGCCGATTGTGTGCCATTGGCCNNNNNNNNNNNNNNNNNNNNNNNNNNNNNNNNNNNNNNNNNNNNNNNNNNNNNNNNNNNNNNNNNNNNNNNNNNNNNNNNNNNNNNNNNNNNNNNNNNNNNNNNNNNNNAGGAAAACTACTTTACAAATAAGAAGTTTGATTGCCAACTAAATGCAGAACAGGTCAAAAAATTGTGTAAGCTGNNNNNNNNNNNNNNNNNNNNNNNNNNNNNNNNNNNNNNNNNNNNNNNNNNNNNNNNNNNNNNNNNNNNNNNNNNNNNNNNNNNNNNNNNNNTTTAAATCTACAAGCAAAGGCCACCAGCCCATAAAGTTACGGAGGAGTCGAAAAGCAGAGAAACGACCAATACCAATACACGGAGAAAGTTCTAGAAANNNNNNNNNNNNNNNNNNNNNNNNNNNNNNNNNNNNNNNNNNNNNNNNNNNNNNNNNNNNNNNNNNNNNNNNNNNNNNNNNNNNNNNNNNNNNNNNNNNNNNNNNNNNNNNGTGGAGAAGGTGCTAGAAAGCAACGCGCAGATGATAAGAGGCGCCCTGAACGGCAGGAGAAGATTCGACACGTCGAGCGTCCTCGTAAGCGCNNNNNNNNNNNNNNNNNNNNNNNNNNNNNNNNNNNNNNNNNNNNNNNNNNNNNNNNNNNNNNNNNNNNNNNNNNNNNNNNNNNNNNNNNNNNNNNNNNNNNNNGCTATTTCCCCGGTAGCACGATCTCGTCAACCTCTTCCGCCATCATCTAGTGTTCC
>86_CL596Contig1
TTTGTGCTAGTTTGTGATCCGTCTCACCGTTAGACCGTCTATTCCAAAAATTTATCATGAATAGAACAGTGCATCCATCCTGGCACCAAGTTGCATTAGGTACTCCTAACGTGTATACTGCAAATAGAGCCTTAAACTACAAAATGATTCATAAATAAGATAAAATTACATTTGAAACAAGATAGGCGCTGCATTCCTCAGGCTTCAAATGAATGAAATAATCTGTTGCTTATCTTCTGGTATCCCAAATATATCAGCTTCACCAAAGCCTCTATATATTTCCTTGTTGATGAACAATCTCACTCCAATCAGATACTCCACAAAGCTTCCTGCTCCCACGAGCAAATTACATGCGCCCCCCCTGGATTATACAGTAATTATAGACAGACCCAGAAGTTTTGC
>87_CL710Contig1
TACCTCTGCGACAACAAATTTCACACCGAACCTCTGACTCAGCTTCTAGAATCTGATGAGAAATTTGGCTTCATCGTCATGGATGGAAATGGCACTTTATTTGGGACTCTAAGTGGTAACACTAGAGAAGTGCTTCACAAATTCACNNNNNNNNNNNNNNNNNNNNNNNNNNNNNNNNNNNNNNNNNNNNNNNNNNNNNNNNNNNNNNNNNNNNNNNNNNNNNNNNNCGTTGATCTCCCAAAGAAGCACGGAAGAGGTGGACAATCTGCTCTTCGATTTGCTCGTCTTCGNNNNNNNNNNNNNNNNNNNNNNNNNNNNNNNNNNNNNNNNNNNNNNNNNNNNNNNNNNNNNNNNNNNNNNNNNNNNNNNNNNNNNNNNNNNNNNNNNNNNNNNNNNAAAGCGTCACAATTACGTCCGGAAAACTGCAGAGCTTGCAACTNNNNNNNNNNNNNNNNNNNNNNNNNNNNNNNNNNNNNNNNNNNNNNNNNNNNNNNNNNNNNNNNNNNNNNNNNNNNNNNNNNNNCAATTTTATATTAACCCAGCCACTAGCCAACCTAATGTATCAGGGCTAATTCTTGCTGGTTCAGCTGACTTCAAAACTGAACTAAGTCAATCTGATATGTTCGATCCTAGATTGCAAGCCAAAATACTAAATGTGGTGGATGTGTCTTATGGAGGTGAAAACGGTTTTAA
>88_CL726Contig1
AGGAACGCTTGGCATGAACCAGTATGGAGGACACTGGAGAGTGTTACGACGTCTTTGTTCCATGGAGTTCCTTGTGAACAAGCGTATGAACGAAACTACCGAGTTACGGAAACGAATCATGGGAAATATGGAACAATGGATGATTGAAGAGTCCGAATCATCGCAAAAGGTCGGGGATACGGGTGCAATTCAGTTGAGCCGGTTCTTGTTCTTAATGGCGTTCAATCTGGTGNNNNNNNNNNNNNNNNNNNNNNNNNNNNNNNNNNNNNNNNNNNNNNNNNNNNNNNNNNNNNNNNNNNNNNNNNNNNNNNNNNNNNNGGAATTTGATGCTTTCCAGGGACCTGTTGGATGCNNNNNNNNNNNNNNNNNNNNNNNNNNNNNNNNNNNNNNNNNNNNNNNNNNNNNNNNNNNNNNNNNNNNNNNNNNNNNNNNNNNNNNNNNNNNNNNNNNNNNNNNNNNNNNNNNNNNNNNNNNNNNNNNNNNNNNNNNGCGGATTACTTGCCTTACTTGAAGTTTATGGATCCGGCCGGTATGATGCGAACCATGAAGAGGAACTTGTCGAAAACTATGAAAACCGCTTACAAGTTCATCAAAGAAAGGGTTGAAAATAGAAAGGCGGGCAAGTTCAACGAGAAGAAAGATTTCCTAGATGTGTTGTTGGATTACGAGGGCGATGGGAAAGATGGACCAGATAGGATCACCGAGAAGAACATCAACATTATTATCACGGAAATGTTCTTTGCTGGATCTGAAACCACGAGTATTAGCATTGAATGGGGATTCGCAGAACTCCTACGCAACCCTCGGAGTTTCGATAAGCTAAGAGAGGAACTCGACCGCGTAGTGGGAGTGAACCGACGTGTTGAAGAAAAAGACGTAGAAAACCTTCCTTACCTCCAAGCCGTGGTGAAGGAATCACTTCGGTTGCACCCCGTTTTACCTTTATTATTGCCTAGAAACACCATGGAGGACGTAGAGTATATGGGATATCACATTCCCAAGGGAACACAAGTTCTCATCAATGCTTGGGGAATCGGACGTGACGCCGAGTCGTGGAAAGACCCGCTCGAGTTCAACCCGGATAGGTTCTTGGAATCCAACATTGACTACAAGGGACAACATTTCGAACTAATCCCATTTGGGTCAGGTCGTAGGATTTGTGTCGGGTTTCCACTGGCCCATCGAGTTGTGCACCTGGCCATTGCGACTTTAGTCCAGGCGTTCGACTGGGACCTGGGTCTGGGAGTTAAGCCGGAAGACATTGACCGAGATGAGAGGTTGGGATTGACCCTAAGGAAGAAGAACCCTCTCTATGTCATTCCTAAAAAGCGCTTGAATGTTTGAGGCGTTGCATGGAGTAATATGATATGTATTTGGGGTTATTTATTTCTTGTTATACTATCTACTTGTAATTGAAGAATCTTTTCTGATTCAACATACCAAGTTTGTATTGAATTTCATAATGTATCAGTCAGTATATCAATAAAAT
>89_CL775Contig1
GTGGTGTGCACATGAGGCCCATGGCTGGAATGATGGGCTTCATGACGTCCACATCTAAAGATAAGAAAAAAACAGCTCCAGTTAAGCCATCGGATGTAAAAAGAACTAGAAGAGACCGTGGAGAGCTGGAAGATATAATGTTTAAGCTTTTTGAAAGACAACCTAATTGGGCGCTGAAACAGTTGGTTCAAGAGACCGATCAACCTGCTCAATTTTTGAAGGAGATATTNNNNNNNNNNNNNNNNNNNNNNNNNNNNNNNNNNTAAGCTTTTTGAAAGGCAGCCTAATTGGGCACTGAAGCAATTGGTTCAAGAGACCGATCAACCCGCTCAATTTTTGAAGGAGATATTGAATGAACTCTGTGTATACAATAAGAGGGGAACAAACCAAGGTACCTATGAGCTGAAACCAGAGTACAAGAAGTCTGTCGGGGATACAGGTGCTGACTAATGACTTCATGACTTTGTCTGTGCAGTTAATAGAAGGAACCCTGCCTTTAATGTTGTATACTATTTCTATAAGATTCTGANNNNNNNNNNNNNNNNNNNNNNNNNNNNNNNNNNNNNNNNNNNNNNNNNNNNNNNNNNNNNNNNNNNNNNNNNNNNNNNNNNNTACTTGTGGAACTGAAGAAGTCTGACTGATACCAGAAAAGCATACAGTTATAAGCTCTAGGTTGTATCTGTGTTTGGATTAGCTTCTCATAAACATTTCTTGATATAATGCTGTTCAGAGTTATGTTGGTGGAGTTTCTC
>90_CL791Contig1
CTCTAACCCAAATTAGCGCACTTAACATTATTATCCTCTCTAAAGTTCGAACCCATGGGAACTTTAGAAATGGATACTCCTTATCCAAACACCACCACCACCCACTCCAAAGAACAAAATCCCATCGACGAAGAGGATGAATCCCCAATTGAAGAGGTCCGGC
>91_CL851Contig1
TGCTGATTAACAAATAATAATTAAAAAAACGGCAATCAACTAACATACAGCTGAGAATTAGCTAATTCATCCGATACATGTCTTTTCGAAAAAGTAAAATGGATAAAGGCGGCAGGTGTTCTTGNNNNNNNNNNNNNNNNNNNNNNNNNNNNNNNNNNNNNNNNATACATCTCTTTGACAAAGTAAAATGGATAAAGGTAGCAGGTGTTCTTGGGAGCAGTACACAATACAGATTAAGCTTGGTGATCTATGGTATCAGGACATGNNNNNNNNNNNNNNNNNNNNNNNNNNNNNNNNNNNNNNNNNNNNNNNNNNNNNNNNNNNNNNNNNNNNNNNNNNNNNNNNNNNNNNNNTCATTTTTCAGTGGGTAAGATCCTCTGGTAATAGGCAGGTGGGGGCCACAGATATGCCAAAACTCTGTATTCATCTGGTCTTCTGGTTTAGGCAAGGTGGCTTCAGGCATCATAAATCTCAGCTGTTGTGTTTGTAAGGGAAACGGAAACAGAAGGTAAAAGAATCGCATCAGTCATATTGGGACAAAGGTTATGGCAATCACATCAAACTATCAAACATAGCGTGAGCTGGTATTTTTGAATACAGATAATAAGTGAATTTGTTGGAAACTATGGATTGAAACTGGGTCTACCTGTGATCTTAGTGATAGGCTCT
>92_CL1115Contig1
ATACCTATACAACGAAACCAAATTAAGGAGATCNNNNNNNNNNNNNNNNNNNNNNNNNNNNNNNNNNNNNNNNNNNNNNNNNNNNNNNNNNNNNNNNNNNNNNNNNNNNNNNNNNNNNNNNNNNNNNNNNNNNNNNNNTGCAAGGAGCCTGACATCGATTCTGGAATTCCTTTCAGAGCAGATGCAATTATTGCTAATCCTCCTGCATATGGACATACACACGTTGCAGAGGCATTGAAAATACCTATTCATATATTTTTCACTATGCCATGGACGCCTACAAGTGAATTCCCCCATCCATTGTCTCGTGTTAAGCAATCAGCTGGATACAGGTTATCGTATCAG
>93_CL1837Contig1
CCTGTGCAAAGTCATTTGCCAACCACGCCATTTCTTCAAGCACATAATCCCAACCAGATTTTTGACAAACATACATAGGAGAAGTCATCATTGATAACTCCATGATCCNNNNNNNNNNNNNNNNNNNNNNNNNNNNNNNNNNNNNNNNNNNNNNNNNNNNNNNNNNNNNNNNNNNNNNNNNNNNNNNATCATATCAGCTTGTTTCAAGATTGAATCTTCATCGATTTCGCTTGTCGATTTCGTGTTGGGCTGAGAAGTTTCTACCTTAACGGAAACATTTGAAATCGTACCCGACAAACCAGTATCAGTCCCAGGCCCACAATACCCTATTACTTCAACAATAGAATGATCATTGA
>94_CL1952Contig1
GGAAAAGGAACTGCCTTTCAGCATCAGTCTGATTCAATAAGACGTTCACAGTTACAAAGATGTCTGGTGAGGAGGGCAGAAAACTCTTAAATCACGAGATACAACTGGTGCAGAACCGTATAGAACAGTGCCTCCTACATTACATGAACCAGAAGGAAGTCATAAACACTCTTGTTATCCGGGACAACATTGAACCGCGNNNNNNNNNNNNNNNNNNNNNNNNNNNNNNNNNNNNNNNNNNNNNNNNNNNNNNNNNNNNNNNNNNNNNNNNNNNNNNNNNNNNNNNNNNNNNNNACTGAGCTAGTTTGGCAAAGGCTTGAAGAAGAAAATCAAGATTTTTNNNNNNNNNNNNNNNNNNNNNNNNNNNNNNNNNNNNNNNNNNNNNNNNNNNNNNNNNNNNNNNNNNNNNNNNNNNNNNNNNNNNNNNNNNNNNNNNNNNNNNNNNNNNNNNNNNNNNNNNNNNNNNNNNNTCTGAAATTGGTGGTGAAGGATCAAATAATGGAATTCAACAGGTTGCTTGCAGAGCAGGTTGAGCTGATGAATCAAATTGAATTGTCTGGGATTGCCCCAATTCTGACTTCCAATGGATCTCATGTTTCACCTACACAGCAGATCTCCACTTCATGTGCTCCACCAAGTACCAGTCCTTTGAAANNNNNNACCCCAATTCTCAATTCAAACGGATCTCACGTTTCACCTACACAGCAGATCCCAACTTCATGTGCTGCACCAAGTACCAGTCCTTTGAAACCAGATGACATGCAACAACAGAACGTGTATGACAATTGCGGATCGTCAATTCAACCTTATGTNNNNNNNNNNNNNNNNNNNNNNNNNNNNNNNNNNNNNNNNNNNNNNNNNNNNNNNNNNNNNNNNNNNNNNNNNNNNNNNNNNNNGGAACAATTGACGGGTCTGTTCACTGTAGAAAGATTAACGTGTCTCCAAGCTTGTTCTTGTCTCAAAACCCAAACATGGGATTNNNNNNNNNNNNNNNNNNNNNNNNNNNNNNNNNNNNNNNNNNNNNNNNNNNNNNNNNNNNNNNNNNNNNNNNNNNNNNNNNNNNNNNNNNNNNNNNATCCCAAACCATGAACAGGAAAATGGTCAAAACTGAAGGTGGAGGTTATGGTGCTGGTAGTTCATCGTTCAATTTCANNNNNNNNNNNNNNNNNNNNNNNNNNNNNNNNNNNNNNNNNNNNNNNNNNNNNNNNNNNNNNNNNNNNNNNNNNNNNNNNNNNNNNNNNNNNNNNNNNNNGCCCAACAATTATCTGGAGTCACGTCCTTTGATGGGAGATCCTTCTGTNNNNNNNNNNNNNNNNNNNNNNNNNNNNNNNNNNNNNNNNNNNNNNNNNNNNNNNNNNNNNNNNNNNNNNNNNNNNNNNNNNNNNNNNNNNNNNNNNNNNNNNNNNNNNNNNNNNNNNNNNNNNNNNNNNNNNNNNNNNNATTTTTGCCGCCAATTCCTCAAAGTTTCCCTCAGTT
>95_CL2074Contig1
CTTTCTCGTCATTTGATAGGGCGTGAATACTAGCAGCTGATTTGACCTGTTCCAAGAAGAGGACTTGAACAANNNNNNNNNNNNNNNNNNNNNNNNNNNNNNNNNNNNNNNNNNNNNNNNNNNNNNNNNNNNNNNNNNNNNNNNNNNNNNNNNNNNNNNNNNNNNNNNNNNNNNNNNNNGAGGGGTAGGTGTTCGTTTTGTGCTGCGTGCATGGACGCTTCTGTGGTTAGTTTCTTGATATCCATAAGCCCACATAAGCTCTTCTTCTCGACTTTTGTTAAATTCTTGTGCTCCTTCAAATAGATATCGATTGCGCCATATAGGCCATCATGAATCGGTCTAGCTGAATCTGGAATTGAATGTGCCAACTGGACAAATCTGGTCACCAAAAGATTTGGATCCCGAGCTATTTCCGCAAGATAACCATCAACGAGTCTCCCAACTTTCAACCACAACCCATGCCTTAAAACAAACTCATCCTCCATTTTTCCCTTCTCATTACTTTTCATACTTTTCTCATTTGCCCCAAATTCTTCCACAAGACGCTGAATAAGTTCAATGTCATAAACAGTAGTCTGAGGCGACCTTGCCGGGATTAACAGATCACTCACAGAAGCCTCATCCAACTTCAAACCGATACTTTTTCTCAAATCTTCCCTTGACGAATCATCA
>96_CL2238Contig1
TTGGCTTGAAGTTGTTATACCAAGGAATCTTTGAGACTCCTGGCCAAATTTCTTCACTAGGAGTCCCACAAATATCAAAAATTTTGTTTAATTGCTCCGGCTCATCTTTCCCAGGGAAGATTGGTTTCCCATTCAGAAGTTCAGCAAATATGCAACC
>97_CL2271Contig1
AGTTCTGCTGGCTGCCCATGGAAATCAAACTTCACCACTTTCTCCTGTTGTTCCTTCGGTACAGCAAACCCCTTGAACCCAACTTTATTGTCCAAACAGGAATGCCAATC
>98_CL2275Contig1
ACTACCCCTCACCCTCTCCAACTATTCTCCTCACACTCTCCAGGCTCTATTCAAATCGAACAATCCGATTAAAATGATTCCGCAGCTAAGAACAAGAACCCTTA
>99_CL2338Contig1
GGGAATACATCTAATCCGGAAGTCACAAATGCATTGGAAAAAATGCAACAATTAGAGAGTCAACTACCACCTGGTGCACGAGACAAAGGTCCAAATGACATATTTTCC
>100_CL2496Contig1
GGCGTTTCTTCAGTGAGCATAGTGTGTGAAGGGAGCTTGGATCTTGAAAAGGCGAATATGTGGCTAGGCACCTTATTGATGGAGAGAAGTGAGGACATATACCGAATGAAAGGTCTCCTATCCGTTGATGGGATGAATGAGAGATTCGTATTTCAGGGAGTACATGATAT
>101_CL2524Contig1
TTTAATTGTTAGGGGGCACATGTCATTATCAAGAAATGGAGGAAGCAATCGCATGTTTGCATCAAATCTCCTAATATCTTTATCCGGGCTTGGGCACTCTATTACGCCCTTCATTTTGTGCAACAACTCAAAATCTATCCCCACACAAGCCTGAGGTATCAGTCGTGTCTTCAGGTCAGTTTCACCATCTAGTGCTGCTGTCTCGACATAGCAAATTCCCTGTGAATCTGAAGTACCAAGCAAGACAAGATCACAAGGAACTTCATCATTCTCACGAAGCCATATTATGTTCCCAACACGAATATCTTGGGCTTGAATATGCTTTTTGCTTCCATGCCTCACAATCCACACTTCTTT
>102_CL2553Contig1
TAGAAGTTGAAACACAATGAATTTCTCACCCAGGGGCAAAGTGTGCGCATCATTAAGTTACAATCCATTAAGAACATGTATTTTAAAGNNNNNNNNNNNNNNNNNNNNNNNNNNNNNNNNNNNNNNNNNNNNNNNNNNNNNNNNNNNNNNNNNNNNNNNNNNNNNNNNNNNNNNNNNNNNNNGTCTCAAAACTTGAGCATCAGCAGGTCGCCTAATAGCTTGAACTGACGCCACAGTAGCATTTCAGTAAATATGATGCAGCGAATCCAATACGAAAGTTTAGACACCAATCCCTTACAAGTAACACATATCGTCAGAACTTTCTTCATGGTTTGAATGAACGAAAGCTGCATTTTCTCCACTTCCACTACTTTGATCACTTTTATAACTGCCATCTGACATACTTGAAATACCATATCCCTCAGATGTACGGCTGCTTGTCAATGAAGGTGTNNNNNNNNNNNNNNNNNNNNNNNNNNNNNNNNNNNNNNNNNNNNNNNNNNNNNNNNNNNNNNNNNNNNNNNNNNNNNNNNNNNNNNNNNNNNNNNNNNNNNNNNNNNNNNNNNNNNNNNNCACTGCTGGTCATCGCCTCTTCCACAAAGCTTCCTTCAGCAGGAAAATCTGCTAGCACACACAAATTAGGCCTTTCTTCCAATAACTCGCCTAAACATACAAAATTTGGAGTGAGACACCGACAGTTCCAATCACCGTCAGATGCAAGGCCCTCTCGATTAGATACATCAAGGTGCCTAAGATGCTTAAATCGTCCTGCAAGAATTGACGATAGTAACCTCGTAACTTCAGCTTCTCTCAGGTGCANNNNNNNNNNNNNNNNNNNNNNNNNNNNNNNNNNNNNNNNNNNNNNNNNNNNNNNNNNNNNNNNNNNNNNNNNNNNNNNNNNNNNNNNNNNNNNNNNNNNNNNNNNNNNNNNNNTAAGCCTCCCCCTAAACTGCCACCTAGATTTCTAAGAAAGTCACC
>103_CL2557Contig1
ATTACGGTGGCATTGACATACTTCCAGCTTGCCNNNNNNNNNNNNNNNNNNNNNNNNNNNNNNNNNNNNNNNNNNNNNNNNNNNNNNNNNNNNNNNNNNNNNNNNNNNNNNNNNNNNNNNNNNNNNNNNNNNNNNNNNNNNNNNNNGAATGGTGGTGGAGGTCATTCCTATGTGGAGGATCAACTGGCCTGTTCATCTACAGCTACTGCTTGTACTACTACTACGCACGCTCAGATATGTCAGGATTCATGCAAACTTCCTTCTT
>104_CL2561Contig1
CCATATGCCATGCCACAGTTTACAGTGTAGACATCTGCTTTGCAGTAAGCCATGGTGTCAGCTATTGCATAGGCCTCAGTTTCAGACCCAACAGTCTCCATCTTTTCATTCTGAGTGCC
>105_CL2577Contig1
AAGGTTGTTGTAGACAAATTCTCTGGTCGCTCTCGTGGATTTGGATTTGTTTCGTTCGAGGACGAGAAAGCTCTGGAAGAAGCCATAGAAGCAATGAACGGAATGGACTTGGATGGACGCGCCATAACTGTGGATAAAGCTCANNNNNNNNNNNNNNNNNNNNNNNNNNNNNNNNNNNNNNNNNNNNNNNNNNNNNNNNNNNNNNNNNNNNNNNNNNNNNNNNNNNNNNNNNNNNNNNNNNNNNNNNNNNNNNNNNNNNNNNNNNNNNNNNNNNNTGATGGGGACAGAGACCGTGACAGGGGCCGTGNNNNNNNNNNNNNNNNNNNNNNNNNNNNNNNNNNNNNNNNNNNNNNNNNNNNNNNNNNNNNNNNNNNNNNNNNNNNNNNNNNNNNNNNNNNNNNNNNNNNNNNNNNNNNNNNNNNNNNNNNNNNCCGCGACTATGGTGGTGGGGGTGGAGGTGGCCGGGGATCTGGCGGCGACTGTTTCAAATGTGGAAAGCCNNNNNNNNNNNNNNNNNNNNNNNNNNNNNNNNNNNNNNNNNNNNNNNNNNNNNNNNNNNNNNNNNNNNNNNNNNNNNNNNNNNNNNNNNNNNNNNNNNCGCTAGGGAATGTCCATCTGGAGACGGGTCGAGAGGTGGAGGAGGCGGAAGATATGGTGGAAGGGATGATCGGTATGGTGGTGGTGGTGGCGGTAGTCGCCATGGACCGGATCGCAATGGGGATAGGTATGGTGGGCGGAGTAGAGATTCCGGTGGTAGCCGTGGTGGGTCCGGGAATGATAGGTACAGTCGNNNNNNNNNNNNNNNNNNNNNNNNNNNNNNNNNNNNNNNNNNNNNNNNNNNNNNNNNNNNNNNNNNNNNNNNNNNNNNNNNNNNNNNNNNNNNNNNNNTTCGGGTGGTTACCGTTAACAGCTGCTTGCGTGGACTCTGAGGTCTCTGCTGCCATCACCAGTTGTGTATCACTTGAGTTGAAGTAGCACCTTCTTGCCATATAAGGCCTTTTTTTATCATGAACAATGTTGGATATTATGTTCGACTCTTTCAATTAAGTTTGCTGAANNNNNNNNNNNNNNNNNNNNNNNNNNNNNNNNNNNNNNNNNNNNNNNNNNNNNNNNNNNNNNNNNNNNNNNNNNNNNNNNNNNNNNNNNNNNNNNNNNNNNNNNNNNNGTTATTAATTGTAATAGCTTGTGGATTTCAGTCATGGGTTGCGAATGAGTACTGGTTTGGTTGGGG
>106_CL2585Contig1
TGTTCTCCATTTCCATTCCACTTTACAGCTTTAATATCTCTTCTTCTTCTTCTACAATCTCTTGTGACAGTTTCATCAGTGTTGCTAGTTAGGAATCAGCCCAGCCATAATGCACACTATAGTAGAAGACCAATCCTTAGCGCCAACCAGAGTTCTTGTAACCTGTTCATGGGTTCTTGGGTACGAGATGACACCTATCCCATCTACCAATCATCTTGTCCGATAATAGACGCAGAATTCAATTGCCAATTGTATGGAAGACCAGACACTGATTATCTCAAGTATAGATGGCAACCCGCCGCTTGCCATATTCCAAGGTTCAACGNNNNNNNNNNNNNNNNNNNNNNNNNNNNNNNNNNNNNNNNNNNNNNNNNNNNNNNNNNNNNNNNNNNNNNNNNNNNNNNNNNNNNNNNNNNNNNNNNNNNNNNNNNNNNNNNNNNNNNGGGTTGAATTTATGATGAAAATGAGAGGGAAGAGTATAATGTTTGTAGGAGATTCTCTAGGNNNNNNNNNNNNNNNNNNNNNNNNNNNNNNNNNNNNNNNNNNNNNNNNNNNNNNNNNNNNNNNNNNNNNNNNNNNNNNNNNNNNNNNNNNNNNNNNNNNNNNNNNNNNNNNNNNNNNNNNNNGTTGCCTCCATCATCACCCACACAGATCATTGGCGGAGACCCACTTATTACCTTNNNNNNNNNNNNNNNNNNNNNNNNNNNNNNNNNNNNNNNNNNNNNNNNNNNNNNNNNNNNNNNNNNNNNNNNNNNNNNNNNNNNNNNNNNNNNNNNNNNNNNNNNNNNNNNNNNNGTTTTACAGAGCACCGTATTTGGTGGATATAGTTTCTGTGCAAGG
>107_CL2617Contig1
TACGCGGCTAGGGTTGATAATTACCGGAGCTATGACACAATCAGCAAAGATATAATACAGAGGTGGACGTATCCTTTGGTGCCCGATGTCCAGTTTTTTGGAAATCGNNNNNNNNNNNNNNNNNNNNNNNNNNNNNNNNNNNNNNNNNNNNNNNNNNNNNNNNNNNNNNNNNNNNNNNNNNNNNNNNNNNNNNNNNNNNNNNNNNNNNNNNNNNNNNNNNNNNNCGTGGAGCTATCACGATCTGCTCAAATCGGTCCGTTTACTGTTATTGGAAGTGGCACGAAAATCGGAAGCTACAGTGAAGTGTCAAANNNNNNNNNNNNNNNNNNNNNNNNNNNNNNNNNNNNNNNNNNNNNNNNNNNNNNNNNNNNNNNNNNNNNNNNNNNNNNNNNNNNNNNNNNNNNNNNNNNNNNNNNNATCAAATGTTTCAATTGATGGTTGCTATATTTGGGATAATGTTACCATTGAGGATGGC
>108_CL2661Contig1
GTGCTTATGACACAAGAAGTCTCAGTCATGCCATAACCTTCAATTACATAACAGCCAAAACACACCCTTAAGAAATCCATCACATCTGCAGACAACGGTGAAGCACCTGAAGTCATGTANNNNNNNNNNNNNNNNNNNNNNNNNNNNNNNNNNNNNNNNNNNNNNNNNNNNNNNNNNNNNNNNNNNNNNNNNNNNNNNNNNNNNNNNNNNNNNNNNNNNNNNNNNTCGACCTCCAAGTTTGTCTTTTATCTTATTGAATACCAACCTNNNNNNNNNNNNNNNNNNNNNNNNNNNNNNNNNNNNNNNNNNNNNNNNNNNNNNNNNNNNNNNNNNNNNNNNNNNNNNNNNNNNNNNNNNNNNNNNNNNNNNNNNNNNNNNNNNNNNNNNNNNNNNNNNGTAGGCTGCATTGAATAGCCTCTCCTTCAGAACACCAGAAGTTTTCACTGCATTAGTAATCCCAGCATA
>109_CL2998Contig1
ATTGGGGATGGTGGAAATGATGTAAGGATGATTCAACAAGCTGACATAGGGGTCGGCATAAGTGGAAGAGAAGGACTTCAAGCAGCAAGGGCAGCTGATTATAGCATTGGGAAATTCAGATTCTTGAA
>110_CL3013Contig1
TTACTAGGCCACTCGAGATTAACTGTTAATATGCATCAAGAGAAATCAAAGTGATCAGCAAATATATATAAGAATAACGATCCGGCCTAATGACAACCACAGCCAGAAAAAAACAGAGAATAAATTTTCAAGCATCACTTGTGAGAACAAGAAACTAACCCAACACATAGAAACTAGCTTCCCACAATTCACAGCAGCGGCAGACAAAATCATCAACGCCAGAAAATACATTGTACACAAGCAACTGCAGCACTTCAGTTTCAGGTCTGCAGGTAACATGTAATTAGAGCAAAGAAGAGGCTCCAGCATCATCAAGGTGAACAAGGATTTCTTTTCTCCAACAGAAGATCAGGGAATACCGACTAAAACTCAAGGTAAACTCCGTTTTCCACAGGAAAACGGAGCCAAAACTCGAGGTAAACTTCTTGCTTTCTTAAGTGATCAAGAAATAGACACCATAAACAGCACCGCATTCAGCA
>111_CL3074Contig1
CTCACTACATCACTCTCTCTCAGGCAAAACAATTCGCAGCCACCAAATCACCACTAACACACATCCATGGCTGAAAGAGGCGGAGCAGAACGCGGAGGATTCGGCCGAGGCTTCGGCGGTCGAGGTCGCGGCGGCGACCGAGGCGGTCGCGGTCGCGGCGGCCGCAGGCCCCGCGGCCCAGCCGAGGAGGAGAAGTGGGTCCCAGTCACAAAGCTCGGGCGCCTCGTCAAAGACGGTAAGATCCAATCCATGGAACAGATTTACCTCCACTCGCTCCCAATCAAGGAGTACCAAATCATCGACGCCCTCTGCCCGTCCCTTAAAGACGAGGTGATGAAAATCATGCCGGTCCAGAAACAGACCCGGGCCGGTCAGAGGACCCGGTTCAAGGCGTTCGTGGTCGTCGGGGACGGGAACGGGCACGTGGGTTTGGGTGTCAAGTGTTCGAAGGAAGTTGCGACGGCCATACGTGGCGCGATTATATTGGCGAAGCTTTCGATTATTCCAGTTAGAAGGGGGTACTGGGGGAATAAGATTGGGTTGCCTCACACGGTTCCGTGTAAGGTGACTGGGAAATGTGGGTCGGTTACGGTGAGGATGGTGCCTGCTCCGCGTGGGGCGGGGATCGTGGCGGCTCGTGTGCCTAAGAAGGTGCTCCAGTTTGCGGGGATTGAGGACGTGTTTACTNNNNNNNNNNNNNNNNNNNNNNNNNNNNNNNNNNNNNNNNNNNNNNNNNNNNNNNNNNNNNNNNNNNNNNNNNNNNNNNNNNNNNNNNNNNNNNNNNNNNNNNNNNNNNNTTTGTCAAGGCTACATTTGAATGTTTACAAAAGACCTATGGTTTCTTGACACCAGACTTCNNNNNNNNNNNNNNNNNNNNNNNNNNNNNNNNNNNNNNNNNNNNNNNNNNNNNNNNNNNNNNNNNNNNNNNNNNNNNNNNNNNNNNNNNNNNNNNNNNNNNNNNCTTTCCAAGAGTACACTGATCTTCTTGCAAAACCCACCTCCAAGATTGTCCATGTGATTGAAGATGTTGAGGCTTGATTCTTCATGAACTGCACTATTTACGTTTCTAGTTTAATTTTTTTGTCTCGACGATGTNNNNNNNNNNNNNNNNNNNNNNNNNNNNNNNNNNNNNNNNNNNNNNNNNNNNNNNNNNNNNNNNNNNNNNNNNNNNNNNNNNNNNNNNNNNNNNNNNNNNACTTAAATCTTGAGCTGTTATATTACTTTTCCAAAAGTCCAAAGAGGTTTGCACTACTTCCTTCTTTTATTCTAT
>112_CL3095Contig1
AGTCAATACTGAGAAGCATGAAAAACGGACAAGGAACAAGGACAGACCTGATCGTGGCGTTTGGGCTCCTTTTCGTCGTTCAGATGGATCACATGGAAGTGATGAATCATTATCATCCTCTACTTCGCANNNNNNNNNNNNNNNNNNNNNNNNNNNNNNNNNNNNNNNNNNNNNNNNNNNNNNNNNNNNNNNNNNNNNNNNNNNNNNNNNNNNNNNNNNNNNNNTTCGATTCTGCAGAAGGAACTCGTGTAGACGTGAAACGGGACGTAGTTGTTGCACATGGTGGTGAGTACAG
>113_CL3127Contig1
GTGTTCCTGGTAACATATACCCCCTGGCAATACTGTGCCATNNNNNNNNNNNNNNNNNNNNNNNNNNNNNNNNNNNNNNNNNNNNNNNNNNNNNNNNNNNNNNNNNNNNNNNNNNNNNNNNNNNNNNNNNNNNNNNNNNNNNNNNNNNNNNNNNNNNNNNNAGAAAGAAATTGGGGAGAAAAGAATGATATCCTTTCATGGAGTTGGAGTATCCGTTGCACCCAGCATCAGTTATCATGAAATGGCGACAGCATTTGAAGATCCTGAACAGGCAAAGATGGAATACACACANNNNNNNNNNNNNNNNNNNNNNNNNNNNNNNNNNNNNNNNNNNNNNNNNNNNNNNNNNNNNNNNNNNNNNNNNNNNNNNNNNNNNNNNNNNNNNNNNNNNNNNNNNNNNNNNNNNNTCTGCAATACATGGCAAACAAGGTCTTAAGGCATCAACTCCCCACGTCTCACTATCACAACCATGGCAATAGTTCACTCCTGACTGTCATGTGCTTTTTAACAGGTGAAAATCTTTGATGTGCACGTCACCAGAGCCCAAACTGAAGTATGNNNNNNNNNNNNNNNNNNNNNNNNNNNNNNNNNNNNNNNNNNNNNNNNNNNNNNNNNNNNNNNNNNNNNNNNNNNNNNNNNNNNNNNNNNNNNNNNNNNNGAAAGCATTATAAACCTTAGTTTTGTCATTTGAGCTACCAACTTTGCCCTTAATTTAACTGCGTTAGGGTTCTGGTTGGGAAAAGATAGGAATATAAAGAACATAATATGTCNNNNNNNNNNNNNNNNNNNNNNNNNNNNNNNNNNNNNNNNNNNNNNNNNNNNNNNNNNNNNNNNNNNNNNNNNNNNNNNNNNNNNNNNNNNNATTTGCACACGTGTTGAGCTCTCTGTACAGATTGTCTCAGTTCTTGTATGAGGTCAAAATTAGTCACGATTCACGAGCATTTACTTGTATATTGTTGAAGTACCATGTAT
>114_CL3131Contig1
AAGGTTGGACCAGATGGTGTCTTATCTATCGAGTCATCGTCTTCATTTGAAACCACAGTCGATGTTGAAGAAGGAATGGAGATCGACAGAGGATACATCTCACCTCAATTTGTGACCAATCCTGA
>115_CL3167Contig1
TTTGATTTCAAGAGAGGTAAATGGGCTGTTTTCCTTGTTTTGATTCAAGGGAAGAGGAAAAGCTCAACCCAAACAATGAAAGAAATGGTCACAAAGAAGCTGTCCATCTAAATGTGCCGTCCAATATTTCAAAGCTATCATCTGGAGTAGACAGGCTGAAATCGAGGAACAATGTTGGGCCAAGGAGGGAAGGATCNNNNNNNNNNNNNNNNNNNNNNNNNNNNNNNNNNNNNNNNNNNNNNNNNNNNNNNNNNNNNNNNNNNNNNNNNNNNNNNNNNNNNNNNNNNNNNNNNNNNNNNNNNNNNNNNNNNNNNNNNNNNNNNNNNNNNNGGGCCTGAAAGAATTGAATGATGCTCAAATTGCNNNNNNNNNNNNNNNNNNNNNNNNNNNNNNNNNNNNNNNNNNNNNNNNNNNNNNNNNNNNNNNNNNNNNNNNNNNNNNNNNNNNNNNNNNNNNNNNNNNNNNNNNNNNNNNNNNNNNAGCCCATACATTTACTTTCCGTGAGCTGGCCGCTGCTACAAATAACTTTAGGCCAGAATGTTTNNNNNNNNNNNNNNNNNNNNNNNNNNNNNNNNNNNNNNNNNNNNNNNNNNNNNNNNNNNNNNNNNNNNNNNNNNNNNNNNNNNNNNNNNNNNNNNNNNNNNNNNNNNNNNNNNNNNNNAGGGAGGCTTGCTAATGGCCATGTTGTTGCGATTAAGCAGCTGGATAGGAATGGGCTTCAAGGTAACAGAGAATTTCTGGTTGAAGTACTAATGCTTAGCCTTCTTCACCATCCTAACTTGGTGAATTTGATCGGTTACTGCGCTGATGGAGACCAAAGGCTTCTCGTTTATGAATTTATGCGTTTGGGATCATTGGAAGATCACCTTCATGATCTTGAACCTGATAGAGAGGCACTTGATTGGAACACGAGAATGAAAATAGCGGCTGGGGGTGNNNNNNNNNNNNNNNNNNNNNNNNNNNNNNNNNNNNNNNNNNNNNNNNNNNNNNNNNNNNNNNNNNNNNNNNNNNNNNNNNNNNNNNNNNNNNNNNNNNNNTCCGGTAATTTATCGCGATTTCAAGTCGTCCAACATATTATTAGGTG
>116_CL3259Contig1
GGAGTCCTGTTCTTATGCAGTTATATCACACTCCCACTGTACGCTCTTATTGCTCAGATGGGTTCACACATGAAGAAATCAATCTTCGACGAACAAACATCCAAGGCACTCAAGAAATGGCACATGGCCGTCAAAAAGAAGCACGGTGGAGG
>117_CL3269Contig1
CACTTATCTTCTCACATCCACCCACCAACCACTCTCTGCCTTAATAAAACCCCANNNNNNNNNNNNNNNNNNNNNNNNNNNNNNNNNNNNNNNNNNNNNNNNNNNNNNNNNNNNNNNNNNNNNNNNNNNNNNNNNNNNNNNNNNNNNNNNAATATCGAAGATTCCACACTAGCATTTCTGCCAAATTCTCAATCTAGCGATACAGAGAGCGGTTCAATTTAGCAAAGCAATGGCTTGCTCAACTACTACTGC
>118_CL3367Contig1
TTACAATGTTCTATGGTTGGTTTAAGAGGAGGCCACAATCTCAATGAGTAAGGTACAGTAATAGTGTTATCCTTATCAAAAACCACACCTTCAAACCCCCTATT
>119_CL3451Contig1
TACTTGTTGAGGTTAGCAAGATGATTCCTGATGATTTCACACAACCGCCGAAATTCTGTANNNNNNNNNNNNNNNNNNNNNNNNNNNNNNNNNNNNNNNNNNNNNNNNNNNNNNNNNNNNNNNNNNNNNNNNNNNNNNNNNNNNNNNNNNNNNNNNNNNNNNNNNNNNNNNNNNNNNNNNNNNNNNNNNNNTGTGCAGTCATCGCATACAGGGCCTCCAACTTAGAGTTGTTGCGCAAAATTTCCAACACAGTTCTGTAAGTCTCCCACAAAAACTTAAACCACGGTGTGACAAGCTCACGATCAGACCTGTCTTTCCCCTTCTCTCCACTAACATAGCTCAG
>120_CL3483Contig1
GAATTACAGAGTCTAACTGCTTCCCTTTCAAAAAAAAATGTCTTTCTCCGCGGCACAGCTTTAAGCCTCCATGGGGCTCATAAAAGATCTCACCGCTTATTGC
>121_CL3551Contig1
CTCACAGCTGTGCTTCTATTGAAACTTGGAACCGGCAAGGTGGGAGATGATTGTTCGACGGATTCTGATTGTAAGCAAGGACTATACTGCTTTTCGTGTGCACCGTCGTTCAATGGCAATCAATGTGTTAGATCNNNNNNNNNNNNNNNNNNNNNNNNNNNNNNNNNNNNNNNNNNNNNNNNNNNNNNNNNNNNNNNNNNNNNNNNNNNNAACGGCCACTAACCAGTTCAATTTACTGAACAATTCACTGCCTTTCAACAAATACGCATTCTTGACGACCCACAACGCTTTTGCAATCGACGATGGTGAAACAAGACTTACATTTACTAATCAAGAAGACAATGTCACTCAACAGCTCAATAATGGAGTTCGTGGGTTGATGCTTGACGTATATGACTTTGAAG
>122_CL3633Contig1
TTTTATGCAAAATCACAAGATTCAAGGCAGCTTCTTCCAGCCATAGTTCAACTCTTAAAGAAGCACATGGTTAGGCAGAAGATTGAAGAGATAAACTTCA
>123_CL3771Contig1
CCAATAGCAAATCCCTTCAAGTTCACATGGATCCCTTCTTTCCCCTTGTTTCCCTTATGAACACGAGCCGCAAAAGCAGGAATATAGTGCCCTGCATATGANNNNNNNNNNNNNNNNNNNNNNNNNNNNNNNNNNNNNNNNNNNNNNNNNNNNNNNNNNNNNNNNNNNNNNNNNNNNNNNNNNNNNNNNNNNNNNNNNNNNNNNNNNNNNNNNGGCCAGATGAGGATGCTCTTTAAAGAAGGCCTGTAGAAAGTCATACAAGTCATCACT
>124_CL3837Contig1
CTGCGTTTCCGGAGAGCTGCATTGTGAAACAGTCTCCGTTCGTCCTCTTGCTTCACTGCTATAGCTGCAGCTCTCAAAGCATGATTAGGAATCAAAGACCCAGACTCGATTTCTGTATTGCAGAATGTGCATTTGGATGCTTCAATGACCCGTCTCAGCATAAGACCACCAAAAGAATGGCCGCACGAAACAAACATAGCGTCCTCAAGGAATGCTCCAGATAAGTGATCTGATAGAACACTTCNNNNNNNNNNNNNNNNNNNNNNNNNNNNNNNNNNNNNNNNNNNNNNNNNNNNNNNNNNNNNNNNNNNNNNNNNNNNNNNNNNNNNNCTCCCTATTTAGAAAATCATCAGGTAGATAAGCATTATCAGTATGGTCACACAGTTCATCTTCTTCGGTAGAAAGGTNNNNNNNNNNNNNNNNNNNNNNNNNNNNNNNNNNNNNNNNNNNNNNNNNNNNNNNNNNNNNNNNNNNNNNNNNNNNNNNNNNNNNNNNNNNAACTGGCTTACAGATATTGGTACATAGCTCTGAGGAATTACATGTCCAGCTGCTGAAATTGGAGAACAATCCAGTATTGCATTGCCTTGTGGCATGAGCCTAAATGCCAGTGAAGTCCGTCCACCACTTGCATTAGTAAGAACATTCCCNNNNNNNNNNNNNNNNNNNNNNNNNNNNNNNNNNNNNNNNNNNNNNNNNNNNNNNNNNNNNNNNNNNNNNNNNNNNNNNNNNNNNNNNNNNNNNNNNNNNNNNNNNNNNNNNNNNNNNNNNNNNNNNNGTGGCTTAGCGCCTTTCCAGTAACCAGTAAAAGTTCTCCGGCGCCTAAGTTGCTATCTGCTTGNNNNNNNNNNNNNNNNNNNNNNNNNNNNNNNNNNNNNNNNNNNNNNNNNNNNNNNNNNNNNNNNNNNNNNNNNNNNNNNNNNNNNNNNNNNNNNNNNNNNNNNNNNNNNNNNNNNNNNCCTGAACACCAGGTCCATCTGCAGCAATCAGCATGAGCAAACCTTTCTCTATTTCACTACCAGATGCAAGTTTACCTCT
>125_CL3959Contig1
CATTTCAGGTGAATTACAGGCGTTAACTCAAGCTCCAATTGTTAACTCAATCAGCTATTAACATACGTATGAACTGTCAACTCAAGCCCCAATCATACGCATACTGAAACCGGTACCAAACACTTGGGAACCAGAAACATTGAGTTTTGATTTTTAATGGTGAAGGGGGCATGGCGAATCATTCCACGACCCCTGCTAGAGACCATCCTCAACAACCACGCACAGCACCACCGGGTCCCACAACCACTTATCCTCCATGGTCCTCGTGGTGTCGGCAAAACCACCCTTATCCTTGAACGTCTATTTGAGAAATGGAA
>126_CL65Contig1
GAACCACCTGGGCTGAATCAATGTTGTCACGGTGAAACTGGCAAATCTTTCCAAGTGCTGAAACGGCATTGTCATAAGGCATCAAATTATCCGACTGCAAGGCATTGGGATGCCTGATTACCACATTGAGCCTTGAAAGAGCNNNNNNNNNNNNNNNNNNNNNNNNNNNNNNNNNNNNNNNNNNNNNNNNNNNNNNNNNNNNNNNNNNNNNNNNNNNNNNNNNNNNNNNNNNNNNNNNNNNNNNNNNNNNNNAAACACAGCCCCACCAAATTCTGCACATACCCCAAGTCCATAAACAGCAGCCTGTCGAACNNNNNNNNNNNNNNNNNNNNNNNNNNNNNNNNNNNNNNNNNNNNNNNNNNNNNNNNNNNNNNNNNNNNNNNNNNNNNNNNNNNNNNNNNNNNNNNNNNNNNNNNNNNNNNNNNCTCCAATAGAAATGGAAGATATGTATCATAATATCTCAATGCTGCTTCACGGCATTGCNNNNNNNNNNNNNNNNNNNNNNNNNNNNNNNNNNNNNNNNNNNNNNNNNNNNNNNNNNNNNNNNNNNNNNNNNNNNNNNNNNNNNNNNNNNNNNNNNNNNNNNNNNNGGCTACATCATCAAAGATGCATATAGCGATTCTTCTCTCCTCAGGTGTCTTATCCTTTCCCCACATAGGCATTAGATATGATGAAAGTTCATCAAAGAAAGGCAAGAACGAAGCCTTGNNNNNNNNNNNNNNNNNNNNNNNNNNNNNNNNNNNNNNNNNNNNNNNNNNNNNNNNNNNNNNNNNNNNNNNNNNNNNNNNNNNNNNNNNNNNNNNNNNNNNNNNATCAAAGTTCCCAATACTTCACCGAGTTGGTANNNNNNNNNNNNNNNNNNNNNNNNNNNNNNNNNNNNNNNNNNNNNNNNNNNNNNNNNNNNNNNNNNNNNNNNNNNNNNNNNNNNNNNNNNNNNNNNNNNNNNNNNNNNNNACTTCTTCTTCTTGCTCATTTTCTTCTTTGAGCAATTCTCCTTCCTCGGCATCAAAATCTTCAGCTTTCGCTCTCTCTGATCTCTCTGTCTTCCTACTTGAACTGGCTGTGATAACCTGTTTTATCTCGTCCACAATGCTTCTAACCTGGTTCTCATCAAGAATTGGTCCAGATATCTGTATACACTCATTCAACGCATCCAACATATTTGCGCATATCTCGNNNNNNNNNNNNNNNNNNNNNNNNNNNNNNNNNNNNNNNNNNNNNNNNNNNNNNNNNNNNNNNNNNNNNNNNNNNNNNNNNNNNNNNNNNNNNNNNNNNNNNNNNNNAAAGCAGGAACTATGTAGTCAGACAACTGCTTAACATATGTCTCATTGCGTCCTTCAGCAATTCCCTTCTCCACCGCCAATTTCGCTGACCGCAATAGTTCGGGCATTGCTGCAACAGAAGCCTTTCTCAC
>127_CL157Contig1
GTCATTGTTGGCCAATATAAGGGTCATAGCAAAGGCAGTAAAGCATATCCAGGATATACAGATGATCCTACAGTGCCAAACAATAGTATTACTCCAACTTTTGCTGCAGCCGCGCTATTTATTAACAATGCTCGTTGGGATGGGGTTCCGTTCCTCATGAAAGCAGGCAAAGCTCTCCACACTAAACGAGCGGAAATCAGAGTTCAATTCAGACATGTTCCAGGTAACCTGTATAAGCGGAATTTCGGGACTGATTTGGATAAGGCTACAAATGAGCTAGTTCTTCGTGTACAGCCAGATGAAGCCGTATATTTGAAAGTTAACAACAAGGTCCCTGGTCTTGGGATGAGGCTTGATCGGAGTGACTTTAACCTTCTTTACAAAGCAAGCAAGAAATAGATAGTGCCTTGTACGCCCGGAGTAGGAAACGAACCAGAGTTGTGTTGCAGACTGTTGAAGGAGCCGTTGCAGAACCATCGGTTGCGA
>128_CL219Contig1
TCAGAAGAAGCCAAAGCGGAAAGGTGGTTTAAACGCGTAGCACAAATAAAGGATATATCTGAGCTGAGTCAGATACCAGACGAAGATTTCCCTTCGATAATGCCGATGAGGAAGGGTGTGAATAGGTTTGTCGTGAGCAAGAGAAAAACGCCACTTGAGAGGAGGCTGACGAATCAACAGCATAGAAGGAATCTTCCAATTGTT
>129_CL223Contig1
TCCACTCCTTCACTCAACTCTCTCATTCATTTCCATTCTTCGTTTTCATCGGTCCAGATTCAGACCACATATCTAATATAATCTACTTGAAAAATGGCGAAAGAACCAGTCCGCGTCCTCGTCACCGGTGCTGCAGGACAAATTGGATATGCTCTTGTTCCTATGATCGCTAGGGGAGTTATGTTGGGCCCTGACCAGCCCGTTATCCTCCACATGCTGGATATTCCATTTGCTGCTGAGGCACTTGAGGGAGTTAGGATGGAATTGGTGGATGCAGCTTTTCCTCTTCTTAAAGGTGTTGTTGCTACAACTGATGTCATTGAGGCTTGCACCGGTGTGAATGTTGCTGTCATGGTTGGTGGATTCCCAAGGAAGGAGGGCATGGAAAGGAAAGATGTCATGTCAAAGAACGTCTCGATCTACAAGGCCCAAGCTTCTGCTCTAGAGAAGCATGCTGCTGCTAACTGCAAGGTTTTGGTCGTGGCGAATCCTGCCAACACCAACGCTCTGATTCTTAAGGAATTTGCTCCTTCTATTCCGGAAAAGAACATTACTTGTTTGACCAGGTTGGACCATAACAGGGCCCTTGGACAAGTATCTGAGAGATTGAAAGTGCAGGTAT
>130_CL281Contig1
ATCGTTTTAATAAATATGACAAATGTATCCGAACGGAGGGAATACAATAGACCTTTATTGCATACAATACGTAAAAAAATNNNNNNNNNNNNNNNNNNNNNNNNNNNNNNNNNNNNNNNNNNNNNNNNNNNNNNNNNNNNNNNNNNNNNNNNNNNNNNNNNNNNNNNNNNNNNNNNNNNNNNNAATTAACTAAACTATTCGCAGCAAGGTACATGAAAATTTAAATATTCATAGCACGCTCCTCCATCCGGTTCAATAAAATAACGGGATATTCCAAAAGTGTTTTTAGTCCAAGAATGAATGGGAATCCAAAACAGTTCAATTCCGGATCGTAATCGTGACTCTGCACTGTAATTCACACCTCATCACTGTAAATAAATTTAGCAGAAAATTCATTTTACTGTAAACGGCACAAGCACCAAAGTTAGTCAATCCATGATGCATCCACCNNNNNNNNNNNNNNNNNNNNNNNNNNNNNNNNNNNNNNNNNNNNNNNNNNNNNNNNNNNNNNNNNNNNNNNNNNNNNNNNNNNNNNNNNNNNNNNNNNNNNNNNNNNNNNNNGGCATTCCAGCTCCATGTCCTGCTTTGCTCTCTATGCGCCCAATAATTGGATTGGTTTGAGGACTCTTCTCCACACTCGTGCATAAAACATATTGCATGGTCGCCAACAACTTAAGTGAGTGTAGCGGGACGACGCGATCATCATGGTCGGCTGTCAAAAGCATGGTGGATGGATACTGAATGACTTTATCAGAAGTTTTATCCCAAGGTCTATGAACATTATGCNNNNNNNNNNNNNNNNNNNNNNNNNNNNNNNNNNNNNNNNNNNNNNNNNNNNNNNNNNNNNNNNNNNNNNNNNNNNNAGAGGAGAGTACTTGATTAGCCAATTGAACTCTTCCTCATTATCTGAACATCCATAATCTGAAGTCCATGCATGGCCAATAGTAAACTTGTGAAACCTTAA
>131_CL306Contig1
AAGATTTCTTCGCGTGTATACTCTGTCAATTCAAGAAAGCTATCTGATGCAAATATAATAGGACAATCAGGAAGCCTAGGATCCGATATCACAAAATTCTTTTCAATGCGTTCTAATGTTGTGGCTAAGGCTATGCCTTGACGTATATCCCTTTCTCTTTCAGCTCGTTCCCAACTCTCCGTTCGTTCTATGTCTTTTGTCATCAGAATCTCTGGCGGATCAACAACTTGTAGGTCCTCATTTCTACCAACATTGCTTGAAGTCCTCCCTTTGGACCCCATAAGTGACACGCGTGCAGATTTTCTGGACTTGCTTGTGTCTTTCATAGAGTTGGAATGCGATAAGTTATTTGCTTGATCAAGCTGAGTGGTATGTCTACCAGGGGTACTAANNNNNNNNNNNNNNNNNNNNNNNNNNNNNNNNNNNNNNNNNNNNNNNNNNNNNNNNNNNNNNNNNNNNNNNNNNNNNNNNNNNNNNNNNNNNNNNCTTAGCCATTTCAGTGGGCCCAGGAAGCATATTTAGGTTTAACTTCTCGTTTGCGGTATCACTCTGAGACTTTATTTGAGATTTTGGATCCTTAAGNNNNNNNNNNNNNNNNNNNNNNNNNNNNNNNNNNNNNNNNNNNNNNNNNNNNNNNNNNNNNNNNNNNNNNNNNNNNNNNNNNNNNNNNNNNGGTTTGTACAACCTCAAACATTGAACCCAACGCCTCTTCCTTTTGCCGAGCGTC
>132_CL321Contig1
GGAAGCTCAAAATACAGGGGAGTGACCCTGCACAAATGTGGTCGTTGGGAAGCACGGATGGGTCAATTTCTTGGGAAAAAGGCTTATGATCAAGCAGCCATCAAGNNNNNNNNNNNNNNNNNNNNNNNNNNNNNNNNNNNNNNNNNNNNNNNNNNNNNNNNNNNNNNNNNNNNNNNNNNNNNNNNNNNNNNNNNNNNNNNNNNNNNNNCGGAAGAGAAGCGGTCACAAATTTTGAGACTAGTAAATTTGACAGAGAGATAAAAAGCCCTCTAGTAGATGGAGGTAGTGGCACCAGNNNNNNNNNNNNNNNNNNNNNNNNNNNNNNNNNNNNNNNNNNNNNNNNNNNNNNNNNNNNNNNNNNNNNNNNNNNNNNNNNNNNNNNNNNNNNNNNNNNNNCAACCTTGGAATGTCTTTAAGTCTCGAGTCTCCGCAGGGCAATGTCACTACCAGAAATATGAACTTTCCTGGTGCNNNNNNNNNNNNNNNNNNNNNNNNNNNNNNNNNNNNNNNNNNNNNNNNNNNNNNNNNNNNNNNNNNNNNNNNNNNNNNNNNNNNNNNTTCAGGAATCTCCTAATGCCAAGAGAGCAAAGGTTGAAACCCACCCCGGTTCCTTTGGAGTAGTAACTCCTCCAATGTGGGATGTCANNNNNNNNNNNNNNNNNNNNNNNNNNNNNNNNNNNNNNNNNNNNNNNNNNNNNNNNNNNNNNNNNNNNNNNNNNNNNNNNNNNNTGTATTCTGGTTTTGCACCAAACAATAAGGAAGTAGCAGCAGGAATGGGTGCTGCTGAAGCCTCTCCTCTGCCTGGATACCCAAACTGGCCATGGAAAATGCAAAACCATGGTGGTGGTGTGGTGTCGGCAATACCAATGCCACTTTTCTCGCCTTCTGCAGCATCATCAGGATTCTCTTCAGCCATTCCATATTCGAATTCCCACGTTTCACTTTCATCACATGCACAATTTCCTCCAACGGCCTTCGCTGACCCCTTAACCCAAACACCCAATTAGAAGCATCGAACCCCCAATTAGAAGATAAGACGAGGACCTCATTTTTGTCTGTTAAAGATTTGGCNNNNNNNNNNNNNNNNNNNNNNNNNNNNNNNNNNNNNNNNNNNNNNNNNNNNNNNNNNNNNNNNNNNNNNNNNNNNNNNNNNNNNNNNNNNNNNNNNNNNNNNNNNNNNNNNNNNNGAAAGGTATTTCAGGCTTTTATCTGGTGC
>133_CL365Contig1
GGTAGTCTAGTTTATGGGATTACCTATACCATTCCTGAGTATNNNNNNNNNNNNNNNNNNNNNNNNNNNNNNNNNNNNNNNNNNNNNNNNNNNNNNNNNNNNNNNNNNNNNNNNNNNNNNNNNNNNNNNNNNNNNNNNNNNNNNNNCTTGTTGCTGGAGGTGTGTCAGTTTTCGCACTTTCAAAGACTAGCTCGAAGACAATAAGCAAACTTGCACACCCCAACGCTCCACTTNNNNNNNNNNNNNNNNNNNNNNNNNNNNNNNNNNNNNNNNNNNNNNNNNNNNNNNNNNNNNNNNNNNNNNNNNNNNNNNNNNNNNNNNNNNNNNNNNNNNNNNNNNNGCTTTTGATGGATTCACCAATGCAACTCAGGACTCTATTAATACCAGGTACCCTAAGACAAGTGCATGGAATATAATGCTAGGAATGAACTTATGGGGTACAATTTACAACATGATATTCATGTTTGGGTGGCCAACTGCAATGGGATACGAAGCGGTACAATTCTGCAA
>134_CL450Contig1
TTTCTCTCAAAAAGGATGAAATTCGAAAACCAAATAGCAGGAGTTGACGCTCCTTTACTTCCAGAAGTACAACCAATTGATCGAAGATCATATGAAGGGGCATCGATTTCTGGTGCGATATTCAATATTTCGACAGGAATGGTGGGAGCTGGGATTATGTCNNNNNNNNNNNNNNNNNNNNNNNNNNNNNNNNNNNNNNNNNNNNNNNNNNNNNNNNNNNNNNNNNNNNNNNNNNNNNNNNNNNNNNNNNNNNNNNNNTATTCCTGCAACTTTCAAGGTGCTTGGTGTTGTTCCTAGCTTTTTGATTATCATGATTATTGCTTATTTT
>135_CL516Contig1
AATTCAGGAAAGAAGGACGAAAATGCAAATTCGTCACTTGGATCTCCTCTTAGCTTCGTTTCTGGTTTGCTCTGCCAGTATCTAAGGTATATCCAACCCATATAGGTGCCAAATATCAANNNNNNNNNNNNNNNNNNNNNNNNNNNNNNNNNNNNNNNNNNNNNNNNNNNNNNNNNNNNNNNNNNNNNNNNNNNNNNNAAGATATGATGTGGACTCTGTCGTGAAAAAGCTTACAACAATAGACACCAACAGTGCAAGTGAAGGCAGCCATTTTGCTTTTATCTTTAACATAGACAGCTCTTGATCAGGTATCATCTGCTTGACGCCAACTAAAAACCCTGCAAGGACTCCTTGGAAACCAGAAATAGGCATATAAAGGTATGCTTCCTGCGTTGTAATGTAGTACAAGGAAACAGCAGTGATGAAAACGCATAGTGATGTCAGAAAATTAACCACAAAGATGAACTTCAGAAATTCCCTAGAACCCCATATAGGTTCAAGTAACTTC
>136_CL533Contig1
GGAGTTCAGAAATTGCAGAGAGCTTTTAGTACTATGAGTTCGAGTAAACATGGAAGCTTCTTGAGTTCCTCAAATGGTGGGGAAAATATCGATCAACTTGAAATGTTACTTGAAGCATACTTTNNNNNNNNNNNNNNNNNNNNNNNNNNNNNNNNNNNNNNNNNNNNNNNNNNNNNNNNNNNNNNNNNNNNNNNNNNNNNNNNNNNNNNNNNNNNNNNNNNNNNNNNNNNNNNNGTCGTCATAGACAACACCCTTAACAAATTGCTTTCACTTAAGGAGTACATTGATGATACAGAGGATTATGTCAACATCCAACTTGATAGTCAGAGAAACGAACTAATTCAACTGNNNNNNNNNNNNNNNNNNNNNNNNNNNNNNNNNNNNNNNNNNNNNNNNNNNNNNNNNGGAAATGTTCAGAATCAGTTGATACAATTTGAGTTGCTATTAACAGCTGCTACTTTTGTGGCANNNNNNNNNNNNNNNNNNNNNNNNNNNNNNNNNNNNNNNNNNNNNNNNNNNNNNNNNNNNNNNNNNNNNNNNNNNNNNNNNNNNNNNNNNNNNNNNNNNNNNNNNCGCGGTTTTTGGTATGAACTTCGAAGAGGACTCGGTATTTGACAACCCATCAACTTTTAGTTGGGTCATTATCATCACTTGTGTATTTTGTGCAATGTTGTACTCTGCCTTCCTCATTTATTTCAGGCATAAGAANNNNNNNNNNNNNNNNNNNNNNNNNNNNNNNNNNNNNNNNNNNNNNNNNNNNNNNNNNNNNNNNNNNNNNNNNNNNNNNNNNNNNGTCTTCCCATTGTAGATAGTACTAATTAATAATAATGCCTTTTAAAGATGAA
>137_CL537Contig1
GAGAGGAGAATTTCCTTCCTTTGGAAATCCTTGTTTAGCATCTACACGAAGCATCACTTTCTTTCCCCATTCAGAAGGAGGATTCCACGCAGAAAGAAGCATGTCAGACTTAGCATTCGGTAAACAATTTCTAAGAACAAAGTATTTTGTTGTGAACTTGGCAACACCAGCATCCTTGTAGTCCCTGTCAAAGTCATAGATCACATCGTTTAACTCGGCTTCCGCAAAAGATTTGCCATCAACAAGCATTCCCCAAACCACTTTACTAATCTGTAACGAANNNNNNNNNNNNNNNNNNNNNNNNNNNNNNNNNNNNNNNNNNNNNNNNNNNNNNNNNNNNNNNNNNNNNNNNNNNNNNNNNNNNNNNNNNCATAGCATAAGAAGGGCTCTTGTTTTTCTCCTTTTCCATTAGTCGTAGCTGTGCAGCTTTCTGCAAAGCCGTCCTTAANNNNNNNNNNNNNNNNNNNNNNNNNNNNNNNNNNNNNNNNNNNNNNNNNNNNNNNNNNNNNNNNNNNNNNNNNNNNAGCTTTCTGCAAAGCTGTCCTTAAATCAGCTGATGCAGCCTTTTTAGACATTTGTGCATTCGAGAGCTCCTTTCTCAGTCTTTGCACCAGAGTGGTCCTTACGCCTGTAA
>138_CL636Contig1
GATGGGAAAGTGTACCATAGTCACGATGGACTTGCACCACATTCACACGAGCCAATTGAATCACCNNNNNNNNNNNNNNNNNNNNNNNNNNNNNNNNNNNNNNNNNNNNNNNNNNNNNNNNNNNNNNNNNNNNNNNNNNNNNNNNNNNNNNNNNNNNNNNNNNNNNNNNNNNNNNNNNNNNNNNNNNNNNNNNNNNNNNGTTGGTGAACCGAGATTTCAGTGAAAGGGCCTTTACCATTGGAATTGGTGGCCCAGTTGGCACTGGAAAGACTGCTTTGATGCTTGCTCTGTGTCAATGTCTCAGAGACAAGTACAGTCTTGCTGCTGTGACGAATGATATATTCACGAAAGAAGATGGTGAGTTCTTGATAAAGCATGGAGCACTNNNNNNNNNNNNNNNNNNNNNNNNNNNNNNNNNNNNNNNNNNNNNNNNNNNNNNNNNNNNNNNNNNNNNNNNNNNNNNNNNNNNNNNNNNTCCTGAAGACAGGATTCGTGCCGTAGAAACAGGTGGATGTCCACATGCCGCTATCAGAGAAGATATTAGCATTAATCTTGGGCCTCTTGAGGAGCTATCCAACTTGCACAAAGCAGATTTACTTCTTTGTGAATCTGGGGGAGATAACCTGGCTGCAAACTTCAGCAGAGAACTGGCTGACTATATAATCTACATAATAGACGTATCAGGTGGTGACAAAATTCCGCGAAAAGGAGGTCCAGGCATTACACAAGCTGACCTCCTTGTNNNNNNNNNNNNNNNNNNNNNNNNNNNNNNNNNNNNNNNNNNNNNNNNNNNNNNNNNNNNNNNNNNNNNNNNNNNNNTATAAACAAAACCGACATTGCTGCAGCAATTGGAGCTGATTTGTCAGTCATGGAACGCGACTCTCTCAGAATGAGGGATGGTGGCCCCTTCGTCTTTGCTCAGGTAAAACATGGCGTTGGTGTGCAGGAAATAGCAGAGCACGTTTTAAAGGCTTGGGAAGCAGCAACGAAGAACAAACGCCATTAATTCTGCTCTGATTCTCCTCTGCACTATTTAATTACTTGTTCGGTTGTGTTTTGTGCCTGCATTAGAATAATTCGGTTCACTATGTTGTATTTGTCATAAAACCATTTATCTTTCTGAGTTTCAATATGAAATTCTAAGCTAAGAGCCTGTACTTCTCAATAAATGATGAACCTTTTACCA
>139_CL803Contig1
TCTCTTTTATTGCTTATATATTATTTTGTTCGGAAAAGGCGAATTGCAGTAAAGAGGATTCTTGTGGAGAAAGCCGTGTCTATGAAAAAAGCTGTGCTGGATCTGTGGCAACTTGCATTCTCATACCAAATGAACCCTCTTGCAGCAGTTCAACCCCTCCCTACCCATGGNNNNNNNNNNNNNNNNNNNNNNNNNNNNNNNNNNNNNNNNNNNNNNNNNNNNNNNNNNNNNNNNNNNNNNNNNNNNNNNNNNNNNNNNNNNNNNNNNNNNNNNNNNNNNNNNNNNNNTCGATAATGCATATCTTGACCCGTATTATCAGGCTAGTGC
>140_CL830Contig1
CATGACGATATCCAGGTTCTGCTAGTTNNNNNNNNNNNNNNNNNNNNNNNNNNNNNNNNNNNNNNNNNNNNNNNNNNNNNNNNNNNNNNNNNNNNNNNNNNNNNNNNNNNNNNNNNNNNNNNNNNNNNNNNNNTTTGCTGCGACTCATGTGGCACTCAGACAGGAACTGGAGCTTGCACAGTATGAGCTTCAACGCGCTGATAAATTTGCGCATACCTTGCANNNNNNNNNNNNNNNNNNNNNNNNNNNNNNNNNNNNNNNNNNNNNNNNNNNNNNNNNNNNNNNNNNNNNNNNNNNNNNNNNNNNNNNNNNNNNNNNNNNNNNNNNNNNCGCAGAGAAGGATTTACAGATGAGGGAACTTTTAGAGAAGTCCGGTAAAATGGAAAATGAACTTCACGCCGTTAATTCTATGAAAGCCGAGCTCATGCAGGTTCACATGGACATTAAGGAGTTAATTGCTGCTAGGCAAGATCTAACTGCTCAAGGCCAAATGATGACCCAAGATTTGACTAGGGTAACTTCGGACCTACAGCAGGTTCCAGCAATTNNNNNNNNNNNNNNNNNNNNNNNNNNNNNNNNNNNNNNNNNNNNNNNNNNNNNNNNNNNNNNNNNNNNNNNNNNNNNNNNNNNNNNNNNNNNNNNNNNNNNNNNNNNNNNNNNNNNNNNNNNNNNNAAATGAGCTGGAGCGAGCCAGGGGTGCTGTTGAGCATCAGAAGAAGGGAATT
>141_CL903Contig1
ATTGCTGATGAATTCAAGATTGTCGTGGTAGAAGCTATAAGATCACTCTGTCTGAAATACCCCCTCAAGTACAGATCACTGATGAATTTCTTAAGCAGTATNNNNNNNNNNNNNNNNNNNNNNNNNNNNNNNNNNNNNNNNNNNNNNNNNNNNNNNNNNNNNNNNNNNNNNNNNNNNNNNNNNNNNNNNNNNNNNNNNNNTTTCGAGTACAAAAAAGCAATCGTTGATTCAATTGTCATCTTAAT
>142_CL1875Contig1
GTTCTTGGCCGCCGCTTCAATCACTCTGAAATATTCAGGTGTTCGAATAAAGTGGCCATTTATCGAGTTCATTCTCCGGTTAGGTCGTCAGATGGAAGGATGAATTCCGTGGCAAATTATGAAGGGTTGTGGGAAGACCCTGACGATTTAAGTGATGATAGTGAATANNNNNNNNNNNNNNNNNNNNNNNNNNNNNNNNNNNNNNNNNNNNNNNNNNNNNNNNNNNNNNNNNNNNNNNNNNNNNNNNNNNNNNNNNNNNNNNNNNNNNNNNNTCTGAGAAAGAGGAAATGGAAGAGAATGACTTGGATTATGAGAGTGACTGGGAAGATGGGAAAAATGCTAAGAAAGTTGTTACTAATGCCCAGGAATTAGCCATGAGAAAGTATGAGGATGATCTTATTAAAGAGGTGGAACAGCTGTTGAGTCCAGAAGAAACAGCAATATTGGAACAGAATGAAGNNNNNNNNNNNNNNNNNNNNNNNNNNNNNNNNNNNNNNNNNNNNNNNNNNNNNNNNNNNNNNNNNNNNNNNNNNNNNNNNNNNNNNNNNNNNNNNNNNNNNNNNNNNNGGAGAAGATATCCACTGGAAAATGGAAGCCTCTTCATACAT
>143_CL2016Contig1
TGTACCCTTGCCAAAGTCGTAGAGGACTGAACAAATGCATGTTATTGGTTTGTAGGTGAGGTAGATGAGAACTATGTTGAGTGGGAGGATGTGGAGGTTGACGAGTGAATTTAGGGTGATCACATGTAGTGGTTAAGATTCGGTTTTCGAGAATATTAAGACAATATTTATTATTTTANNNNNNNNNNNNNNNNNNNNNNNNNNNNNNNNNNNNNNNNNNNNNNNNNNNNNNNNNNNNNNNNNNNNNNNNNNNNNTGCACGTTTGAATAATGATTCCTCCTTTTGTATAAGAGATGACCAAAA
>144_CL2059Contig1
GGTATTTTGTTGTTGGTGAAGCAATATACGAAGAGCAAAACCTGGAAAAGTTCAGATGCTCCAATAACATCACCTTCTTTCAGTTTTCCATTGCTTTGTCATGATAACAGTACCTTTATTGAGGCATTCTTTTGCGGCAACTTTCAAGTGTTCTTGCTTTGGTGAGTCTTCTCAGCTTCCGTGATGTGTGATTCCATTATCCTAAATGTAAGCGTGAGCATNNNNNNNNNNNNNNNNNNNNNNNNNNNNNNNNNNNNNNNNNNNNNNNNNNNNNNNNNNNNNNNNNNNNNNNNNNNNNNNNNNNNNNNNNNNNNNNNNNNNNNNNNTGAGGAGAGGTTATGCGCTTTTAAAAAAATAGTGTAACACATTGGTAAAA
>145_CL2122Contig1
CATACAGCTCCTTTAGCAGCAGCCCCTTGAATAAGAGTGAGACCCACCATGAGAGCATTGGGAGGGATAGCTTCAGCTGAAACTCCATACATAGACTCCAAAATTGACANNNNNNNNNNNNNNNNNNNNNNNNNNNNNNNNNNNNNNNNNNNNNNNNNNNNNNNNNNNNNNNNNNNNNNNNNNNNNNNNNNNNNNNNTAGACTCCAACATTGACACATCTGTTCTGTTCTTACCAAATACCTCTTCAAATTCAAAACTTTTAACACCCCATTTGCTTAGAAAAATCCCAACAAAAAATAAACACCAAAACCCCCTTAGCTTATCCATCTCCCAAATCTTGAAAGAAAATGGCTTCTTCAAAATAAAAAAAAAATCGTACAACACAAATTTATAGTCTCCCAAAATGTCATTAATGCGCTTAAGTTCAACGAGTATGTTAAACTAAGCAGTGGACAGTAAAGGAAGAGGTACAACTCTAGTGCAGCAAATCTGATTAAAGAAGTTCAGATTTGCGAAAGCTAATCTGGGTGGGCTGAATTATTTTTCTTTTCTCAAGAAAAGAA
>146_CL2138Contig1
TTTGTATTTTTACGTTTTTGATCCCTTTGATTTTCCTCCTGTTCCGCCTCTGGTTGTTAAGCTAAACTAGTAATCTTACAGCGCAAGCTATGTCATGCAACTCTTTCTCTCCGACTTTCTTCCAAACTCCACCAATCATCAAATTCCCCTTACCNNNNNNNNNNNNNNNNNNNNNNNNNNNNNNNNNNNNNNNNNNNNNNNNNNNNNNNNNNNNNNNNNNNNNNNNNNNNNNNNNNNNNNNNNNNNNNNNNNNNNNNNNNNNNNNNNNNNNNNNNACAATCTTCTCCAGTATCCAATTTCTTAACACGCGTGGCATCCAGTTCCTCANNNNNNNNNNNNNNNNNNNNNNNNNNNNNNNNNNNNNNNNNNNNNNNNNNNNNNNNNNNNNNNNNNNNNNNNNNNNNNNNNNNNNNNNNNNNNNNNNNNNNNNNNNNNNNNNNNNNNCTCAGCTTCTCTTTTCCTACATTGACTCACTTCCCAATCCTCTTTGCTCTCTGATAATCCAACTACTACTTCTCTGCACTCATCAGCACAT
>147_CL2214Contig1
TCATTCTCATCATGGCACCTAACCCCTCAACACTTATCCAAAACTTTCCAAAAACCAACAACAACATCGNNNNNNNNNNNNNNNNNNNNNNNNNNNNNNNNNNNNNNNNNNNNNNNNNNNNNNNNNNNNNNNNNNNNNNNNNNNNNNNNNNNNNNNNNNNNNCCAAAAGCCCCCTAAACTATCTATGGAAGTCCTACAACGCACAATCTCGGACATATCATTTGAACTCATNNNNNNNNNNNNNNNNNNNNNNNNNNNNNNNNNNNNNNNNNNNNNNNNNNNNNNNNNNNNNNNNNNNNNNNNNNNNNNNNNNNNNNNNNNNNNNNNNNNNNNNNNNNNNNNNNNNNNNACCAACCTACCCCCGATATCGGAGGTGGAGGATNNNNNNNNNNNNNNNNNNNNNNNNNNNNNNNNNNNNNNNNNNNNNNNNNNNNNNNNNNNNNNNNNNNNNNNNNNNNNNNNNNNNNNNNNNNNNNNNNNNNNNNNNNNNNNNNNNNNNNNNNNNNNNNNNNNNNATATGTGGGCTCTGCTCAGAAGCCGTGAAGATGGAGATGGAGAAAAATGGAGGGAAACAAGAGCCCGCATTGCAAGCGCATGTAAGTGCGTGCTCGAGGTTTAATCGGGTGGGGAGNNNNNNNNNNNNNNNNNNNNNNNNNNNNNNNNNNNNNNNNNNNNNNNNNNNNNNNNNNNNNNNNNNNNNNNNNNNNNNNNNNNGGCGTTTCCGGTATTATGTCAGGCGGAGGCGATGCGAGAGATGTTGAGGAACAATAGGGCCAAGAGCCTTAGCCCTAGGGACAAAAATGGTAACATAAATCAGAAGATGCCTGGTAGGATTGCTAGGAGTTCTAGTTGTATTCCAGCCATTACCAAGGAGATGAANNNNNNNNNNNNNNNNNNNNNNNNNNNNNNNNNNNNNNNNNNNNNNNNNNNNNNNNNNNNNNNNNNNNNNNNNNNNNNNNNNNNNNNNNNNNNNNNNNNNNNNNNNNNNNNNNNNNNNNNNNNNNNNNNNNNNNNACTATATGTGCGATCGCGCCGCACGATATTTAAATGAGTTTACGTTCTCTAATTTGTT
>148_CL2239Contig1
CTTGTAGATGCTAAAGATGTTCCATCTTATGTGAAAGATCATCCTATAGGCCAGCCTGCAATCACAACGTCCCACCCTAATTGGGAATACTATGAAAAGATTGTTCGTC
>149_CL2251Contig1
CTCTGTGGCAAGAAGGGACTTCACAAGCTCATCTTGAGAAGATGCTTTGATGGGCTTTCCATTGAGAAAAGCACCTTTTCCACGAATGGCAGTAAAAAGCTCGTCC
>150_CL2286Contig1
GCCTCCATTTCGTCTCCCATGAACCGAAGAAAAGCCATGTAAACAGGAGCCATCCCAAGTTGGAAAGCTTCGAAATGAAGACAGAAATACTCACCGAAGCAATGNNNNNNNNNNNNNNNNNNNNNNNNNNNNNNNNNNNNNNNNNNNNNNNNNNNNNNNNNNNNNNNNNNNNNNNNNNNNNNNNNNNNNNNNNNNNNNGAAAACAGTTAGCATCCATGTTGCATTCTCCACATCTCTAGGATTCGATTTAACATAACGGTGATTAAACGTGCATCCAGAATGCATATCCACTTTGTGATCGTC
>151_CL2318Contig1
TTTTAGTATTATACAAACAGCACAAACATCACAAAAACATAACTTAGTACACATAAATAATAATTGTTCAAAGTTATTGCTGCAATAAATAACAGCAGAGAAGCTAATATCCAATTCCTTCTGCTACTTAACACCCAAAGCAGAGACCATACCAGAACCAGGCAAGTCGCTTGAGGATTCAACCAAAGCAAAAGGCAAACTCAACGTCCTCTTTCAAAGTNNNNNNNNNNNNNNNNNNNNNNNNNNNNNNNNNNNNNNNNNNNNNNNNNNNNNNNNNNNNNNNNNNNNNNNNNNNNNNNNNNNNNNNNNTGATCCTTCAAAGCCATCTCGCATTGATCCAGCACTAGCCTTCAAGGTCCCACCAGTACCAACTTTATCCATTGCTTTCTTACCCGTCTTAACCTCCGTCAAGAACTGATCCAANNNNNNNNNNNNNNNNNNNNNNNNNNNNNNNNNNNNNNNNNNNNNNNNNNNNNNNNNNNNNNNNNNNNNNNNNNNNNNNNNNNNNNNNNNNNNNNNNNNTGGATCCTCCTCTGGCGGCTGGTTCTTCTCAAACTCAAGAGGCCCATCTCTAGGCCCAGTCCGTTCAGACGTGCCCACAAATGCCCTGTCGGGCTTGAACCGCTCAGTCTTCATCAATTTATCCATCTGCTCATCTGCACC
>152_CL2370Contig1
TGTACAGTAGCTTTCAAGCCAAAAGCCTTGGCAGCAACAAGGATATTTGGATTAGCTGCCCACTTCAAGCCCAGTTCCATAATCAATTCCTTTTCCTCCGTGTTATAAACTTTCATTCCTTGAAAGGTAGG
>153_CL2450Contig1
TCTGTCTCGAGTGTCAGGGCAAAGCAATTAGGTTTCTCGAGTTGCAAAGTCGGTGCCGATTCGGAGATGGGAACGGAGAGGAAGAGGAAGGTTAGCTTGTTCGACGTGGTTGACGAAAAGGCCTTGTCGAAAACCTCCAAGTTCAACGTAATGGCCGACTCTNNNNNNNNNNNNNNNNNNNNNNNNNNNNNNNNNNNNNNNNNNNNNNNNNNNNNNNNNNNNNNNNNNNNNNNNNNNNNNNNNNNTCTTTATCTTCCACGATTAACAGGTGGAACGGAAGGCCCTACTCACAGAGGTATTATGACATTCTAGACAAGCGGAGGTCTCTCCCTGTGTGGCATCAAAAGGAGGAGTTTCTGAAGGCGCTCAAGGATAATCAGGCCCTTATTCTTGTCGGCGAAACTGGTAGTGGTAAAACAACCCAGATTCCTCAATTTGTGCTGGAGGCGATAGAGACAGAGACTCCAGATAAGCGCAGGAAATACATGGTTGCCNNNNNNNNNNNNNNNNNNNNNNNNNNNNNNNNNNNNNNNNNNNNNNNNNNNNNNNNNNNNNNNNNNNNNNTGCACTCAGCCCCGGAGGGTGGCAGCAATGTCCGTTTCAAGGAGAGTTGCCGAAGAGATGGATGTGACAATTGGCGAGGAAGTAGGTTACAGCATTCGTTTTGAGGATTGCA
>154_CL2466Contig1
TGCATCTATGAACAACTCCGAATAGGTTATAAATTGGCGGCAAAGAGAGATTTAAACGATCCCGAGAATGCTATAATTGGTGCTTTTGCAGGCGCACTTACTGGAGCAGTGACCACTCCCCTGGATGTGATTAAAACTAGATTGATGGTTCAGGGATCAGGAAACCGATATAAAGGCATCGTTGACTGTGTCCAGACCATTGTTAGAGACGAAGGCCCTCAAGCTCTACTCAAGGGTATCGGACCGAGAGTGTTGTGGATAGGAATCGGTGGATCTATTTTCTTTGGTGTTCTTGAGAGCACTAAGCGATTTCTTGCTGAGAGGCGACCGGAGAATAAGCAGCAGTCAAACTTGAAGCTGGACTAAACTATGGCAAAAGGCAAAACTGGACGTGCCAACTACGTCCACAATCAGTTGTTGGGGATACGTCTCTGGAAATTACATAAATTGATGAAAATGATATTGCTCAAATTTTTTATTGAAGTTAATTTAAATTTTCGAAGCTAAATCATGAGATTGTAATCAAATTTCATATTCTAATATTATG
>155_CL2526Contig1
TCCTCAATAATAGTCTGAATCGCGTTACTCAAAGCACCATAAGCTTGGCTTGCATTACCAGAAGGACTAGCATCAGCAGAAGTTTGATCCGTCTGACAACCACTTATCAAAATCCCACTATCCGGTAACGCTCTTTTACCNNNNNNNNNNNNNNNNNNNNNNNNNNNNNNNNNNNNNNNNNNNNNNNNNNNNNNNNNNNNNNNNNNNNNNNNNNNNNNNNNNNNNNNNNNNNNNNNNNNNNNNNNNNNNNNNNNNNNNNNCCCTGCATAAACTTCTTCTTTACTCCCAACTTGTGTTTTTAAAGCAGGTTCAGCATAACCTCCATCGTTATCTTCAAGCTTTTGTTTCAGAAACTGTNNNNNNNNNNNNNNNNNNNNNNNNNNNNNNNNNNNNNNNNNNNNNNNNNNNNNNNNNNNNNNNNNNNNNNNNNNNNNNNNNNNNNNNNNNNNNNNNNNNNNNNNNNNNNNNNNNATTCCCATAAACCCACCACTTTCGACTTGGNNNNNNNNNNNNNNNNNNNNNNNNNNNNNNNNNNNNNNNNNNNNNNNNNNNNNNNNNNNNNNNNNNNNNNNNNNNNNNNNNNNNNNNNNNNNNNNNNNNNNNNNNNNNNNNNNNNNNNNNNNNNNNNNNAAGATGACTTTCATGAATTTTTTTACCTTGGGGGATGAATCGTCGCCGAATNNNNNNNNNNNNNNNNNNNNNNNNNNNNNNNNNNNNNNNNNNNNNNNNNNNNNNNNNNNNNNNNNNNNNNNNNNNNNNNNNNNNNNNNNNNNNNNNNTTGCCGACGTCTATATCTTCCTTGCCGGTTTTCTGTTGGAGAATTTCGATTAGGGTTGAGAGCGGTAGAGATNNNNNNNNNNNNNNNNNNNNNNNNNNNNNNNNNNNNNNNNNNNNNNNNNNNNNNNNNNNNNNNNNNNNNNNNNNNNNNNNNNNNNNNNNNNNNNNNNNNNNNNNNNNNATGTAGCCTTCTCCTTGATATTCATTTTCCGGTTCTTCGTCTTCTTGGCGGCTATGGCGGCGGCCAAATCCTAGNNNNNNNNNNNNNNNNNNNNNNNNNNNNNNNNNNNNNNNNNNNNNNNNNNNNNNNNNNNNNNNNNNNNNNNNNNNNNNNNNNNNNNNNNNNNNNNNNNNNNNNNNNNNGGGATGTGAATGCCTCGTGACTCGATTGCGTCTTCGACACTCCTACGCAAGAAATTCTTGAATCCAAATCCAGACCC
>156_CL2571Contig1
GGCAACTGGGAAATCAAAACGCCGACAAACTTAAAAGACATTCCTCAATGGGAACTTGCTNNNNNNNNNNNNNNNNNNNNNNNNNNNNNNNNNNNNNNNNNNNNNNNNNNNNNNNNNNNNNNNNNNNNNNNNNNNNNNNNNNNNNNNNNNNNNNNNNNNNNNNNGTCATGCCGTACATGAAAACCGACGACGGTACGATTCCGTCTATTGTTACGGACCATATCGGCNNNNNNNNNNNNNNNNNNNNNNNNNNNNNNNNNNNNNNNNNNNNNNNNNNNNNNNNNNNNNNNNNNNNNNNNNNNNNNNNNNNNNNNNNNNNNNNNNNNNNNNNNNNNNNNNNNNNNNNNNNNNNATCAAAGGAAGAGGAAATATTGTCGAAGTGAGAGAAGATAGCTTGGTCAAAGCGATTAAATCTGAAGGCGATAATAACAAAGCAAGTACTTCTCTTGCCGCCCAAATATCTAGTAACCCTATAACAGGTCCCAATACACAATCCTTAATGGGTCCAAGTTCGAATATTGCGGATGCACAGGCAAAGGCCGAAGAAGAATTCAAGAAATCGTTATACGGTACATCTGGTAATGGGAGCAGCAGCGATNNNNNNNNNNNNNNNNNNNNNNNNNNNNNNNNNNNNNNNNNNNNNNNNNNNNNNNNNNNNNNNNNNNNNNNNNNNNNNNNNNNNNNNNGAGGAAGATACTTCGAAAAAGAAGTTACATATTAGGATACGAGGAAAACCTGCTTCCGCTACTGTGGATTTGGACAAAATTAAGGAAGCTACTAAGCAATTGGGTGTGCCGATGAGTAGAACCAAGTCACTAATCGGCTCATCACCAGATCTTGGCTTACTAGCACCTCAACCTAGTACAACAAATGCAAGTACGAAAGCTCAAGCTTCTTTTCCAGCTGATTTATTTGGAACCAATCAATTTGTTCAGCCAACGCATGCTTTGCAGCCTATCTCAACAGGGCCTGGTATTGGAATGACAGCTGGACCANNNNNNNNNNNNNNNNNNNNNNNNNNNNNNNNNNNNNNNNNNNNNNNNNNNNNNNNNNNNNNNNNNNNNNNNNNNNNNNNNNNNNNNATACCAGAGGACTTTTTCCAGAATACGATATCATCTGTTCAAGTTGCGAAATCGCTACCTCCTCCTGGGACGNNNNNNNNNNNNNNNNNNNNNNNNNNNNNNNNNNNNNNNNNNNNNNNNNNNNNNNNNNNNNNNNNNNNNNNNNNNNNNNNNNNNNNNNNNNNNNNNNNNNNNNNNNNNATCAAAGTTCTCAAGTCGTAGATAATAATAAGGTCCCAGCAAACCAGGGTGGTGCACCTTCCACTGCAATGGGTGTACCTCCTCCTCAAGCTAATCAACAGCAACCCGTTCCGTATGAGTCGATTGGGCTTCCGGATGGTGGTGTTCCTCCACAATCTATGCCTCAAGCCCCTGCTCCAGTAAATCCTCAGTTTCAGATGCAACAGGTTCCAGTCAACAGTCAGCCTATTGATCTCAGCTCTCTTGAAGCTCCAGGATCGGAAGCTTCTCAAAAACTGGCTGCACGATCGACTTCTCCACCAAAAGCTGTGCGTCCTGGGCA
>157_CL2584Contig1
TTCCATGATCCTTTCAAAGGAAAAAGTGATGAAGGAAAGGTGAGGAAAGTGTTGAAGGTGGAGCCCCTGCCTGATGGTTCTGGCCACTTCTTCAATCTCAGTGTTCA
>158_CL2632Contig1
ACTGTGCCGCGTTCGTATGCCAAATGGAGCAGTCGCCTCAAATGCAATCTCTACTACTATCNNNNNNNNNNNNNNNNNNNNNNNNNNNNNNNNNNNNNNNNNNNNNNNNNNNNNNNNNNNNNNNNNNNNNNNNNNNNNNNNNNNNNNNNNNNNNNNNNNNNACCAATTATTTCATCATGATTATTTTCATTCTTGGGATGGGATTTCTTCGGAGGCCACTGGCAATTGTTGCTGCACTAACGACAGCTATGAGCATTGCTCTGCTAAATGATAGCTTTGCAGGC
>159_CL2664Contig1
TTTCTCATAGCCACCTTCAGCTAAGACCTTTGTTCCTTGCGCGATCCTTCCTAGGGCAGCATCCGCTAAACTAGGGCTTGTTTTTAAATGCTGCCAAGTATTCCCTGCAAGATCCTCAGCCTTNNNNNNNNNNNNNNNNNNNNNNNNNNNNNNNNNNNNNNNNNNNNNNNNNNNNNNNNNNNNNNNNNNNNNNNNNNNNNNNNNNNNNNNNNNNNTCTTGTTGCTTCTCCCACCTTCTTCCCCAATCTTCCCAGTATATCCTTTACACCACCCATTTTTTCTTNNNNNNNNNNNNNNNNNNNNNNNNNNNNNNNNNNNNNNNNNNNNNNNNNNNNNNNNNNNNNNNNNNNNNNNNNNNNNNNNNNNNNNNNNNNNNNNNNNNNNTGAAGGAGCTGGCGAGTAATTGACGTAGGGATTGTTAGATCCATGATCGGTAGTAGGCCTAGGATTAGAAGATTCCATCACCAATTCCTCACTCCACCGAACCGATTTCTTCGA
>160_CL2676Contig1
TTCTTTACGAAGCTATCATACCAGTGAAGCTTGAAAGGCAGCTTGACTCAATAAACCAGGCTGCTGTTCTCATTCATAACGACTGCCTTTACCTATCTCAGGAGATTCTCGGGCTTGCCTTTGAGTATCGCACATACTTCCCAAGTGCTGTGAAG
>161_CL2695Contig1
GTGTTTTATTTGTATATGAAAACCATAGAAAGGGCGCATATGCCAAACAAGTTGTGGGAAANNNNNNNNNNNNNNNNNNNNNNNNNNNNNNNNNNNNNNNNNNNNNNNNNNNNNNNNNNNNNNNNNNNNNNNNNNNNNNNNNNNNNNNNNNNNNNNNNNNNNNNNNNNNNNNAGAAAGCTCTTGAGATTATTGACAAACACATGATGTACTGGCCGAAGCTACTTATGCACAAAACAAAGCAGAGATTAACTAAGATGACTCAGATGCGGATACGCATGAGAAAACTTGCTTTAAANNNNNNNNNNNNNNNNNNNNNNNNNNNNNNNNNNNNNNNNNNNNNNNNNNNNNNNNNNNNNNNNNNNNNNNNNNNNNNNGACAAGAGAGAAAATTATGACTCAACCTACAAAGACAAGGAAACGAGAAGCTAGGAGAGAGGAAAAGGCTGAAAAGGCAGCAGTTCTTGAGAAAACTATTGAAAAAGAGTTGGTCGAACGCCTCAAGAAAGGAGTTTACGGAGACATCTACAATTATCCAGTTGAAGAGTACAATAAGATCCTNNNNNNNNNNNNNNNNNNNNNNNNNNNNNNNNNNNNNNNNNNNNNNNNNNNNNNNNNNNNNNNNNNNNNNNNNNNNNNNNNNNNNNNCAAGGAGGCTATAGATGTTGATGAATTTGAAGAAGANNNNNNNNNNNNNNNNNNNNNNNNNNNNNNNNNNNNNNNNNNNNNNNNNNNNNNNNNNNNNNNNNNNNNNNNNNNNNNNNNNNNNNNNNNNNNNNNNNNNNNNNNNNNNNNNNNNNNNNNNNNNNNNNNGGAAGACATGGAAGATTTTGGTGGTTTGGCCGTAATGAATGATAATTATGTTGGAATGGATGATGACAATNNNNNNNNNNNNNNNNNNNNNNNNNNNNNNNNNNNNNNNNNNNNNNNNNNNNNNNNNNNNNNNNNNNNNNNNNNNNNNNNNNNNNNNNNNNNNNNNNNGGACGAAGAGATTCTCGCTCCTCAACGTAAGAGAGGAAGGAAGGATTCTGCAAGAAGGCTGGAGAAAGAAGAA
>162_CL2704Contig1
TGTCCCATTTAAAGAAGCAATCCGATCTGATATCCAGGTCCTAGACAACACTAGAACAGCAACTGCAAGGAGTTGCATCCCCTGCTTATCTAGCACTGCCGGTACTAGGATCTTAAACATGGATGCTACCCTTAAAGGCAATATTC
>163_CL2766Contig1
CCTGGCAAAGATTATGTTCACCAATTGAGACTTATCACTGAGCTGATAGGCTCTCCAGATGATGCTAGCCTTGGGTTTCTTCGAAGTGACAATGCGCGCAGATATGTTAGGCAGCTTCCACAGTATCCAAGGCAACAATTTTCTGCCAGATT
>164_CL2896Contig1
CAGCCTAAGCACGTTCAATACGGAACACAGCCTCGTACTGAAAGAAAAAATCACGACGAAATTATTGAAATTCAAANNNNNNNNNNNNNNNNNNNNNNNNNNNNNNNNNNNNNNNNNNNNNNNNNNNNNNNNNNNNNNNNNNNNNNNNNNNNNNNNNNNNNNNNNNNNNNNNNNNNNNNNCAAGTGTTTCAATTCTAATCCTAAACCCCATTTTCATGGCATCACATCCTTTCACTTAATGCATCAAGATGAAAGGTCCAATGAACAAGAAAGCAGCAGAAATAGCAACAGAGAGCAAACAAACTAACAGTGATACGCGACCCTTATCCTTCCTCAAGATCATACCTTCAAGCAGATAGTAATTGAGACAAATTCCGAATAATGAGAGAAATGCTTGTACGAACATGTCATTACCCGTTTGAAGAATCTTCCAAGTTCCAATGATAAGGGAAGCCACATTTATAATGTACAAGCTGCATAACGGGACTAAGAGCATTGGTGATGCTTGGAAGTCATATATACCACCGTGATGCCTCTGAATTTGCTCATCCTCAATATCTTTGTTTGTTAAAGAGAAATTTGCTTCCATCATGCNNNNNNNNNNNNNNNNNNNNNNNNNNNNNNNNNNNNNNNNNNNNNNNNNNNNNNNNNNNNNNNNNNNNNNNNNNNNNNNNNNNNNNCGCGTTCATAGTTGCGTAGAAGTAACACACACCAGACTTCATCATCCAAACCCTTAGTTCGTACAAGGATGTCATGAATGAATCTCCATAGGAATAGACCTCTTGCACATGTTTGACAAGTGATGCGAAAAAAATGTAAGCAAACACAATAAAATACGGATCTGATACCTTGGGATAAAGAGAAACGCCATTTATTAGACAAATTGGAGGAATGAGGGCCAACCCATAGAAAGGCACCACATAGAGGGCATCGAAAACAAGTGCAGTGTAACACATGCTTTG
>165_CL3112Contig1
TCCATTAGATCTTGACGCTCCCTGAAAAGATTCGAATCTCCATACAGCACAGCCTCAAGAACCAATGGNNNNNNNNNNNNNNNNNNNNNNNNNNNNNNNNNNNNNNNNNNNNNNNNNNNNNNNNNNNNNNNNNNNNNNNNNNNNNNNNNNNNNNNNNNNNNNNNNNNNNAGAGAATATGTGGTATCTAAATTCTGCTGTCAAATCCGATAGAGAGTTTGGTCCGCTCACATAACAATGAACATTAAGAAACATATTTCCATTTACTTGTGTCCACTCAGCAACAACATCATCTTCTTTGTACCACCCACTCAACTCATTACGTTGGATAGCGTTGGAAATGGTCAAAGTTAAATCAGCTGTAAAGTCACAATGTGAGAGAGTGTAGGTTCTTGGCACTATACTTGTTGGTGTGCAGACTTCTTCTCCCGTAAATTGAACCTTTAGCTTTGAAGCTTCAAATTTTGCTGGAGGACCCAATAGTCTTACAGCCTGGAAAACAAGGGAATTGTAAGATGGTGTTCGATCATTCAAAGTATGAGACAAGACAACAGCAGGTGCAGAAGGCTTGATTTTGCAGCTATGAAAGTAAGAAGGTGAAAATGCAGCAGTATGAGTGGCCATGGACCGCATAACAGATTACTCATTATCTTTCCAGCATTACTCTTTTCTTTCACTCATTCTTTCCTTTTCTTTTCACCTCCCTCACTAAGAAATGTGTGTGATGAAGAGAAGTATAGGGACAGGAACAGAGAATAATAATGTATGTGGACG
>166_CL3166Contig1
ACAAGCCCAAGATGCAAGGGTTGTGGCACAGANNNNNNNNNNNNNNNNNNNNNNNNNNNNNNNNNNNNNNNNNNNNNNNNNNNNNNNNNNNNNNNNNNNNNNNNNNNNNNNNNNNNNNNNNNNNNNNNNNNGATAATGCTACTTAAGGCAAATAACACCACCATTAGCAGAGAGAGCATTGGAACAAAGTTTCCCCCTTCAAATCCTTTTTATGGTAATGTATAAGCTCCACACTTGTAACCGATAGGCCTGTCAGCGAGGTTGCAACGTTTAGGAATGGTGACTGCGATTTCCGGCTTCACACCTGAACTCTTAGCCATATTAGATAACATAACAGCACACAAGCATTTGGGATTCTGTCCTAACGTATGGACCTGAGCGCAGCAACTGCTTGAAACTGCAGCGTTCGAGTCCTGAGCGGCCGAAGCACATGGAATCAGCTTCATTGCTTCCATGTCTGGGGTAGATCTCGGGCACTCCCCGGCTGCATTTGCGCTGTTTAAAGCAGCCATGCCGAGAAGGGCAATGAACCCGACAACGCAAAAGCACTTGACTGATGATTCCATTTATGATTTTGTTTCTGTACTTGGATTTGTTGTGAG
>167_CL3267Contig1
CACACATACTGTTAGCTGACTCGTGTCCACTGTATTTAACATAACCCCCTGTGAATGAAACCTAACTGAANNNNNNNNNNNNNNNNNNNNNNNNNNNNNNNNNNNNNNNNNNNNNNNNNNNNNNNNNNNNNNNNNNNNNNNNNNNNNNNNNNNNNNNNNNNNNNNNNNNNNNNNNNNNNNNNNNNNNNNTGAGCACCCAGGCAAAGAAGGCAGATCTTGACCGTTCATATATCCATACTTGAAGGGCTCTATGTCGTCAAACCNNNNNNNNNNNNNNNNNNNNNNNNNNNNNNNNNNNNNNNNNNNNNNNNNNNNNNNNNNNNNNNNNNNNNNNNNNNNNNNNNNNNNNNNNNNNNNNNNTTAATTCCTCAAATCCTGTAACACTCTCAAGCTTCTGATCAACCACAGAAAATTCATGCTCCACCTTATTTGATGCAGAATCAAAGGAAGGAAAGAAGTCAAATGA
>168_CL3277Contig1
GGTTCCTTCAACGCATCTTCCAAGTTTCCTTCTCCCCCTTTAATTTTCAATTCCATATAAGCTGCCAGCTCAGATTTCAGTTCCCGAAGTAAAGCGGTCGCCTTCTCCAAATTTACTTTTAAGTCCTTGGTAGCCAGAACTTGTTGATTTAATTTCTGGAGCTCCTCTTCCGCTTGCTTTAATTCCTTTTCCCAATTAAGAGCGTCTTGTTCTTTCGCCATCATTGCTCCGATTCTAAGTTCCTCTGCTTCCAAATGTGCAGCGTGAGCAGATTCAAGAGATTCCTTAACAGTAATAAGTTCAATTGTCAAATCCTCAACTGACTTCTCAACTTCTTTCGATTTAGCAACGGCTTCTTCTG
>169_CL3365Contig1
AGCAGTGTCGGAAGTCCCCTGTCACCGACGAGGCAATCAGCCTCTACAGTCAAATGCTTGAATTTCACCACCACAGTAGGAAGGGTAATTCCAACTTTATCAAT
>170_CL3476Contig1
AAAACTACCCCGTGTCTGTACTTGATACAAAAGCTGCCGCCACATGTATTTTACACTNNNNNNNNNNNNNNNNNNNNNNNNNNNNNNNNNNNNNNNNNNNNNNNNNNNNNNNNNNNNNNNNNNNNNNNNNNNNNNNNNNNNNNNNNNNNNNNNNNCGTCAGATGTAAACCACATTGCGCGTGTATTATAGGTTGAAGATGCGATGAAGAATATANNNNNNNNNNNNNNNNNNNNNNNNNNNNNNNNNNNNNNNNNNNNNNNNNNNNNNNNNNNNNNNNNNNNNNNNNNNNNNNNNNNNNNNNNNNNNNGACAATCTTTATGTCACCTATAGCAAAATGTTGTACAACGTTGCGCCTTATTAGAATACTACCTATAATCATTGGGATCTTCTTTGCTCTGAATGAGAGGAACGCCATCTTCTCGCCAGACGATCCGCTCCTCGCATAAAGCTGCAGCTACTTCGACATATAATTTATGCTCCTGATGAAGAACTCTTGCAGCTAGCTCCGCAGCTGTATCACTAGCAAGCACAGGAATTACACTTTGAGCTAGGATACGTCCAGTATCATACTCCTCATCCACATAATGGATAGTAGGACCTGAGTACCTTGCTCCAGAAGCAATGACTGCTTGATGCACCTTCATACCATAACACCCTTTCCCACCAAAGGCAGGA
>171_CL3528Contig1
TCCGGTATGGGCCTTCCCGTCGGCAAACATATCGTCCCCGACAAACAACTCCCGGCGAACGATGAGCTCGTGTGGGATAACGGGACTCCATTTCCGGAACCTTG
>172_CL3614Contig1
CCACAAAAGTGGTCACCACTATCGCGTTATGGACATTCTATCGTTTCCTCTCATTTGTCCAGAATGNNNNNNNNNNNNNNNNNNNNNNNNNNNNNNNNNNNNNNNNNNNNNNNNNNNNNNNNNNNNNNNNNNNNNNNNNNNNNNNNNNNNNNNNNNNNGAATGCCGACGAAGAAATGTTACTTCTAGAGGGGATTGAAATGTATGGCATGGGAAACTGGGCAGAAGTTGCAGAGCATGTTGGGACAAAGTCAAAGGATGTGTGCATNNNNNNNNNNNNNNNNNNNNNNNNNNNNNNNNNNNNNNNNNNNNNNNNNNNNNNNNNNNNNNNNNNNNNNNNNNNNNNNNNNNNNNNNNNNNNNNNNNNNNNNNNNNNNNNNNNNNNNNNCCTTAACTCTCCATACTTCCCTTTACCGGATATGACTCATGTTGTT
>173_CL3751Contig1
TGTCACGTTATGGACTGCCCAAGATATTCAGGCGAAAGAGGCAAACAATTTGCCGCACTTACTCACAGAAGGGAAGGCTACTCGAGTCGAGATAAAACCGCCAGTTACA
>174_CL3982Contig1
AAATCTTCATCTTCCAAGTTTAGAAGACCGACCAGTGTTCCATACAGCGGTATCTTATGAGGCAACTGCTCGGCACATTGGAGAAGGAAGGTTAAAATATCGTCAGCAGAATGGAAAAGTTCACGGCGAACCACACCAAA
>175_CL4006Contig1
CAATCTGGATGCCAGCATTCCTCGATCAACTCTTTAATATCGGGAGGAAACGACTTGTATTTTGNNNNNNNNNNNNNNNNNNNNNNNNNNNNNNNNNNNNNNNNNNNNNNNNNNNNNNNNNNNNNNNNNNNNNNNNNNNNNNNNNNNNNNNNNNNNNNNNNNNNACTTGAATGCTGGTCTCTTTTCTTCTAAGCAAATTAACTTAGCAGTTTCATCAGGAGATTTGGACGAAAATGAAGGTGTACCCTCCAACATCTCATACAGCATAATACCAAAAGAGTGCACATCCACACTTCTATCAAAAATATCATC
>176_CL4026Contig1
GAGGTTACTGTTGCTTTGACTTCCCCTCTGTGAGCCATGGTCAACTCCGAGAATCTCTGCGACATACGTTCTATGTGTCCCAGCCTCCCCATTTGAGCAGTTNNNNNNNNNNNNNNNNNNNNNNNNNNNNNNNNNNNNNNNNNNNNNNNNNNNNNNNNNNNNNNNNNNNNNNNNNNNNNNNNNNNNNNNNNNNNNNNNNNAGAACAAGGAAGTTCTTTGTGATATCTGAAAATTTAGCTTCTGTACAGATATCAGTTATGGCCTTCACTCTGGTATCTGCTGTAACTGAAAGATCCTTCATGAACTGAGAAAATGTTGGGCTTTTCTTTGAGGCCTCAATGAGTGAAAGTAGCTCAGATTCAACCTTGTCCAACGAATTAGTTTTAACTGCTGCGATGTATAAAGCAGAAGCATAGTTTCCAGAGACGCCAAACATTGTCACAGGGACCTTGACTTTCTGCTCTTTTGCNNNNNNNNNNNNNNNNNNNNNNNNNNNNNNNNNNNNNNNNNNNNNNNNNNNNNNNNNNNNNNNNNNNNNNNNNNNNNNNNNNNNNNNNNNNNNNNNNNNNNNNNNNNNNNNNNNNNNNNNNNNNNNNNNNNNNNNNNNNNNNNNNNNNNNAGTGTTGGTGAGGATCGCTTTGGGTNCACAGTGTTGGTGAGGATCACTTTGGGTGCGACAGATCTATCGGCTGAATCGATGATTGATCGTCGGAGAAGAGGAAGGCTCGATCTCAAACGCCCTGCCATGGCCATTGATGGATTCCCGAATGTTATCTTTGCCGTAGTTTCTTTACTCTGGTTTTCACCTGATTAGTTTTACTCTTA
>177_CL21Contig1
CCGAAATCGTCACAACAACAAAGTATTATTCTCCCTAAGGATTTCATCCTTATGTAAGATTGTAACAACTTTGAACTTAAAAAAAAAAAANNNNNNNNNNNNNNNNNNNNNNNNNNNNNNNNNNNNNNNNNNNNNNNNNNNNNNNNNNNNNNNNNNNNNNNNNNNNNNNNNNNNNNNNNNNATTAGAAAATAAGATATGACAGGTATAGCTGCACTAATGACAGCTTCACTGGGNNNNNNNNNNNNNNNNNNNNNNNNNNNNNNNNNNNNNNNNNNNNNNNNNNNNNNNNNNNNNNNNNNNNNNNNNNNNNNNNNNNNNNNNNNNNNNNNNNNNNNNNNNNNNNNNNNNNACCCATAAGGGAGAACACCAATAGATCAAGCATTATTAGGCATTACTCTTTTGAGGAATGTGATGGGTTGAGATTCTTCAGGGGCAAGTTCGTCAAAGCCAATGTAGTTTTGCTCCTTGTTGTAAACATGACATACTGTCAATATCGTCTTCATCAAGCGCCAGTTCCACTTCGCCTCATTCATGTACTTTCCCCAGTTCTGTTGCAGAGATTGATGAGCTGCACGCAAGTTATAGCTTGGTATTCTTGGGGAGATGTGATGCGGAATGTGTACGTTTATGTCGTGACAAAGAATTTCTATCCAACTTGGGTAATCGCAATGAACAGTGCCATTAAGCTGGGCCTGGGCAGCATTCCACTCCACTGAAGATTTAAACGGTATATGAGGAGCCGTGTGATGGACCATTGTGAAAGTACTCATCCAGAAATGATAACCTAACCAAGGCATCAACCAGAACTTGACCCATCCTACGATCCCAGCCTTGTAGATTATCAATGGCCATCCAATTGTCATGAAAGCAAACACACATGCTAAACTTATCTTCACTCTGTTCGCTTCGTTAGGCCTGAACTTCTTTA
>178_CL66Contig1
GTTACGGTTTGGTCAGTCTCTGGTTGTCGATTGATGTCTACAATTCGCCAAATAGGTTTGGGTTCCGTTTCTTCTCCTGTGGTTAAGCCGAACCTGGATTTGAAATATGAACCCTTGNNNNNNNNNNNNNNNNNNNNNNNNNNNNNNNNNNNNNNNNNNNNNNNNNNNNNNNNNNNNNNNNNNNNNNNNNNNNNNNNNNNNNNNNNNNNNNNNNNNNNNNNNNNNNNNTGGGATGAATTTGGGTATAGGTTATATGCTATAGAGGAAGGATCTTCAGAGAGAATCATCGCCTTTTCTTTTGGAAAATGTTGCCTCAATAGAGGCGTTTCTGGCACAACACACGTACGNNNNNNNNNNNNNNNNNNNNNNNNNNNNNNNNNNNNNNNNNGATGAACTCAAGATCTTGCACCTAAATCTTCCAGTTTCTTATATTTCNCCAAGTTATCTATGGTGAAGACCGCTTGCTCGTTGTTCAGTCAGAAGATAACGATGAACTCAAGATCATGCACCTAAACCTTCCAGTTTCTTATATTTCGCAAAACTGGCCCGTTTTACACGTTGCTGCTAGTAGGGACGGAATGTACTTAGCAGTTGCGGGGCTTCATGGTTTGATTTTGTATGACATGCGCCTGAAAAGGTGGNNNNNNNNNNNNNNNNNNNNNNNNNNGTACTTAGCAGCTGCGGGGCTTCATGGTGTAATTTTGTATGACATACGCCTTAAAAGGTGGAGGGTGTTTGGAGATGTTACTCAGGAACAACGAATTCAATGCAGGGGATTGTTATGGATGGGGAAAATCATTGTTGTTTGCAACTATGTGGATTCTTCAGACACATATGAATTGCTTTTCTACCCTAGATATCACCTTGATCAAAGTTCGCTACTTTGTCAGAAGCCTTTGCTTACAAAACCAATGGTTATGGATGTTTATGAAGANNNNNNNNNNNNNNNNNNNNNNNNNNNNNNNNNNNNNNNNNNNNNNNNNNNNNNNNNNNNNNNNNNNNNNNNNNNNNNNNNNNTTACCTGCTTGTCACTTATCGCCCATTCGATGTTCATATATACCATGTGANCTACCTGCTTGTTACTTATCGCCCATTTGATGTTCACATATATCATGTGAAATTATCTGGTGAATTNNNNNNNNNNNNNNNNNNNNNNNNNNNNNNNNNNNNNNNNNNNNNNNNNNNNNNNNNNNNNNNNNNNNNNNNNNNNNNNNNNNNNNNNNNNNNNNNNNNNNNNNNNNNNNNNNNNNNNNNNNNNNNNNNNCCACATTTACAGCTTTCTACAGTACGAGAACTTTCAATCATGACTGCGAAGAGCCANNNNNNNNNNNNNNNNNNNNNNNNNNNNNNNNNNNNNNNNNNNNNNNNNNNNNNNNTACGAGAGCTTTCAATCATGACTGCAAAGAGCCATCCCGCCGCTATGCGTTTTATCCCCGATCAGCTTCCAAGGGAATACGTCTTGAAAAGTGCATCGTTGTCTTCTAATTTATTATCCCAAGAACCTGTCAGATGTTTAATATTGAGGATGAATGGAGAGCTTTCGCNNNNNNNNNNNNNNNNNNNNNNNNNNNNNNNNNNNNNNNNNNNNNNNNNNNNNNNNNNNNNNNNNNNNNNNNNNNNNNNNNNNNNNNNNNNNNNNNNNNNNNNTTCTGTAGAGTTATTCTGGGTTACTTGTGGTCAAACAGAGGAGAAAACAAACTTAATTGAGGAAGTTTCCTGGTTAGACTATGGCCANNNNNNNNNNNNNNNNNNNNNNNNNNNNNNNNNNNNNNNNNNNNNNNNNNNNNNNNNNNNNNNNNNNNNNNNNNNNNNNNNNNNNNNNNNNNNCAGAGGAATGCAGGTTTGGTACCCATCTCCAGGTGTTGATCCTTTTAAGCAGGAAGATTTNNNNNNNNNNNNNNNNNNNNNNNNNNNNNNNNNNNNNNNNNNNNNNNNNNNNNNNNNNNNNNNNNNNNNNNNNNNNNNNNNNNNNNNNNNNNNNNNNNNNNNNNNACTGGAATTCGATCGTGAAGTATATCCACTTGGTCTACTTCCAAATGCCGGTGTTGTAGTCGGTGTTTCGCAGAGAATGTCATTTTCAGCATGNNNNNNNNNNNNNNNNNNNNNNNNNNNNNNNNNNNNNNNNNNNNNNNNNNNNNNNNNNNNNNNNNNNNNNNNNNNNNNNNNNNNNNNNNNNNNNNNNNNNNNNNNNNNNNNNNNGTGTTTTGAGCCGTCTCCTCAAGCTCAAACCATATTGCATTGTCTGCTNNNNNNNNNNNNNNNNNNNNNNNNNNNNNNNNNNNNNNNNNNNNNNNNNNNNNNNNNNNNNNNNNNNNNNNNNNNNNNNNNNNNNNNNNNNNNNNNNNNNNNNNNNNNNNNNNNNNNNNNNNNNNNNGGCACAATTGTCAGCAGAGAAACCGCACTTTTCTCATTGCCTTGAATGGCTTCTATNNNNNNNNNNNNNNNNNNNNNNNNNNNNNNNNNNNNNNNNNNNNNNNNNNNNNNNNNNNNNNNNNNNNNNNNNNNNNNNNNNNNNNNNNNNNNNNNNNNNNNNNNNTTTTGATGCTGAAATTTCTAGACAGAACTCGAGTAAAAACCAGGCAACAAATGCCAGTCATGCTGTTTCTCTTTTGGAGAAGACCTGTGATTTGATCAGAAACTTCCCAGAATAC
>179_CL72Contig1
GCAGAAACACACAGGCATATGCCAAAAAGAGCTCTGGTATTCTTGCCACCAGTTAAGTCAATAGTTGCAGCATAATATTTCTTTGCTGCATGAAGATTTTCAAGTCCTCCAAGTGTNNNNNNNNNNNNNNNNNNNNNNNNNNNNNNNNNNNNNNNNNNNNNNNNNNNNNNNNNNNNNNNNNNNNNNNNNNNNNNNNNNNNNNNNNNNNNNNNNNNNNNNNNNNNNNNNNNNNNNNNNNNNNCAGCTTGCTTATACATTTGCAAAGATACGTATATTTCACCAAGTTCTCTCCATGCATCATGGTCNNNNNNNNNNNNNNNNNNNNNNNNNNNNNNNNNNNNNNNNNNNNNNNNNNNNNNNNNNNNNNNNNNNNNNNNNNNNNNNNNNNNNNNNNNNNNNNNNNNNNNNNNNNNNNNNNNNNNTGCCATTGCCACCCTCCTTTTATGTATTACTTGATCAAGTTGGTTATCTTCTAAGAAGCTGGCATAAGACTTTTCAGCCTCTTCCCATGAGCCCTTGGCTTCAAGCAACATTGCTTCCAGCCTACCAACACGTTTACTCGCAGGGAACTTTTTCTGTAAGACCTTTAT
>180_CL118Contig1
TTTCATCTCCACCAAAAAAACACTCCCAAAATCCTTTAATCACACAACGCAACATGTCTGGCGATTCTGCACAGCCGCCATTACTGGACGGGCTGACACTGAACTCCACCGTGTCAGAGGCGCAATTCTCACAACGCGTCCCGATCCAATCCATCTTGGGCCGGGCCGACAAGGGCGCCGGTTTGGCGGGCCAGAAGGTCCGGATCGGTGGATGGGTGAAGACTGGGCGTGAAGCGGATAAGGGCAAGATGGCGTTTCTGGAGGTGAACGACGGCTCTTGCCCTGGCAACTTGCAGGTGATTGTGCACGCCGAAACGCACAAGCTAACTGACGTCGTTCCTACGGGCACGTGCGTGCACCTGATTGGATTGCTGAGGGAGCCGCCCGAGGGCGTGAGGCAGAAGATTGAGCTTNNNNNNNNNNNNNNNNNNNNNNNNNNNNNNNNNNNNNNNNNNNNNNNNNNNNNNNNNNNNNNNNNNNNNNNNCATGCCGAGGAGGTTATATCTGTGGGGCCCGTCGATGCCGGGAAGTATCCCTTGCCCAAGACGAAGTTGACGCTGGAGTTTCTTCGGGATTTCATGCATCTTCGCCCGAGGACTAACACTNNNNNNNNNNNNNNNNNNNNNNNNNNNNNNNNNNNNNNNNNNNNNNNNNNNNNNNNNNNNNNNNNNNNNNNNNNNNNNNNNNNNNNNNNNNNNNNNNNNNNNNNNNNNNNNNNNNNNNNNNNNNNNNNNNNNNNNNNNACCAGTGATTGTGAGGGTGCTGGGGAGATGTTTCAAGTCACAACATTAATTAACAATGCAGAAAAATTAGAGAAGGATTTGAAAGAGANNNNNNNNNNNNNNNNNNNNNNNNNNNNNNNNNNNNNNNNNNNNNNNNNNNNNNNNNNNNNNNNNNNNNNNNNNNACCCTGCTCCATCAGAAGCTGAAGTAAGTGCTGCCGAACTTGCTGTCAAGGAGAAAGGAGATGCAGTTGCCCAGTTAAAATCCGCCAAAGCAAGCAAACAGGAGATTACTGCTGCAGTTGTGGAGCTTACCAAGGCTAAGGAGAATCTCTCTAAACTACAAGAAAGATCCAAATTGGCTCAGAGGTTGATGGTTTCTGGTGGCATCCCAAAAAAAGATGGGAAGATTGATTATTCAGATGATTTTTTTGCCAGACAAGCGTTTTTAACTGTATCTGGTCAACTTCAGGTTGAAACATATGCTTGTGCTCTTGGTAGTGTGTATACTTTTGGGCCGACGTNNNNNNNNNNNNNNNNNNNNNNNNNNNNNNNNNNNNNNNNNNNNNNNNNNNNNNNNNNNNNNNNNNNNNNNNNNNNNNNNTTAGAGCAGAAAACTCACACACTACAAGACATCTTGCTGAATTTTGGATGGTGGAACCTGAAATAGCATTTGCAGATATACAGGACGATATGAACTGTGCGGAGGCATACGTGAGATTTCTCTGCCAATGGTTATTGGACAACTGTTATGATGACATGGAGTTCATAACCAAGTTTATTGACAAAACTGCCATTAATAGACTTAAAGATGTTGCAAACTCCAAGTTCCACAGAAT
>181_CL122Contig1
AGTTCTTCAAGAAGACGAGGTGCAAGGGCAAGCATTTTCTTTAAATCACGGNNNNNNNNNAGTTCTTCAAGAAGACGAGGTGCGAGTGCAAGCATTTTCTTTAAATCGCGCTGCAAATGTGGAGATAATGCTTTGGTTTCACGAGTCAGATGGGCTTGCATCAACAATTCAGACTTCACTAGGGCAGGATGCTGCTTCAAAAACTTAGCTTGTTCCTGCTTGATGTTTCTAAGATCCAGATTCAATTCACTCCTGACTAGAACAAACAATTTCTGGAGTGGTTCGTCGTCGGTTCGACGAACTGGAATTTCCATGTATTCGGCAGCCCTTATAAAAACTTCCATGACCTTGCTTGGAGCTAATGAAGGTTTCATAAAATGGTAATAAGCATACATCGTGTGANNNNNNNNNNNNNNNNNNNNNNNNNNNNNNNNNNNNNNNNNNNNNNNNNNNNNNNNNNNNNNNNNNNNNNNNNNNNNNNNNTGCATGACATAATTCCCAGTATACTTCGATGACCTTGACAAATAAATCACAGCTATTGTCAAAGGCAGAAGAATACCAACACCCACAATTCCAAGTAGCATAATTCCACCAGATGCTCCATCAATGTTCAGGAGGAACTGTGGGA
>182_CL277Contig1
CGTACGGGTTATAGCCTTGTTGGCTTGGTGGTGGTGCTGCTCCACCACCAACACTAGCATTCTGCTGCATTCTGCTCACGGCATCAGCAATTGAATTCTGAATCAACTGTTGTGCAGCCTGGACTTGTGAAGCAGAGCCATTTATTTCAACAGTCATCTCGTCAGGAACACCCCTCGTTTCCTGTATAGCAATAGTTGCACCACTCGCCCGCCGTATGTAACTGATATTCGCACCATTCACCCCAATCACAGCATCTGCATATGATAGTTGAATCTGCATATTCTGCGTCACCTTTGCGNNNNNNNNNNNNNNNNNNNNNNNNNNNNNNNNNNNNNNNNNNNNNNNNNNNNNNNNNNNNNNNNNNNNNNNNNNNNNNNNNNNNNNNNNTCACTGCTTGTTGGGGCTGCTGCACATTATGTGTGTGAGCTCCTCCCCCAGACATGTCTCTGCCATAAGTAGGGGGGCCTGAGNNNNNNNNNNNNNNNNNNNNNNNNNNNNNNNNNNNNNNNNNNNNNNNNNNNNNNNNNNNNNNNNNNNNNNNNNNNNNNNNNNNNNNNNNNNNNNNNNNNNCGAGGAGGCTTCTCGAAAGGCATGTCTACTGGTGGATAGTAATTATCATATGGGCGTTGGTGAGGAGCCATAAACGGGTCATACCCATGTCCAGCAGGATTCATGGGAAAAGACGGGGGTGGATGCCGCCAAGATTGAGGAGGAGGTGGCATGCCCTGGTTTCCTCTAGCATTNNNNNNNNNNNNNNNNNNNNNNNNNNNNNNNNNNNNNNNNNNNNNNNNNNNNNNNNNNNNNNNNNNNNNNNNNNNNNNNNNNNNNNNNNNNNNNNNNNNGTTTGCATCTGCATTTCAAATACATTAATGACGCTTCGATCAACTAGAAATTTCCTGANNNNNNNNNNNNNNNNNNNNNNNNNNNNNNNNNNNNNNNNNNNNNNNNNNNNNNNNNNNNNNNNNNNNNNNNNNNNNNNNNNNNNNNNNNNNNNNNNNNNNNNNNNNNNNNNNNNNNNNNNNNNNNNNNNNNNNNNNTCCCCCTGTACCTCAACTACACTGTCATCTGGTAGAGCAAACACTGGCAAATTATCTCCTCCAATAACTCGAATAGTACAATGTGAATCGTCTTGAATTGACTTCACTGTGGCACCTTGCTTCCCAATTAAGCTGNNNNNNNNNNNNNNNNNNNNNNNNNNNNNNNNNNNNNNNNNNNNNNNNNNNNNNNNNNNNNNNNNNNNNNNNNNNNNNNNNNNNNNNNNNNNNNNNNNNCCAGCCTGTGATGCTGCTACAAGAAGTCTTGTGCAAACTGTTACGCCTGATGCAGCGTTAGCTGGATCAGAGTCAAGTTCAACAATGCGCTT
>183_CL351Contig1
GGGCAGAAGAACGATGACAACTCCGTCTCGTTAACCTTGCGCATAGCCGACAAGGGTGGGAAAGTAAGAAACATACACTTCATATTCTACCTCGAATCAGACACGGCTCTTGCAGTTGCAGCTGAGATGGTTGAACAACTAGATTTAGCCAATCACGATGTAGCTTTCATTGCCGACTTCATAGATTTCCTAATAATGAGGATTTTGCCTAACTGGAAACCTTCATCTGATTACCACTCAAGTGAAGAGAGAAGTGCAAGCACCTTAACATTGATTCCAGATCATAGTGCGTTTATGTCATCGAATGCAGGAAATAAACTATCACATGAATCATTGACTTCTGAACTCATGGGAGAAGATACTGCAGTAAAGATTAATGACAAGGCATTTAAATCCTCTAGTGGAGAAATCGATNNNNNNNNNNNNNNNNNNNNNNNNNNNNNNNNNNNNNNNNNNNNNNNNNNNNNNNNNNNNNNNNNNNNNNNNNNNNNNNNNNNNNNNNNNNNNNNNNNNNNNNNNNNNNNNNNNNGAATGAGGTTGGAAGTGGTAACGAGGTTTGTCCACCAATGGACGAATTGGCGGACATTTCAGAATCGCTTCTCTCTCACCAGAGCAGTGCTTCAAAAGTTCGGAGTCGTGAAANNNNNNNNNNNNNNNNNNNNNNNNNNNNNNNNNNNNNNNNNNNNNNNNNNNNNNNNNNNNNNNNNNNNNNNNNNNNNNNNNNNNNNNTCGAATCTGATAGGTAAAGAGCTTGAAGACGGTAATTTGAAAGCAGAGCTCGATTCAATCGAAACGCAATATCAGCANNNNNNNNNNNNNNNNNNNNNNNNNNNNNNNNNNNNNNNNNNNNNNNNNNNNNNNNNNNNNNNNNNNNNNNNNNNNNNNNNNNNNNNNNNNNNNNNNNNNNNNNGGCAATGGAAGCTACCAAGAAGAGATGGGTGACGAAAAAGAAAGCGG
>184_CL391Contig1
CTCCCCAGGTCAAGGTGCATCATCATATCACAAAGCTCAAAAACCATCCCAAAACACCATTAACCAGCTAATAGAGCAAATCATGTGTTCTNNNNNNNNNNNNNNNNNNNNNNNNNNNNNNNNNNNNNNNNNNNNNNNNNNNNNNNNNNNNNNNNNNNNNNNNNNNNNNNNNNNNNNNNNNNNNNNATATATACATACTGTTTAGAACGGACGGCATCTCATGAAAAAGATATGTCTAACCATCCTTTAGGCATACAGACAACAGAAACTATGCGTCAACAGTAAGATAGAGTGAAAGCGTAGATGGGTCTATGCCGCTTCAGCAAACCCAACTCTTTCATTGCCAAAATCAAACACANNNNNNNNNNNNNNNNNNNNNNNNNNNNNNNNNNNNNNNNNNNNNNNNNNNNNNNNNNNNNNNNNNNNNNNNNNNNNNNNNNNNNNNNCGACCCATAAACATGTCTCCCAATATCCAAAGAGGTCCACGCGGAGGAGGGACATCCATGCCGGTGAAGCCACTAATGCATTGTNNNNNNNNNNNNNNNNNNNNNNNNNNNNNNNNNNNNNNNNNNNNNNNNNNNNNNNNNNNNNNNNNNNNNNNNNNNNNNNNNNNGCAGCAGCACCCTCACCAACCTTAAGTATGTACTCGTTCGCGGACAGATCAAACACTTTTCCACCGATTGTGAANNNNNNNNNNNNNNNNNNNNNNNNNNNNNNNNNNNNNNNNNNNNNNNNNNNNNNNNNNNNNNNNNNNNNNNNNNNGGAAACACTAGGCATAGAAGAAAGGCTTCCACAATCAACGCCCGATTGTCCATTGGGACTAGGAAGGCGCTCACAAAGCTCATTGACATAGTTCAAAATGTGATCCTGAGTCTGATTCTGACTGAGTTGGTTTTGCATCCAAACAACTGCCATCTCACAAGTGGAGCACTTAGCGTCACGCAAACCAGATGATTGGCCATGTTTTTCGTCCACANNNNNNNNNNNNNNNNNNNNNNNNNNNNNNNNNNNNNNNNNNNNNNNNNNNNNNNNNNNNNNNNNNNNNNNNNNNACACTCTCAATCACACCACTGACATCACGAGTTCCGTCGAATGTGCATAAACCAACTTGGGAGCATACCTTCTTTGGCTGTGCATCAGCCAAAAGAAGATCCATGATAGTTTGCCCATATTGTTCAACCACAGCCTTGCACTCTTGGNNNNNNNNNNNNNNNNNNNNNNNNNNNNNNNNNNNNNNNNNNNNNNNNNNNNNNNNNNNNNNNNNNNNNNNNNNNNNNNNNNNNNNNNCTAACAACTCCAGTGGCGCCTATTGCATGATTGATCATAGTTACCACAGCCGCAGGACCAGTCAAGAGAGAAGTCCCAGAGTCTGCAATAGC
>185_CL431Contig1
TCAGAGTTTGACTGGGGAACAGGTGAAACTCCAAGAAGATCAATGAGGATCAGTGAGAAGGCAAAAACGTCTCCTCCGGAAAGCGAGCCCCCAAAGAAAAAGGGTAAAACTTCTGCTTCTAAAAAGGATATGAAAGAAAAANNNNNNNNNNNNNNNNNNNNNNNNNNNNNNNNNNNNNNNNNNNNNNNNNNNNNNNNNNNNNNNNNNNNNNNNNNNNNNNNNNNNNGAAACCTCTGAAGAAACTGAACCGGGTAAGGAAGTCAACAAACAAGAAATTGAGAAATCCACTGAAGATTCCGAGGNNNNNNNNNNNNNNNNNNNNNNNNNNNNNNNNNNNNNNNNNNNNNNNNNNNNNNNNNNNNNNNNNNNNNNNNNNNNNNNNNNNNNNNNNNNNNNNNNNNNNNNNNNNNNNNNNNNNNNNNNNNNNNGAGAATCAAGGTGAGACCAAAGAGACCCACGACACAATTATGAAGGAGAATCAAGATAAAGATGAAGTCAACAAGCAGGAAGGTGAGAAGTCCGTTGAAGATTCAGAAACTGTGAAGGGTGATGAGAAGGAGAATCAAGGTGAGACCAAAGAAATCCACGACACAATTATGAACGAGAATCAAGATAAGNNNNNNNNNNNNNNNNNNNNNNNNNNNNNNNNNNNNNNNNNNNNNNNNNNNNNNNNNNNNNNNNNNNNNNNNNNNNNNNNNNNNNNNNNNNNNNNNNNNNNNNNNNNNNGGTGAGAAGTCCGTTGAAGATTCCACGGCTATAGAAACTTTGAAGGGTGATGAGAATGAGAATCAAAACAAGACAAGAGATCCCCAGGATGCAACTATGAAGGATAATGCAGATGAACATGAACATGAAAATCCTGAAGGAGGTGAGAAGAATGAGAAAGAAATTGATACTGAGAGAAATGACCCTAAGGAAGCCCAATTGGAGAGTGAAACCACTTGTACTGAGCAAGTATCTGGCAAAGAAGGAAAAGAGGACGTTTCTGGTGAAGACAATAAACAAGTTATGGACCATGACATCAAGAATCATGAGACTGAGGATCCAAACATTTTAGTGAATACAGAGACTTGCAAGAAATTGGAAAATGAAGTAATTGAGAATGGCGACAATGTGAACGTGGATGATCCCAAGCCTTGATATCTATTGTTTATCTCATTTCTGACCACCTTACTCTTGTTAGTTTTTTTAATGACTGGTCTTGTTAGATATTCTGATTGTTCATGGACTGTTATGCACTATATATTAGCTATCTAGGAGTTCAGTGTTGTTAAAATTGCCTGCACAAGGCACATAGATGCAGATCTCTATTTAGCTTTACTACCTCGCATTGTAGAGCAGGGGTCCNNNNNNNNNNNNNNNNNNNNNNNNNNNNNNNNNNNNNNNNNNNNNNNNNNNNNNNNNNNNNNNNNNNNNNNNNNNNNNTGGGTACAGTTAGATTTGTTGTTCACATGTTGTCATTATCTCTATGTATCTGTCTGTGTCGGTACTTATTGAGATAGCTGAATAATGTTCTGGTTACTTTACTTAAGCATAAATAAGACGACTCTTATACTGGGC
>186_CL436Contig1
CAAGCTAAAGCGGGGTCGAGTACAATGCAAAGTAGATTAAATGCAGCTCATAAGGAAATAGAAGCTGCAAAGGCTTCTGAAAAGTTGGCTTTAGCTGCGATAAGTGCTTTAGAGGAGAGTGAATCAGCTAGACAGGGTGATGATGAGAATTCTCTGAATGGAATAACGNNNNNNNNNNNNNNNNNNNNNNNNNNNNNNNNNNNNNNNNNNNNNNNNNNNNNNNNNNNNNNNNNNNNNNNNNNNNNNNNNNNNNNNNNNNNNNNNNNNNNNNTATTACGAGCTCAGCAAAAAAGCACACGAAGCCGAAGAGCAAGCAAACATGAGGGTGGCCGATGCTATATCTCAAATAGAAGTGGCTAAGGAATCTGAATCGAGGAGTTTGAGTAAGCTTGAGGAAGTGAATCGGGAATTAGCTGAAAGAAAGGAGGCGCTTGAAATAGCTTTGGATAAGGCTGAGAAAGCAAAGGAAGGGAAACTGGGAGTGGAACAGCAATTAAGAAAGTGGAGGGCTGAGCATGA
>187_CL457Contig1
AATGGCTGGCAGAAGTCAATTATTTAGGGCAACTTCGGCACCCTCATCTGGTGAAATTGATTGGTTATTGTTGCGAAGGTGATCATAGGTTGTTAGTCTATGAGTATATGGCATCTGGNNNNNNNNNNNNNNNNNNNNNNNNNNNNNNNNNNNNNNNNNNNNNNNNNNNNNNNNNNNNNNNNNNNNNNNNNNNNNNNNNNNNNNNNNNNNNNNNNNNNNNNNNNNNAGATAGCATTGGATGCTGCAAGAGGGCTCGCTTTTCTACACGGGGTGGAAAAACCTATCATTTACNNNNNNNNNNNNNNNNNNNNNNNNNNNNNNNNNNNNNNNNNNNNNNNNNNNNNNNNNNNNNNNNNNNNNNNNNNNNNNNNNNNNNNNNNNNNNNNNNNNNNNNNNNNNNNNNNNNCGGGACTTTAAGACATCAAACATTTTGCTGGATGCAGATTTTAGAGCAAAACTTTCTGATTTCGGACTGGCAAGNNNNNNNNNNNNNNNNNNNNNNNNNNNNNNNNNNNNNNNNNNNNNNNNNNNNNNNNNNNNNNNNNNNNNNNNNNNNNNNNNNNNNNNNNNNNNNNNNNNNNNNNNGGTTGGGCCAACAGGAGATCAAACCCATGTGTCAACTCGGGTTATGGGTACTTATGGTTATNNNNNNNNNNNNNNNNNNNNNNNNNNNNNNNNNNNNNNNNNNNNNNNNNNNNNNNNNNNNNNNNNNNNNNNNNNNNNNNNNNNNNNNNNNNNNNNNNNNNNNNNNNNTGTTTATGGATTTGGAGTGGTTTTGCTTGAAATGTTGATTGGGAGGCGAGCGATGGACAAGAGCAGACCAAGTCGAGAGCACAATCTTGTCGAGTGGGCCCGCCCACTCCTAAACCATAACAAGAAGCTTTTGAGAATACTTGACCCCAGAATCGAAGGCCAGTACTCCATTAAGATTCTAATGAAGGTTGCCAACCTGGCATACCAATGTCTGAGCCAAAATCCGAAAGGGAGGCCCGTCATGAGTCAAGTGATCGAAATTCTTGAACCCCTTGTGGTCCAAGAAGTGGCCCGTGAAGACGCGATTTTATCGTGTGAAGGTGGTAGCGTAACACTTTATGAAGTTCCAAAAATCCTACCACACTCCTTTGGGGAAAAAGACGAAAAGTGAGAGCGAAAGNNNNNNNNNNNNNNNNNNNNNNNNNNNNNNNNNNNNNNNNNNNNNNNNNNNNNNNNNNNNNNNNNNNNNNNNNNNNNNNNNNNNNNNNNNNNNNNNNTGGAGTATGGAAACGAGAATAAACAGGTAAATGGAAGAAGCAACAGTGAGCCTCCAAAGAGGTTTGA
>188_CL531Contig1
AAAAAAACACACACACTGGTGTGTGTTTTTTGGGTTTTCGGACATGAACCTCATCAGAAGAACATTCGTCCCACAAGTTAATGTATTCACGAAAAGGTCCTTCAAATCTCTGCCATTTCCAGGGGAGTCCCTCGGNNNNNNNNNNNNNNNNNNNNNNNNNNNNNNNNNNNNNNNNNNNNNNNNNNNNNNNNNNNNNNNNNNNNNNNNNNNNNNNNNNNNNNNNNNNNNNNNNNNNNNNNNNNNNNTGGAATTGTAGCAAAATTATCAGAATGCATAGCTTCAAGGGGCGGCAACATTCTTAATGCTGATGTTTTTGTGCCAGAAANNNNNNNNNNNNNNNNNNNNNNNNNNNNNNNNNNNNNNNNNNNNNNNNNNNNNNNNNNNNNNNNNNNNNNNNNNNNNNNNNNNNNNNNNNTGTCTTTTACTCCAGAAGTGAGTTCATCTTTGACCCTGCTAAATGGCCAAGGATGCAAATGGATGAAGATTTTATGAAGCTCGCTAATATGTTTAATGCAATGAGATCNNNNNNNNNNNNNNNNNNNNNNNNNNNNNNNNNNNNNNNNNNNNNNNNNNNNNNNNNNNNNNNNNNNNNNNNNNNNNNNNNNNNNNNNNNNNNNNCGTTGTTCGGGTACCAGCCCTAGATCCGAAATATAAGATTGCAGTCCTTGCTTCTAAACAGGATCATTGCCTTGTTGACCTGNNNNNNNNNNNNNNNNNNNNNNNNNNNNNNNNNNNNNNNNNNNNNNNNNNNNNNNNNNNNNNNNNNNNNNNNNNNNNNNNNNNNNNNNNNNNNTGGATGGCAGGACAAAAAACTTCCAGTTCATATAACTGCAGTGATAAGCAATCATGATAGAGGTTCGAATACCCATGTAATACGCTTTCTTGAAAGGCATNNNNNNNNNNNNNNNNNNNNNNNNNNNNNNNNNNNNNNNNNNNNNNNNNNNNNNNNNNNNNNNNNNNNNNNNNNNNNNNNNNNNNNNNNNNNNNCCATTATTTGCAAACGGCTAAAGATGGCAAAAGAGAAGAAGAGATCTTGANNNNNNNNNNNNNNNNNNNNNNNNNNNNNNNNNNNNNNNNNNNNNNNNNNNNNNNNNNNNNNNNNNNNNNNNNNNNNNNNNNNNNNNNNNNNNNNNNNNNNNNNNNNNNNNNNNNNNNNNNNNNNNNNNGTTCTCTCTGGAAATTTCTTAAGAAGCTTTGGGAAGGATATTATCAATNNNNNNNNNNNNNNNNNNNNNNNNNNNNNNNNNNNNNNNNNNNNNNNNNNNNNNNNNNNNNNNNNNNNNNNNNNNNNNNNNNNNNNNNNNNNNNNNNNNNNNNNNNNNTTGTTACCTTCTTTTAAGGGTGGGCATCCATCTAAGCAGGCCTTTGACGCTGGTGTCAAATTGATTGGNNNNNNNNNNNNNNNNNNNNNNNNNNNNNNNNNNNNNNNNNNNNNNNNNNNNNNNNNNNNNNNNNNNNNNNNNNNNNNNNNNNNNNNNNNNNNNNNNCGCGACAACTCACTTTGTAACTGAAGAACTTGA
>189_CL619Contig1
TGAATCGATCTCCTCACCCATGTCACCAAATCTCCTCCTTGATCTATTGGTTGAACCGGCGATTTTCCTGTCACTAGTTCTAATAGAACCACGCCGAAACTATAGACGTCGCATTTCTCTGTCACCTTCATCGTGTAAGCATATTCTGGGGCAATGTAACCATACGAACCCGCAACAGCAGACATGGATTTCGAAAACGGAAAGTCAATCA
>190_CL729Contig1
GGATAACGATAAAGTCCCTGAAATACTTATTCCGCTCAAGAATTCGATACTAAAGGCTTACAAGTTAATGGATAAGGAACTGAAGTTGCATCCTACAATTGATTGCTATTGTAGTGGTTCAACCGCTGTTTCTTTGATCAAGCAGGGTCAGGATCTAATAATAGGAAATGTCGGTGACTCAAGAGCAATTTTGGCAACACGAGATAAGGACAATGCTTTNNNNNNNNNNNNNNNNNNNNNNNNNNNNNNNNNNNNNNNNNNNNNNNNNNNNNNNNNNNNNNNNNNNNNNNNNNNNNNNNNNNNNNNNNNNNNNNNNNNNNNNNNNNNNNNGGTGGCTGTACAGTTAACTGTGGACTTGAAACCTAATCTTCCAAAAGAAGCAGCTAGGATCCAGAAATGTAAAGGAAGGGTTTTTGCATTGCAAGACGAACCAGAAGTTGCACGTGTATGGTTGCCTAATAGCGATTCACCTGGCTTGGCCATGGCTAGAGCCTTTGGGGATTTCTGTTTGAAGGATTTTGGTTTGATTTCCATGCCAGATGTTTATCACCACCATATTACGGAGAAAGATGAGTTTGTGGTTCTTGCTACAGATGGGGTGTGGGACGTGCTCTCAAATAAGGAAGCAGTGGACATTATTGCATCGGCCCCTAGTCGTGGAACAGCTGCTAGAGCTCTTGTCGACTGTGCAACTAGAGCATGGAGGCTTAAATACCCNNNNNNNNNNNNNNNNNNNNNNNNNNNNNCGCGGAACTGCCGCCAGAGCACTCGTCGACTGTGCCACCAGAGCATGGAGGCTTAAATACCCNNNNNNNNNNNNNNNNNNNNNNNNNNNNNNNNNNNNNNNNNNNNNNNNNNNNNNNNNNNNNNNNNNNNNNNNNNNNNNNNNNNNNNNNNNNNNNNNNNNNNNNNNNNNNNNNNNTTGTGCCGTCGTATGTTTATTCCTTGAACACTTAACCGTAGCTGATGCGCCCAAACCACAAAGNNNNNNNNNNNNNNNNNNNNNNNNNNNNNNNNNNNNNNNNNNNNNNNNNNNNNNNNNNNNNNNNNNNNNNNNNNNNNNNNGTGATGAACCTTCCGGAAGAAGAGAAGAAGGTTCCCGTGGCAAAAACAGACAAGGTTTCCCCGGAACAGGACTCTGAGAACCAAAATACCGTAACCGTAGCTTCTCGTACTGGTTTTGAGTCTAGTGAAATTGTGCCTGTTATAGAGGAAGTGGAGGAGAAGCCAATTGATAAGAGTGTTGGTCAGTCTAAGAGGAGCCTAGCGGAATGTCTGTCGACAGCAGAAGAAGAGGAGTGGTCCGCGCTTGAAGGGATTACACGAGTTAATAGTTTGCTTAGTCTTCCTAGGTTCTTGCCTTTTGATAAAAGGTCCACTAGTTGGAGAAAATGGTTGTGAATTTAAGCGTTTTACAGTAGTAGCCATTTTAAGGGCGTATATTTGCCGTGCCTGAAGCCATTCTTGAAGATCGTTCTTGGTTGTAGAATTTTGNNNNNNNNNNNNNNNNNNNNNNNNNNNNNNNNNNNNNNNNNNNNNNNNNNNNNNNNNNNNNNNNNNNNNNNNNNNNNNNNNNNNNNNNNNNNNNNNNNNAGTGGCTTCGTACCAGGTCCACGTTAGTTTTAATCGATGGATTTTGAAGTGTCCATGGGATATGCT
>191_CL773Contig1
CCAAATGCAAATCCAAATTTGATCTCTTTCAATCTCTTAAAAAGCAAAAAAGAAAAAAAAAAGTTTTTAAAAGTATTACGTGTGATATTCTAGAATTGACCCCCTTCAAATGTTTGTCCAAACTGCCAACCACTTGGTGCGACGTTGTAGCTAGTAACAGTCCTGCCATCACTAGTTGT
>192_CL929Contig1
CTTCTGATCCTACACATGGTGGGTTATCAATCACTGCCAATTGGAAGAGATTGATCACTTGAGCTTTATATCCATGTCCAGCGGAAACGCCTTTCCACGGTGATTAAAGATCATGAAATCCATATTTTCTGGTAAGCTCACCACCCTGTTTTCATCTGAATGAGGGAGTATNNNNNNNNNNNNNNNNNNNNNNNNNNNNNNNNNNNNNNNNNNNNNNNNNNNNNNNNNNNNNNNNNNNNNNNNNNNNNNNNNNNNNNNNNNAGACAAAAACTTTCCAGGCACAGTCAAAGCAGCCCACATGCACAAAATAAAACTCGCTACCAACTCCATCACCACGTTGACTGGGGGCCCAGTGAACTCCTCCTCGGTTATCTTGAGCAAAGATCTATACTGGATGGTGGAGTAGGCCGCGTGAGAGAGGATCAGAACTCCAACAACGCCGATGATGAAACCCGCGCCCATCTTTGCCGTTATTCTCTAGTCGGAAAACGAAATCGCCGGCAGAGCAGTAGAAATTTTGGAGTGGAATTATTAAAA
>193_CL973Contig1
TTAACTGAAAACCAGTTTTCTACGGTAAATTACCATGGAGAGGTGCCAGCTGAACAAAGGGTTGAAAACCTGGAAAAATTTAAGAGCAATGATGGAGATTG
>194_CL982Contig1
GACAGTAAAATCATAGAGGAACTGCGAGAAATCAATNNNNNNNNNNNNNNNNNNNNNNNNNNNNNNNNNNNNNNNNNNNNNNNNNNNNNNNNNNNNNNNNNNNNNNNNNNNNNNNNNNNNNNNNNNNNNNNNNNNNNNNNNNNNNNNNNNNNNNAGAGTTCAAATATCGCGTTTGGAATATGCTCTTAAGCAGGCACTTAGGGACCAGGAAGAAATAAAGACGGCCAACAGCAACGATCTTAAAAAAGCTAAAGAAACTATAGATGAGCTTAATAGGAAATTGACGAGCTGTATGGCCACAATAGATGCCAAGAATATTGAAGTTCTTAATCTGCAGACCGCGCTTGGCCAGTATTATGCTGAAATTGAAGCTAAGGAACGCCTTGGAGAAGAACTGTCAGTGGCAAAAGAAGAATCAGCTAGACTTTCTGAGCAGTTGAAGGAAGCACACCAACAAGTCGAAGCATCGAATAGGGAAAGAGATGAAGTTTNNNNNNAATTAGCTAGACTTTCCAAACAGTTGAAGGAAGCCCACCAAGAAGCAGAAGCGGTGAATAGGGAAAAAGATGAAGTTGNNNNNNNNNNNNNNNNNNNNNNNNNNNNNNNNNNNNNNNNNNNNNNNNNNNNNNNNNNNNNNNNNNNNNNNNNNNNNNNNNNNNNNNNNNNNNTAGGGAAGCTTTCACAGGCTGAAAGGATGCTTGCTGAAGGGAAGAACAGAGTTAAAAAGGTTGAGGAAGACAATGAAAAACTGCGTCGAGCCCTTGAGCAAAGCNNNNNNNNNNNNNNNNNNNNNNNNNNNNNNNNNNNNNNNNNNNNNNNNNNNNNNNNNNNNNNNNNNNNNNNNNNNNNNNNNNNNNNNNNNNNNNNNNNNNNNNNNNNNNNNNNNNNNNNNNGACTCTGATTTTCTCGTTGACAGGCGCATTGTGATCAAATTACTAGTGACTTACTTCCAAAGANNNNNNNNNNNNNNNNNNNNNNNNNNNNNNNNNNNNNNNNNNNNNNNNNNNNNNNNNNNNNNNNNNNNNNNNNNNNNNNNNNNNNNNAACCACAGCAAAGAGGTTCTGGACCTAATGGTGCGCATGCTGGGATTTTCGGAAGAAGACAAACAGAGAATAGGAGTAGCTCAGCAAGGCACTGGCAAAGGCGTAGTTAGAGGCGTATTTGGTCTTCCAGGTCGACTAGTGGGGGGTATCTTGGGCAGTGGCGGCTCTGATGCTTCTACC
>195_CL1077Contig1
CTCGGAAACTGGATGAATGAAATCAAAAGATTTTGTCCGATTTTGCGCGCTGTAAAGTTTCTTGGAAACCCTGATGAAAGAAAATACATTCGCGAAGAATTACTGGTTGCGGGGAAGTTTGATGTTTGTGTCACAAGTTTCGAAATGGCCATCAAGGAGAAGTCNNNNNNNNNNNNNNNNNNNNNNNNNNNNNNNNNNNNNNNNNNNNNNNNNNNNNNNNNNNNNNNNNNNNNNNNNNNNNNNNNNNNNNNNNNNNGCGATATATCATTATTGATGAAGCTCATAGAATTAAGAATGAGAATTCTCTCCTCTCAAAAACAATGAGACTTTTTAGTACAAACTATCGGCTTCTCATCACAGGAACACCACTTCAGAATAATCTTCATGAACTGTGGGCCCTTCTCAACTTTTTGCTTCCGGAAATATTTAGCTCTGCCGAGACTTTTGATGAATGGTTTCAAATATCTGGTGAAAACGACCAACAGGAAGTTGTTCAGCAACTACACAAGGTTCTTCGACCTTTCCTCCTAAGGAGGTTGAAATCTGATGTGGAGAAAGGTTTGCCTCCCA
>196_CL1770Contig1
CATCAGACCTTGCCAGTTGGAACAATTTTATCGATTATGGGGGCTCAAGTTGTTGTTGAAGGCGTTGAGAAACACAATCCACTAAGCGAAGGTTCGATTCTTTGGATAACTCAAAGCCGATCGCCACTAGGNNNNNNNNNNNNNNNNNNNNNNNNNNNNNNNNNNNNNNNNNNNNNNNNNNNNNNNNNNNNNNNNNNNNNNNNNACCACTAGGGATAGTGGACGAAATCTTCGGGCCCGTCAAGAACCCGTACTATGTCGTAAGGTTCAACACAGAGAGCGATATCCCAACTGGAATCGAGCAAGGCACTTTAATCTCTTTCGTTCATGAATTTGCAAATCATGTGCTAAACGACAAAAGCCTTTACCAGAAAGGGTACGATGCGTCTAATGAGAATGACGAAGAGCTTTCAGAAGAGTTGGAGTTTTCAGATGACGAGAAGGAAGGCGAGTACAAGAGGATGCTTAAAATGAAGAAAAGAGGAACAAATGGCTCTAAACCGGGAAAGAAAGGAAATGACAAGAGGCAGTTCAAGAATCAGAACACGAACTGGAATGANNNNNNNNNNNNNNNNNNNNNNNNNNNNNNNNNNNNNNNNNNNNNNNNNNNNNNNNNNNNNNNNNNNNNNNNNNNNNNNNNNNNNNNNNNNNNNNNNNNNNNNNNNNNNNTCCGTCGCGAATCGAGAATCGACCAATTCCACCCGTTTCAACGTCTTTAAATCAAGAAAACTATCCGAGCCCGTCTGTCCCGGCACAGGGTTCGGGCGTGAATCATCCCATGGTTCCTCGATTTCCATTTAATGCACCTGGACCGAATTTTGGGGGCCCGAACGGAATCTGGGGTCAAAATATGGGCTTTCCGGGAGCAATGCCGCCTAATGCTATTATGCCATGGATGCAACACAATAACCATAATCAAGCGTTTCAAACACCTCTACCTACTGGCATGATGATGCCCCAACAACAGCAAATTAATGGATTTCCTGGATTCGCTGGTAACTTT
>197_CL1974Contig1
AATATGTCTACCTTAAGTGTATAAATACAGAGAAAATAATCAACCGACGAAAAATAAACAGCAAAATTCAAAGAATAACATAAGATTCAATACCTTCTTTTNNNNNNNNNNNNNNNNNNNNNNNNNNNNNNNNNNNNNNNNNNNNNNNNNNNNNNNNNNNNNNNNNNNNNNNNNNNNNNNNNNNNNNNNNNNNNNNNNNNNNNNNNNNCTAGGAAGAAAGAGTTTTTAAGATATTACCACTTTCACTGCACCTGCTCCGTAGAAAACAAATAAGAAAACAGTAAAATCAATCACCAACACAACATCAGAAGTAGAACTTTAAAATTGAACTCCAAAAGCAGTAAACAAAATCTATTTCGATTTACTGTCAGATAATATTGGAATCTATTGCAAATTTATAAATAATTCCTGATCTATTGCTACACTGTACATACATACAACTTCAATTTATGAGAAATTAACAAACTGGAGATTGAAAGAGGATGTAATATTTTCAGTTCTACGACAAGTGAAAACGAATGATTAGTGGTGGATGAGTCAACGGTGATCCAAGNNNNNNNNNNNNNNNNNNNNNNNNNNNNNNNNNNNNNNNNNNNNNNNNNNNNNNNNNNNNNNNNNNNNNNNNNNNNNNNNNNNNNNNGGAACTGTTTATAACGTAAAGATTTTTGTANTGGATCTGTTTATAACGGAAATATATGTGTACTTGAGACCCACGTTTATTATATCTTCCAAAGCCAATTTAG
>198_CL1978Contig1
GGGTATTTGACTGAGAGCCAAAGACATGGTAAAGCTGGTTATAGCNNNNNNNNNNNNNNNNNNNNNNNNNNNNNNNNNNNNNNNNNNNNNNNNNNNNNNNNNNNNNNNNNNNNNNNNNNNNNNNNNNNNNNNNNNNNNTTGACTAAGCTTCTTGCTCGACTAAAGAACAGTATTCGGCTCATTGACAGGCCTCATGGGCAGCACGCTGTGATATTGGCTGAAGATGCTGCGAAATATATGGATATTAGAGGTGAAAGAAATGATCCTGGTCCAATTGTTAGTGGTTCACGACAAATTTATTTGACGTTTCCAGCTGATAGCACTTTTACTGAAGAAGACGTTTCTAATCACTTCAGTACATTTGGTCCAGTGCAAGATGTGAGGATCCCCTGCCAGCAGAAGCGGATGTTTGGTTTTGTGACTTTTGTTACTTCAGACACTGTGAAGTTGATTTTGTCGAAAGGGAATCCGCATTATGTGTGTGGTGCTCGTGTCCTTGTCAAACCTTATAGAGAAAAATC
>199_CL2237Contig1
TCCAGCTCTTATTCATCTGAGGAGGCGTATAATCAACCTTCCGTTTGGTCGCAAGCAGAGGAGAGAGGAAGAAAGAAAAGCAAGGAGATGGGTATTAGATTCGTCCTAATGGTGAACAAGCAGGGCCAAACTCGTCTAGCACAGTACTACGAATACCTAAACATCGAAGAACG
>200_CL2272Contig1
CTCATAGATCTTGGAGCTCTTCAACCCACAGGGGACTTGTCACCGGTGAGAAGATCCGTACAGTATTTCTTGGATAATTTGTTGAACCAAAGGCCCGATCAGCAGCAAAC
>201_CL2289Contig1
TGCAAAACCGATGGCTGCTGGTTGTCAAGTGGCTCGGCAGATTGGGTGTATATTATGTCGCGTGGAGAAACTTCTACTTTNNNNNNNNNNNNNNNNNNNNNNNNNNNNNNNNNNNNNNNNNNNNNNNNNNNNNNNNNNNNNNNNNNNNNNNNNNNNNNNNNNNNNNNNNNNNNNNNNNNNNNNNNNNNNNNNNNNGGCATCACCACTATCCTGTGTCTCAACCCAATAAAGTGTAGATGGCTTATCTGCTCTCCAATTGAGTGACCGCATTCCTCTTCGAACACTACCATGTGTAATGGGAATATCCTCAGCAAGAGGCAAATCACAAAGTTCTCTCAGAAATACACCATCAGCTGTCCAAAGATCAACCTTTTTGGGGAACCTCCCACATGGCACAGTAAAAGAATATGGACGGTGCATCGAACTAATCATNNNNNNNNNNNNNNNNNNNNNNNNNNNNNNNNNNNNNNNNNNNNNNNNNNNNNNNNNNNNNNNNNNNNNNNNNNNNNNNNGATGTATTTTTCATCTGGTGACGGGTTCAAAGACGTATATATAGCTGGAGGCCCAATGGGCTTCACAGATCCATCTAAAGATACCAGTACAAGCTGTGATGTGGCATAGTACTCAAATAAATATTCATCATATTCATCTTTGAGAAGATCCTGATATGTTCTTGATTGAATGACTTCTTTTTGTTCATTAGATTGGATCTTAGGCCCATGAGGAACCAAAGGTTTCTTNNCTTTGTTCATTAGATTGGATCTTGGGACCATGAGGAACCAAAGGTTTCTTTGGGGGATCTCCACGAGAAAGAGGAATTGTACAAACCAACAGGGTGGAGTCATCCACCCACACAAAGTTGTCAAAAATTGCATTTAGGTAAATATCTGGTGACTGGAAGAGGGTCTTGGCTTTGCCAGTCTCAATATCANCAAACCAACAGGGTGGAGTTATCGACCCACACAAAATTGTCAAAAACTGCATTTAGGTAAATATCTGGGGACTGGAAGAGAGGCCTGGCTTTGCCAGTCTCAATATCANNNNNNNNNNNNNNNNNNNNNNNNNNNNNNNNNNNNNNNNNNNNNNNNNNNNNNNNNNNNNNNNNCAGTTCGCACGGCGAAAGATAGATGGGTACCATCGTTTGACCAAGAGATAAAATTGATNNNNNNNNNNNNNNNTAGTTCGCACGGCAAAAGACAGATGGGTACCATCATTTGACCAAGAGATAAAATTGAT
>202_CL2301Contig1
GTAAAATTAGTAAAGGGGCAGCAATAGCAAGTCAGCCTTCGTAATCGAGTGAATCCCAGCGACGATCAGCCCAGAAATCAGAAATGGTTTGTTTGATGTGTTTGATACCGCTGTTTCTTATTCCGATCGTCAATTTACTGCCCATAATCTTCGATAAGATCATGGCCAAAGTGTATAGATTATTTGGATGGGAATATCGCAGGCCGGAAAGAGCTCCTCCTGCTTGTCCTATCAAACCTTCCGGCAACACAACAAAAACCAACCATTTAAAGGTTATGGGCGAAAACAACACCGTTGCCTCAGATTCANNNNNNNNNNNNNNNNNNNNNNNNNNNNNNNNNNNNNNNNNNNNNNNNNNNNNNNNNNNNNNNNNNNNNNNNNNNNNNNNNNNNNNNNGTAAGCTTGGATGATGGAAAACAAGATTAACTTCAGAGAATTCACAATCATTCAGATATCATGTAAGTTCTGTTTGGACAAAAATAATTGTTTAACTGATGTTGCAAAGAGGAAAACTAAAGGAAGCTAGTCATACTATTGCTTTACGATGATTTCAATTGGATTCGTCTGTTAATAGAAAATGTCATAATTGTTTCTTTACTAGTGCTTGTATTTAATTGCCTGTGGTGTGCTGTCTATTGTGAAACTTTATATCAACAACTCGTGAAGAATG
>203_CL2369Contig1
AAGCAAATGGTGAACCCATGGAAAACATATGTCAAGCTCTCTGCTGTTCTAATGGGCTCCCATGGATTAACAAAGGGTTCTTTAGCTTATCTTAATTACCCTGCACAAATCATGTTTAAGTCCACAAAGGTACTTCCTGTGATGATAATGGGTGCATTTATTCCCGGGTTGAGAAGGAAATACCCAGTCCACGAATACATATCANNNNNNNNNNNNNNNNNNNNNNNNNNNNNNNNNNNNNNNNNNNNNNNNNNNNNNNNNNNNNNNNNNNNNNNNNNNNNNNNNNNNNNNNNNNNNNNNNNNNNNNNNNNNNNNNNNNNNTCTCCAAACTTCAGTCTCATTGGCGTTGCTATGATCCTTGGTGCTTTAGTCATGGATTCTTTTCTTGGTAACTTGCAGGAAGCAATATTCACCATGAATCCTGAAACAACTCA
>204_CL2385Contig1
TATTCTCTAAGCTCCTTCTTACGCCCCTTCTCACTAGCTCGATCTCGTAGATGATTTAGACGCAATATCTCTGCCTCCAGCCAATCATTAACCCTGACTGATTGGAGTGCCAT
>205_CL2405Contig1
AACCTTCTCGCGATACACAGATACTAGTTCTTGAGGGACATAGAGCTTTCCTTCATCACCTAGAACTGGATCACAAACATATGTAAGCCCAGGATTTACAGATCTAAGCTTNNNNNNNNNNNNNNNNNNNNNNNNNNNNNNNNNNNNNNNNNNNNNNNNNNNNNNNNNNNNNNNNNNNNNNNNNNNNNNNNNNNNNNNNNNNNNCCGTATTCAAGAAGGATACTGAACCAATGTAACCTGTAAGTAGATGTGTATAGTACAATAAATTATTAGCTTCGAGGCCACCAATCAAATCCCAGAGTTGGTCGCCATNNNNNNNNNNNNNNNNNNNNNNNNNNNNNNNNNNNNNNNNNNNNNNNNNNNNNNNNNNNNNNNNNNNNNNNNNNNNNNNNNNNNNNNNNNNNNNNNNNNNNNNNNNNNNNCTGGGATACCCTGTGTGGTTCGAGAACTGCACTGANNNNNNNNNNNNNNNNNNNNNNNNNNNNNNNNNNNNNNNNNNNNNNNNNNNNNNNNNNNNNNNNNNNNNNNNNNNNNNNNNNNNNNNNNNNNNNNNNNNNNNNNNNNNNNNNNNNNNNNNNNNNNNATTAATCGGGTCAACGTCATAGCCAAGTAACTGAAGAGGAAAGACNNNNNNNNNNNNNNNNNNNNNNNNNNNNNNNNNNNNNNNNNNNNNNNNNNNNNNNNNNNNNNNNNNNNNNNNNNNNNNNNNNNNNNNNNNNNAGCTGATTTGTTCCCCACATATCCCTGAACGGTGTGAGATTGAATGCTTAGGATCCGGCCAGTCTCTGACGGGAGCGCTAGAGCCAGAATCGGCGGAAGCGTCATTGTCGACTTATTTATGCTCCTCTTCGACCTACCTAGCATCAACGCCCG
>206_CL2429Contig1
GGGAAAATCATGGTCCAAAGCCTCAACAGAATAAGTGTCTTCACTGAAGGACAACTTCTTTTCCCTGAANNNNNNNNNNNNNNNNNNNNNNNNNNNNNNNNNNNNNNNNNNNNNNNNNNNNNNNNNNNNNNNNNNNNNNNNNNNNNNNNNNNNNNNNNNNNNNNNTCCTTAACATCCTCACAGAACTGGGTACGAATACGAAGCAACCGCTGACGGGCACATATTGCCGCAAAGTATGGGATCTCAGTACTAATTTCAATCAGTGGTTTNNNNNNNNNNNNNNNNNNNNNNNNNNNNNNNNNNNNNNNNNNNNNNNNNNNNNNNNNNNNNNNNNNNNNNNNNNNNNNNNNNNNNNNNNNNNNNNNNNNNNNNNNNCGCAGAAACAGCAAAATACTGTAATAGCACACCATAGAACACTTGCATTTTTTTCCTGTTCTCTGCAGCAATGCTGATCGCNNNNNNNNNNNNNNNNNNNNNNNNNNNNNNNNNNNNNNNNNNNNNNNNNNNNNNNNNNNNNNNNNNNNNNNNNNNNNNNNNNNNNNNNNATTAAATGTTCGGATTCGCCTGATAGCTTCCATAATTTGATCATGGGAACGATTCTCAAGTAAGGCGTTAAGTTCGTCAAAAGTTTTCGGAGCTTCAATTGTATACGGAAGTTCTGCTTCTTTTAAGGAATTCTCCTCAGAATTTGTTTTTACTTTTTC
>207_CL2455Contig1
CTTGGGAACATAAGAAACTCCAACTTTGCTATTTCACTAAATTTAGGGTGGGACTTGTCCTGAGGATCAACAAAAAGCTCAATTTCTGCCAAAGTAAACTCTCTGACTCTCAGAAGNNNNNNNNNNNNNNNNNNNNNNNNNNNNNNNNNNNNNNNNNNNNNNNNNNNNNNNNNNNNNNNNNNNNNNNNNNNNNNNNNNNNNNNNNNNGCCTTGACGAGGAGATATCTCATTTCTGAAAGCTTGACCAATCTGGGCTGCAGCAAAGGGCAACTTGTTGCCATTGTAATAGTACAGGTCCTTAAAGTTAACAAATATGCCTTGTGCTGTTTCAGGACGCATATACCCAGCGCTTAANNNNNNNNNNNNNNNNNNNNNNNNNNNNNNNNNNNNNNNNNNNNNNNNNNNNNNNNNNNNNNNNNNNNNNNNNNGCCAGAAGGACCAATTGATGTCTGGAACATTAAATTGAAAGGNNNNNNNNNNNNNNNNNNNNNNNNNNNNNNNNNNNNNNNNNNNNNNNNNNNNNNNNNNNNNNNNNNNNNNNNNNNNNNNNNNNNNNNNNNNNNTGAAAGTGGATTCTTAGTATCAGGTGCAATTATGCCATACTCTCGGATTTTCGCACCAAGTTCTTCAGAGGACAGATCATCCAAGACGGCAAGCACATGTTTCAGTTCAGCAGCCTTCTCTGTTGCCAAAGTCAAGTCCTTCTCCAGTTTCTCCCTACAGTAATCCTTCAGCAAATGATCAGCTCGATAACATGTCCCAG
>208_CL2523Contig1
TCTTTCAAAGAAACTGGGTTGGACCAATATGCAATTGCAAAATTTGCAGAAAGTTTTGAAATGGTACCTAAAACTTTGGCTGATAACGCTGGGCTCAATGCAATAGAAATNNNNNNNNNNNNNNNNNNNNNNNNNNNNNNNNNNNNNNNNNNNNNNNNNNNNNNNNNNNNNNNNNNNNNNNNNNNNNNNNNNNNNNNNNNNNNNNNNNNNNATTATACGCTGAACACGCATCTGGTAACACTAAAGTGGGCATTGATTTGGAGGA
>209_CL2570Contig1
TTGCTTCGACGTGAATGTTGCACATTTTCAAACGGTGAATACGTCAAATCTGGATNNNNNNNNNNNNNNNNNNNNNNNNNNNNNNNNNNNNNNNNNNNNNNNNNNNNNNNNNNNNNNNNNNNNNNNNNNNNNNNNNNNNNNNNNNNNNNTGGCTGAACTAGAGAAATGGATCGTCAATGCAACAGAGAAGTTTGCAGGAACCTCGTGGCATGAGCTAAACTACATTAGACAAGCTGTTGGATTCCTGGTAATACATCAGAAGAGGAAGAAATCATTAGAAGAGATAATACAGGATCTATGTCCGAAGCTGACTGTTAGGCAAATCTACCGAATAAGTACCATGTACTGGGATGATAAATATGGAACTCAAAGTGTGTCAAATGAGGTTGTGTCACAGATGAGGGAGGTTGTCAACAANNNNNNNNNNNNNNNNNNNNNNNNNNNNNNNNNNNNNNNNNNNNNNNNNNNNNNNNNNNNNNNNNNNNNNNNNNNNNNNNNNNNNNNNNNNNNNNNNNNNNNNNNNNNNNNNNNNNNNNNNNNNNNNNNNNNNNNNNAAACTCATTCTTACTGGATGATGATCTTAGCATTCCA
>210_CL2602Contig1
CAATCAACGTAAACTTCGGAGGGCCTCATTTAAAAGCCTCAAAACACAAAATACATCCATAACAAAGCACATTCAACAAACATTACCCCAACCTATTCTTTAT
>211_CL2725Contig1
TTAGCTTAATAACTACGGTTAAATACGTTACCAAAGGAGTTACCATATTCATATTTACTATGATGATTTTTTTCCACATATTTACTATTATATGACTTCATACAATCACTATATCTCAGACGATAGTGCCCGAAGTGTCAGCATATTAGTGCTTTCTCTTTAGCTCCAGCAGTTTATGCCATCTCTTTTCGATTGAGGCTGCATTCCGTGTACCTAAATATTGAAGCTTCGGTTCAGACTTCTCGCATGACTTCGAGCATGTCTCGTTAACTGAGGTGGCTAGCCGTATTGTATCTTGTATCAGAGAATCAAGATCAGCATCGTATCCAGGCTTCACGTAAATAACCGAAGGATCATCCCCACCAATGTCAGGATGTTGATCATGAGTTGAGTCTCTAATTGGTTTGCTCGACGGAAGAACCCAAACTTTGAAAGTAGGCTTAATCTCTCTTAAGTAGGGGGAGCAACAATTGCAACATTTTGTGGTGAAGCTTGTGTTGATCCTTCCTTCCACGGACATTCCAAGTCCTGCATGCTTTTCAATGCAAAGGTTGATGAAAACATCGGCGTCATTCTGAACATTATTAAGTAGATCGAGAAGCTGAAGTTTTTTCATCGAAAGTGTGTAGTCACAGCTCCAATTACCATGCCATTTCCCTTCTGACGTTGATATAGTAATTAAACGCTTCTTAGAGTTCTTGCTTGGTACCATTGATGGGGTTTCGTTTCTCTTTGCTGAAGCGGTAGCTATGGATGTGTGCGGTCGGAAACTGTTGATAACGGCGGTTCCTGATGAGGGGATCCGGCAATATCCTGCTACTCCACCAACCATCTTTCATTC
>212_CL2850Contig1
GGCAAGACCACTGGTTGCTGCCGAGGCCAAGGTGGTTCCATGCACATGTTCTCAAAAGAACACAACGTTCTTGGCGGATTCGCTTTCATTGGAGAAGGAATTCCAGTCGCAACTGGAGCCGCTTTCACTAGCAAGTACAAGAGAGAGGTTCTGAAGGAGGATTGCGATGAGGTGACTTTGGCGTTTTTCGGAGACGGGACTTGTAACAACGGCCAGTTCTTCGAGTGCTTGAATATGGCCGCTTTGTGGAAGCTTCCAATTGTGTTTGTTGTCGAGAACAATTTGTGGGCTATTGGAATGTCACATTTGAGGTCTACTTCCGATCCCGAAATTTGGAAGAAGGGTCCCGC
>213_CL2890Contig1
ACTACCACAGGTAATCGCAGTGAAGGGATNNNNNNNNNNNNNNNNNNNNNNNNNNNNNNNNNNNNNNNNNNNNNNNNNNNNNNNNNNNNNNNNNNNNNNNNNNNNNNNNNNNNNNNNNNNNNNNNNNNNNNNNNNNNNNNNNNNNNNNNNNNNNNNNNNCATTGTGAGACGAGTCTCCATTAACAAGATACTGCTTAGGACTGGAAAAACCACTAGAACTTTCAACACTACCATTTCCAGCCACATTAATGTCAGATATTTTCTTGACTTTCTTCTCTAGGACCTTCCAAAACTTAATGGTTTTGTCATTAGTGGACAGTAGAAAGAGGGCGNNNNNNNNNNNNNNNNNNNNNNNNNNNNNNNNNNNNNNNNNNNNNNNNNNNNNNNNNNNNNNNNNNNNNNNNNNNNNNNNNNNNNNNNNNNNNNNNNNNNNNNNNNNNNNNNNATCTCCAAACTCTTGAGGTAATCAAACTCAGGTTCATGACTCTGGAACTCGGTTTTGTAACGAAACTC
>214_CL2984Contig1
CATTATTCAGTTATTTACAGAAGTTTTAGCTGCTCAATTTACCTTCCCTGATCATTACTGTTGGTCTTTCTTAAGCCATGGCTTGGAAAATTGTAGTAATANNNNNNNNNNNNNNNNNNNNNNNNNNNNNNNNNNNNNNNNNNNNNNNNNNNNNNNNNNNNNNNNNNNNNNNNNNNNNNNNNNNNNNNNNNNNNNNNNNNNNNNNNNTTGATTGGGATTCTAGCATGGGCGTATCAAGCCTTGTGCCCTCCAGCCCCAAGAATCTGTGGTTCTCTGGGTGGTCCGGTTATAGAAGCACCAAGAATAAAGCTNNNNNNNNNNNNNNNNNNNNNNNNNNNNNNNNNNNNNNNNNNNNNNNNNNNNNNNNNNNNNNNNNNNNNNNNNNNNNNTAGAGATGGAAGACATTTGGCATACAAGGAGCATGGAGTCCCTAAAGAGACGGCTAAATACAAGATCATATTGGTTCACGGCTTTGGCTCAAGTAGACACGACGCATCTCTTGCTAAATCGGATTTGGTTGAGAAACTTGGTATACACATTGTGTCTTTAGATAGACCAGGTTACGGACAAAGTGATCCTGACCCAAAACGTACCGTAAAGAGCTTAGCACTAGATATAGAAGAGCTAGGCGTTCAATTACTTGGTCCAAAATTCTACATCATTGGAATATCNNNNNNNNNNNNNNNNNNNNNNNNNNNNNNNNNNNNNNNNNNNNNNNNNNNNNNNNNNNNNNNNNNNNNNNNNNNNCATGGGCGGACAGGCGGTTTGGGGATGCCTTAAGTACATCCCTCACAGGCTTGCAGGAGCGGCATTGGTTGCTCCAGTTGTCAACTACTGGTGGTCTGGTTTTCCTGCCGAATTGGCTAAAGAAGCATATAATCAACAATTACCTGCAGACCAATGGGCAATACGCGTTGCACACCATGCTCCGTGGCTCGTTTATTGGTGGAACTCTCAGAAATGGTTNNNNNNNNNNNNAACAATTGCGAGAGGACCAATGGGCAATACGAGTTGCGCACCATGCTCCGTGGCTTGTTTACTGGTGGAACTCTCAGAAATGGTTTCCTTCGTCTAGTGTTCAAGCTGGGAGACCTAATTTCACTCTTCCAGATCTTAAAGTTCTTTCAAAATATGCATCCAGAATCCCTAATCGAGAATATGCAACACAACAGGGAATGTATGAGTCCCTTCACCGCGACATGATAGTTGGATTCGGGAAATGGGATTTTGCTCCAATGGATCTTGAAAATCCATTTCTTAACAAGGAAGGTTCTGTGCATTTGTGGCACGGTTTAGANNNNNNNNNNNNNNNNNNNNNNNNNNNNNNNNNNNNNNNNNNNNNNNNNNNNNNNNNNNNNNNNNNNNNNNNNNNNNNNNNNNNNNNNNNNNTCTCGTGCCTGTTACACTGCAACGATACATTGCGAAGAAGCTTCCATGGATACACNNNNNNNNNNNNNNNNNNNNNNNNNNNNNNNNNNNNNNNNNNNNNNNNNNNNNNNNNNNNNNNNNNNNNNNNNNNTACCATGAAATACCTGATGCTGGACATCTGTTTTTACTTGCTGATACAAGTGACAGAGATGAAATCCTTAAGACACTGCTGATAAGGGATCATAACCGACTCTACTAGATTTGAGTACATTGCTAATATGGTATGGATAACTTTCTCAAGAACACGATTCATATTCAAATTCACATGTAACATTGACTATTTCCTGCGGAACCGGATATTTAAGGAAAACTCAAT
>215_CL3001Contig1
TACCGACTAAGTGAAATAATTATCAATAGAGTCGTTCCTTATTCATTCCAAGGCATACAATACAAGCAGTCATCAATCCCAGAGCAAGTGTCGACAACTATCTTACAACAAAGAAAGAAGACGTGGTTTTCTACATAATATTGCGAATTCATCAAATGCAGTTCAGTTTCCAGTATATACATTTTTATTCGTACAGAATGTTTAGAAACAACCCAACATCTGAAAGCACCACATAAGTCTTTCCTTCCATATAATACATACTGCAATNNNNNNNNNNNNNNNNNNNNNNNNNNNNNNNNNNNNNNNNNNNNNNNNNNNNNNNNNNNNNNNNNNNNNNNNNNNNNNNNGTGTAACGAGATTGAGAACGATTTGGCTGACATAATTCTGGAATTCCAAACCATCTGACTACTTGAAGCCAAAACCTGCTCTACGAAGAGGAGCGGCGGCCCTCGCATTCTGGAGCCTTGTCGAAATTCTTGGCCGGATAATTGGCGGTGACCACGCCGACCTCAAAGACCAGCTTCTGGCCGTTGGATCTAATGCCAGTGATGCCCCACCACTTGAAGAACGCCCTGACACTGATTCCGTCGAGCTCGGCAATGCGATTTTCAACGATTTTGCCGGTGATTTTCTTCGAGTAGGTGGCCAAATAGTTGTCAGGAGGAAGCGTCACGCGACACGAGGCGCCCAGGTTGATGGAGAATTGGCCGGAGGTGCGGTTGATGAAGTAGGAATCGACGTCGGTTGGGAGAAGGCCGATTGGGAAACCGTATTTCATCAATTCTTCGTGAGGGCTGGTGGTGGAGGCTAGGGTTACGACGACGACGAGAGAGAGGCTGAGGAGGATGAACAAAATCTGAGGTTTCGCCATGGATGGTAGTGCAGCAGCTAGGTCAGATGATGGAATGGAGTTTTCTTGGAAGGGCAGTTGAATTGTGTCACCGGTGGGTTTGATTTGATTTTCTAGGTTTGACGAAATGGTATTGATCGGTGGATAATGTAG
>216_CL3010Contig1
CCCAAATGGGAAAGGTCCAGTTCGTTCTGGACCTGACCGGATTACCAAAATCCGTTCACAGTTTAAGACCTTTCTTTCTGAGGCAACTGGGTTTTACCATGATCTGATGTTGAAGATAAAGTCAAAGTATGGTCTGCCACTGGGATACTTTTCTGATGAGCCTGGTTATCAGATTCCCTCATCAAAGGATGGAAATGGATCTTCANNNNNNNNNNNNNNNNNNNNNTCTGATGATCCTGATAATCAGATTCCATTGTCAAAAACTGGAAATGGAACTTCTGAGGTAAAAAAGGGTTTGATATCGTGTCATCGTTGTTTGATTTATCTGGGAGATCTTGCTCGNNNNNNNNNNNNNNNNNNNNNNNNNNNNNNNNNNNNNNNNNNNNNNNNNNNNNNNNNNNNNNNNNNNNNNNNNNNNNNNNNNNNNNNNNNNNNNNNNNNNNNNNNCTACAAAGGTTTATATGGCGAAGGGGATTCTAAAGCTCGTGANNNNNNNNNNNNNNNNNNNNNNNNNNNNNNNNNNNNNNNNNNNNNNNNNNNNNNNNNNNNNNNNNNNNNNNNNNNNNNNNNNNNNNNNNNNNNNNNNNTGCATCAAGTTACTATACGCAAGCTTCTTCAATCTGGCCCTCAAGCGGCAATCCACATCATCAGCTTGCGATACTGGCAGGGTATTCAAATGACGAACTGGTTTCAATCTATCGCTATTTCCGAAGTCTTGCAGTTGATAACCC
>217_CL3030Contig1
TTAGTCAAGGCTTCTAAGAAGTCGCACATGGCAACAGGATCGTNNNNNNNNNNNNNNNNNNNNNNNNNNNNNNNNNNNNNNNNNNNNNNNNNNNNNNNNNNNNNNNNNNNNNNNNNNNNNNNNNNNNNNNNNNNNNTAGAGATCTCATCTTTGGACATGCTCTTGATCTCATCACGTGTCTTTCCTGCTATCTTGCGCCTCATCCCATTTAATGAAGCATCGCGACACACATTTGTTAGATCATCTCCACTGTATCCCTCTGTTCTACGAGCCACTTCATCCATATCCACATCTGGAGCAACC
>218_CL3038Contig1
ATTTTCCAGAACTCAATGCAGCAACCAACACCAGAACTTCCGAGTNNNNNNNNNNNNNNNNNNNNNNNNNNNNNNNNNNNNNNNNNNNNNNNNNNNNNNNNNNNNNNNNNNNNNNNNNNNNNNNNNNNNNNNNNNNNNNNNNGAAGTTTCATTGTCAAGCAGATATAGGAACACAATAAACTGGCAAAAGAAGTTAACGACGACGGATTTTGCTGATAATNNNNNNNNNNNNNNNNNNNNNNNNNNNNNNNNNNNNNNNNNNNNNNNNNNNNNNNNNNNNNNNNNNNNNNNNNNNNNNNNNNNNNCCCTCCATGGACTTGTTTTTGTTCCAAAACTGGATATCATTCTTGAAAGCTAAGAAGTCAAATACGGAGTGAAACAACGAGACAACCATGGTAATTCCCAGAAGGATTGGATTTCCTTCCAGGAAGACTCTCTTAAGTTCATCACCTTCACCATCACCCATGCTTCCGTAACTCTTATGAATCTGGAATGACTGGTCAATCTGTTGGAATATTTGCCACTTTGTCATGCTCATGGGACCCACCTCAAGATTCAGTGGCAACTCACTTACTGTCTCGTTGACTGGTAT
>219_CL3066Contig1
GTTAATGAAGGACTAATTTCAACAGAGGTGGCTCCATTTGGAGGCATGAAACAATCAGGTCTTGGCCGCGAAGGATCAAAATACGGGATAGATGAATATCTCGAAATGAAATATGTGTGCTTGGGAAATATGAGNNNNNNNNNNNNNNNNNNNNNNNNNNNNNNNNNNNNNNNNNNNNNNNNNNNNNNNNNNNNNNNNNNNNNNNNNNNNNNNNNNNNNNNNNNNNNNNNNNNNNNNNNNNNNNNNNNNNNNNNNTTTTGGTGAGGGAGGGTCAATAAGAATAAGGTGCATGCTTCGTTTGTATTTTGTTATTTATAAAAATATGTGCATCTTTGTACTATACGCTTCAGACAAATGCTTTTATGTGGTTGACGCTTTGTTTCAGTCTCTGAATTTTGGGAAATGCGTTTTATCTTTTCCCC
>220_CL3078Contig1
CTTTGGCTACCTATGGGCGTCTCATTGTCATTGGAATGATTTCTCAGTATCAAGGTGATCATGGGTGGAAACCACGAAACTACACAGGATTATGTGAAAAGATTCTAGCAAAGAGCCAAACTGTGGCAGGCTTTTTCTTAGTACAATATGCTCACCTTTGGCAAGAGCATCT
>221_CL3171Contig1
GTGATGTTTTCAGGTTTCCAAAACACAAGTCTTTATTTGCTGCAGCCCTTGGAAGTGGCACCCAGCTATTTACACTGGCGACCTTTATATTCTTACTTGCTCTTGT
>222_CL3183Contig1
CAATTCTGGTGGCCTATACCATAAAGTAATAACACGATTTGTAAGATTAGCATTGTGATCATTCGAAAATGACCGGGCCAGACCAAAATCGGCAAGCTTTAA
>223_CL3246Contig1
AGAAGTTATGGGGTCTGGAAGCACCAGCCAACACCGACCGAATAGAGGAGGATGGGCTCTTCCTTCANNNNNNNNNNNNNNNNNNNNNNNNNNNNNNNNNNNNNNNNNNNNNNNNNNNNNNNNNNNNNNNNNNNNNNNNNNNNNNNNNNNNNNNNNNNNGATTGAACAATCAAGTTAACTTGAAACCTCATTTCGGAGAGGGCACTGGTTCTTTGCCAAGAAACTCAGGAAAAAGAATCAACAATGATGGGACGGGGTCCACACGGTTCAGGTCGAATGGCACTGGTTCCAGTAATCAAATGAATAATAGGTTTTAGAACTTCTGATACGTCACATTAGATGGCGATGCAAATCCTCTAAATCAAGTGAGCATTCTAAATGATGCATGTCCGGCATTACTGTAAGCACAACTGTACTTGTATTACACCACTTCTGTTGNNNNNNNNNNNNNNNNNNNNNNNNNNNNNNNNNNNNNNNNNNNNNNNNNNNNNNNNNNNNNNNNNNNNNNNNNNNNNNNNNNNNNNNNNNNNNNNCATGAGTTGAAGCCTTGAAGCTCCCCATGTATTCTGCTTTTATCCCGAAATTTGTGCTAGATTTGACAGTGATGCTGTTGAGTTCTCTCTATTTTAC
>224_CL3254Contig1
AAGCAGTTCAAAACAAAAGGTGGCCTTGCAGCTGGAACCGCCACAACAAACGTTTATCGAAACAAAAAATTCAAGAAAACCATGCAAGCCATGCAAACCCCATGT
>225_CL3274Contig1
AAACTTCTTCAAAAGGCCAATATTATGTCAGCTCCATTTACCAAACAAGAGAATACAATTATTCAGACTTGTGCTGTTGCTTGTTATAGCATTGCTGTGGGAGGTGGATTTGGGTCTTATCTTCTTGGATTGAACAAGAGGACATATGAGCAAGCAGGAGTAGATACAGAGGGAAATTCACCAGGGAGTTATAAAGAACCCGCACTTGATTGGATGATTGGATTTCTATTCGTTGTTAGTTTCGTCGGTTTNNNNNNNNNNNNNNNNNNNNNNNNNNNNNNNNNNNNNNNNNNNNNNNNNNNNNNNNNNNNNNNNNNNNNNNNNNNNNNNNNNNNNNNNNNNNNNNNNNNNNNNNNNNGTTAGCTTACCCAAGTGGAACTGCAACTGCTGTTCTCATCAATGGATTTCACAC
>226_CL3432Contig1
GAAGGATGTTTTGTGTGAGATCAGATCACTACTCAAGTGTTTTTTAAAGTGCCTTGTTGTAGTTATCCTTTNNNNNNNNNNNNNNNNNNNNNNNNNNNNNNNNNNNNNNNNNNNNNNNNNNNNNNNNNNNNNNNNNNNNNNNNNNNNNNNNNNNNNNNNNNNNNNNNNNNNNNNNNNNNNCTGCGCTGTACCAAGAAGCTGCAGCCATGGCTCCTGGGTCAGGAACCGTTGCAAGAATATCTGCTGAGACGTATGAAGAACGGCCCGCCTGAGCTTGCATNNNNNNNNNNNNNNNNNNNNNNNNNNNNNNNNNNNNNNNNNNNNNNNNNNNNNNNNNNNNNNNNNNNNNNNNNNNNNNNNNNNNNNNNNNNNNNNNNNNNNNNNNACTGCCGCTTCAGCAGAAAAAGTGAGAGCAGTAACAGGATCTTCTCCAGCAGCCNNNNNNNNNNNNNNNNNNNNNNNNNNNNNNNNNNNNNNNNNNNNNNNNNNNNNNNNNNNNNNNNNNNNNNNNNNNNNNNNNNNNNNNNNNNNNNNNAATTTCTCTTTAAGGACAGAGGCTGCTGGTATAAGAGCATCCAGTAANNNNNNNNNNNNNNNNNNNNNNNNNNNNNNNNNNNNNNNNNNNNNNNNNNNNNNNNNNNNNNNNNNNNNNNNNNNNNNNNNNNNNNNNNNNNNNNNNNNNNNNNNNNNNNNNNNNNNNTGTGCGATAGCTGGCTTTGGCACCCCCATATTTACNNNNNNNNNNNNNNNNNNNNNNNNNNNNNNNNNNNNNNNNNNNNNNNNNNNNNNNNNNNNNNNNNNNNNNNNNNNNNNNNNNNNNNNNNNNNNNNNNNNNNNNNNNNNNNNNNNNNAGCTGCAATGCCAGAATGGCCATCTGATTTCAGCTGTGCATAGCCCGCTTTAAAGAATATATCGTATATGACTCC
>227_CL3436Contig1
AAGATAACGTGTGAAATGATGGAACGCAAGTCACCACGTGATCAATCAGTGGTTACGAATCAAAAAGCAACACGCAATTTGGACAAGCACTTGGATACTGGTGTTAACAAGGTCAATTTAGCGTCAGAATCTCACAACACAAGCACTTTGAAAGAACATTATGTTGTAGAAGAGACGTCTTTATTGGCACAATCTGAAGATGATGGTACTGAAACTGAAAGTATGGAAATTTCAAGTAACTCAGAGTCTAATGCAGCTAAAGAACTCGAAACAGAAAAAGATTTTACGAGCAATTCATCTCCATTAAAGAAGGAAAGAAAGCCGAAAGCCGATAAGAAGAAGGTAGCAGCATTTAAAGGAAAGAAAGACAAAAGTCCGAAATTAAACATCCCAGGATCAGCAAATAGGTTAAAGGTAAGAGACAAGGCCATGCTCACAGATGTATTCTCCAAGTATGGATCTAGCGCTACTGCTACTTTAACTGTCGAACAACACAGCAAATAAGGGGTGCGTTTCTTTCGGAGATTTGACAACCATATTTTTGGCGAAAGGTGTGTCTAGTTCAAGGCTTGCAGCGGNNNNNNNNNNNNNNNNNNNNNNNNNNNNNNNNNNNNNNNNNNNNNNNNNNNNNNNNNNNNNNNNNNNNNNNNNNNNNNNNNNNNNNNNNNNNNNNNNNNNNNCTTGTTATGAAGAATTTTCATTAATTTTCGTTTTCTTGTTTTGTAAAATTTAGAATGCAACGGGGTAGCAAACGCCTATATTCGCGGATCGTAAGGATTCAAAATGTAATTTGCATCACATTTTGCATGGGGTTTAAGAGATTGATCTTCAGTGGCA
>228_CL3562Contig1
TTTTCAGTCCGAACAACATGGAAATGTTTTTCTGGTGGAGCCAAACTTGACACAATGAGTTTCATCTCATTGATTGCTCTATCAAATTCATCAGAAGGAATCGGAGAAACACTACTTTCATCAATGTAAGCAACACCAACACCAAATACCGGCAATGATCTATCTCTACTTGCAGTTGCATCAAAATTCTTTTGTGCTTTCNNNNNNNNNNNNNNNNNNNNNNNNNNNNNNNNNNNNNNNNNNNNNNNNNNNNNNNNNNNNNNNNNNNNNNNNNNNNNNNNNNNNNNNNNNNNNNNNCATCTCATGCACAAATTGAAGAGCCACCCTAGAGGAGGTGCCGCCAGAGAAAGCGACGAGCACCTTGTCGGAAGGCGAAATCATGGCATTTGAAGTCACCGCAAACCGGAACTTTCCGAACAAATTACTCCGAAAGCAANNNNNNNNNNNNNNNNNNNNNNNNNNNNNNNNNNNNNNNNNNNNNNNNNNNNNNNNNNNNNNNNNNNNNNNNNNNNNNNNNNNNNNNNNNNNNNNNNNACCATCTCCCCCGCCTCCGGTGACTGCGGGGTGCGTGCTGGTGATGGTTTCGTTAACCTTGCACTTGATGCAAAGCACGGAACCATTGTGGCCNNNNNNNNNNNNNNNNNNNNNNNNNNNNNNNNNNNNNNNNNNNNNNNNNNNNNNNNNNNNNNNNNNNNNNNNNNNNNNNNNNNNNNNNNNNNNNNCCCGAGAGGTAAAGCCATTTGAGCCTTCACCTTTAGTAGCCACCGTGTGCTTCTTCTGGTCATCGTCGGTAACCGAATATTCGTCTTTGTAGCAACCTGATTGGCAGGTGCCTCCTGAATTGCAAG
>229_CL3619Contig1
TCTTCAAATTTCAAAATCACCTCAATCTCATCGTCTATGGNNNNNNNNNNNNNNNNNNNNNNNNNNNNNNNNNNNNNNNNNNNNNNNNNNNNNNNNNNNNNNNNNNNNNNNNNNNNNNNNNNNNNNNNNNNNNNNNNNNNNGGAAGGTAATACTTCAAAAGCTTCTTCCATTTCGCAACCACATTCGAAACAATTTTAACAAGTTCGCTCGGCGAACCATGAGGAGTATCCAATGCCAATTTCAT
>230_CL3760Contig1
ATAACTATAACCACAAACAGAACAAGAATGGTGGACTTCACGCAGCCTTTCATGGAATCTGGGCTTGTGGTTGTAGCTCCAGTGAAAGAGGTCAAGTCCAGCCCATGGGCTTTCCTAAAGCCATTTACTTGGCAAATGTGGGGCGTGACAGGAATGTTCTTTCTTTTCGTGGGAGCCGTTGTTTGGATTCTTGAACATCGCATGAATACCGAATTCCGTGGACCTCCAAGGCAACAACTAATAACCGTCTTTTGGTTTAGTTTCTCAACCATGTTTTTCGCACATAGAGAAAACACTGTGAGCGCTTTGGGACGTCTAGTCCTAATCTTGTGGCTGT
>231_CL3769Contig1
GCAGCAGGAGCAACATCAGAATCCGAACTCCCAAATCGAATCACATACTGACCAGCATCTGTGAAAATCTCAAATCCAAAACCCCTCCAATCACGATCCAC
>232_CL3794Contig1
TGATGACTCACGTCACTACTGATAAAGATGAACAACCTCTTAGTTCCTTGTGCTACTCTATTGGAGTAGAAGACTTGAAATTACTTTCCGGTGAAGACCTTCACACGCCAAACTCCTATCTGATCATATTGAACGGACTCA
>233_CL3946Contig1
CCAGAATCAAATGTCACCAGTGGAAGACCCTCCAAATGACGGCGGATGACTGCATTTTTCCTTCATAATGGACTAGTTTTAAGTTCACTAGTCCTGGAATATCAAGGCCTCCATCTGTTAACCTTCTTTCTCGGTCCTTTTCGGGCNNNNNNNNNNNNNNNNNNNNNNNNNNNNNNNNNNNNNNNNNNNNNNNNNNNNNNNNNNNNNNNNNNNNNNNNNNNNNNNNNNNNNNNNNNNNNNNNNNNNNAACAACCACAATTCTGATCCTGGTGCCAACAATGCCTCTAATGCCTTTGGTAAAGGAGCAGGGGCATATGTATCAANNNNNNNNNNNNNNNNNNNNNNNNNNNNNNNNNNNNNNNNNNNNNNNNNNNNNNNNNNNNNNNNNNNNNNNNNNNNNNNNNNNNNNNNNNNNNNNNNNNNNNNNNNNNNNNNNNNNNNNNNNNNCATAGTTATCATCTGGATTTATCTTAATCTTCCACCATCTGCAGCAATCTTAACTCCACAAGGAATTGCATCAGGAAAAGATATGAGCACATCTCTAAAGGGACGACCATCCAGTTCTGGCCATCTTTTNNNNNNNNNNNNNNNNNNNNNNNNNNNNNNNNNNNNNNNNNNNNNNNNNNNNNNNNNNNNNNNNNNNNNNNNNNNNNNNNNNNNNNNNNNNNNNNNNNNNNNNTCAAACCCCAATATGTCTTCCCAAATCTGAGCAAGGCCAGGCTGGAGTGCACACTGTATCATCAGTCCTCCAATAACATCATGTGCCACAANNNNNNNNNNNNNNNNNNNNNNNNNNNNNNNNNNNNNNNNNNNNNNNNNNNNNNNNNNNNNNNNNNNNNNNNNNNNNNNNNNNNNNNNNNNNNNNNNNNNNNNNNNNNNNNNNNNNNNNNNNNNNNNNNNNNNTTCCACAACAACATGGCCTTTCAATCCCTCTTTTACTCCAGTNNNNNNNNNNNNNNNNNNNNNNNNNNNNNNNNNNNNNNNNNNNNNNNNNNNNNNNNNNNNNNNNNNNNNNNNNNNNNNNNNNNNNNNNNNNNNNNNNNNNNNNNNNNNNNTAGACTAAGCACAACCCTTAAAGCACGTGCATCACTCTGGTCAGCATTTTCATCAGATGCTAATACAATTATTGCACGAGCCTTTGAGACAGAGACCTTTTTNNNNNNNNNNNNNNNNNNNNNNNNNNNNNNNNNNNNNNNNNNNNNNNNNNNNNNNNNNNNNNNNNNNNNNNNNNNNNNNNNNNNAGTCGGCAAGTATAAGGGAGCTACCACTTCTACAGATAACTGAGGTTCCCATGAAGTCAAATTCAAGCTTTGCAATATCCATCTCCATTTCCTCCTTGTCTCTTTCAGCAAGTACTACAATGACGCCCCCACCAATGCTTTTGTTTGCTATTGCCAGTTGCTTCAAAAGTGAACCCAACTTGTCACTCCACCCGAGAACGAGAATATGATTACTTTCAATGACTTCACTCTTGCCCTTACGCAATGAGTCCACTTTCTCTGAAATAGCATCTGAAACAAGTCCTAGCATCATAGCAAATATAAGCATGCCTCCTGAACTTATAGAAACTGAAACTATCCTTGGCCCAGTACCAACCCTATCAGCATGGTTTCCTGAGTCTGCCACAAAGGTCCAAGAAAGCCAAAGAGCTTCAGTAAAGCTGCCGTCACTTACAGCATACAGTGCCACGCCTCCAAATCCAATGAGAAACAAAGTGGCAAAAAGAAGTGCAAGCAGCT
>234_C605242_107.0
ATTTCATTAAAATGACATTTCACTTATACATAATAATCTCAACAGTGAGTTGTGAGTGTTCTCTCTTTCGAATATGGACAGCTTAAATAAGACTCGGCTC
>235_C605250_40.0
GATCGCGGAGGCCCGACGGGCTTTGCGGAAGTTAAGGTGGGACGAGAAGTGGGCGTTGAAGATCTTGAAGGTCTTGAAGTCGTGTTTGACGTTAATTTCG
>236_C605252_105.0
CTAACTCGTTTTGTTGAGTGACCAGTCCTAGAGCTTGCCCTAGGCCTAGTCCGAGTGAAAGAAGGAACAGGCCACACAGTGTCCTCACTCTGGTAATCAT
>238_C605268_40.0
GTTTAACGTCACTTGTGATTTAAAACTAGTTTGTGAAAAGTTGCGAGATCGAAGTCAACGACATAAACGCCAGGATATTGAAGTTGGAAAGCCTGTTCGC
>239_C605272_50.0
TGCTTTTTCTCCTTGTCTTTAGACTCACTTTTCGATTTCCCGGCAATAGTAGGAATGCCTTTTTCAGAAGGATTAAGGTGAACTGGGGCGGCTTCCTTAA
>240_C605278_107.0
AGACCTTACTCTCTGTTGACCCTTCAGATCGTGGGACTGCTTCTACTGCTCTCAACAGTGAGTTCTTCAAAACAGAACCACTCCCCTGTGATCCGTCAAG
>241_C605282_50.0
GAAACTTTGAGGCAATGGTTTGTACTGACATCGATTAAGTGGGTGGATGAGGTGCATACGGTTGTTGTTGTCTCGTTCGAGTATCATGATCCAGGATGAA
>242_C605286_49.0
GACGAATCTGGCTGGAGGGAATGCAAAATGTGCAGAAAGCGTATACACTGTGGATGTATTGCTTCAAGGTATCTCCATGAGTACATGGATTTTGGAGGCG
>243_C605296_178.0
CTGCACCTGTTCCATCTCGTTTGTTCCATCCCTCATTTCGATCTGAGATGGTTCGCTTACAGCCTGATCCTTTCCTAAATGAACTTACTAGCATGTTTGA
>244_C605298_30.0
AGCTGTGGACTGGGTTGTCCAGGTAGATTGCCCAGAGAATGTTGCTTCTTACATACACAGAGTGAGGCGAACTGCTCGTTACCTTTCTGGTGGGAAATCC
>245_C605304_30.0
GTGAAATGTCAGATGCCAGAGTATTAGCATGCTGAAGATCGGCCTCAAGACCTTTGAGCGAATCCTTGAAAGACCTCCGCATTTGACCTCCGCCGCTGTA
>246_C605328_20.0
ATGTTCTTGTTCCGGCGAACCACGCAATTCTTGACTCCTTGTTTGACTCCGCTGATTTCGCTCCCCTTTTCTCCCATGATAATCGCATCCCTCTCGATTG
>248_C605332_30.0
GTTCTTAGGTATTGAAACCAATACCGCTCTCAAGCACTCATACAACACAAACGCTCAAAAACCAATCCAAAGATCTCACAGTTGCGCACAACCCCAAGCT
>249_C605340_20.0
GTGTATTACACATGTTATCAGACAATTATGTTTGTTTGTTGTATGTACGCTGAGAGGAGCGGAGTGGAGAGTAGATGTGCAATGATGCACACTGTAAATA
>250_C605342_40.0
CTCTACTTCATTTTTTCTTCTTCTACGCCTTCAAACCTCTTGAAATTTATCATCCTCACACTTTCACTATATAAAACCTCTTTCTTGCCAATTCATTTGT
>251_C605350_20.0
AATTTTCTGCGTGAATTCACATTTACGCCCAAGGTCCCAAGGATGCTGCTGGAAGGCCCTTTTTGTTTCGGGCCCTTGAGGTTGTGAATGCTATCTGTAG
>252_C605354_57.0
CTTGATTTTGGTGCTGCTACAAGTACACGAATTCTAAACGAACTTGGAGCTGGGAATGCACAGGCAGCTCGTGTAGATACGCATTTAGTGAGGAGAAAGA
>253_C605372_158.0
GCTCGCTAAAACCCCAGATTTACGAATTTCAGAATCTACAGATTCGGATAAGGTTGTCGAATCGTTCCTGAGGCACAAAAATGGGGCATTGTTTAGCTAC
>254_C605374_20.0
CCGCACCTAGCCCGTAGTTAGTCTGCAACCAGGCTGCGATATATGGCGCAACGGAAGCCCCGAGAATCGACGCTACGTTGTAAGAGAACGATGCTCCGGT
>255_C605378_30.0
TTCAAGACCAAGAAGATTTTCGTTGGTGGGATTCCAGCAACTGTCGATGAAGATGAATTCAGAGGTTTCTTTTCAAAATATGGAGAGGTGAAGGAGCAAC
>257_C605384_30.0
TTCACCTGTGAAACAAGGAAGTACGGATATTGGAACTGCAACCCAAAACCAAATCTTTTTTCGCGAGCACAGCTGCGAGAGCTCTTTCCAACTTCTCCGA
>258_C605388_20.0
AAAAGATCTTGCAGGAACTGCCAAGTCTAGATTTTCAGCAAAGGACTACAGTGACCATATGGCCCTAGTTCGTGCATATGAAGGATGGAAGGATGCAGAA
>259_C605390_30.0
AGGGAAAAAATGCTGCCGGGAAAAATACTGAAGATATTAAGAGTAGTGCTGGAAATGAGCCTTGCAATGAAAATAGTGAACAACTTCTGATGGATAGAAC
>261_C605402_94.0
CAGGGAACTCGTTCTTCAACTTAGAGGCATCCATTTCATTGTTGCTTCTAGCGGCAACTATGACCTTTGCTTGCTCTTCAAGAGTGAAGTTGGAATATTT
>262_C605408_127.0
TTGTTTCCAATCTAATGGGTACAAAAGGAAATACAACTCAATCTTCTCGAATCTCAGATTTAGGTGTACTTGAGCAATATCTTGGATTCCAGATTGGAGA
>264_C605418_30.0
GCTATGGAAGGGTATATAAAGGAACTCTTCCTAATGGACAATTGGTTGCCATTAAAAGAGCTCAGCAAGGATCTATGCAGGGTGGCCTGGAGTTTAAAAC
>265_C605420_40.0
CATCATCAAAACAAGGCAATTCACTTGCATCTAATTCGTCAAGGAGCAATAAATCCGCCCATGCAAATGTACAAAGATCATCCTACTCCGGCGAGAAAAT
>266_C605424_50.0
CCCAAAGCCATTAATCTTCTCCAGTGTTCAAGAACAGTTTGACTTTGTCAAACCACGGTTGACTTACGGACAAGTTCCGGGGAAATTCAAGAAAGGCGAA
>268_C605450_30.0
CTTGTTCTCTAGCGAAGAGATAGGGCGAAATACAAAGAAGAAGCAATGGCACAATTACAAATAAATTACCAACTTACAATTACAAACTATTTGATAAAAT
>269_C605458_40.0
CTATAAAAAATTTCGAAGCACCTTACAATGGAAATAACTGACAGTGCACCAACCAATATGCAGCAATGCCAACAATATGAAGGGAATCAACACATTTGAT
>270_C605468_30.0
CATGGACAAGATTGCTATGCAGCCTGTAAATTAGATGAAACGAACATAAACTTTGAGGAATTCCCTCAATGATCAGTTTGCTTTTATACCACTTGCTCAG
>271_C605486__8.0
GGGATAAGGAGTCTCGAGTGAGGATAATTCAGGTCCTTCGGGGACGAGATTGTGAGTTGAAGTTGCAGAGTGTTAAAGTGTTTGTTGAGCAATGGTATGG
>272_C605494_30.0
TTTAGAATTCAGTTTATGGCAAGAAATATCAAGGTTTTACGCATATTAGATCCATAGACATTAGTTTCCTTAAGATTTCGATTCAAATCATGTTTAGTAT
>273_C605500_30.0
CCTCTTCAGTGAAACTCTTGCTTTTGGGCTTTGAAGCCCGTGGCCCACGGTTCCGATCACTTAACATACCAAGTACATCAGTAGGGTTACTGATCATGTC
>274_C605502_58.0
GGGCACTTGTGGAGCATGTGCTCGACGTGGTCCGGGTTCAGTGCCGGTAAACCAACTTGACACAGTGGGTTCGACCAACGCTGTGAGACCCAAGCAAAGC
>275_C605508_21.0
TTCCTCATTCCTCCGCCGCCTTCGGTGGCTATGAGAGCCCGGCGCACCGTCACCACACCCCGCCGCACCCGGCCTCCACCTACGCCACTCCTTACTCACC
>276_C605510_120.0
ATCTCAACTGGAACTTCAGTGTCACCAAACATACAAGCCCACTCACACTCTGACGGATCACCGAGAAAAGATCCAATGATGACGATCTTCGCTCCTTCAG
>277_C605514_30.0
CGGAGCCACGTGAGCCGTTGGAGTGTCGATCCCGGGAAACCTACAGTGTAGGTGGGCGCCGTGTTGGCCAAGTCCAGGGACAGGGCCAGGGACAGCTCCC
>278_C605530_15.0
TTTCAAAAGAGAGAAGAAAACATACCTCATTGAAAACCGTTGGCGGCCTGGAATTTTAGGCGGATTCGTGGTGGTACACGGAAGAATTAACAGCAATCAA
>279_C605536_250.0
TCTTCTTCCACTTGGCCCTCATTTCGGATCACTGAGACTCGACAAGCCTTTGCTTTCACGGTCTTGAAACACCACTGAGTGGAGTGTTTTGGCTACCGTG
>280_C605562_30.0
TTTCCTTTGCTAGAGTCAGCTACTGTGGCTGCCTTGGGTTCTACCTTGGACTCTTCCTTCTTCGCCTCTTCGCCAGCAAAAGCGTGAGCGCACAGACCGA
>281_C605564_20.0
CAGAAATGGCATTGCAGATAAGGTGTTACTGATAACAAAAGCACTCGCACCATAGTGCCCATTAAGTCTTTCCCTTCGGAAAACCTTCATATCTTCAACG
>282_C605566_20.0
ATTTGGAGAAAAACGTTTCTCCGCATCCTCACGAAAAACCCACGCATTTCGCTTTATTGCAGTAATCAACCTTTCATCAGCTAAAAGCATACCCTTGAGG
>283_C605570_47.0
CCACTTCACTAGCCAGCATTAGCTACAGTTTATTTGTTCATTTTATTTTGTTGTTGTAATGTATGAAATTAAGTGCAAGGTACAAACACGGATCTTAAAA
>284_C605574_40.0
CTGAACAAATATGTACATAATAACGTGGATGAGTCGACGAATTGATCGTTGTTGCTTCTCTGTTTTTCTTTTAATTCGTCGTCCAGCTGCTATGATTTTT
>285_C605584_60.0
TAAAAATTTAATTCCACTGATGATGTAGCAAGAATCATGAAGCCAAGCACAAAAATGCTCTGTTCTGGTAATACATTTTATTTCCTTATTTAGAAGCCTT
>286_C605600_180.0
ATCATTCAATGAAAGATGGTTCATCCCTAGACCTTCAGCGAAATAACATGTCCTCATCTGGCATGCTAGGCCGCAATATGAACGAGATGCAAATGGAGGT
>289_C605608_40.0
CACTCCGAGCCAGACGATACAAATTGTCCTTCATGCATATCTTTGTTCTCGAATCCAACTGCTCCATGACAAGCTGAAGCTGGCAAAAGCTAGATGCCTC
>290_C605614_110.0
TCACATCATGGTATAAAGAAAACCGATGGGATATTAAGCAACTAGTTGGTTCTGGTGGGATGCCATCATCTCACTCGGCAACAGTAACTGCTCTTGCAGT
>291_C605616_64.0
GATGAGATGGTCGATGCATTTATGGCTGTAAGGCCACTACCAAATATGTTCAGCTGAAATTGAAGATTCGGTGAATTGGGAGATTGCAGAACGTGTCTCA
>292_C605622_30.0
TTCTGATTGGTCCTTAACATTATATCTTTGTTGTTTCTACTTCTCTTCCCGTCAGAACTTTCGTCATCTGGATGTTGAACAAGGGGGTTCCTGTTTGCCC
>293_C605628_30.0
TGCAAACGTTGTGGATCAAAAACTACGATTAAGGTGTCAGAAAGTGCAACAAATCATAACAAATTGTAGTACAATTGTGATGTACAAGGTTACGGTCATT
>294_C605630_59.0
GTGTAAATTATGTCAACCAATGTATTTTGTGCATAGTGGTTGTTCCCAGGTAAATGTTGGCTGACACTATATTGTAATTTCAGTGCTGTTGTGGTGTTTT
>295_C605632_40.0
GACTCAATGGTGTGTTCTCCGTCTAACATCAACTTCTTTGGTATATTGGGCTTAAACGTCAAGAAACCTCCTGGTGCGTCATAATATTCTGGTGGATCAT
>296_C605634_20.0
ACAACTCGTCTGCAGCTGCGGGATAGCTCAAGGCTTTTGCGACTAGATTGTGCACCATTGATCTCCTTTCTTTATCTGAAGATCGGATTACTGATCCAAT
>297_C605636_30.0
CATTGCCAATTGAACTCAGCAAGTTAGCAAGCGTTGAAGAAATTCATCTGTCGTGGAACAATTTCAACGGAAGCATCTTTTCTCAAATTTTCAAGTTGCG
>299_C605662_20.0
TACTGTTCAGGCATGTCTTACTTACTGCTCATTGTATGATCTGACATTTCCGTGGCTAATAACGAAAATTCTAGCTTTCCTTTCCCTCACCAGTCTTAAC
>300_C605666_77.0
ATCTGCAGGCATCATGTTTGGAACCACATGCAACCGGAATTTGGTAAATTAAAGGAGAGCTGCGTAGCGAGGTAGAGTACAAGCTAACATTTTACGCGCA
>301_C605678_36.0
CTCAGATTGATGAGAAGAAGTTAAAGGAGATGAAGAGAGAGGAGGAGATAGCAAAGCGTATTCAAGCAGAGGAAAGGAAGAAGAAGCAGGCAGAGAAAGC
>302_C605680_30.0
ACATATAAGCAACTCTATCAATGGAGTCAGAATTGACGATGGCTACAAGGAAGTGGGAGTTCTTGTAGCAATGGTAATTGGCTACAGACTCTTGGCATAC
>303_C605682_40.0
GTTTCTTTTCATGGGTTCTCGCAAAGTCCATTAGCTTCAGCAGTCCTCATAATTCGAAGTCTCCTCACAGAGCTTAAGAACATCTCCCAAGGAACATCTC
>304_C605684_30.0
TTTGTCAGGAGGCTTGCTTTTCCCTCATCGGACTGGTGCTCGGGGGGAGTTCTTCTGAAATCCATTTCTCGATGGGAACCCTTAATCTTGCCTGCCCATG
>305_C605692_40.0
CTTAGAATCGACCATATTCAAGTTAACAGAGCACCGTGCCTAAGAAGAAGAACCTACAGAGCTCACGGTCGTATCAATCCCTACATGAGCCATCCTTGTC
>306_C605694_74.0
GTGAAATTTGCGATCCCTGTCGTGGGGAGCAGCGAAGCCCGGACTTGAGCTCTGGCGACGGTTCTGAGGTTGAGCATGTATGTTGGGACCCGAAAGATGG
>307_C605696_252.0
TTGAATTCTGAGATCTGATCATCGGTCAGCTGATCCGCCATTTCGATCGATGATTTTTCTTTTCACCGTTTTACTGTGTAATTGCTATCAATCAATTGGT
>309_C605706_140.0
CTTGTTATCTTTGTCGTGGTGATTCTGATCGTGGTTTTCATGTTTGTTGCCTGAAAATGATGTCTTTTTAGACATGCTGATAATCCAGAATGGGATGCAG
>310_C605714_60.0
TAACCCTCAAAACTATTCGCATTTTACGATTGTTTCGATCTGTTGTCCACCTCCCAGAAAGATTTTTTGAAGAGCAACAATGGCTGGAAAAGTAGTAAGA
>311_C605716_60.0
CCGGAATCGCGACCCTCCTTGTCGCTGGATCTCCCGAACGTCAGAAGCGCAACCCCCTTGTTCCTGACGGAAGACAGATCCAAAAAACCTCAAAACCCCG
>312_C605718_57.0
AATGATCTAATTCGATTACGTCTATAAATTCTCATAATTTCTTTCAAATTAGAAGCAGATCAAGAAATTACCTCTTCAAAGTGGTCAAACTGATCGATAA
>313_C605732_52.0
TACTTGATTCTCTGACTCCATGTTTGATAGCTTCTCTTCGAGCCTCTGCACTGAGTCTTGAAGTTGATCGACTTTTCCCTCTGTTTCCTCGAGTTTTTTT
>314_C605740_30.0
GTGGCATTAGGCATCCGATTTATCGCCTTCCACAACGAGCAATCCGCAGGCTACGCCGCCTCCGCCTACAGTTACCTCACGCGCCGCCCCGGTATCCTCC
>315_C605742_232.0
TCTTAAAATAACCACAAAGACTTTATTGTCACATTTTTAGTACTCACTAAGGGGAAGATCGAAGACCATAAATTACTCATCATGGGCAAAACACCACCCT
>316_C605746_40.0
GAAAAACATGGCAATGACGCCAATGAATCCTCCGCCGGTGAACTCCAACTTTGACGGTGCTGGGCCTCCTGCTCCGGCGGCCCCAACTCCGCCTTGTACA
>317_C605748_55.0
CCCATCTGCGATGAAATGACTGCATTGAATTACATTTGCCTCAGCAGATGACGGAACATACAAGATGGACAAATTTCGTTTTATATATAGAAATATATCG
>318_C605750_86.0
CTGAAAGGTTTTAATATATACATAAAAAGGAAGCAAAGAGGAAAGTCATCATGGGATATGCACAACTAGTTATTGGCCCTGCTGGTAGTGGAAAGTCTAC
>319_C605762_20.0
TGATGTCAAGTCACAGCTTGGTCGCTTTCTTTTAACCATATCCCTTGCCCTTTACCTCTTTACTGTAATCCTCAAGAAAATTGAAGAAATGGGAACGACG
>320_C605766_25.0
CAAGACTCACGGCATTAAGGAACTCGATCACTTCCCGACTCTGATCAATATCCAGCTTCATTCGGACTCAACTCAATACGCCTATATAAAGGGCTTCAAG
>321_C605776_11.0
ACTGAATAGTGCACTGCTGCCAAATAGCCCTTTTCACCTCTAATGACATCACACAAACGATAATCATACCGTGAATCACTACCGGCACGCCAACTGAGAT
>322_C605780_45.0
TTTCGATATTCACAACTGCAAGCCTTCCATGGCTAACAGGGACCTCAGTCAACCCTCTATTTCGTGCCGCTTATCTTGCTGAAAATGGTGACAGAAAAGT
>323_C605782_20.0
GTCAAATAACAAAGCCCTGCAGCAGCTGCTTCAGTAGCTTAGTTGTCTGTAGGAAATCCCTCTTTGGTCAAAACTCATGAACCACTCCTAACTTCATACG
>324_C605784_50.0
AAGCTATCGTGTTCTCTCAGTGGACTAAGATGCTGGATCTGCTTGAAGCGTGTTTGAAGAACACTTCGATTCAGTATCGAAGACTTGACGGAACAATGCC
>325_C605790_70.0
CAAGCCTATGTGCTACGTCGTCTTAAGCTTAGATATCTGTATCTATATAATATTAATTATGAGCCACTATCTTGTACCATAGAACATCCTAGCATTTTTC
>327_C605802_20.0
GTAAATTCCTTCGCCTTCAATTCATTATCCTTCAATTTCTTCTCCATCAATTCCTTCTCTTTCAATTTCTTATCCCTCAATTCCTTCTCCAATTTCTCCT
>328_C605810_70.0
ACAAAGTTCAGTCGTCTTTCTCGATTACACTCTTCTCCCCCCTTTCACCCACCGCATCTCTACAACGAAGCCCTAGTCAGTCCTGAACAGGACTATCACC
>329_C605816_98.0
AGGAGCAAGTTTGATTCGTGTATGCCTTGCCTCTTGGGAGGACTTAATGGCTCGCCTTCTCTTCCAGCGTCTTGGGATTTTTGAAATATCAGATATGATA
>330_C605824_20.0
CGTTTGACAAGGGTCATAATGTTCACATGCAAGCCGCTCCGTCACAAGCTGAACTGCTTTATAAAAAATTCAAAATCAATAAGGAAAAGTTAAAGTCTCA
>331_C605830_20.0
GGAGACCGGCTGCTCAACGGAACCTGAGGAACCAGTGGTCGAAGTTGGATTCACTTTGCTTTGACTGGCGCGCCACCGTCTCCACCGGCCGCTCTCAGGC
>332_C605838_30.0
GCCAACTCTTGCGGCCTTTTCCTCTTCACCATCCACATCATAATTACTCTGCTGCCCCTTAACTCCAACTCTATCATCCTTAACCTCAATATCTTCAAAC
>333_C605866_30.0
AAAAGCTTCGTGACCGCAAAAAACACTTCCGTGGCTTCAACCTTTGTGAATGTTTCGCCCTGATTCAGTAGATACAGAAGCTTTGTGATGACCTGTGAAC
>334_C605870_35.0
CTACGAGAGGTCTCTGTTCTTGGACACGGCATCGAGACGTCGAAAAAGCTACTGGGATCAACTCCACATGACCAGCTCTTGATTCAGACTTCTTATTCGT
>335_C605880_30.0
ATAGCAATTGAACTGAGCTTGCCGCATGAAGAAGGTGACCTGCATGGACCAGTCAGCGAAGTGTACACTCCAATTGAGCACGGAACTGGAAATTCCATTT
>336_C605882_20.0
AGAATGAAACCAACATCTTTTGCTCTGTAGTTTTCTTTCAGAATTGTGGTTGATTGTAGTGTGATTGTGTTATGTGAAAGTGAAAAAGGGTGGGAAATGA
>337_C605890_80.0
GACGGAGGGAGTAAGTTAGAATTATTTCCTCTTGGCCACTAAGTTGGAATTTATAATATGTATTTATTTAGTCATTGGTTATGTACTCCCTCCATTTCGG
>338_C605894_20.0
CTCGAAGAACTAGTTTCGGTGTCAAAGGAGCGGCAAGAGCTAGAGCAAGTACATGGACGGAACGGACAAGTGCGAGAGGTGGACCAGAGAAGGCTGCGTC
>339_C605900_30.0
ATATGACAAATGTAAAATTGAGTACAACCAGAATTAGAGGCGTGGAGAGTGGCAAACACAAAATTTACAATCAAACGCGGTATAAAGTGTTATTTGTGAA
>340_C605902_80.0
CTCAGCCGAACTACGCCTCTCTCTCACTCGACTGAACCTACTGCTCCGACTCGACCGAACGTCTCTCCCACTCGACCGAACCTCTCTCCCACTCGACTGC
>341_C605906_60.0
TCTCTCGTATAATCGTCCATTCTTAGCTTGTTTTCAGCACTGACCAATTCAAGGACCTGATGAGATAACTAGACAAGTGATGATGGCTGATGGATTTGCG
>342_C605914_90.0
AAACCCATGAACCAAAATTCGAACTCGTCTTGAGTCACAATCTCTATGTACTTCTGCAGTGGATTGCCCAGATTCTCGCTTTCATTAGCCTCTTTTATCT
>343_C605924__9.0
GTAAACCCTTCCCCATTGGAGTTGGCAAGAATGGAGTTCCAGTACTTTCGACAAGTTTCCTCAACGCATCTTCAGCTCTAGCATAAGCCGCCCCTTTCCC
>344_C605930_30.0
TGAAAGAAGAAACAAGTAATGGTTAGTACGTTTAGTTAAACGAGTTAGCTAGCGAAGATTGTGAACACTGACTGCCAAGCGCTTCTTAGCTGTCTTACCG
>345_C605936_10.0
GAGGAGAGAATCGAATAATCACACACACCCAATTTGCTGCCAACCCAACCCAACCCGCGTGCTTCTTACGGTCTATTTCACGCTTATCTGCTTTCTTTCC
>346_C605938_20.0
GCATTTTTTCCAGGGACAAAATTTGGCTCCCAAGGTTGTACAAACATAGTACCAGAACTAAGCCTCTAAACACTCCTGTTCCAAATAGCCTCACGATCAT
>348_C605942_30.0
CTGCGCTGCTCGATTTCTTGCTATCACCATTTTTGGCGAGCTCCTCTAATATGTTTGTGATACTACTATCAAAACGCCGTCTAAATGTTGGATATCTTGA
>349_C605948_30.0
GTGAGTATAAACTTGTAGCCATAAATCACAATGTGTTATCACTGGTGTCCAAAAATACAACAAATGCTAAATCAGGTACACTTGCATAGTTGCTACAAAC
>350_C605950_33.0
CAAGCTTTGTTATTAGACGAGTCTGGGCTTGGTGGTGGGCTTGGTATTGGCGGAGGATCCGGTACCGGAATGGGAGGCATGTCGGCACTTTACCAGTTGT
>351_C605956_20.0
CCCGATTCATCCTCTGCTCCGCGATGGGTACCGGTGAGTCACAAACCGCTTCCCAAATTGAGCTCCTCCCGCAGTGAGTCTCAAACCCACCTACCGAGAC
>352_C605958_20.0
ATTAGATATCTGCAACCAACCATCCTACTCAATGGAATGTACCAAAGGTTATAGTGTTCACACAATCGGTAAAATTCTAGCAATAGCATGTACGTTTCGG
>353_C605960_30.0
GTAAATTTAAAGCTTCCGGAACCTCTCACGATAGATGACGAGACGCCAGTTGATGATGATGTGTCAGCATGGGACCCGACCAGAGAATCAATTGTCTTCT
>354_C605968_30.0
CTCCAAGCACTTTCTTCTCCTCAAGTCCACGCTCATTCCCTCCACACATGACCGCATACACCACAACTCTTCTTCCTCACGAGCTCACCTTTTTCATTCC
>355_C605976_50.0
AGCTGGGCATGCATTTCATGCTTCTGCACTTAGGTTGTCAGGCTATTGTGAGGTAGCATACAAGGAAGACGATGCTGATAAGAAGGAAGTTTCAAAGGAA
>356_C605982_80.0
GGAACGGTGAAGATGTTGTTAATGGAGCACAACGAATCGGTGGTGCTGGTGAGCTGATCGTGCCGAATGCGGAAAACGTTGCGGCTCGGTGGGAGATGCA
>357_C605988_30.0
TTGGTCTCGAAGCGGTTCGGGCAGATGCGAGGGTTCGAAGCTGGATAGCGAGCCTCCGGCACATGGTTCGGGTACTACTAGGGTTCTGCATTTGTTCTCA
>358_C605994_40.0
AAACTTGTGGAGATAAAACTTGACATCCTCAACATTGATGACCATATCAGTTGCCAACTCTGTCGCAACATACCTGATTGTATCCCCATCTGCCTGAAAC
>359_C605996_20.0
TTCCCTTCTTTCTCTCTGCCTCCAGCCCTCCACCTTCCAATCACGTAGTTTCCATCTCTCTCCCATTTTCGCATAGAAACATGGATCCAGTCACAGAATG
>360_C605998_158.0
CCATTCAAGACGACAAGTCACGAAAGACATTGTGAACTGTGCTACTGTTACGTTTGTGAAGTTCCTGCTCCTTGCGAAATGTGGGTTGGAAGTCAAATCA
>361_C606000_26.0
GCAATGTGGCAACTACTAATGTATCTTGCATCATCTTCTGACAAATCAAATCCTGTGCTTGGTGACCCTTTTGGACCTTTCACAAAACCGCAGTTAATTT
>362_C606002_36.0
ACTCTTCAAATACACCTCGTGCGCCGACAACGACGCCGTTTTACCCTTACTTCCTCTCTTCACATTCATCACCGTTGCCTCCTTTCTCTCAACCTTCTCC
>363_C606012_40.0
AGTCATCTTTGTTGGAAGCAGCTGAAGTTACGATCGGAGATCTAACAACACAGATCAATGAACAGCAGGGGCTAATCCAGAAACTCGAAGATGATATACT
>365_C606020_10.0
TTTTTTTGTTGAAGAAGATTCTCCTAAGCATCTGGAATATTTTCTTGATTACAATGGCCATGGACTGGTGCCATTTGAGCTGATTGATCCTACAACAGAA
>366_C606022_20.0
AAACTCGATTCTCGCTCCAGCCTTTAATACTAAACCACTTTCACAGCACAATCTTCAGTGATTCGCCCCCTTCTCCAAGCTCAAGAAAACAAACAAATCA
>367_C606034_50.0
AGGAATCTTTGTCAACTTTGTTCTCTTTATATCTACGTGATACTGGTGGATCTGGTGAGGAGAACATTGATTCAGGATGGCTAGGCAGACAAGGGATTGC
>368_C606038_21.0
GAAATCGGCAAGAATATCTCTGGAAAGGATTTTAATCCTTGGTAAATGTTAACAAACCCTTTCAGAGTTCCAATAATTGCAAAAATCATACCAGCCCGAT
>369_C606046_30.0
GGCGTTGGCATTTTTGCTATTGACGGCTTCGGCTAGAAGCTTGCTTTCGGCGCAAGGGGTACATTTCTACTTCTTGCTCTTTCAAGGCGTGTCGTTCTTG
>370_C606058_20.0
TGTGTGATCTGATGTATAAGAAGGGCAAAGGTGTTGTTTTTTATTCGAAACCTATTTACGGATTTGGTGGGTCTGAGGATGCTAAGACACGGTTGAAGCA
>371_C606060_70.0
TAAAATAGATAAACGAATAGTTTCATCCAAATGTAAGGGAGTGTATAGTCAGATAGTTAACATTAATAATGTGTATACCTGGCACCAACTTCATTAAACG
>372_C606070_30.0
CGGTTTTCGATTTGAAGAATATCTGTACACAGGCGTGACAGTATTCGGTGCACGCGAAGACTATTTTAACAGGCGTGAATTTGGCTAGACTTTTGCGAAG
>373_C606086_30.0
TCTCTCTCTCCCCCCTTCCTCAATGTTTATCTCTAGAAATATGAACGTGATGGTATCCGCTCACCGTAAATCATTATAGTTAAATTCAATTAGTTTAGGG
>374_C606094_20.0
ATTTCCGATGCTTCTAGAGGCCTCGAGAAACTTCCAATCCCATTCCTAAACCCTAACCACCACAATTCCGATCCACACCTTTATTCATATTTTCTCTACA
>375_C606096_39.0
TTGGGTTAATGATGAATATTTTAGTCCTGGGGATTCCAACCTTGAGATAGCTAAACTCGTCAGTGTCTCTATTTCCAAAACCAGCATAGAATGGATTTGT
>376_C606100_103.0
ATAAAGCCTGAAGAAGCTCCAGCAGTAAAAAAATGGTTCAGAAAAGAGATCTGAGAAATGCTTAGGCTCCAATGTTCTCAATTTCAGCTCCTTTATCCAT
>377_C606102_30.0
AATCTGGAAGTCTTTACCTCATGTGGAGCTCCTTTTGTCCATCTGTTTCCTGTGTCACTCTTGGAAGTTCATGCAAAGGAAAACGAAAACTGCAATTAGT
>378_C606108_24.0
CGACAACTGCTGGGAAATTTTCAGAAGCGCTTCGACATTTTGTTGCGATACTTCACACAATTCCTTTGATTGTCGTGGATACGCGAAGAGAAGTGGATGA
>379_C606114_40.0
CTCAAACAAGCCTCTTTCCCTGACATATACGTGATATGTGGTTTTCTGACCGTTGCTACACTTGCATGGGCGTTTCTTGAATTCCGGACCATTTTCATCT
>380_C606120_20.0
CATAGAGACGGGACATCTAACCTATAAGAGTGACGTATGGAGCTTTGGCGTCGTGGTATATGAGATTTTGACAGGTAGACGGTCCCAAGAAAGGGACCGG
>381_C606124_30.0
GATGGGGTTCGCTTCCTGATGACCTGATAAGGGATGACTATCGCAAGGGACTTGCCAGGTGGATGCTTCTTGTTGCGCGATATACTCCTGGATTGTTACA
>382_C606130_72.0
GGTGACATATTTTGGAAGGCATTATTGCTGTTGTTGCTTACAGGTGTAACAGGCCTCCTGTTGCGTGGAGCTGTTTTTGGGCAAATAAAGGGAAGAATTT
>383_C606134_50.0
CTGGAAGAAGAATAGGATTATAAATGGTACGAACATGCAATCGGACAATACAATTGAAAGAACAAAACACAAAAACAAGCATTACAGGCGTTAAATTGAG
>384_C606140_20.0
CAAGAATCAGTGGTGAAACAACAATCAAAAACGTAAACTCTCTCGGAGATCTCGAGTAGTCCATCTGGCGGTTTCCGGTAAAACAATTTCCGAAACAATG
>385_C606144_80.0
CTTACAAGGTCGCCAAAATCAGGTGTAACAATCCGTAGAAAACCCAAACCTAGTAACATGTAAGCATATAAAATAGTGACTCCTCTCCGACCAGTTAAAA
>387_C606148_30.0
GTCAAAATTCCTTGCAAAACTGGGAAGTTCGTCCAGATGGCAGTATACCTTGCCCACCAATTCATATAGGAGGTTGTGGTGAAACCCTACTTGATTTAAG
>388_C606150_30.0
CAATGAAATTTTGGAGCTTGCACAGGAATTCCAATCTTCAGACCGACCAGCTCTTTCGTTGGAGCAGCAAACTCGGATTCGGCAAGAATCTCATTTTTGG
>389_C606156_30.0
TTTTGATAAGCATTACGTGGATATAGATGTTTTTTAAGAACAAGATAGAGATGTTGACATGTATGGTTTATATTTGTGGTTCCTATCTTATATCCATAAA
>390_C606162_25.0
AAGAAAGTAACGTTCCAGTTTCGTGTCATGTCTCGCTGTTTCACTGATCCTGCAAAGACTGAGGAGAATTTTCACAGCCTTGACCAATTAAAAGATGCCA
>391_C606168_22.0
GATTCTATTGGATTTTCCTATCATCATATTTCAGACTTGCTGGATAACTTGTACTGAACGTGTCTTGCAACGTTTTTGAAGCTTCTCATGTGAAGCTGGG
>392_C606170_20.0
TAAAACATGTACATTTACAAACGTTAACCAAGGATAGGCTTGAGTGTATCATTAACACTTTGATTCAACGACATTACGTTCCTACACCAGCTGAAGTGAG
>393_C606176_194.0
AGAGATCGGGAAAAAGGCAGCCTGCCAAGAAACCTGAGAAGGATAGCACATTGATTGAAGGTAAATCTGAAAATGATGGTGGCAATGCAAGTGATTCAGA
>394_C606182_120.0
TTTGTGACATTGTGTATATTTGCATTCAATATGAATCGTGAATGTTTGCGCTGCGTTAGATGTTAGTCTTGGATATAGCATTATCCTCTTTACGTTCCTG
>395_C606202_20.0
CGCAAACGATTACAAGCCACGGCCCAATTCAACCTAGCACTCGGCCCAGCCCTCTTCCAGCTCCAGCCGGCGCTTTTGCTCCAGTCTACCGGCTCTCAAC
>396_C606206_30.0
GATCACACGTAACCATCAACGAAACAGCAATGAAATTCCTATGACTAAGCACCACACCCTTGCTTACACCAGTAGTGCCCGAAGAGTACAACAACGCAGC
>397_C606210_20.0
GCTATATATAAAATCCAAAGCATTCCGTTGCATTCATCTTCCTTTTCTTCCTCACTCCCATTTCCATTTTTTCTCTTGGCATTTCCATTTCGGTACTCAC
>398_C606214_30.0
CGAATTGCTTTATACTGGATGGTTAACAAGGAGACAAAAAGTGCTTGCTGTTCTGGCGGGATTCTTGCTGACGATCAGGGACTTGGGAAGACAGTATCAA
>399_C606216_40.0
CTGTATGATGAAAACAAATTCACTGCTGATGCGATGCAAATTTTGACTAACAATCTCTGCTACACGTATGCTAGGTGCACTCGTTCGGTTTCAATTGTTC
>401_C606248_20.0
CGAAGATTCAATATTCACTTACACACCCAGATGATCGGGCATACTCATTCGTGTTCTTGTGTGCACACTATTATTGAAAATGACTCCAAGAGCAATGTCA
>402_C606252_57.0
ATAAAACCCATTTCCTTCCCTTAACAATCACAGGGAGTGCAGCGTAGAGAACACTCCTAGTCTTCTCAGATAGAAGCAACGAAGACTCGGAAGTTTCCGG
>403_C606254_44.0
TTAAAAATCTTGCCGGATCTTAACGCAATTCCACATCTAACACATAACTACAAAAAATTTAATATCCAACAAAACCAGAAATATTTGAAGTTGAATAACA
>404_C606258_92.0
AATGATGCAAAGATCTTTCGATTTTGTCGGTCCAAATGCCACAAAAATTTCAAGATGAAGAGGAACCCGCGAAAAGTACAATGGACTAAGGCTTACAGGA
>405_C606284_40.0
GGGAAATTGAACGTTCACTTGGTTGCTCACTCACATGATGACGTTGGTTGGCTTAAGACCGTTGATCAGTACTATGTTGGGTCAAATAATTCTATCCAGG
>406_C606288_29.0
GCTACAAACCGCTATTCGCTAGTGACAACTATCTGCGGGAATGTTTCGACCAAACACTAATATTTCCGTAGTTACCAAATAACTTGCCTGCATAACCACT
>407_C606290_197.0
AAATGAGTGGTTTTGGAAGGGACATGGGAATGGAGGCGCTCGATAAATATCTTCAGGTTAAATCCGTTGCAACTCCACTTCATGATTCTCCCTGGCTGTA
>408_C606292_30.0
GTTTGATCCACTCTCTTTTGTTTTGCTTGTTACATGATGTGCAACTACATACACATGTGCTGTCCTCTTAAATCCTGCAGCAAAAGAATGGACGCGTTTG
>409_C606302_30.0
GCCCCTCAGGAAGAAGAGGAAGTTCGAGTTAGGTCGCCCAACTTCTAACACAAAGCTTGGAAAACGTAGGGTGCATACGTTGCGTACCAGGGGTGGCAAT
>410_C606304_40.0
CCATGTCGTGGAAAGATGGATATTGATTCAGAGGAAGAAACCATTACAGCAGGAATTGTAAGAAACAACCGGAGTCTCATCATTTTACCCCAAACTTAAA
>411_C606308_40.0
TTTTTAACGCTCATCGTTCCTTCCGCAATAGGAATACCACTTGTAAGGCCTGTATCCGTTATGAGCTCAAATTTGTAACCTAGGCCGTCAACGGTACCTC
>412_C606310_30.0
AAGCTGAGGCTTATAAACAGAAGCAAATATTCTTGCTGTGAGACATATTACTCGCGTAATAACTAATAACCAACATAGAATACACAGAAAGTGGGTAAAG
>414_C606322_40.0
TGTACCATCTCCTTAGCATCCTTAGCAATCTTCCCGTTCGCAGGAAGCCCCTTCTTCATGATACGGCTGATATTCGCTATCGGCAAAAACCTATCCTGCT
>415_C606330_70.0
ATTCCATCACTATCGCTATCTGACTTAGCAGAATGATTTTGTCCAGTTGCTCCAGAACCTTGCAGCAAGTCATCCAGATCCCAAAGCTTTAACGTCTGAT
>417_C606346_30.0
CTCAATTTTGATTCACACCACACCATACCCCTACCAAGTCAATGCAAACTCACGCACGCCCATTCAAGACCGAGAACTCAGAATAAAACCCTTGTTTCTG
>418_C606348_20.0
CTTCGTTACAGGAAATAAATGAGAAGAACCTAAAGCCTGAGTTACCACAACCAATCTATCAACTGATCCTTGAGACATGTTACTAATAAAGTCAACTAAT
>419_C606356_37.0
CCCTGAACCAGACATCTCTACACCAGGTTCAGAAATAGTCACAATCTCAGGCTCTGTCAAAAGTGAAGGAAGAATTGACATTGGATTTTGTCCTCGACCA
>420_C606358_13.0
GGAGACTCCTTCGCATCAATTTTCCTTCTCCAAGGCCTTTAAAGACATGATACTGCAACAAATAAAGATTCGATCTTTCTTTGGTGGGACATGATTCGAG
>421_C606362_20.0
AGTTGAGTGTTTGCTGAAACCACCAAGTACATGATACCCAAAAAGGGGACTTACAGAGAAGGGGAAATTCAGAGAAGCAAAAGAAAAGTTGGTCGGTTTG
>422_C606392_30.0
TAAAGCAAAAGATGGATGATGTAAAGGTTGTTGGTGTTACTTGCTTGGGGTTATCCAGTCCATTGCTTACTAACAAGAGATTCGATATATGCATTGTGGG
>423_C606396_58.0
TCCTCGAAACTTGAGAACCACTGGCGATTCTGACACATGTGATATGAACAACCAGAATCCATCTTTCGGATGGATTATTTGACGAGGAGGCTGAGAATGC
>424_C606404_20.0
TTTGGTGGATCAAACTTTGGATGAGATAATTGAATTCAAAAGCTGGTTTGGATCACGAGACTAAAGCCAGCAAATCACGAGACTATTTTTTCTCTTTTCC
>425_C606412_192.0
CAAGTACGCCATTGCTGCGAGTAAAATCGGAACGTGTGTTGGACTTGTCGACTGTGCAGACGCCTGAATTGACTCGCGACGAATTTTAACTCGTCCGCTG
>426_C606414_30.0
TTTGTTGTGAATGAACACAAGAAAAGAAGAAATGGTAGCAGTGAAGGAGAAAAGAAGAAGGATTTTGTGGATGTGTTGCTTGAAATACAGAGGAATGAGA
>427_C606422_20.0
CTTGGATTCAAAGTGTGGGTTTAGCTTTGTCACTAAGTCTATCCTTTGGTACGGAGCCGGAGTTTCATGACTGAAAATTACATACTGTTTTGTCCAGTTA
>428_C606424_50.0
TTCCAGGTTAATGAGAGTTTTCCATGCCCCATTGCCTTATCATGGAAAGGTGCTGCCGCGGATACACAAAATGGAGCGGATAATCAGCAGAGCACTGTCG
>429_C606426_78.0
ATATAAACTTCTTTAGCTGGAAAAGTTCTGAAGAAATTGTCGTGGTCCATCCGGATGTTACAACATAAGCAATGAAGAATGACGCCTGTCCTGGAACGGC
>431_C606438_30.0
CAACAATCCTGTTCAGGTGATGAGAGAATCCGCTCAAGCGTTCTTGGAGATCTTTTGCTTGTTGGGATCTCCATCTCATTCTGAATCTTGAATCTTGCCG
>432_C606450_40.0
CACCCATCTTGTAGCCTGGCCCGTAAGCTGGGAGTGAAGGACGAGCCACTTACGCTGCTGAAAAATGTGCGTGGACTGGAGCTGTTGACCTTTGCTGAAC
>433_C606454_30.0
ATTTTGAAGGTACAATGAGTCGAGGAACTAATAACAAGCGAAAGAAGGGCGGAGTCACAATGGAGAAACATATGATCGAGCCATGGTCCACTCGTGCAAC
>434_C606480_160.0
GGACTTGCTCTTGGAGGCGGCTTGGAGCTGGCCCTGGCATGCCATGCACGCATCGCTTCTCCAAAAGTACAGTTTGCTCTTCCAGAACTCACCCTTGGAG
>435_C606494_91.0
CTTTCGCGACAAAGTTGACATTTGACATTGAAGAACCATTTGCATCACGACTAGTCATTCTCAGCTCGACTCATTCATACATAATGGATCAAGCTCTGTG
>436_C606498_30.0
TCAAAATATCATACAGGTACTCAGAAGTTGGACGAAGATCTAGTAAAAACTCCAGAGCATCCACCACAAAAACTATACCAACTGCTTGAGGCAAGAGCTT
>437_C606500_30.0
AAAAGTGGTGCCTGTAAGATCGAAACTACTTAGATGCTTATGTAATGTCAAGATAGTTGGGTGGCCGTAAAATGACTGAAGGGCGAATAGTTGAGCAACA
>438_C606504_20.0
CGCCTGCCTCCTCACATACACTCCATATCAGTTTCCCTTACTCCATTCCTGTACTGTGAAATCCCTCGAGAGATAGAAATCGGTTAACTCGTGCGTTAAA
>439_C606506_97.0
TAAGAAAGAAGAAAAAAAGGGAAAGTAAACAGATAGACGACGACAGCCATAGGTATTGGATATGCCTCATGCCCTACACACCGGCGCAACGACAATGGTA
>440_C606508_30.0
CTACTATCATGATATACGCCATCATCATAATCACCATCATCGTCGACATTGAGATTGTCTTCACCATCGTCTTCGTTCTGAAACATCATCAGTATCCCGT
>441_C606510_102.0
CTACCCATGGCCAGGTTGAAGCGCGTGTAAGAGCGCGTGGAGGACCGAACCCACTTCAGTTGAAAATGGAGGGGATGAGCTGTGGGTAGGGGTGAAAGGC
>442_C606512_57.0
AAGCAATATATTCGCCAGTATGATTGAAACTAATCGTCCGAACAGGCCATTCGAGTTTCGTGAATGTACGGATACAAAGCATCTCTTTAATATCCCAAAG
>443_C606514_42.0
CTCGGAATCTTTTAGAGTATAATATCGGGTCAACAGCTGAAATTGAACTGGGGTCAACCTGTAAGGACTTGTATGCATGTTCGATTTTCTTGCTAATATC
>444_C606520_30.0
CAAAACATGGTGTAGAAGTACCACAATATCTTATTTGCTGACCAAAAGTATCCGATCATCGGATATGTGATGACCGTAAAAGCAAGTGACTGAACCAACA
>445_C606524_238.0
TAAACATGAAAGTGGAGCAGCAAATTCCTTTACTCTTGGTCGAGAGACAAGCACTTAATGAAGCCATGGAAGGCGAGAAAAATGGTCATCACCACATGCC
>446_C606532_30.0
TTTGTTTGGCCGAATAATGCAAGAGAGATTAATGTTTCGAGTATTGATGACCCAACATTGGCTACGTTTTGTGAACCGGTTGAGAAGGCAAATACGAGCC
>447_C606542_150.0
CTAACATCAAAAACCTCTCAATATTCTTGCAAAAATAATGATTCAAAGTATGCGGAGAATTCGTAACTCCAGATTTAAAATTAGTCAACTGCGAAAAAAA
>448_C606544_51.0
TATCCGATCCTAGTACTCCGAAGAGAATCCTGAACCCTTTTGATCATACCCCTGAAGGGAAATCAGATCATTATTTTCAGATGGAAGATGGAGTTGTTCG
>449_C606556_32.0
CACCACCACACCTTCATTTCTCTTTTTTCCAAACCACCGATAAACCGAAACCCACTTCCAAAATGGCTCAGAAGAGAGAGAAAGAAGTGACGGAGCTCAA
>450_C606558_20.0
TGTCGGTGCAGCCCTCGCCGTGGCGGGCGTGCTGATACAGGGGATTGTGCGCAACCCTCTGGCATCACCGGATATTCTCGGTGTTAACCATGCCGCCAGC
>451_C606562_53.0
TCTTTTAGTTCTAGTAAATGCTTTGTAACTTAGTTTATTGTCTCTTCATGTTTCAGCTCAGCTCACAATGTAAATGTTATGGAGCTTTTATATATAATGT
>452_C606568_30.0
TTTGCCGTTGCGCAATGTAATGTCACAGACAACTATGTTTGCACTCAGATTAAACAGCGAAAACAAAACACAGTCAGTAACAACTAACTTAGTAGCTTTC
>453_C606578_20.0
GGCTTCCAACCACGAGGTTTCAAAAGATGAGCAATCAACTTCTTCGGTATACTGCTAATCGACATTTGCCGATCTAAAAGCTTCCTAGCAGCTGTTGCAT
>454_C606580_20.0
CTGAAACTCACCGACTCGCTCACACAATTCGAACTCGTCCGACCCGACTCACCCAACTCGCTCCCCGACTCAGTATTATTCACACCTCTTTTCTTCACTT
>455_C606592_210.0
TTTCTTCTGCACTCTCTTGAAGTTGCAGAGCAAACTCAAGGTTCCACAACACGTCCCCCATTGAAGGCCTCTCCGTTCCAACATCACACACACATTTCAC
>456_C606600_40.0
TGAACTCTGACTCAGATAACATGAAGAAGCTGTTCTTTTTCAGATCACAATCATCCAACAATAATCAAGTCTCTCCACCGTCAAAAGATAAGCGTGTCGA
>457_C606612_29.0
AATAGCTCTGATTTTAGCGAGAGCGGTTCTCAGCATTCAAGCGATGAACCTAAGAACCACAAAGAATTCTTTCGACAATCAAGATTAGTCGTTGTGGGAG
>458_C606616_204.0
TGTGTAGTCTCCCACATTTTAATTGTGCAATCCTGGGACCCAGTATAAATGACTCCATCTCCACCCCATTTCACACAAGTTATGGCAAGTGTGTGTCCAG
>459_C606618_20.0
AGAGGCCCGTTTTTTCTATCTGGTAACAATCTCTACGTATGCTGAAGCTTTAGGAAACTTTGATAGTTCCTCCACAAGTCCAACCTTCGGTGAATAGTAG
>460_C606620_20.0
AATGAATTTAGGGAAAAAAGAAAGTCTTTGGATAAAGCATTGGATATTGTTCGTCGCAAATTTTCACAATTAAATATTACTTCATTTGCTGGAGTCCTAG
>461_C606624_23.0
TCTGAAACGGGAAAATTTTCCTTCTCAATTATGGTTTCCTCAATTACTACTTTAGCTTCAGGTGGCTCCAAAACAGCAGATTTCTCAATCTCGATATCAC
>462_C606652_32.0
CTTGATTGGGTGACAAGTGCCTCCAAGAATGAGTGCACTGCTGCAGTTGGATTGAAATGGATGCTTAATCAGGGCTTAATGCAACATCATGAAGAAATCG
>463_C606664_30.0
CTAAAAGTGGAGGATATTGGTCGTTAAAAGCTTTGTTGGCCCAGCAAGATGCAATTTCGCTGAATTACTTGTTTGAAGAAATTCCTTTTGCTGAAAATTC
>464_C606666_51.0
TAGTGTTCTTATTGATATGATATTGAAGTTTGTTCCGAAAAGTAAATAATCAGGGTTTGCTAGGCGTACTAATTTCTGTTTCGCTACTTGCTTGGAGATG
>465_C606676_30.0
CTTATACACTTATTCCCAGCATGTGTTACTACGAGTTCTTGCCCGTTCGTCGAAACAATGGTTTCGGTGCCAATCCCGTAACCATGCTGAAATCCCTTAA
>466_C606678_30.0
TTGCTACGGCGTCGTTCAGCACCGACAGCAAGTACAAAGGCAATGAGGTGTAGGGAGATTGTGATTACAAGAACTGGTATTGAGACTCCCATTATTGTTG
>467_C606682_188.0
TATTGATGTGGATGATGGAAGGAAGAGGGTCACTAATGAAGGACTTCAGCAAGGCTACAGTGTTGTCCCATGTTCCAAGAGATTTATTCTTCTATATTCC
>468_C606684_140.0
CATTGCTAATAAACTTATTGGGAGAGCATTGAGAATTCCAGGCGCATCAGTCCATTGGTATGACAAACCAGAGATGAGAAAGCAAAGAAAGATGGGTCAC
>469_C606686_60.0
GCGTGACATGCCCGATTGGGTGCGGGCGATGAGGGAGAATGACAGCGAGGACGATACGAGACTTGGGATGCTTGTTGAGGTGGCGAGTATTTGTAGCTTG
>470_C606694_40.0
CAAAGTTTGAGGGTCTGAAAGTTCCAGAAGGGCAAGATGATTGCTCGTCATGTGCTGGTGGAGCTGATGAACATGCAAAACTGACTAAAGAGGCAGCGTT
>471_C606696_20.0
CTCCACATTGAATACTTACTTCGCCGTGGCAAGAAACAACTGGATCAGCTAAAGAGCCCTGATACTGTTGGATTGTCATCCTTGAGCGTTGAAGCGTCTC
>472_C606698_30.0
CATCAGTTAGGTCAGGTTTTATAGCACTTGTATGAGCTCTGATCAGCCCCTTTTGAGCCCATCTCCCCACTGTGCTCTTGCTTACCTTTATGCCCCTTAG
>473_C606704_34.0
CTATAAAGATGATGTGAGTCTCTTGATGGTACTAATAGATACCAACCCGTTCTTTTGGAACTCCATGAAATCCACGCTCCCCTTCTCCAACTTTCTCTCC
>474_C606726_21.0
TTGAGGAAGTATATGCAAGCTGCTAAAGACAATGCCACCTGGAAAGCAGGTCCAGCTTCAGCAGAGTTCATCACACTCCAGCAAGCCATGAAAGCAAACA
>475_C606728_30.0
AGCCACGAAGAAAGACAAATGATAGTAAGCCTGGCTAAAGAGGGGGTCAGAAAGCGCCGGAATCGCAGGATGCAGACGTGTCAAACTCCGATACGTCCAA
>476_C606732_40.0
ACTCTCACTCAGGAAAACGATGGTCAACTCCTTTATTCCCGTTCAGTCATTTCGTCGAACAGTTGGACTGCTATCCGTTATATTTAGTTTTTCAATGCAA
>478_C606748_20.0
CGACTTCGTTCATTCGATCTCTATGGTCCAATCGAACCGCCGCCGCCGCCTATCACCTTCCATCATCCGCCGAAGAAGTACATAACCGATTAACTTCAAA
>479_C606750_20.0
GGGACAAAGATCCTCCCAACATGCGGACACCTTGAACTTCATGGAGGAGAACTGATAAAAGAAGTAACTGTAACATGAGCAGACACAACCTCATTATGAG
>480_C606754_20.0
ATAAACGCCAGAGTGCGGCTTTGGAAGCCGATGATAGAAGAGATGTACAAAGAGGAACTTGGAGACTCTTCAGTTGAATCGGATCAATTGTTGACAAGCA
>481_C606762_170.0
ATCTTTAGTGTCAATAGAGAGCATACGGACGTTTGATATGAAGAGGAACGCGTTGTGGCTGTTTCTTATGTCATTAGGTGAATGATTTCAGTCTATTAAT
>482_C606766_69.0
TTTTCTTCGGAAACTCAAATGGAGGATCCTCAGATTGTAACCAGGACATTGCTAGATGTCCATTTTTGAAGAACATCAATGAACCAACTAACTTATCCTT
>483_C606812_147.0
AAACTTAAATCTGAAAAGAGAAAGGTGGGAATTTATCGGAGGTGACCCAGTTTCAGATGCAGTTGAAGCTGTTGAACATTCAAGTGATGATGCTTCCCCT
>484_C606818_60.0
ACCTTGCAGTTCAACGTGTACAGCATACATATCATGGACCTTTCGTCATACAAGTTCTACAACATACATATAGTCTCCCCTATTCACAAGCCAATTTGGT
>486_C606832_50.0
CTTGTGTATATTGTCGATTATACAAATGTGATTTGGGGCAAAATTGGACAACAATGGAATTACGGTATTGTTGTCGATTATGATTTGCTGTGATAATTAC
>487_C606848_30.0
TTTCAACCTTAATCAAGAGATATACACATATTTGCATCAGCATACCCCTGGCTGAAGCATTGGAAAGAAAGTCCATTTGTCCTGAGGGCCTAATTCTTTC
>488_C606850_30.0
CTCCCACTTCACAAACTGCTCTCCACACTTATGGCACGTGACCCCATTACCTCCATTCCTATCTTTCTCAAAGGACCTCCTTTTCTGTGAAAAACCACCA
>489_C606860_30.0
ATCTCTTCGTAATGCAAATGCTTTGAGCTCAAGATTTTCCTAACTTCCTCCTTTGATTTCTCCGAAACATGATTCATCGCTTCTAAAAGCAACGGGTTCT
>491_C606870_20.0
GGTTCGAAAAAGTATTAAATTACCTGCGTGCAACAAATGCATTTGAGCCTTCAGTCAATTATCAAAATTCATTTCCCCAAAATTATTACCAAAACACGGG
>492_C606874_24.0
GTACAAACGAGATAATGGAGTACTGTGGACAACTAAGCATATACTCCATCTATCCCAGAGACTATTAGATAGTCTCTGGGACACACATATTAAGAAAAAG
>493_C606884_56.0
ACGTGGAGGGGTTTTAGGGTTTTAACTTCTGCATCGCAGGTACAGCCTTTTACTGTGGGGACGTTCATCGGCGGTGGGAATTGGTTGCCGGCGACTGGCT
>494_C606890_52.0
TGAATCTGGTCTTTTTGTTTATTATAGCTTCTAAATCTGTCTAACCAGCTAGTTCTGCTGCTCGATGGCGTTGGTTGTCGTTAATTTAACTGTTTGGATT
>495_C606892_80.0
ATAGCAAGCATGAAGCTGCTAATTCATATGCAGACGCTGCCCATTGCTACAAAAAAAGTAACACGAAAGAGTCAATCTCATGCCTGGAGCAATCAGTAAA
>496_C606894_30.0
CTCCACTTCCCCTTCAAGCAACATAACATATTGCCCAATGTTCATCTTGGAATTCTCAGTCGGGTTGGATACTTCACGATAACGTGAGGAATCAGATTCG
>497_C606914_123.0
TGGGAAGGATTCAACCTGTTCAGACCTCTAAAGGTTCTTCTACTTCTTCTGGTGGTGTGGATGAGATTAAGGGATTTGATTTTGCTGATTGGTTGAAGAA
>498_C606928_40.0
AGAGATACTTGACGCTACAGGATGCACTGCAAGTGCAGGGATTGCTGGAAATATGCTCATGGCCCGACTTGCTACAAAAACTGCAAAACCAGATGGCCAG
>500_C606932_80.0
GTTGTCGAGTCATACAGAAGGCATTGGAAGCTATTGAACTTGAGCAAAAGACGGAACTTGTACACGAACTCGATGGACATGTGATGAGATGTGTACGAGA
>501_C606934_30.0
TCTCGAGCTCGTTAGTGGTTTTCAGAGCATTCGGATGTGGAATTAGTGGATCGATTCCGAATGAGATTGGAAACTTGACCAACTTGAGAGATTTATATTT
>502_C606940_60.0
CTGTTATTGCCTCAAACTTCCGTAAGCTAGACGCCTACAGTCCCTCTAAGAAGCCGGCGACCCGCCAAAGCGGGCCTGGCTATTTAGCAGGTTAAGGTCT
>503_C606942_59.0
AAAAAATGGCGGTAGTGGCCGGCAAGAGGAGAATATCGCAGCTGAGCCGCCATCTTCACCAGTTTATCTTTAGAAATGAGATCTTCGAGACCGATTTGAG
>504_C606944_31.0
TCGAGATTTGTAACTCACTAAAGTCTGTCTTGGAACAGATAGCGTCGTAGCTATCTTCATGCAGATAGCCCCTTTATCACCGTTGGATTTGATCATCACC
>505_C606948_10.0
AAATGCTGACTTTTATTGTAAGAATTGCGAGTATAAGCAACACCAATGCTTTTCTTGCGGGAGACTAGGATCATCTGATGAATCATCTGGTACTGCTGAG
>506_C606950_52.0
CTGTACAAGTACAGCTTGCTATCGACTCTCAGCATAGAGCACCCCGGATTTGCCTAAGATGCATGCCTACTGCCTTTCACCTGGACAACCAACGCCAGGC
>508_C606954_20.0
TGATGGGCCACCGAAAACCATAGTCTGCGACAAATTCACCATATCGACCATTGACGGCGTCTGGTAAGCTTGAACTAGTCTTGTACTTTCCGTCGAGTCT
>509_C606958_30.0
CTCCTATATGCATATCAGATACTCTTGACGCAGCTTGGACTGGTGAAAATCTTCCTATTGTGAACCCTAAGAACACTACTTATTCTGAATCAGAACCAGG
>510_C606960_20.0
CAATAACCCATGGTCTACCCAGGTCAACATGATAATTGCACAACTCCTTCTTCAGAGTACATAAGACACCGGTTCATTGGCTAATTGCCTTTCGCCTTTT
>511_C606964_40.0
TTTGCAAGATACGCAATCGCTGTTCTATACAAGCCTATTTCATCTTCCGTTAAGTCTAATGATATATCTGACTCAACCTGTACAAACTTTGATAACTCAT
>512_C606966_28.0
CCGGACGAGTTCAATTCGTTCGCGTTTCTCAACGACTACCTGAACAGTCTCCAGGAGAGAGGGGCGAATATTCAGCTGGTGTTTGAGTCTCCGGGTGGCG
>513_C606976_50.0
CATTAGCTGCTTCCTGGAGGAAGGTTGGCCGCCCATGCCACCTCCTTTCATGAACGCCTTATTAGAATGTGAAGTATTATAAACTGGACTTGGTGAAGAA
>514_C606978_40.0
TGGCTAGCATGCCTGTTGAATTGGAAGGGTATATCCGCCCCGGTTGTACGATTTTGACTGCATTTATCGCTATGCCAATGCCAATGTGGATTAAGTTATT
>515_C606980_64.0
ATTCTGAGTCCATTCTGAATTAGGTGCTGGTGAACAGCTCCTACAGCAAGAAGTATAGGAATAGCGGGCCGAGTTGACTCCAGGTCATCAGACCTGTCAG
>516_C606982_20.0
GTTCTTCACATCTTCAATTTTACTAGGTGAAAGAAGAGCTTTGAGATCTGAAGGGCATAAAGCAAGGTGTGTACAAATTTGACGAAGCCGTAAAAGGATA
>517_C606984_20.0
CCCCCTCATAACATGGTTTCAGAGTAACTGCACGTTCAAGGTATGGTCTCCAGTGGCCAGTAAGTAAATCCCTTCTTATCATCTCAACACCAGATTGATA
>518_C606994_225.0
AAACCAAACCAAGATTTTGTGATGGATACATCTTTTTCGTTACGGGACATGGTGAAATTTCTGTTACCACAAAGGGGACTCAAACTGTACACCAAAACTC
>520_C607012_20.0
AAAGCAGATAAAATTGGTATAAGAATAGTGGCATCCTTCAGGCTGGTCTCATATAAATGTTTGACAGTTGCTATTAGTTTTTGGGAAGGCATCGTTCCTT
>521_C607014_30.0
GGAGCTGCCATAAATTGAGCTAGGCGACTTACGGTGAAGGAGATGTTAGGACGAGTAAGGGTGAGATATTGGAGACCACCAATTGCTTGGCGATATTCTG
>522_C607016_57.0
CGGAGGGAGAGGTCGAAGTCGGATAGCATGATATGACCTTCTTCTCTAACTAGGACGTTTTCTGGTTTTAGGTCTCTGTAGACGATTCCGAGCATGTGTA
>523_C607018_40.0
CACAAAAGTATCTGAACAGCACCCCTCCTAAACAGATGCGTCTCTAAGCTGCCTTTTAGCATGAATTCGTAGACAAGCAGTAACTCTTGATCTTCCAAAC
>524_C607028_129.0
AGCACAACCCACTTTTCCTTAACAGCTGGTACCCATTTAGTTTTCACAGTTTCAACATGTGGAGCAGCCCATTCCTCAGCTTGGGCCTTCTTCTCAATGG
>525_C607032_50.0
AAACAGGCTCTTTTGCTGAACATTATCTAATAGAGAGCATCGGAATACCCAAGTCCAGGCTCAAAGCTCTTGGATCACCAGAAGAATATGCCGATGCCCT
>526_C607036_20.0
TTTCATTGCCGTTTTTCAAATTCTCGCAGCCATCTCTCTCCGGTTTCTCTATAGCCCAGTACGCTGTTAGAAGTCCTCGAAACATCCAGCATATTCAAAA
>527_C607038_30.0
GGAATTTTGATGCTTTCTCCACTATGATTGACCAACAGGTATCATCAACAAGGACAAAGCATCCATAACAAGGAAATCAACACCAATACCTGACACACGC
>528_C607040_40.0
CTGACGATGACAACTCAGGGCAGCTCAATTCAGATGACAATGGGCAAACAGCAAGAAGCCCACCTGACAGCCCAGCAAGAAGTAATACAGTTGAGAGCCC
>529_C607048_10.0
ACCGCGCCAAAAGAGATCAGCGGTCTTTCCGGTGGCCTGTTCAACATGTTCGGTAACATTTCTGGCATCGTCACGCCAATCGCAATTGGTTATATCGTTG
>530_C607052_40.0
ATAGTTAGACTCCCCTTTTTGATGGACGACGATGTGCTACAGGACGGCGATATGTGGCAGATCTAGGCGAATAGATGGTGGCGCTTGATGAAGTAGAATC
>531_C607056_30.0
TCTGGACTTGCCCATGCTATCGGTTCAACTTGACAAGGACGAAGCAGGCCATGGTCGTTTGAATCATCTGTAAGGGCACGAGCCGGACGTTTTCTAACAT
>533_C607064_30.0
GTCGTTGTGTGAAAGGATGTCAATCTGGCGATACCAATTGCACTTGTAACCAAAGAAATGGCAATAGCCCTCCTTATTCCTCACTTGGGGTTCTTTTAAG
>534_C607074_10.0
GCCAGTTCTACGCTTTCTGTATGAACTATGTTTCACCATGGTTCGTGGGGACTTGCCATTTCAAAAATGTAAAGCGGCTTTGGAGGCAGTCGACTTTTCA
>536_C607084_20.0
TTAAAAAATAGAAGAAAATGGTGGAGGATACAAGGGAGAAAAGCAGGTTAGGTGATTAAGGTTTCAGTACAAGTGAAATGGCGAAAGAGCTGAAGACGAG
>537_C607092_160.0
AATGAAGCTAGAGAAGACAGCGAGGGACACGGCCATTTTTGCTGCAATTTTGTATACGCTTTTTAGAATTCGAATGCGAAGAGGGTTTTGAAATGAGGAA
>538_C607094_20.0
CTTCTCTAGAAATGTATTAGTAGTTGATTTCTCCAAATCACCTTCCTTCACCTTGATATGACCCTCAATTTGAAGAGAGTCTAACTCTACCATCGGTTCC
>539_C607096_10.0
TTCGGGATTTCAAGCTTCTACAACAAGCATTGTTGCTTCTGTCGTAAAAAGGAATTTTCTTCTTCTTTTATTCTCCGTCGTCCTTCGCCGTCGCGTTTTG
>540_C607100_128.0
GTCGGAATGGCGTCTTTGGTTGAGGAAGCATATGCTTGCTGCCGAAAGGAATGGGAGAAGACAGTCGTAATTGGGGTGGACAAACCGGCTCAAAGTTGAC
>541_C607102_40.0
GCTGGAAGTAAGCGTGTAGAAGGAAAGTCAAATCCATGATGAGGTGTGCATTGTTCATGAAAGTGATGATCAGCATATTCGTCTCCAGGACATAAGCCAG
>545_C607114_20.0
GATCTGCTCACGGACACCCATGCTGTAGTTACCACGACCGTCGAAAGACTTAGCGGACAGGCCACGGAAGTCACGGATACGAGGTACAGCAATAGTGATC
>546_C607122_40.0
AAAACAGAAGGTTCCTATTTCCCAATTACAAAGACCAATGTTAAAGTACGGCCGGCCTCATGCCAGACGCCTTATGATCATGTAACATGATCAACACGCT
>547_C607124_18.0
CTTTCTTCGTCCATCTCCGAGGCGTTGTAGCTGCAACTTCCCAATTTGAAACACCGGGCAACCAATCGTTCCTCTCGAATATGCTGTTCTTCTCGTACTT
>548_C607146_24.0
CGGAATTCTCTTGTTGTGAAGCCACAACCTTAGTGGAAACAAGTGAGCCAAAGACACCACCCTGAACGGGATGCAAAATCTCGTGGTTTGCATCCCTCGC
>549_C607148_118.0
CGCTTCTTTAGCTTCTTTAAGAGAGTCTCATACAGCATAAACTGTATTGAAGGATTGCTCACCATGATCAATGTGGGGAAAACACCTCTCCAAAATCCCA
>550_C607150_97.0
TTTCAGTGACCAACTCAGGACCTCCTTGGTTAAGAGAGATTTGGTCCTTGAGGAGCAGAGAAGCAAACAACAAGAGCTCCACCATCTCACGTCCAGCACC
>551_C607152_30.0
AAAAAAAACACCTTTTATTTTTATAAGTGTGAGGAAGACGATCCTGAGCTGGTCTCTAGTAGATGGAACTTATATTTTACTCATTGTCCCATCGCACCAG
>552_C607154_30.0
ATGACGTGGAAACGAAAAATGTCGACTCTGAAGAGTCAATATGGAGGACTAATGATCCGGTCAATGGTTCTATATCAATGGTCAGATCGATATCTGTGAG
>553_C607156_62.0
CAAATACTCATTACTTGACCCTCCCAGGGCAATTGACCAAACTTTATTAACGCAGGAACATGAGTTTAAAATCACAGTATTGAACTAAACTTGGGGAAGA
>554_C607160_30.0
GCGGCGTCGGTGGCGGCTGTGGAGGAGGCGGCTGGCACGGCAGTGGACGACGATACGTCGAAGGTCGGGAAAGTGGCACCGTTGTTATTGCCGGGCACCA
>555_C607162_30.0
AGTTTTGGGATAGATGGGGAATACATGTGTTGGGCCAAACATATCAAAAAATGGGATTTTCCAATCCGTTTCTGCTGCCATGTGGCGATCTCGAATTCCA
>556_C607166_40.0
CACAAGGTCCTTGATCTCTTGAAGACAGTTGAAGGTGGGCTTATCTGTGGAACAGCAAATGAGTTGTCGTCACTCCACTTTCTGCTAGATTTCATGTTAT
>557_C607170_20.0
TTCTGATCATTGATCCACTCTTTTATGTGCACATCATACAATTTACTAGTCACAGGGTCCTTGACATCCTCAACAAAGTTTGTTCTCTTTGGATTAGGTC
>558_C607172_81.0
GTGCACTGACCGTTTCTTGCAACAGATTGTGCAAGTTGAATTCCAATGAAAACGTACGTCGCGCTTTACTAATTGATTGAATTTCTTTATCAGTGACTTG
>559_C607176_186.0
GGAAACTATGGAGGTGGAAGCGGAAGGGGTTACAACAACAACAGGGCTGGTGATTTCAATGGGAGAAGCGAGTTTGGCAACAATCGAACAGGCTCCTCAA
>560_C607188_27.0
TTGGTTCAGAGAAAGCTGGTGGACATGTTTCGACCCGAGTCTTGGGCACCCAGGGATATGTCGCTCCCGAATACGCTCTGCTGAACATTTGACCACAAAA
>561_C607190_214.0
AATGGATGGGTGATGTGAATGTTGAAGAAGTGGAGGCAAATGCATTGGAATGTCTTTACACTTCATTGGTGCCACTTGTTTCCCATGCAGATTTGGAGCC
>562_C607198_20.0
AAAAAATAGATGACAATAGCGTTCAAATCATAACCAACGTAGATTCATAATTAGGCTACATCAATATCCTAGATGAAAAGATTAGCTCATCATAAGTCTA
>563_C607202_30.0
ATGTAGCTTGTTAATAGCATGGATGATACCAACCGTTGAGACAGTAATTTTCTTTGGTGACAGTTGAAAAGGAAACGCTGTCATAGCTCTGATAGATTCC
>565_C607224_20.0
GTTTCAGGACAAGATTGAGAAGGTGGACCAACTTATCATGGATTTTATTGAGCGCATTTGTGTTGTAGTTTTTCGTGAACTTCTCCAGTTGAATCCATTG
>566_C607226_48.0
GAACTAATGGTAAATCTTCCAGACATCCTTCCCAATGATAGTCACGGCCTTTGTTACTCAATTTGAATTGGTCCTACCTTTACTAAGGCACATGTTGAGC
>567_C607232_50.0
AGTTACCATAAGTGGGCCCATTTAGGTGTGCCAATGCTCATATCTGGTGGTGATGACACAAAGCTTTTTGCGTATTCTGCAAAGGAGTTTACCAAGTTTT
>568_C607234_40.0
TTTCAATCAATGTGTTGCAGGAGAATTTGAGTAAAGAAGAGGCTGATTTAGTCCAAGAATTGTTGAAGTCAACGGTTCTTGTTCAGGTAATGGAGTGGAA
>569_C607240_110.0
TTACTGATCAAGTTGTGGCTACTTCTTCTAAAGATAGGACATTAAGGCTGTGGAAGTTTAATGCAGAGGAGTCAATCGATCAACCAAAGAATATCAGAGC
>570_C607242_28.0
GTTAATTTAGCGGAATGGGCCATGAAGTGGCAAAAGAAGGGGCAGCTAGATCAAATCATAGATCCTACTCTTGTTGGGAAGGTGAAACCCGATTCACTAA
>571_C607244_20.0
CTCTTTCTTGATATCAATCGGCTTTCAGGTCCAATACCAAAGGAAATGGGTAACTTGACAAATCTGGTAAATCTTGATCTTTCCATCAATGCATTAACAG
>572_C607246_70.0
TTTTTCCCTAATAAAGACTTTTAAGGAGACAAGGGTTCAAACATAAAACTATGTAGTTATTCCACATAACGCGTACATGCAAAATGCCGCCAAATTAGAG
>573_C607252_30.0
ATTTACCAGTCAATCAAATATGTTCCTAGCGCAGGTTTCTACGGCGCTACAGGATTCACCCTTCTGTGTTACTTCACTGACTGGAAATTGGTATTACAAT
>574_C607256_29.0
TCTGCACAGCACCATCCATCTTAGTTGTCTCCTTAGGCGTATAATCGTGATGCACGCACATTATCGCGTACTTATCATCAACCAAATCGACTAATTTCTT
>575_C607264_10.0
GAAGAACCCTCCCCGTGTGCAGTCCAATTCGTATATCCCTTCATAAAGCCATCACCTGTCAAGTGTCCTTTTGCAGTTTCTCTATTTACCCATTTTGAAT
>576_C607268_20.0
ACCACAGGATCCATATCTGTAGTGGATCCTCTCGCGGAAGCAAACTCTGTGATGTCAGATCCGCACTCAGAATCCATTCTTCTCAAACCAAGAACCCGCG
>577_C607282_30.0
AGTTGTTTCAAAGGCCCCAAAGTTGAAGAAGGTGATAATACCAAACAAGTAAGCAAGTGATCTAACTAGTGTATTGTATTGTCTGAATACACGACGAGTG
>578_C607284_175.0
GAGCCTAAGAATCGCTGGATTGATTACTCAGACCAATTTTGGTGAAGTTTCATTAATTCAAGTACCTAGTGACTTGTGTTATGTGGTAATTTATGTTTTG
>579_C607290_40.0
GCAAAGTCAGTAGAAATACCTGAATGATGAAGCAAGATGGAGATTCGAGGGTGCAAGATGTTGATTTCGTAGATGGAGATTCAGGTCTATAAGAAACGTT
>580_C607292_30.0
CCGTGCCTCGACATGTTGGCCAAGGCTAAGGCATGGCACGCCGGGCAACGCGGTGGCATGGCATGCTGGGCAACGCGGTGGCAAGGCATGCGGGCCGAGG
>582_C607298_29.0
AATTCCAACGACTCGTAATCCGCCTCCCTAAAAAACTCCTCCAAAAACCCAGTTGGACACGAAACCCCACCACTACTCCCACTCCCTCCAAACTCATCAA
>583_C607306_30.0
TGATTGGTTTAATAATATTGAAGTGGTGAATGCATGTACTTTCTTTGTGAGCAGAATGTGAAGGAGTTGATGTTGAACTACTTTGAGATGTGATATCCAG
>584_C607312_70.0
ACTCCAATTCTTCGTGCTCCAAGACTGTATAAGTTCTGTCGAAAGATACGATATTCTTGATGTCAATCCCAGCTCAAAGAAACCTTATCCATTTGTAAGT
>585_C607314_40.0
ACGAAAAACTTGAAAAATTGTTACGCTCTAATTTGTAGCAGCAATACTTGAGTTAAAGCATGGCAATTAAAATTAGTAAGGCAAAAAAAGGAAACGAAAA
>586_C607320_30.0
CGGATCCAGACCCACTTGATGAATCGGTCATTACCGAGGAACCGAGTCGGTTATGTTCAATAACTCCATCGTCCTTATCCATCCAAGTGTCATTCTTCGA
>587_C607324_18.0
ATTTGTTGGAAGAGTAAAAAGTGAGTTGGGCCCACCTAATTAGATGTAAAGTGGTACATAAAAGGAATTGAGAAATTGGTGGTGGTGGGACGCCCAAAAT
>588_C607338_30.0
TTTACGCAAAAGAGAAACTCCACGTAACAACATGGGCTCAAAAAAGGAACACATATTCCGCTCCAAACTTCCCGATATTTACATTCCTAACCATCTCCCA
>589_C607340_20.0
CGCAAAGTAATTTGTTGAGAGAGTGCAATTGTAACTAGTTTGTTTTACTAAGAGAATCCCTGAATCTTTTCCTCTTTATATTTGACCGAAAGACAAATTC
>590_C607350_20.0
CTTGGCCCGATCATCACTCACAAACTTGGGCTGCACGCGCTGTTCTGGATGATCGCTATTCTGGCAACGACCGGCATTGCGTTGACCATTTGGGTTGTGC
>591_C607352_30.0
GGCCAGCTCTGGTTCACCTTATGACAGCTGATGTTACCGTAAAATCTGTTTGTGCGAAGAACCAGAACTTGCAAGCTGGACGAATTCTTCAAGATGCAAG
>592_C607354_30.0
ACCCAACAACAAAAACCATGAAAAAATCATTAAAAAGAAAACCCACAAAAGAATGATCATAATATGTTTTTTTCTAATTGTGAGCTATGGTTAATTAAAG
>593_C607360_29.0
TTGATGCTCTTACCATGCTGCACGTGTTTCTGCTTCATAAAGGGCAAAAAGGACAAGTCGAAGAGCAAAGAACACAAGGACAAATGATGCAATACTTCCC
>594_C607362_20.0
TCCGATAACTACAGTAGTCTTCCAACAAGTTCAACATATGCTGGAATTGAGAGTAAATCAGAACCCTGTGGCCCTGCTCCTTAAGCTTGACCATCATCTT
>595_C607368_27.0
TTAAGCTTCCACGACATGAGCAAGGAGTCTCCATGCGCGAATCGAAATCTTCATCCTGGCATATCCTGCACTCCTTCACCTTTCTTGGAGACAAACTATC
>596_C607370_170.0
TGTATGTTTCGTCATTTAGACCTTTATCAGCGATATAGTTCTTGTAACCAGAGCTGGTACCACCCTTAAGGATCACCATAGGCTGAAAGATTGCAACAAA
>598_C607378_20.0
CTTCTTTATCTTCATCCCTCCCGTAAACTTGAGCCTCGTTTACCAAAGAAGTGCTCGGAAGCCTCGTTACTGATGAACAGGAAGACCTTCCAGAATTCAC
>599_C607384_90.0
TGGAAGAGATGTTGAAACATAAATTCATAAAACTTATTTACACGGTTCATACAATCCCCAACACTAAGCAAACCGAAAAAAATGAACCTAAAAACACTAT
>600_C607386_40.0
TCATGGCAGTAATTTTGTCGTTGCTGCTGCCAATTAACAATTTTTCACTGTATAGGCTAGTAATAGCATTTTATCTCACGTCAATGTACTAGTTCTGTCA
>601_C607400_110.0
TAATCAGTCTGGCATATGACACAGAAATCAATTTGCTGATTGGACGGGCAAGTTGCTTCTCCAACATTGACACAGTTTGCTGACGATGTGAAAGTTCTTG
>602_C607412_49.0
AAACATTTAAACTCAAACTAAGGTGGACGAACGTAAGACAAAATGGTGTAAAACGTTTGGGCAATGGTAAGAATCAAAAGAACAAAAGCAGCCAACGCCG
>603_C607420_34.0
AATAGTACAGCCTTTAGCTTACCTCAGCCCCATCTGCAACGGACAAAGCTATGTGACTTGAAGGATGGTGAACTTGATCCTATTTATGTTAAGAGAAGGG
>604_C607422_20.0
CGGATTTGTGAAAGACTTGATCGCTCTCTAGCGAATTTGGAATGGAGATCCAAGTTCCCATAAGGAGTGGTCCTCCACCTCCCCCGGACCCACTCCGACC
>606_C607432_170.0
GCCTATGAAATGGGTTTGGTCAGTTCTGCTCAAATGGTAAGATTCTTGGCAATGAATGCCAGACCTACCACTGAAAGGTTCATTTCCCGTTCTCTTCCCC
>607_C607436_30.0
TAACCAAGGACCAGAACTAACAACATCTCCCTCTCAACTCACAATAAGACAATCTACTCACATCAAAACACAATACATGGCCAGTTATGCATATTATGAG
>608_C607446_74.0
GGGTGCGCAAAGGCAATATCATTAACACCACCAACATGAGCATCAATCTCTAGGTGTTGTCTTAACTCCCCAGCTGGATTATATGTATATATCTGAACAA
>609_C607450_20.0
TGAAAATGTATGTTAAGGTGAGCATGGATGGTGCTCCTTTTCTTAGGAAGATGGACTTGAGCATGCACAAGGGGTACACTGATCTTGTTATGGCTCTTGA
>610_C607452_108.0
CCGACCCGCAGTAGGGGCCACCCGGCCCCCAAGGGCACATGTCGTTGGCGTAGCCCTCGCGGCGGACGAGCCGCGTTGGCCGCCTTGAATTACAATTCCC
>611_C607454_30.0
GACGTTAGCATGGGAATGTGGGTTGAGCAGTTCAGCAGGTCGAAGTCCGTTGAGTATGTGCACAGCTACAGGTTCTGTCAATTTGGATGTGTTGAGGGAT
>612_C607458_20.0
ACTGCAAAAATAAGATACTACTCGAGGGATTATGTGCGAGAGTTTATGGCTAAGTCAGTGTCGTTTATTTTTAGGAAAGCACCAATTGAGGAAGTGAACG
>613_C607472_30.0
GGCCGAATACGAGTGAGGAATGGGCCCCATTTTGCTGATTATTTCCTTAAAAGTGTATTCTTCCGGAAGCATGTCAAACAAATCCGCACCTTTGCAAATC
>614_C607478_20.0
CAACAGCGACTGGGCTCGTCACCTCGGCTAGTTCGCGAGACCGAGGGAGCCAAGTAGCGGCATAGCGGACTGCGCACGGAGAAGTCTTGGTGAAGCGACG
>615_C607480_45.0
AGATTGCCCCCTGCGCTGGAGAACCCTTTGTGCCTCAAGTGCACGGCGCTTGGCCACTGGAACATACTCTACGTAGTCGTCATCTTCTTCCATCATTTCC
>616_C607490__8.0
AGGGAAATGGTGGAAATAAGTGGGAATCCAGTTTACAGCTGTCGAAAGTGCCGAAATCCTGTTGCCCTGCGGAATGACCTCATTTCTAAAAAGTTTTTGG
>617_C607496_56.0
CTTCTTTCATGCTATTTCTCAACAAATTTGATTTATTTGAAAAGAAGGTTCTCAAAGTGCCGTTAAATGAGTGTGAATGGTTCAAGGATTACCAGCCAGT
>618_C607500_41.0
TAGAGTTCATGGTATTAAATAATGGTGCACCAGGACGTCTGCAGTCGCATCTTAGGCAAACTGGATTCCCTCCATTGTTAAAGAAAGTGCATTGAGGACA
>619_C607504_30.0
ATACATCATTTTATGCAACACCTGGAGATTTTAGCATAGCATTCATTCCAACTAGTGATTCCATGTCACCATCATTGCTCATCAGGCATCCATTGAAGCA
>620_C607512_69.0
TGAAATTTATGTGTAAATCGTGTTCTTGAAGAAAGGGTTTAGGAGAAACGGAGAATGCAAGCTCGATCAAAACCTTATCTTTCACTTCGCCCCTTTCTAA
>621_C607514_40.0
AGGTTAATGAAGCAGGAGGAAGAGAGAGTGAGACTTGATGAGGAGAAGATGAAGGAGGCGGAGGAAGGAGATGAGGGTGAAGAGGAGAAAATTGAGAGGG
>622_C607516_127.0
ACTTACAAAAAGAGGCTTCAGCTCTTGTAGGAAGTGACTCTCTGCCACCAAGTGTCTTTATTATAGCCTCGAGAAGTTTTATCTCTTTATCCCGCTTAGA
>623_C607520_30.0
GCATGTTGGTATCTTGGGGCATGGCAAAAGAGGATTGTCTCACTTGAGTTTGATGGGAGACCATTGGAACAGGTGGTAGTTGTTGCACCTGATTATTTTG
>624_C607530_35.0
GTTACACTGACGGAGTCAACGAGCGTTTTTCCTTGCCCGACAGGGCTGGGTAACCTCCTGAAACTCCGTCGTGATGGGGATAGATCATTGCAATTGTTGG
>625_C607532_20.0
GCCAAAAAAGTAACTTCTTATTTCGAGCTTTATGTTGAGATGCACACCAGAATTTAAACAAGAAAAGACCCATTAACGACCATCCCAAGTTTAAAAACTC
>626_C607534_30.0
AAATTATTACGCCCAAATTTTGCGAATTTCGCGGTACGTAGCATGGATTTGGGTCATTACATCTTGGATGGAAATGCAGATGCCGTGGAGTTTTGCCCTC
>627_C607542_46.0
TTTACACATAAGCGATCCAGAGAGAGGCAGAAGGCAAGGAAGATGTCCTCTTACACCAGAGGAAGTGGGTCTTCTGCTAAGAGCACTTGGTTACGACAAA
>628_C607546_20.0
GCAGTTACCTGTTACAAAGTTTCCGGCTAGTGCGTTTACAGGAAATGATTGTCTGTGTGGCGCTCCGCTGTCACAGTGTAAGTAAGGTTTGAGCTATGCT
>629_C607548_40.0
CTGCTTCACCCCAACATAACCAAATACCAAGTCACGATTTGCAGAGGCAGCAGATTTTAAAACTTTCAACAATCCTTTGGATTTCTCATCTGCTTCATCC
>630_C607552_20.0
ATTGAGTATGATCCATGTTCCAGTGTTTCTTTCTCTTGGAGATTGTATGATCTCTCAATACATGATTGTGGAACTGGTCAATCAGAAATATTGACTTTTA
>631_C607556_20.0
ATTTAAGAAACATTTATCATACAGTTTCTTGACCAACATTGACAGTCACAAGATTACATAAAACATTAAAAAAATCTAATGTTCATAGAGACATATATAG
>632_C607558_34.0
TAGAAACTACTTCAGTTGTGGGGAGATTCAATATCTTGAAATCTAGAGAGGGCGACTTGAAACTGATAAATAAGGAAGAAGAACAAAAATCTGAGATTGC
>633_C607560_90.0
GCTGCTTTAGTTCGCCAATTTCAGGAGGGATGGCATCTTGCAGCTTATTCCACCTCAAATTAAGTATCTTGAGATGCTTCAATCGTCCAATTTGTGATGG
>634_C607562_50.0
GACTTGTCTCCATGAATTGCAGCAGCACCAAAGTTGCGACCAATACTACGGGTCAGCTGGTCACACAACTTTTTAGTCGAACAAAATATAATGATTTTGG
>635_C607570_38.0
CTAGAACCTTCAGACAACGCTCCGCTTCAAGCAAAGCGTTGGTGTCCGGAGGAGTTGGGAATGGAAAATTCACAACCTTGCCAATATTCATGGATTTCAG
>636_C607574_138.0
AAGCGATAAACCTCTCCACAAATAGACTCAAAGAAGAGTTTCACATCAGCTTGTGTGACCTTTTTATCAATGTTTGCACAATAAATAGTTCTTGCACACA
>637_C607586_30.0
AAAAGCTTTGACATGTTACTTATGTTTTTCAACGAGATCTTGCCCGAAGGTCATACACTTCCAACCTCGTACTATGCATCTAAGTGGATTCTAGATGAGG
>638_C607588_135.0
TCCCTCCCCAGATATGCATTGTGGCGTTCACTGTATTGGCGTCTCTCAATGGATGATGGGTATTCAGATATCCTATCCGAATATAATTGATCAACTTTCT
>640_C607598_30.0
GTTAGCCATTAAGATCAGCAGCTTCGACACGTGCTCCATTCTGCAGCAACACCTCAACAGCCGCAATGGAACCTCTAACAGCAGCCCAATGAAGTGCCGT
>641_C607604_208.0
AAATCGCTGAGGTCTCTTCGGTCACAGTTGCCACCAAATGAAAGACTCGAAAGGCGAACTGGTATTGTTCTGTGCCGAACAGAAGATGCATGTAATCTCA
>642_C607606_144.0
GTTTCCAAACAGCGAAAGACAGCAATGAAATTCTGAATTCATGGGCTACCAACCTTGAGAAGCTGCTCGAACTTGTTGAGATGAGTTGCCACCAAATTCA
>643_C607616_30.0
TGGCGGCACTTGCGAGAAAGCGTTAGGGCGCGGTCGAGGGTTTTGGTGAGGTCGGCGGCGACACGGCGAATTGGGCGATCGTAAAGGGCGGCGGAGGTGG
>645_C607630_57.0
CGTCTAATTCTTTCATTGAGTTCATGTAATTGTGAGACATACTCCTGTTGTGTGATGGCCCCAACATCTTCGTTGGCTATTTGATGATCTTCCAATTCCC
>646_C607632_70.0
GTCGAATCCAAGTTCGAATCCTACGGGCGACACCACCCTGGGAGGGTTTCCCTTTGCGCGACCCGGCCCGTAATTGTGTAAACAATTTGTTAGACAAAAT
>647_C607636_29.0
TAACGTAATACTCCTCCAGAGCCCAGAATAGCAACACTTACCAATACTTCATCATCCAGATCTACGAAAGTCCATGACCCGATCCTTCAAGCCGAACACG
>648_C607654_20.0
TGACGACTGCTAATGGTGGTTCCAATGGCGGCTCTCACGGCGGAACTGGTTCCGCTTCATCAATCGTTCCTCCCATGCGCCATCCTACTAAGAATCCCGC
>649_C607656_253.0
AATGTTGGTTATCTTGTTATCTTTTTCTTAGCTGCTGAATTCTAGTTTAAGACAATTTTGTTTGAACTATGGCTGCAAATTTCTTATGATGGATGTTTTG
>650_C607658_30.0
GGGGCATTGATCTTTCATTGATATTGGCAACTTAATACTACTACAGTTTATTCCTTGTGTTCTAGATTTTCACAAGAAGTTATTACAAGGGAACAAAAAT
>651_C607664_30.0
CTGAGATTCAATTATCTGGTTAAGAGTATTGAAGAAGAACCCTAAGACTAGTAGAGCGTAGATTGTCTCCTAACTCAGAAGTGAAAAGAGGAGACCTCAG
>652_C607676_31.0
GATGAGTTCCAGAGGCAATTGGAGGTATTGACATGTACAAATACAGAAGCAACAGTTTTGTGAGAGGCCAAGGGCGGATTCCTGGCTGCATGTATTGTAC
>653_C607686_69.0
TGTGGGCTCCACAAAGGGAACATCAAGGAAGATAATTTGAACATAAACGGAAATGGGCCCGTTCAAGCGACCGAAATTAGCGAAACTGATCTTTTTACGA
>654_C607688_60.0
GGGATCTTTGAGCGGCCATCAATGTACAAGTTGAAATCATCCAGAAGCTCAGGCGAGTCGGGAAAGAACTGGCCGACGCACAGCAAGGCGTCGAATGGAC
>655_C607692_20.0
TACCAAGCCATGTAGTCAGGAATACAGTCTAACGAGACTCGTGCCCTATCGAATTCATCTATCGGCACCACGTAAAAAGCCCACCCTGAGAACGCCCAAG
>656_C607702_68.0
CCTCTTCGAAAATTCTGACCGGAACCGTCTTAAGTGCCACAAGGACTGTATAATGACATTGAGAAAGCAATTATATTCACCAACTTCATTTTTTAGCCCC
>657_C607704_61.0
TTTTTGTTCATAATTTACAAATAGCGGCGCTATAACGCGACAGCCGCTATGTCCGCTACATCAAACCGCAATGCTATGGACTTCCTGTAGCGGATTGGAG
>658_C607706_20.0
CGACCATACCTCGAGCAGCAGCAGCAACTTCACATGGGACGACGTCGTCGGTCTCTCACGCCAGCAGCAGCAAGATGACTCTTCTGACCTCGGAGGATTC
>659_C607708_30.0
TTAATCCCCGCCCTTGGATTATCATCTTTAACAATTAGCATAACACAACAAAGTATCACTCCAACAATCATATTCCATAATCAAATGAACGCTGTAATAG
>661_C607718_73.0
GGGTTCCCCTTAACGTCCTTTGAACTCCCAAGATCATTCCCATGTTCCGCAAACACATATGCATGTGTATTTCTTATGGGTATCCTCAGCTCAGCAGCAA
>662_C607724_40.0
GCATCTTCACTTGGTGATCGGACATTATCGTCAAACGTAGGAAAAATGGTGTTCCTCAGGGCATAGTGAATTGAATCGTTTCCTCGTTAAAATTCACCTG
>663_C607726_50.0
ATCATCATTTGAAATTAAATCCGATAAATTGACAGACTCATCATGTGCTCCTTGCTCATCATCACTATCTTTATCAACTGGACTAAAGTGATCATCACAA
>664_C607730_30.0
CTGACATGAAGCTAGCAATGGCGTTGATGAGCGTATGGATGGAGGTTGTTGCTTAGACTGGATGCTAGCTTGCTCGAATAAGAATAAAGCGTTTGTGCTG
>665_C607732_30.0
AAAAAGTTCAGACTTATTTCGTACCCGTCTCGTTGAATAAAGTGTTCAGGAGAGTTGAAATCACCAGAATGGATAGGTACAAGATCATTAAAGAAGTCGG
>666_C607734_32.0
GCTACCATAGTCCCGTATTATTGTGTCGTTTCTTACTCTTGACATCATAGACTGGTCACAGATTGCAAAAATAGTTGGATTTTGTAATAGGCGGTAAAAA
>668_C607744_30.0
TACAGACTGTCGATTTTGTAGTTTAAGAATCCATTGCATAACTGATGACTTCTTAGTAGACGGAGTGTCAGATGCTCTTTGCCCATGTAAAAAAAATCTG
>669_C607746_70.0
GGCACGTTTGCTTGTTCTTCCGTGGCAACTAGCACTTCCCCTAATGGCAATAACTTTAAGAGACTCTCGTGGATGTTTCGTATGGCAAATTATGAGGTGC
>670_C607750_160.0
GGAGGCGATGATCGTCGAGCACGGTTGGGGCGTAGGCACGGAGGAGCTCGACGGCGGAGTCGATGTCGCCGGACTCGACCGACCGCCTGATCTGGCGAAT
>671_C607766_30.0
TCATGTGCTGCATGAAATGATAAAACACCACCCAGTTGCGGCTTCCCCATAATCACATCTAGACTTCCTGAAGTATAATTGTCCGTGCTGCCTTTATCAA
>672_C607780_20.0
AGAGACTATCGCCGAGCAGCCAGCCACCCTTCAGGGTGGAAAATTGAGAGAATACCAAATGAATGGACTTAGATGGCTGGTTTCACTTTATAATAACCAC
>673_C607784_36.0
ACAATGTGCTCGTGGGCTCATTGCTGACAGCTGGGTTCCAAATACTGGCAAACAGCGGACCCACGACCAAGATAACAATGGAGTCTGTCGAAACTGTGAA
>674_C607786_20.0
AACAACAATGCTCATTACGGGGTCGCTATTTTAGTAAGTGAAGAATTAATCACTTGACTTGTATATCACTTGATCGGGTAGCTAGAAGGTTTGCAGCCCG
>675_C607788_168.0
GCATGATATCTGAGCTGAATCCACACCAAAAGAGCAAACAAAAGGAGTTGATCTTATATTGGTTTGCTTCTCAATCGCTTTCAGATTACTGTAGAGCCCA
>676_C607792_120.0
TCCTAAAGCTTGCATGAAGCAGGGTGGCAATGAGACCAATAGCAAGTGCCCACAAGACAGTTAAAACCGCACAAGAAACAAACCAGAGGGTGGAACTCAC
>677_C607798_20.0
TCCACTTCTCTCGCGTGTAACTGCTTGGTAACGATCTTGACCGGGTATTCTCGCGTCTTTAATGATTCATTGAGAGTTTTTAAGCCGCCAGGACTCTAGA
>678_C607800_20.0
AACAATGTTACAAAACCATGGCTTTCACCCAAGTAGGAAATAAGGATTAAACTCAGCCCAAATGGAGTCATTTAAACTCCATTTTCTCGTCAAATCATCA
>679_C607810_40.0
GCACACGAATAATCATCAATGACTCCAGTAGGCAAGTAACTTTTCAGGTGAAACAACTTCAAGGCACAAAATTGCAAGGCGCCGTTTACTTTTCCTCCCA
>680_C607820_20.0
CTTTATCCTAATTTGTTGTCAACAAGTAGCGCTAAATTTGGACTCCACACTAGACGTGTAGAGAGAGAGAGAAATGGTTGAGTTCGGAGACGAGTTCATC
>681_C607824_32.0
TTATAGTTCCATCCCATAATTCACAACCCAATGTAAGCCTATCATTTGTTGATATAACTGGTAGAACAAGACTTTCAGTTGGAATATCTGACACGCGTGA
>682_C607826_45.0
GAAGAGAAATTTTCCTGTGCTTCAAAGTCCAAAATCCTGCTAATGAAGCTGCAGTTGCTGCATGAGTATGCTTTACATAGGGGTCTGTTACAACAAGCTC
>683_C607830_30.0
AAGTCAAGGCAAACAGTATTCTTGGAGACTCGAATAAGTGCATGGTCCTTCCAGTTCATGGGTCAATGCCCACTGTTAATCAGCGGGAAATATTTGAACC
>684_C607834_40.0
GCATTGTCGCTACGAATTGTTGCATGGGATCCTGAGCGGTTTCGTCTTGCACAGGTGGGGTACGTTGTCCTGAAGGAATCGTATCCGAACTTTGTTGGCC
>685_C607838_20.0
GTCTAAGAGTGTAAAATAATTTGGTTTCAATAATGGGTGAATGACAATTTACCCGTGGTCATCGAAAAGAGTCATTTACTCATGTAGTGTTTAAATAGGG
>686_C607840_60.0
ATGTCCCTTCATTCTTCATCCGGAAGCTTACCACGCAGGTTTTCTCCTTCATCAACATTCAGTTGTTTAACAGTCTTTTGCTTCGACGTGAATGTTGCAC
>687_C607844_30.0
TCCCGAAGAAAACAATGCATGGCAATGATTGCAAATTTCTAGTACCTGTTGGCACCTTAATTTTCCATACATTAAGGAACAAAGCGTATTTATATTAAAG
>688_C607848_30.0
CAAAGGAGGTGTGTATTAATGCCTAGAGTCTACAGAAATTCCAGTTTTGCGTGATTCGCACTGAAATTACCATTTTGCCCTTGTGACATATTTTAAGTGT
>689_C607852_70.0
GGGTATTTATGGAGGTTTGGTGTTGGGATTTGTAAGTGAAAATTTAATTTTTGGATGTTTTGGAGGGAATTTGTGTGAGAAATGTGGCTGTAAGATTTTT
>690_C607854_165.0
AGCAGAGCACCATTTAGCAGCAATCCTTTGTTGATCACCTGCACTCAAGTCCACCTTATCAACCAAGAACCTCACTTTCTTTCCAATGGCTTCCACACTA
>691_C607856_40.0
AGAATCTTAGTTTTGAAATTGATTTGATTGTAGAATGTGTGTGTATGTGTGTTCTTGAGGGTGGATTTTTCATTTGTTTTGTTAAAGGACTGGATTTGAC
>692_C607870_20.0
GAAAAGCCCATATGAATCATGGTAAGCGTTATTGGTAATGGGAAATTGAAGTACTTCGGTGAGAGAACCCACTTGTTATATAAGATAACTCCAGAGGACA
>693_C607884_30.0
AAATTTGCCTTCTGGAGACAATCTCCATATTCTTCAACCATGCCTGTCGCAATTACTGCTTGAGTAGCCAGAGTAGTGTCCCAAATTTGACTTCCAAAAC
>695_C607898_13.0
GGCTTCTGAATCACGTCGTAGCTCAGGGCGAAAAGCTCGCCCGAAACAGGGTCGAGCTTGGGGTGAGCAATCATGGTGGATTTCAATTGCCCATCGAAAT
>696_C607906_75.0
GATAGGCGGTGCAGTGCGGCGATGTCTTTCGGAGGAGAGGGGTGAATCGGTGGCGTTGACCACGCTACTATTGCCGCCGCTGATATTCGAATCGGAAAAC
>697_C607910_20.0
ATCGACTATGTAAGATCGAATGATAACTTGGCGGATCCGCTTACTAAAGGCTTAACAAGAGATCAAGTAAGCTACTTGTCGAGGGGAATGGGATTGAAAA
>698_C607912_79.0
CCGGCCCGGTCAGATTGCATGGTCTGGAAGTAGTAAGACGAGCTAGCCATGTCCTTCAGGTTTGGCAAAGGCTTCAAAGCTTCGACAACTTCGCTCATGA
>699_C607920_236.0
GTAAAAGCATATATGGACGTACATTCAAAGACGAAAACTTCAAATTGGTTCATGCTGGACCTGGAGTTCTTAGCATGGCAAATGCTGGGCCCAACACAAA
>701_C607926_30.0
TTTGGGGATCCTTCTATTCCGAGCGCAGCAGCTAACCACTTTTCGTCTTTCCCGCCGTTGAATCATTACATCTTTCCCAATCATCGTCTCTGCACTTTCA
>702_C607932_20.0
ATAGTGTCGTGGTTTGCAACTTACCGATTTTCCCTCTCATCTGCTGTTTGCATTGGATTATTTACAGCTATACTTGTATCGTTTTGTGGGACATCATATA
>703_C607942_20.0
CTTTACTCACATACATGTACTCTATTCACTTTAATGGTAGATTTGCAGGCCCTCACATTTATGGCCGCTGACACATTGGAGGATTGCTGGTATTCGTAGT
>704_C607948_40.0
GAAAAGGAAGCACGTTTTTGTAAATGAAGTTTATGTTGGTCGATGAAATTAGTCTTTAGTAGGAAACTCTAGCACCGCCAACTTTGCTTTGTAGAACAAT
>705_C607954_70.0
TTTCTCTGCAGGATTCCAGACCATGTGATGTGGAGTTAATACTTGCAAAACTCATCATGCAGGAGGGGGTGGCAAATTGGATTTTGCGAATCCGACCCAA
>706_C607956_40.0
CCCACTTTCTGGATCACTACTTCCAGTAATTGCAAAGAAACGATGGTCTGTCTTGTTCGGTATTCCAGCAATCCTTCACTTGTTGGCAACTATTCTATTT
>707_C607962_63.0
TCTGAATTTGACTCCTTGCATTGTTGAGTTTGTAAAAGGCATCATTAACCGTGTTTGCAATGGCACGGTGCTGAATTGACGCCAACACATTCACAAAGAC
>708_C607964_30.0
GTCCGAAGGTACGTTATCAAACGTCCATTACCAGTCAAAGAGGGCAAGAAGCAGAGGTATAAGTCCCCGAAAATCCAACGACTAATCACTCCAGAAAGAT
>709_C607980_30.0
CTCACCCACCCATATCTATTATAAGTTCTTCAGAAGCAATTTAACTTGGTATTTGCTGAAGGTAACTGTTCAAGGCACACCTCATACTTTGGTTCTTCTC
>710_C607984_53.0
TATAGAAAGAGTTTAAGAGCTAGTCCAGGAAGGAAACCCTGTAGAAATGACTTCACAAAACCCCATTCAACTAGTGGCCTGAGGAACGGGGCAACCCTTT
>711_C607988_30.0
CCCGACAGATCTTGTCGGGTCTTTACTACATCCATAAGCGGAAAATTGTCCATCGGGATATAAAGCCCTCGAACCTCCTCATCAATTCGAGGAGGAACGT
>712_C607998_46.0
CTTCAATCTCATACAACGGGAAATAGTGAGCAGCTTCTGCTGCAGTGTCACTTATGGAATACGAAAGCTTTTGAGCAGACATGTGATTTTGATGTTTTCC
>713_C608002_35.0
AAGTGTGCAGAATCTGCATTATCATCAGTGATTGGAGATCTTACCCACACTTATTTTGTTGGAAATGCACCAATGGGCCATTTGAGTATATCGTCTTCTG
>714_C608004_98.0
TCTTCTTAAAATAACCACAAGGGCGGCTTTATTGTCACATATTAGTACTAAAGGGGAAGATAAGACCATAAATGATGCATCATGGGCAAAACACCACCCT
>715_C608006_30.0
TTGTGGACCAGCACTCGGTGCATCAAACTCTACATGTAGACCTTCCTCGCCAAAGCGGTCATATAAAGACCTTTTCTCACCGTCTGATAACACCTCATAT
>716_C608008_30.0
GATGCCGTTTCTCGCATTGCGAGTTTAGGTTTTGAGGAGTCTTACCGTGAAGCTGTAGTTTTGATGACTCGGAGCTACATGAGTAAACTCTCTAGCGTTG
>717_C608010_30.0
TTTATCCCAAAAACTTCCGAACTTACATTTTGGTCACCGAATTTTATGAAAATTTTAATTTGGTCCCTGCACTTTATGGAAACCCAAACTATGAAAATTT
>718_C608036_40.0
CGCGTCATTTCATCACCGTCCATCTCTACGATGGGATTGTCGACCTTAATCTTCTCGAAGGCCATCTCGCAAGTTCACGCGCAATTGTTCCCGCTCACAA
>719_C608040_20.0
GAAATTCTTTATGTCTCTCTTTGTCACTTAAGATCTGCATACATAAGGTCACCAGCAGATGTCTCGTTCATATCCATGGAAGACACCCAGCAAATGCTAA
>720_C608046_15.0
CATTATGGAAGAATGCCATATCAGGTTAGAAGTACCTGGGTATGAGAGTATCTTCAACCTCCTTAGCTGAACTGATGTAGGTAGTCATTTCTGAAGCGAG
>721_C608048_40.0
CGCCGCCAATTTCAGCTTCACCAATGGATACAAGTCGTCTGGATGCTTCAAAATCGCACGCAAACTCGACATTTCTCACCAAAAAAATTTTTTCGCTCAA
>722_C608052_20.0
ATTATATCCAAAAAGTTAAGGACTTAAGCTAAACACAATAGTAGCTGAATAGCTTGAGAAATAGAGCAGAAAATAGGAATTAATTATAATGTATGAATTT
>723_C608060_254.0
TATCAAACAGAGCAACTATTAGTTATTGCAGATCATTGTACTCATTGTTTTGCTAATTATTGTAGATTATTAAGAACTCAATTCGGGGAGAATCTTATTT
>724_C608066__9.0
GCGGAGAAAGATAATTTGGACATTGTTCAGCACGAATGGGCCTTACCAAAGTTTGAGCAGCGAGCAGAAGCTGTGTTGAAGAAACTTGTAAGTTGATAAA
>725_C608074_230.0
TCATGTCAATAAAACCAACAGTTGCATTAAGAGCTCTACTGGTTGGAGGAATTGCCGCATTTGCTAAAATTGGAACTGCAATGAAAGCTGCCGGAGGAGT
>726_C608076_130.0
TTTGCAAAGCTCAATAGTGGCGACATATCTAAAAACGCGGCAGAAAAGCTTGTGCAACTGTGTCAGGCATTGGATCATGGTGATTTTGGCACTGCCCTCC
>728_C608080_40.0
AGAAGCAATTCAAGATTTGCTTCCTCATTCTTGCATAGATCCTGTCAAATCTCCCAGCAACTTATCACTTAACCCCTATGCTGAAGCTGATATTAAGAAG
>729_C608082_97.0
TCAGATCAAGTGATCACAAGAACAAGGTTTTTGAAGATCGATCAGCTGGTATTGTTTGCTATAAAGATGAAAATGGGGAAATAACATGTGAAGGATACGA
>730_C608084_21.0
GCGGTGGAGGGTACAATATATGCCCTGGATAAGGCAGTTCAAGAAGGAGTGGAGTACTTGAGAAATGTGAGGTTATTGGCGCGTGAGCAGTTTCCTCATC
>731_C608090_20.0
TTGTCGGAAGGTTATTTGAACTTGACGGAAATAAGATCGCAAGTATCAAAAACTGATCCGCCTCGGAAACACAACTTGAACTATGTAATCTCGCCTCGAT
>732_C608092_43.0
CAATCATTATCCACATAATGTGCAGTAATAGTCATATAACCATTCGACTTGATTGACGTCCACATGTCAGATGTAAGACATATTTTACTTGTGATTGACG
>734_C608100_20.0
CCCAGCCCAGCGGGTTAGGTTCGCCACAGGCCAGGCCTGCCATGATGGTGGCCATATCACCGCCAACGTTGACGATGTCGCCTTTGACGCCGGAGCGATA
>735_C608102_12.0
CAGATCCAAAGGAGATGGAGATTATGAACTCGTGAAAGATGTTGTGTTTGATGACTAACTCTGGAGTCGAATAAAAAAGGTCAGGTGTCCCACCCTTTTA
>736_C608104_34.0
AATGAAATGGCTCAGAAGATTGCAACTGTTGCGCGTGTTAGAGCTTTAGATCGGAAATGCCAGTCTCCATTTGCAACTGCAGCTCAAGAAGCAGGGTATA
>739_C608112_70.0
AAGTGAGGATTTTGTTGATGAACTGAAGTGCTTGAAGATTGAAACGTGGTTTGAAAACTGTCCATGGGTTCAAGTTCAACTGTTTGAAGAAGAGAAGAAG
>740_C608114_10.0
TCCGTCTAATTTCCTCTTCCTTAATACAGTTCCATCCGCGTGCACAACAACATCCTTTGAAGCGATGTTTCATCTTCTCTAGGCAATATGTCAATTCCCC
>741_C608120_197.0
AGGGGTTAAAGGTATCTTCTCGTTACTCTCGTAGCTACTTCTATGCCCTCAACGAACATTGGCTAACATCATTGTTGAGAAGATTAAAGAAAAAGATGCA
>742_C608122_40.0
GGAGAGACTAACCGTCTAGTTATTGCAGAGCACAAAGATGGATGTAGAGTTAAGTGATCAAGCTGGCACGCAGAAAGATGAGCTGAGTGCTGGTGGCAAG
>744_C608136_44.0
GATCCATCCAACCGCAAATATGTAACACTTTTCATATGAGTGTGAAACAAATCTTTTTCAATAATGTCCAACAAGGCCTTGTGTTGTGCAAATATCAGAA
>745_C608138_31.0
CGATTCAAGGCTTTGACCGAGGCTCGAGATAACATACGACAAACCCCCAGATATATTCGCGAGAGCGCACATTGCGTTCTCTTGCAAAGCTTGAGCAAAC
>746_C608144_44.0
ATAATGGACATTGCAGTGAGAACTCATTTTGTAATGGTGAAAAATTTGTAGCCTAGTGTTGATTTCTGATAGCAAAGTGTAATATCTTTCGAAAATGAAG
>747_C608146_20.0
AGAAGCCAAAAAAGAGCACGCATTTTAAATTCTCACAATGCTGCCGTAAAAGACGTCAAATGGTCACCACAAGGGTTAAATTTGCTATCTTGTGGTTACG
>749_C608154_31.0
CACAAATGAAACCTTAGTTGCTGAGCCTTCTCCATTCCTTGTGTTAGCTCATTGATAAGTGTGGAATGTTCCCATGTTAGTCCACTTTCCATATTCTTGG
>750_C608156_30.0
CAGAAGGATTGGGGGTGGTGCCGGAGAACGCAGTTGGTGCAGAGGCGGCGAAAGATGCCACGGTGGCGGACGTGGTGGAGCAACCGCCGTTCTTCTGCGC
>751_C608166_30.0
TGATTTTCTTCTTCTTCTAAAGTCTTTTGCCTTTTACATCTAAGTTATTGTTGTAGCATAGCATATAAACACACAGTTTGAGTATAGAGTAGAACTGGGG
>752_C608170_135.0
GATCGGACCCTATTAACAGCAGCGTAAGTTCTTTAGCTCGTCCGGTCTAATCGTATTTTCTACTTTCCTTGTCAATACCTTACCTCAAAATGGAATTCAC
>753_C608176_50.0
TCAACTCCCAAAGTTAGTTCAACTTAATGTAGCCATTCTCAATCATCCACTTTAGACTCCAAAATTTGTTCTCACACTTGTACGACCAATACGCCCACCC
>754_C608184_30.0
CTTGAAAAACTAAAAGGCGAAGTTCAAAAAGCTGAATCAGCTGCCATGGAAGCGGAGAGGAAATACGAGGATGAAAATAAAAAGGTTAAGGAACTTCAAG
>755_C608186_20.0
ATCAGTGCAACACCCCAAGCGTGGTAACTACGTCACTACTTCATTGATAGCCAGGAGAGTTGACTCCCTTTCATCAGGGGATTACTCTGGTTGATGCCCC
>756_C608194_30.0
AAGTTGGGATCCGTCTTACAACTGATAATGGAATTGGCAGATGCTGCATTGCTGCATGCTGGTTTCACTTGCATGACGTTCGATCCTCCTATTGATGAGC
>757_C608200_30.0
CAAAATCAGGGGCTTGTGCTGCATTTCTCTCCAATTACGACCCCACCTATTCTGCGAAAATAATGTTCCGAAATGCGCAATATGATTTGCCTCCTTGGTC
>758_C608210_20.0
TGTGGAACTGTGCATATAAAATTCCTGTTCAAGAAAAGTTAGCACGTAGTTATGAAGTTCGTCAATTCAATTGGTAAATGAGTTGGGTTTGGAACGTTGC
>759_C608214_10.0
CTCGAATTCTTCATCACAAACAGAGCTCCACAATTCTACTGCTTGAAGAGCAACGGCCTCCTCGTCTCCTTTGACTGCATTGGATGTTAGCTCAAAGATA
>760_C608226_70.0
ATTTCCATTTACAAGCACTTGGAGAATTAAGTGAAGAAGATGAGGAAAACATAGATCTACAAATGGTGAAGCGGGCGATTTCAAATGCTATCAAGAATTG
>761_C608230_49.0
ATCTCAATTGCGTTCCGTCCTACATCAATATCGCGACACATTGACTCCGACCCCATCCCAGGAAAGGAGAAACAGCACAACTGTTTCACGACAAGTTCTT
>762_C608234_87.0
CATGTTGTGTGCCGATCATGGTCCTTGTGTCTCTGGTGCTCACAACACCATTGTAACTGCTAGAGCTGGAAAGGACTTGGTCTCTAGTCTTGTTTCAGGT
>763_C608238_47.0
AAAGATGTGTGTGCTATAACAAGCTGGGCATGTTTTGAGGGATGATACTTTTGAAGTTTTCAATCACTCACACGATTTCTATTAGGCTGCTACACTATTT
>764_C608240_31.0
GGAATCTTCTCCCAGAAATATGCACGAGCAAGATCGTCCACAAAATCTTCGGTCATGTGATAATCGACGAGATTGTTCGTGTACGCTTCTAGAATCTCCA
>765_C608242_50.0
CGGTCTGGATTTGCAATGACAGAGCCACAAGTTGCATCATCTGATGCTACAAACATCGAGTGTTCTATCAAAAGACATGGAGATTCATACATCATTAATG
>767_C608256_26.0
TGAAGGAGCAAATGCAATACTGTGTTGATCACCCTGAGGAGGTCAGCAAGCTTTCGCAGGTAAAAGCTCAGGTTACGGAAGTCAAAGGGGTGATGATGGA
>768_C608258_20.0
CCTGGATCTGCCCCATCGATTTACGTGTGGCTTCGCGAGGAGTGAGTCCTTCCTCACTCATAATACGTTCGACGTTTTCCACCACCACGATGGCGTCATC
>769_C608260_40.0
ACGCTTCTTCCTCATCTTCTCTGTTTAATCTTGGAAGCCAGGGAAGTTCAGCGTGAGCAATGTGGGACATTGTCGAAATGACACCTGGTGCCACGCTGGC
>770_C608262_104.0
TTGTTATTGTGCGTGCGAGACATTTCTCTCATTTGAACAGTTTATCTAACTTTTTTCACGATATTCTTAATGGCAGGTTGGGGGTGAACTCATGGATTTC
>771_C608264_20.0
GTTCGATTGTCCCCTAGTTGCGCGGTAGCGCTCCTGTTGGGTGAGAGTGGGAGAAAAAAGAAGGTCCGGGGGAGACAGGGACGAGACAGAGCATGGCAAG
>772_C608268_60.0
GATAAGTGCCTATCTTGTTTACATTACTTGGCAATTTTGAATCGTGCATAGTTGTCCACTTCTTGTATTGGGCTACAGGATCAATATTAGCAAAATAAGA
>774_C608278_237.0
CTGAATCATATGAGCTTCAGACACTTGATCAACAAAATGAACCCAACAATGAAAGTGCGTTTGATCGAGAGAATTCTGAAAGGCGGTGCTTCTGTTTCTG
>775_C608286_20.0
ATTTTTCTTGAATTTCCGAAAAAGAAGAATCAGTTAATTGCTTATGATGATCCAAATCAAGAAGCTCGTGTCTATGTCTTCCCGTACAGGAAGACATTTG
>776_C608294_20.0
CGGAGTTGTCGGGGGTTTCGTTCTGAAATTTTAATCCATGGCTGGAATAAATGTGAAAGAAACTGAAACTTGTTATCAATAGGCAACTGGGCAAAGTATT
>777_C608296_20.0
GGTCAGGAGAATGTAGGTCACGCAGGCGTAGATGATCTTGCCCTGTGCGGAGAAGTCCGGCGTGTAGAAGGTCAGCACGCAGACGATGCCGAACGGGATG
>778_C608300_39.0
CCCTCCTCCCACAATTGTGATGTGTGTTTACCACATCTTCTCTTTTTGCCTTGTCTATTTGGTCTTTGCTTTTGATTTACATGGTATGAGTGCTGAAATG
>779_C608302_30.0
CTCGGAGAATTTTCTTGATACTTGGCAATAAAGAAGTCACGTAGACTTGAAATATTAGGAAATCTGCTTTTGATTGAATGAAGTGATGCCGTGTCCGGAA
>780_C608308_160.0
AAAAAATGTATTTTCTGCCTGTATATGGTACTTCCATGTAATGAATTTTATTGAAATGGTTTTCTTGGTTACATCATGTTGTTTGTATATTAATAAAAAC
>781_C608312_20.0
CTGCGCAGGGAGGTTAGTTTGATGAGGTGGTTGCCGTCGAGGCGGAGTAGCTCTCGGACTAAGTCAAAGTGGCCGTTAGCTGCAGCCCAATCGATTGGAG
>782_C608324_208.0
CCATGCTTACTGGTGAATCTCTTCCTGTGTTCAAGGAAAAAGGCCTTTCTGTTTCAGCAGGAACAATTAATTGGGATGGTCCTTTAAGGATAGAAGCTTC
>783_C608326_30.0
CCCTGCACGGTCTTGTTAGTATCCCCCATCACCTCAAACAGCGGCTTCGCGAACAGCGAAACCACGCCCTCCCCGCCCTTCAAGTACAGCCCCGACAACG
>784_C608334_30.0
AGAACCTTCAGATCCAACCAGCACCAATTCCTCATCAGCAACTCAATTGGTTCTTCCCAAGATATCTGCCCCTGTCGTGCACCTAGCAGACGAACAAAAG
>785_C608336_20.0
TCACAGTGTCCTTTAATCGACTTTTGCTTGTTCGCACAATTTCACAATAAGCATATGTTATTACAAGCAGTCAAGCACTCACTTAAAAAGTTCCAACTTA
>786_C608340_107.0
TCACCAAAGAGGACATGGATCAAATCAAAAGTATTGATCGTGGTACTCGGACCAATTTGCCAGGAAAGTCTTGGGGCGTCGACATATATCAGTAAAATGA
>787_C608352_30.0
ACCAGTCCAAGCACACACGCCGCAACACCATCGAAACCGGATTAAAGAACAGAGGTATTCTTAAAAAGAAGTGAAACTTCCTGGACTCCCTCTTCACGTT
>788_C608364_30.0
CCTGACGAGTTGCCACTGCCATTCGAAATAGCCGTAGAAGCAGCAGTAACCTCTGCTGTATCTTTCTCGAACTTCATGGAAACTTCACTGGAACTCGACG
>789_C608376_30.0
TGTGAAGCGAACAGGAACAGCTGCAGATTCGAAGGAAAACACTGCTAGAACTGCTAAAGGAGCTTATTCCAGTGACCATTCCATCAAATATGTGGAGAAA
>790_C608380_20.0
AAAAAAAATTAGAAAAAGAAAGATTGTTCAAACATGCGCTAATGTGATATTATCATATCTCGTAGGTAAGACTACGATTAGACAATCAGGCAAAAGGAAA
>792_C608384_108.0
ACCTTGTGCGATTTTAATTTCTAATTGATCGGCATTAGCCAAGAACGTGGGAGTCACACCAAATCGGCCTGAAGCTACCTCACCCCCTTCTCCAGAATTA
>793_C608388_60.0
GGAACACCTCATTTTTCTTATAGACTAGACCTTCCCTACGCCAGCCAACAGTACCGGTAACTTGTAGGGTTGCATTAGGGACTGGTTTGTCTGAGGGCTT
>794_C608392_110.0
TTTTTGGCTAATCAAGAGGAAACTTCTAGTAAAAGCTCAGCTTAACTCTTTCCATTACGACTTAATCTACAGCAGTAAATTTGTGAACTTCAGATTCCCG
>795_C608396_49.0
TTTTTTAGCCATTAAACCATCATTCATCGGAGAAGAAGGCCTTGGTGGACAACTGGGATGGCCTAGAAAAGTTGTTTTGACTATGAAATGGATATTTACG
>796_C608400_30.0
CGCAAATCAAGCTTCTTCAAATGGGTACATGTCCCAAGTGCTTCAGCTATGGCAACGCCTCCTTCAGATTCTACTCTTGTAGAAGAACATTGAAAGTCTT
>797_C608404_59.0
AATAACTTCAAACTTAACCACGTCCCGCATATTGTACACGGAATTAACACTCACACTAAAACTATTTTAGTGTAAGAAGAAGCTATGGAACTGGACTAGG
>798_C608420_30.0
CGACGACGACCCACACCTCGAACTCAAACTCGGCGTTTTCCGTTCCAACGGAACCCTAACCAACATCAGTCTCGACGCCTCCAAGCTCAACGAATCACTG
>799_C608424_60.0
ATCAATGATATATAATTCGGCGAAAAAGCACTTAATAAACCAGCAACAGCACTAATACCAGACACACCTAAGATGCCCTTCTTCCTTCCATAAATGTCAG
>802_C608460_10.0
GGAATTGGGTAAGTTTACGGTGTTAATTTTGCCGGCATTGTTGTAACTTCTTGTCTTTCGGTATAACGGTGAATTGGATGGTTGGAAAGGTGGTTTGCTT
>804_C608464_20.0
GCTAACCCCACAACGACTCCAATTATGTTCATGAAGAGCAAAGTCATGGGAGCGATCAACAAAGTCGTCCATTTTACGATGTACAACTCAGAGAACGCTC
>805_C608468_20.0
CGAAAAGTTACCCCAACCGAGCTTGCTCTGAACGACGTAACGCCCGTTGTTGAAAGCGTCACCGATCCACACGGCGTGGTAACCGCCGCGCCTGTAGTCG
>806_C608478_29.0
GGAAAAGTGAATGCAACTTAGATAGACAGACTCGAAGCATTGATTTTGTAGTCTTCTGTTGTGCAGTTAAACACTACTGCTGTGTAAATATCCAGTCAAG
>807_C608480_50.0
CGAGTAGCTCAAGCTGTTTATTGTAGAGGCAGTATGTTTAACCATTCTTGCCAGCCAAATATTCATGCATATTTCAGTTCACGTACTCTCTTCGTAAGAT
>808_C608482_91.0
CTTGCAATAGCCCACGCATTGATGTAAACCGTCATTCCAGCTTCAACTTCGTATCCATTTACTACGCATTTTTGTAGGGTCTCTCTTAAGGCCAATAGTG
>810_C608492_19.0
AGTATCATGTACTTTAAGTAAATCGGGTTTTCATCAGGTTAATGAGCGATTCACTTATGCTGTACAACTGTGTGCCTTGACGTGTATGATTAATGTAAAT
>811_C608496_30.0
ATTTTGTGCGGCTTCCATTAGACGGCGTTTCGCTGGAAAATATTGATGTTCCAAGCACATCTGGTTCATCGGCTGTATGGAATTGTGACAACCATGAAAG
>812_C608516_40.0
ATCATATTCTCCCCTTCTTTTCTCTTCCTTTAAATTACCACGCAAGGCATGGATTTAGCATTATTGTAATGTACGAATGATGTCACCTGACCAGAATATT
>813_C608518_20.0
TGACAATCTGGGAAATCATTAAATGATAGATAAAGATTGCTGTCATGTGGAGGCCATGAAGATAACAATAGAGGCTCTTGCTTAAGTGTTTGATCCAAAA
>815_C608536_80.0
AGCTCATCGCCTGTTGCTCCTCGCGCAGCGAAACGGTATCTTCTAGGGAGGACCGGGTTTCGGATCCGGATCTGATACGGAAGGAGACGAAAGCGGGTGG
>816_C608540_50.0
GGCGGAGCTATTCATTCTCAGACTATCTCGGAATAGTGGTGTTCTTGGGCTTGCGGGCATGGCTTTATCTTCTCAAATGTTCCCCAATTTTCCTGATTTTA
>817_C608542_60.0
GAATTTTTCCTTGCTTTTGCTGGACATACACAAACAGATCACCTCCTCCACAGTACTCCAAGATAATAATCTTGACACAACAAAAGGTCAAGGAGAATATG
>818_C608554_52.0
GTGGTAGTGGCAGTGGAGAGAAAGAAGAGGGTTTTGAAAGGCTGTGCGGAAGCGGTGGTGGCGAGGAGAACGAGAAGCAGGAGTGGGAGAGAGAAAGTGAA
>820_C608572_20.0
AAGAAGTAATACCACATTTTTCAGCATCAAAACCGTGGTGGGCTGTACAAGAAGTGGCTTCGCTTGACTGGGGATCCCATAAAATGGTGATATTCCACCAA
>821_C608600_39.0
AATGAGATTGAGTTCTGGTTGTCTTGTTCCGAATAAGTAGAAACTGGAGAAGAATTGGTGGTGGCCGAAGAAGATAAGGAAAAGAACCTTGGCCGGAAAAT
>822_C608604_35.0
CAATACCTTCGCTATTGAAGCCGTACCTATTGATTATCGCACTGCCACATATTCAACAGACTTTATCTTAGAGCATCACGTAATAAAGAGGTAAATTGCAT
>823_C608606_174.0
GGATGTGTAAGAGCAACATGGTCATTGCAGGAAATGCAGTTCCCTAGAGCAGATAATCTCTCCTCAATGCGCTGAACAACAACTGAATCTGGAAGACTGTT
>824_C608614_40.0
CAAACAATGGGTGGGCTGAAGGGGAATCCAAAGGGAAAGCAGGTTGGTTCCCATTTGGCTACGTCGAGAGACGCAACTGTGTTCTTGCAAGCAAGGTAGCT
>825_C608624_104.0
AAGGTTAATTATGAAGAACACAAGGCCATGTGCTATGCCCTTCATGTTCATGTATTGCCCTTCTTTAGATTCTACAGAGGTGCAGATGGCAGGGTTTCTAG
>826_C608626_66.0
TCAGAACGAGCATGTCTCTTGGATTTAAGATGAGCCTTTATCGTCTCTTCTGACAAGCAGGCAATCCTAGGGCATATCCTGCACTTGAAAACTGATTTACA
>827_C608630_43.0
TTGCCACAATGCATTTAGGAAGATGTGCTATTGTATCATCCAAGACCAGAAACTGCAACAATGTGTACACATTGCACCTTGAGAAAGATGCCTTAATGAAC
>828_C608634_50.0
ATTCAACAAACTAAGCATAGTGGAGCTAGAAGCCAAATCTTCAAAGTTGTTGCTGCATAAACAATTTATTATCTTCGGAGGAATAAGAACGCAAGCATTTT
>829_C608636_70.0
GCTTTACTCAATTCTGGGAGGTCCATCTTTTTCTCTCTGTGTGAATGGGGGCAAGAAGATCCTGCAACTTGGGCCAAGTCTCTCGGGAACAGTTGGAGAAC
>830_C608638_180.0
CGCCACCGTCACCAATATACCAAAACCTCTTCCGTAATACTTCCCCAACCACAAGTATCTCAAAGCTGAAAGTTACATCAAAAGGTTCTAATTTGACAATT
>833_C608660_35.0
TCCTCTTCCATAATATGAGCAATAGATTTTTAATCCACATGTTAAAATTCACTCGCGTGAACGAATGAAATGAGCCAAAGTATTTCCAACAAAAGATCAAA
>834_C608664_39.0
TTATAACATAACACTTCCTCAGATTTAGACTGTGAAAAGATGTAATATTGTTGCTGTATTAAAATAAATTTCAATACATCAATTTTCATAAACATTTTAAA
>835_C608666_30.0
TTCGTTAACTTATATTAGCATGATTGACGTCGTGTTGCCGTTGGTGAGCTGCAGGTCCACTTCTTTTGAATTTAGTGATTACGCTGAAAATATGTATGCTT
>836_C608670_30.0
GGTGGCAAATTGAGGTAATTAAGTTCATTTCTGGGGTGGGTTTTCCTTTAGAATATCGTTAGTTCAGTTGAACTCTGTAGAAGCGCGCAGCAGGCAAAGAA
>837_C608672_20.0
GAGCAACACCACTCCCAATCACTGAGAACGACGCCGCATGGTTGGTTGGCGGCATAGTCGAAAAGGGTTTCTCTGAACCCAGGCCTGTGGGCCCATCTTTT
>838_C608680_66.0
GCCTCGCTCCCGGCGCTAAGATTTCTTCCGTAAGAGAGAGCCGAGGGATAGAGGGGAAACAGTCGCAAAACGAGAACTTGTCGTTGCAGAAGCCACTCCTA
>839_C608686_50.0
TCAAGTGGCTTCCCAGTTAATTTTTGCAAAATTTTTCCATCAACAACCTCGAATTATAATGTTCTCTCTCTTGCGGTCCAAGATACTTGATGCATTGTTGT
>840_C608694_30.0
TTTAATCGCGACGTACAAATGACAAGACATCATAGCCATGAAAATGCCAGAACTGCTGCTGAAAGTGGGCCTAGCTTGCTTGCGTGATAAATGTGCGTTTT
>841_C608702_30.0
CAAAATCGTGTGCATACGGGATTCATTCAGGTCCCTAAAGAAACGATTTATGCAAACAATTTCATCTGTACCGATAGCCTTTCCAACTGTTCTCTCACGAG
>842_C608704_20.0
AGGCAATGTTGGAAAGGATAAATCCGAGGACAAGAAAGCTGGAGCTGTTTGCGAGATTGCACACAATGTGCATGCCGGGTATGCATGCTGCTCTCTTGATT
>843_C608712_30.0
GACAGGGTGAATTTTGGGAAGGCTAATCTCCGGGGAGCCGTGTTTAAGAACACAGTCCTATCTGGGTCCACATTTGAGGAAGCTCAACTTCAAGATGTGGA
>844_C608716_73.0
GCTGCAACAGTCTTTCCATCATCATTTTGCCTCATGTAAAATGCCTTGATCTCCTTTGGATAATCTCTTAAAATAACAGGGCATCCACCAAACACCTGCTC
>845_C608718_30.0
TGATGAAAACCCAGGCTGCAAAGATGGGTTCAAGTGGCTTGATTCCGATAGTCCCAACCCGAACGTCGCGATGGGAGCACTTGTGGGTGGTCCATTTCTAA
>846_C608720_20.0
ATGGTGTGAATCATCTCCACCGCGCAGGCGGCAACATGGTGGCAGAGGAAGGAGAAGAGGGGATCGAGGTGTCAGCATCGGATTGGAGAACGTTGTCGTCG
>847_C608722_20.0
GTCCAATCTCGTGCCATTGCGAAAACACAACAGATAAGGATGATCCCACGATCAATGGAAATAAATTGTATAATGCGTTTGGATCATAGAGAAAAAACAAA
>848_C608726_32.0
CCAAACAAAAGTACAAGCCAAACACAACCACAGACACAGACACACACTAATTTAGCTTGTGTTTGGAGTTCTAAAAACATGTGATTTTGTTTTTGTGATTT
>849_C608728_20.0
CCTGAATCCTCCAGAATTCAACGTAACCAATAAACGGCTCCCACGAGATGAGCAAAAAAACATGTAAAGCTTAGATAACTGCTGCTCACGTAACAGACTCC
>850_C608750_10.0
TCTCTCTTTTCCATTGCCACTCGTTAACAAAGGATCTGTCTGTGAAATCAAGGACTCAGCCTCTGACCAGGATTTGGCAAGTGAATCTACGAAACAGTTCT
>851_C608752_50.0
GGTTACATGATGTTATCAATTGTCCACGAAATGTGTGTTTGTTAGGGAACATGAACGACCATGTGACAAATACACTACATGGTAAGGTAAGGTAAGGTAAG
>852_C608754_144.0
CCTAAGGAGGAAGCTTTCGTATCTGCATCTGCCGAGAATATTAAAAAGTTTCAACTTCCAAGAGGAGAATTTATGCACAACATGCTCTCTCAACAAAAAAC
>853_C608762_116.0
CTCTCTGAAGAACGAATTAGTGGTTTCTGTTGAAGAACAGCTTATCATAGTACTGGCATTTCTCGATTTGGCATCATGGAAATAAAGCCTTAAGAGTTGCG
>854_C608770_154.0
TTCCAATGGAAGTCAACCACCTTATCCCTGTGCCCAGCATGTTTGAAGAATAAGCCAGGTGGAGTTCTTGAATTCCCATTTCCAAAACCACCGCTCTCCTT
>855_C608784_40.0
GGTATCTTGTGGCCTTAAAGAAAGCAAAGGCTTTTTATGTAACTTAATACAAGTATATTGGAAAAGCAGCAACTAACTGCCTAGGACATATTACATTCTCA
>857_C608816_30.0
GCGGCATGCTCGTGCTTAACAAGGTCAACGAAATAGCAAATGACATATATGAATGTGTTGCGTGCATCATGACTTATGAATGAAAGCCCCCACATAAACCT
>858_C608818_50.0
CAATCGGTGGAGGAACTGACCCGCTGCTTCTTGATAGAATCGCCTTCGGTTACAGCCTCACCTTCGACTCTCTTTCTAGGAAGCATATAGCATAACAAGCG
>859_C608820_120.0
CGGAAACTTTCCAACATACTTCAAGGAGAGTCTGACTTGGAATTTGCGTCTATTATGGTTCAGGCCTTGAATTTGATTCTGCTCACTTCTTCTGAGTTGGG
>860_C608830_71.0
CTTCGGCTAATTTTTACACCGTTTTTGACGATTATTGTACTAGTTTTCTCAGATCTGCTCTCTCTTTTGCTCATTTACAGATGAAAGGAGGAAGATCAAAG
>861_C608838_248.0
TGCTAGAGAATAATCGTATTGTTACCTCAGAAGGATATGAGATGAATTTCGCTGTTAATGTTCTAGGCACTTATGCCATGACTGAGCTTATGTTGCCATTG
>862_C608858_211.0
TTGGATCATATAAATGGAAAGAAGCATCAACGAGCTTTGGGTATGTCCATGCGGTCTGAAAGGGCAACATTGGAGCAGGTTCAGCAGCGTTTTGAAGCTCT
>863_C608860_20.0
CTATTATCGTCAACTAATCAACCGAGTTTCTTGAGCCCTAAAGAGCTTGTTGAGTTCAGAAAAGAAGAACCGCATTCAACACAATTGCTAGATGATGGGAG
>864_C608862_71.0
CAGCCAAAGATTGGGTACAGCGGTCATGCGTATCAGCCATTCCATTCACAGTTCAAGGTCAGCATCTTGTTCGATGAGAACTTCGAACGTATATTGGGTTC
>865_C608868_80.0
TTTGGCTTCTTGCTTGGAATGGGAAGTGCTTTGGAAACACTTTGTGGTCAAGCATTTGGTGCTGGGCAAATTCACATCCTTGGTGTTTACATGCAACGCTC
>866_C608882_20.0
CACACACTTAGCCAACATTGAGTCTATTTGTTTCAGAACAGGCCTTGGAGGTTCCATAACTTGGCACGGGTAGACAGGTAAAGGTAGGGCTCTAGCATTCC
>867_C608884_38.0
CTCCAGAACCTGTGGTGGTTTAAATTTGGCCCTCTGCTGGTAATGTTGTTTGTAAGCTGCTGCTTTTGTGTTTGAACTGGACGAATAACCTTTCTGACGCA
>868_C608894_88.0
GTAGAATAAGGTAGGTACAAAACTTGTAATTTAGATCTGTGTTTCATCTCACGAAGCTACGTTTTGGTGTTGAGTAGCTTCAAACTACCATGCTTAACATT
>869_C608898_70.0
ATGATCTTGATCCTCCTCTTCTGTCCCTCCAGTCACTGATGATGCGCCTGAATCACTACCGTTTTCTGTATACATCTCATGATCAGGAAGATGTCCAACAG
>870_C608900_90.0
GACAGAGGAACCAGGGTTTGTTATGACATTATCAATGTTTCTCCATGCGTGCATTGCTATCCCTCGCATTATTATTTCTAGATGCTACACAATTGTGTTTT
>872_C608914_70.0
TGGAAATGTTAAGGTTTGATGGGATATCTGGAAGTATATTGCAAGTTTATTAGTTAAGATAACTTAACTGTTTCAGTTATTGAAATTGGGGCATTGTTGAC
>874_C608954_10.0
GGGTGAAAAACTGACGGCGCTCCCTTCCCTTTCAGGCTTCCTTGCGGTCGGCTATCTGGCGCTGTTTGGTTCGATTATCGCCATCAACGCTTATATGTATT
>875_C608960_174.0
GTGAACGATTCTTCAGGCAGCCCAATTGCGTACTTCTATTTTGATCCATATTCACGTCCATCAGAAAAACGGGGCGGCGCATGGATGGATGAAGTGGTGGG
>877_C608966_30.0
GTTCATCCTTCTCAGGCTGCTAATCAAATTCTGGCCGATAGCTTGATCACGCAAGGCATTGCTCTTATTTCTTGATCGATGTGTTAGGTTTCTTGAGGATG
>878_C608974_30.0
AACAACTATGACGACAATGATACTGGCGGTTACTATCACGAGAGTAATGAGGAGGAGGTGGATGAGGAGGATAAGGATCTGTTTGGTTCTGATAACGAAGA
>879_C608976_30.0
GATTAATCGAACGCCATGAGAACAAGCAACCATCTAATAGGATTCCTCAACTTCCTCAGCTTCCTGCTCTCAATCCCCATCCTCGGCGGCGGAATATGGCT
>880_C608992_208.0
GGTTTTTACAAGGGAATGGGGACAAAAATTGTACAAAGCGTTCTTGCAGCTGCTGTTCTTTTCATGGTGAAGGAGGAACTCGTTAAGGGTAGCAGGTGGTT
>881_C608996_40.0
CGAGGGTAAGAAAAGGTCAATATAAAGATAAACAGTAAAGGGAAGATTGAGCTTGCCATGAGGTAATCGAAGATAAACCCAGATAATAAAGGGGTTTTCTT
>882_C609000_20.0
TGAACACTGCATGTATACACGTGCAATGGCCAAAGCATGGTTCTAAAGGGGTATCATTTACCAAAGATGGCAAGTTTGCTGCAATATGCACAAGACGCGAT
>883_C609010_40.0
CTGAAACCCATAATCTTCTCCCATTTTCTCAAATAAAGAAACTGTTTGCGTTGGTCTACCAGCCCTAACCAACCTATCAACAAGAGCCTCGAGACATTTAC
>885_C609028_67.0
TTAATGAGCAAACCACACAAATGTGTCACTTTACAATAATATGTTCACAGTTAATTTTATAATACTTTAAAAGACCGTTCGTGGCTTGTAAGGTATTTGCT
>886_C609040_50.0
ACAATAACACTAGCAAGAGCAGGTCGTTTCCTCTCAGGTTGAACTTCCTGGCTGCTACTAGTCGGATCCAAGCTCCGTTTTTCTCTCGCCTTCATACTGTT
>888_C609052_109.0
CAAATCTCACCTGAAAATCTCAGTCACTTTAGGAGGACGCCACGCAACATTGCTACCACTCTGGCGATCCACATTTTGAATATTCTCATTTTTCATTACAG
>889_C609058_20.0
AGGGTTCAAGAAGATTATCAAGACAAGTTAATGGCCGCAAAAGATGACAGGATGAGAAAAACGTCTGAATGTTTAAGGAATATGAGGATTTTGAAGTTACA
>890_C609062_40.0
GCTGCTGCTAAAGCAATGATGGTCCTTTCAGGCTTGACAGTTGGCAGTGGCCACCTTGATGGCATGACCTTGAATGACATGCCGTTGAACTGTTCTGGAAA
>891_C609064_150.0
CAGTATCTCCCCAAAATTGTTTCGGTATTTGCTGAGGTTCTATGTGCTGGGAAGGATCATCTAGCTACAGAGCAAACAGCTAGTAGAATGGTTAATTTGTT
>892_C609066_230.0
CTGGTGGTTGCCAAAGAAGAATTCCATGCAATATTGGAGGAAGAAGAGCTAAAAGGTGCTGTTGTCTTGTTATTTGCGAACAAACAGGATCTTCCAGGGGC
>893_C609076_20.0
ACAAACAACACCTGTGGCTCAAGGTTAGGTTCGACCCGAGACTGATGTGCACTTCGAAATCTCCCTGAACCTTCAACTTTCCGATTAAAGTAGAGATTTTG
>896_C609090_30.0
CTAGTTAGTTATGAAAATAACATCTTGGAACCTTGTGGAGGATTGAATGTTGTAGTAGATATGGATTATGTACATAGGTGTAGAAGATTGGAAGATTCTAA
>897_C609098_40.0
GTAATTTCTGAGTTGGTTATGTTAGTACATTAACCACAAAACCTAAAGCTACCCCAGATAGATCAATTACCAATATGCTTAAATTTTCTCTATACAAACCC
>898_C609102_30.0
GGCCTTGGGGTGGTACCGGTGCATGAAGACCACAACGCTCAGAGCGCAGTTCTGAAGGAGACTCAAGTGGTCAAGTTCGTTGACTTGGGGAAGAATTCGTC
>901_C609126_39.0
GCCATGACGAAGCCCACATACACTGCTATTGTGCAACACGCTAAGAATGGGAAGCCCGCAATTGTGTTTGTTCCGACCAGGAAGCATGCTCGTCTCACTGC
>902_C609128_40.0
CAAGCAGGCAACGTGTGTGTTGCGTCATTTGACTGGATTTGCAATGTGATCTGCAATCAGTGGAGAGATACCAGTTGATGTTGGATTGGTTGACGAATGGG
>903_C609138_30.0
CAAAAGAGAAGCGAAGAACACCTGCATGGTGTGACCGAATTTTGTGGTACGGCAATGGACTCCACCAATTATCGTATGTAAGAGGGGAATCTAGGTTTTCA
>904_C609142_30.0
CGTCGAAGGACTCCAGCATACCTCAACTTGTTCAAGAAATTCAGGAGAAGCTTTCGAAAGGTTCGGTTGAGTGCATGATTTGTTACGATATGGTTAGAAGG
>905_C609146_40.0
CCCATGTGTACTGCTCGTTCCATTTGGGGCTCATGCTTTCGATTATCGTTCGTGTCCTCACCCACTTTTGACCGTATTTTGCCACGCAAAATGCGTCGGTG
>906_C609154_20.0
TAGTCCCAATTCGTCCCGTTAAGTCCACCTGATTAACTAGATCCGATTCGTTAACCATATTTTCACCTGGAACCATTTCTTCTTGACCAACTGCCTTCAAT
>907_C609158_40.0
CTTCGTTTTAAGGCAGTTGATTTGGACTCAAATTGATCACCGTGCGCTGAACGGGAAGAAGAGGGCATTGACTGTCCAAAATCATTATTGTTATTTCCACC
>908_C609162_30.0
CTTCAACTTCTAAAAGAGATGGATGGCAAACTTGATCAAGGGACAGCTGTACCAGGACGCTATATTTAACTTAAAGGCCCCTGTGACAGTAGCTTCTTCAG
>909_C609166_29.0
CACCACTTAAACAAGAAGTTGTCCACAACTAGTCTAAACCATGGCGAAAGTTTCAAACCCTCCTCACCAGCATCTGCCTTTCTCAAAATCTCTTTCAATTG
>910_C609174_30.0
AAATGCCTCTAACGCCCAACTTGGGTAGCATAATTTGGTCACGGTCTTTATAAATTGAGTGTCTTTACGTTGAGTTGAAATAAGAGTCAAAACCACAGGTA
>911_C609176_20.0
TTCCGGCAGGCTCATAGCAATCGTGCGTTCGCGTCCCAGCTCCTGTAACACATTGTCCAGCGCCCAGGTATCGCTCTGTTCCCAGCAAATGCTGATATGCG
>912_C609178_40.0
GTTTATTTGGACTATTTGACGAAAGTGTTGGGCCACGATAGGGTTTGGTCCATTGGGCCTGTGTTGCCGCCCGATGACATTGGGACGAGCGAGAGAGGTGG
>913_C609186_10.0
GATTTGGAGAAGAAGGGCGATTAGGTAATTTTGCAGTTAAAATTTGTGCTTATAATCTGTAGTCCATGTTGCTTTTAAGATGCATAGAGGTGGTGCTTTTG
>915_C609204_23.0
TCAGTGTTGGACGGTATTGGCAAAGGACTCGATCCGCGATTTGATATTACTGAAATTGCTAAGCCATATGCTCTGGAATTGTTAAAGTTTCGTGAAGCAGG
>918_C609224_30.0
TTTTTTTTTGGAAATATTCATGTATGTTTGCTGAGATTTGGGTGTTGCAAGAATTTATTAGGTCGGGTACATGAATGTGTGCTAAGATGATGATAATATGC
>919_C609244_30.0
AGGGATATCGATGATTTAAATGATAAGGTTCGCGAAGGTGACATTTTGACTTGCAAGATCAAATCAGTTCAGAAAGAACGGAAGTCCGTGTTTTTAGTTTG
>922_C609260_57.0
CGCCTGTTCTCCAGCAGCAGCAGATGAGGAGTTCCTAATATGTAATTTGAACTTGATTGAATAAAGTGTTTCTGTTAGTTGATACTTTGACAGTGAGTTTG
>923_C609266_30.0
CGTCTGTTATAAGAACTGAAGGGCGCACGAAAGACCCTAAAACAGTCTTGTTGAGATGCCTTTCGTTTCGATGGTTGAAGTCTACAGCATAAATAACATCC
>924_C609270_136.0
GATCAGTACCCAAGTATCGCCCAGAAGGTCGCTAACCAGCTTCACCTGAGTTCTAGTCTATCTCAGGATGTTCAAGCGCGCTATGGGGGCTTCCAAAGCTC
>925_C609274_37.0
TCCTGGTGGGCGTTATACATTTGCAGGAAGTGGAGAAGCAGAAGTTGTTAGTGCTAGAGGGAGAGGAAATGGAGGGCGTGGTTTTATCAGTGGTGCTGGTG
>926_C609286_70.0
GCTAACAATGGCGATGCCGGAAATTTTGAGTGTAACATTTGTTTTGACTTGTCTCAAGACCCAATTGTTACTCTTTGCGGTCACCTTTTCTGCTGGCCTTG
>927_C609302_30.0
GATTTTCTGCAGCAAATTAGAACGAAGTCATTGACCCTGAGACCAATTGCATCAGCAAAAATGATGACGCCTTCTGAGGCCCCTGCCAATGTCCAAGTCAC
>928_C609306_20.0
TTTCACTAGGACGGTTACGTGTGCTTGATGTTGAGAAAACTCAGGTATCAGGTGATCGATCCACTTCGGAAAGGTTCCTCGATTGTAACTCCGCTCGGAAG
>929_C609310_20.0
TTATGAGAAAAGCCACGATCGCCCCTAGAACTGCCAGGGAGATGACTCGCAAAACGTGAATTAGGAATGTCTTTGTCAACAAAATCGTTTCTGGCATTATT
>930_C609318_30.0
CATGTTTCGCGTGCAGGATGGTTTTTGTGACGTTGAAGAAGGCATTGTTACTCATAAATCGTAATCTATGTGGGCTCATCGAAGTCTTCCATTTAGCAAAA
>931_C609320_40.0
TCTGCATCGGGCTTTGCGTCATTTCGCTTACGCTGCCTTTTTCTACCTCCACTCCGCATCCACCAGACCTCGACCGGCTTCCTGTCTCGGACGCGGCCACC
>932_C609330_70.0
CTGAAATGCATCACAAAGAAAGCTTAAATCGAACTCATCGAAAGTACAGGCGGCATTAAGCAGCTCCGCCGTTGGTCAGACGCGTATCACAGCCAAAAACA
>933_C609340_30.0
AATGACCTCAAGAATGCAATTGTTGTTGTTGAAGGTGAAAGCGCGGCTATCTTGATTAGTGCTTGGATTTCGAGCACATTCGATGATCGGTTACAAGTTGA
>934_C609342_91.0
AGCCAGATTAGATCGGTGAAGACGTTGATCGGAGGTGAGTAGGACGTAGTACGGTTAGGTGATGTCGAGACAGGCTGCGAAAAAACGCAGGCGGCTTTTTA
>935_C609350_39.0
CAGAAATTCCACCGCCTGCCGACGCAAATCTGCGCCACTCATCGATTCCTCTTCTTCCACTGCTGATCTCCATCCTCGATCCAGCTTCAATTCGACAGTCG
>937_C609364_20.0
CAAAAATATTATATCACCAAAGTCTTTGCTGGAGTGTGAGGAGGCACTGAGCCAGGGAAGTATGACTGCAGCAAAGGCATTTATCAGATTGCGGAGCGAAA
>939_C609376_20.0
TGAAACGAATTTCAGTGATTGTGTCGTCTATCATTATATTCAGGACACCTATACAACCTGTCAATGCTCTTGGAGCTGCAATTGCTGTCCTTGGAACTTTC
>940_C609380_50.0
AACATAATAACCTTCATTCCTATGACGAGGGATGAATATGAGTTGTTAGAAGATGTACAAGCAAGGCTGGTAGTTCACCCATTAACCCTTCCTATTCTAGG
>941_C609394_39.0
GTCAGGCATTGCAATACTGAATTAAGATAACAGGTATTTCCAAGATTGCGCAAGCCAGCTCCGATTCTACGGTAAGTGATCCTGAAGCTAAGCTCCGGATC
>942_C609400_23.0
TCTCAGTATGATATGATCACCTAATAATAATATCCACAAGGCAGGGGCAAATCAGAGATCTTAAATCACTTCTCTTCGAATTCAACGTCAATGATATCTGG
>943_C609402_30.0
ACTTGCTGCATTGCTGGAGCATTGCTGCATTTTGCACTAGCCTGACTTAGTGTGTAGTAGACGTTTCAATTTGCTGAATTTTGTTATTGTTTTGATCATCC
>944_C609406_37.0
TATCTGAAAAGAAAACCATATTCAAGTTGGAATTTGAAACAGAAACGAGAGAGCTACGGACTGCCACAAAGGTTTTTAAGCAATGCGAAGCAGGTTCTCAA
>946_C609426_34.0
ATGGTTGCTGGCCTTACACCAGCATAAATCAAAGCAAAGACATGCTGTACGACTACATCCGCTTCTCCCTCATTGTACAAAGAGCCAGTGCCAGCTGGATC
>948_C609430_40.0
ATTAGTTAGTTCATAGTTGTACTCGACTCTCAATCCTATGCTGTCTCTTATTATCTGCAATATTTCACGTGGAAGTAGCTTAAATGCTTGGAACATATTGC
>949_C609432_30.0
ATAAATCAAAAGCCCCGTTTTCAGAAAGGTTAAAAATAATCAATGTTTTTGGAGTCACTTCTATGTGCTTTTATTCTCGACTGGTTTATGTGAATTCCACT
>950_C609434_70.0
GAAACAGTAACTTTCTTGCTCATTTTCTAACATTAAGACTGCCCATTCAGGTTTTAAGTGGAGCAGAAAGAGGTGAATCTGTGGCTTTATTTCTTTCTCCT
>951_C609436_215.0
ATGATATCTGGCTTGTACTCCATTAGACCAGCTTCTACCTCCTTGGCGTAAAATGCAGCAATAGCAGCGAGATAAGCGGAGTGTATCCATTTAGGAGAGGT
>952_C609440_40.0
GAAGTGGCATATACCCACACAGAGGAACATGGTCTACTAACTTTGTGCGGGATGCATGATTCAGAGGCGAAACCTGTATTGATGTGCTCATGCAATGACAA
>954_C609444_40.0
TTCACTGATGGCAGGATGACTCATAAACGCTGTTAACCAGAAATACGGAATGGATTTGATGATTTCATTCCGCCTATCATAGATGGGTTTGCGTATCTCAT
>955_C609448_30.0
CAAACTCACGCTACGTCGCATTGGTGCGGGGATCCTCGATGCGCTGATCGGCACCATGTCACCGCTGATCCCGGCGATTATCGGCGGATCGATGGTCAAAC
>956_C609450_39.0
AGCAACTCAGTACCATGGTGTTTGCGACCAAACCTCCCTTGCCCAAGAAGCTCAAACCGTTATTCATTGTTCATAAACTGTGGAGGAGGAAGGACCAACTA
>957_C609458_160.0
GACGAGCGTTAGATCAACAACACATATGACATTTAACATTTCTTACGTGAAACCAAATTACATGGGAAATGAAACATTTTACATATAATTTCTAAATTCAG
>958_C609462_169.0
TCCATCCACTGCTCAATGTGGCCATAATCAATCAAGGAAGAACCATACAAGGAGGCATCAGATTTCAATCGAGCCACGTAACGTGCAATTGCATTGCTTTC
>959_C609464_146.0
TATGTTCCTTCACTAGCCTCACGAGGTGTTTTGAATCCAAGTCCAACGCTCTTAAAGTAACGGTTTCCTCCCTTTCCAGGTGCTTTACCCTTACCCGTCTT
>960_C609480_121.0
GAACAGAACCAGCACTTTTCCAACCTCATTTTTATGCTCCCCTAAACCACCCGTTATTTCAAGAAAAAATTTGGTAGAGATGATGGAGAGTGCAACGAACG
>962_C609486_90.0
GCTTCACCTTCACTTCTAATTCTCTACATGATGAGAAGGCGAACAGACATATGAAAATTGGGATACTTAACCATCTTCTTATTTCCATCCCCACAATAAAA
>963_C609492_118.0
TTGGTTCAACCATAGCCCAAGGGTTGGCATTTGGTACTGGAAGTGCAGTTGCACACAGGGCTGTGGACTCTGTCATGGGTCCACGCACCATCCAGCATGAA
>964_C609502_50.0
GTAGTTATGGTTTGCCAAGCAGCAAGTCAGACGAGATTTAGGGCACATAAACATGAGAGTGGAATTGCTGGCAGACCAACCATTATTGTTAGAGTTATAGC
>965_C609504_75.0
CACACGTCAGCCAGCGTCAGCGTGCCGACAACGTTCGTACGGATGGTCTCCACCTTGTGTGACTCACACCAGTCAACATTGGGCCGTCCCGTCACGCCGGC
>966_C609510_150.0
CTTGATGTCACTGACAGATCGTGGTATTTTTCTTGAAAGCACAAGTGGGCATAACCATTGCACCAAGGAGTGAAGTAGCCAGCTTAGTGGCCCCACTTCCC
>967_C609524_90.0
CTTGGTTCACCTATTACATCAGTTGATGTGACTTATGATGGGAAGTGGGTTTTGGGCACGACAGATACTTATTTGATCTTGATATGTACTCTGTTCACTGA
>968_C609534_30.0
CCAAAGTGTTGCGATGGATTAAGCTTAGTTAATCTGGAATATCGGAACAAAGCTACTATAACTAAGCTTTTGTGGGCAGTAAGTAGGAGATGTTATGTGGG
>969_C609548_20.0
CACACCACACTTATATTTCACTAGATACACGGCCCCAAGGACCTTGTAAGGCATGCATCCTCAACCTTTTACGGGTATCCTTGGACAGCATAGGCCATTTC
>970_C609558_20.0
TTTCGTTATAGGTCAGCTAGTCTTACATCCCCCGCATTCATGGAGCTTGCTTGATTTCCTTATGCGAGTAGAGAAAGTAAGATTAGAAATTTATAGATGGG
>971_C609560_11.0
TCTGTTGCTGCATATGAATGGTGGGAAGGGTCAGTACATAGAATTCTTTCAGTCATTGCATATCCATGTGCGTGGTCCTGGAAACAGTGGCGTAGGAGGAA
>972_C609562_180.0
CTTTCACTCTTCTTCTTCCGACATGAAGCGATGGACGGGTTTGGATCTCCAGACGACGGCACCTTCTTGCTTGCACTTGTATCAGTTGCCATTATAAATAC
>973_C609566_30.0
AATTTTTAGTTCGACTACCGGGGAGGCAGTAACTTCACCAATGATCTCAGCAGAAATTCCGACGTCCAAAAGCTTTCCCATGACAATATCTTTGTTCTTTT
>974_C609580_20.0
AGACAAGTTAACACTGATTCAGTATTGAGAAATGGAAGACAAGAAAGCAATTCACATGGTGAAAATGAATGGGTTGAACAAGATGAGCCTGGCGTTTATAT
>975_C609582_40.0
GGAGTAGTAAATACATATGTATGTATGATGTTGCTGATCAGGTGCTGCTAAGGAGATTCCAAATAACCCACAATCTCTCTTTAGATGGGGTTCTTGATTTC
>976_C609586_88.0
TTCTGATCCGCTACATCTACAGAAACGACAGCCTTTTCGTTCGGAGGTACAGCTGGTGACGGTAGCCGTATATCGGGAGGAGTAGCGCAACGTATTAAAGC
>977_C609590_30.0
CTTGAATTGGCCTCTTTTGTTCTACTGCTACTGGGTTGTCCTTTTTGCTGCTGTTGTTGTACTGGAGTTATGGTTAATTTGGAATTATGCTGTTTAAGCCA
>978_C609596_28.0
TTCACCGTCATTGTTCAGCAACATATCGCATCTGGGATAGGTATTAAAGTGTGATTTGCTCCATTGTGCTGCAGACTTGTCATCAAACCATTGAACTGCCT
>979_C609602_25.0
CTGCAGGCTCTGATGATGAAAGCTCTGTTTTACGTTCTTTCCCAGCAGAAGAGGTTTCAACACCATGCCCTTGTTCGCTTTTACTCAATTCAGCATCCACT
>980_C609604_50.0
ACACATATAGCTGCCGTCTTGCGAACATAAGGGTCATCGTCCTTAAGGCACCTCTGCAGTGGATCACATAAGTATTCTGTTATTTTATCGACACGAATGCA
>981_C609632_30.0
TTATCACTTGAAATATCTAAATCAGCAACAGGTGGAGAGATGAGAGATGACTGCAATAGCCAGGGCTCCTCCACAAACTGGTCTCTGATTGAAAAGGTTTC
>982_C609636_40.0
TCAGATCGAAGCGTTCATACAGGATCAGATGCAATTGGTCGTCAAGAAGGTCTTCTATGGTATAAGGACTCGGGGCAGCATTTTAATGGAGATTTTTCTAT
>983_C609656_30.0
AATTCAATGAACAATCGAACAAACATGATTGATGGTGCTGAAGGACAAATCGAGCAAATCAGACACTTCTTTGGTGTTGAATGATGAGGAAACCTTCGACT
>984_C609658_120.0
GAGACAAAGAAAGGAGCTGATTCACTTGAACATTGGCTGTGCATGAACGGCTTCTCCGCCACTGCCATTCATGGGGATAGAACTCAACAGGAACGAGAATA
>986_C609664_50.0
GAGACCAAAGAGGATTTGAAAACCGTTGCATTGGGTACGTCCAAGATCAACTACCTTGATCCAAGGATAACAGTTGCTTGGTGCAAACGCCAAGAAGTTCC
>988_C609672_30.0
TCCCAATGTATATCAAGGATTTGTGGATGAAATGCCAAGATATAGGAGTGGGACTGGGACTTACTTGCCGAATCCTAAGGTTTCTGTAAGGGAACGCCACA
>989_C609680_20.0
CTTTAATGGTTGTTAGTTCAAGAAAGTTTTCAGATAGTGAAGATGATGAAGGGAATAATCGGACAGGTACTGTAAAGAAGGAATCAATTCTCCCATTCAAT
>990_C609690_50.0
TCGTAGTATTTGTAGCAATCGTGCGTCATTGGACCCGAGACTAGCTCATCAGTTTGGACAGGTGTCGTCTTGCTTTCAGCTCCGCCCATTTTTTTTTTTTG
>991_C609692_40.0
TGCAAATCAAAGCATTCACTAGAGGAAACTGAAACATCTTGAAGCAGACAGTAATTCCAAATTTAAATACAATTAAAACATTTAGCAAAGGTGGTCTGCCG
>992_C609696_50.0
GAAACTCAAAGACATCAGCATGCCATGGCTCCAGGTACACAGCAAACGCACCTTTTCTTTTACCGCCACCTTGATCAACATATCTGGCAGTGTCATTGAAC
>993_C609698_191.0
AATCGGTTCCAACGGCCTCCAGGCGCAACAGACACCTGAACTTTATCTTCTTGGCTACGCTTAAACCATGCTTCTTCCTGCCCAATCTCCTCTATACTCTT
>996_C609722_142.0
GAGTATTGGATGTCTAATGACAATATGCCAGGTTTGTTGGTTCGATGAAGAGGATTCACTGTAAGTTGACTGTATCTTTCCACATCTTCAATAGGAGCCAG
>997_C609724_80.0
GAACGAGCAAAGGAGGAAATTGAGGCCCTTATTCAGTCAATTCACCCCAAGAAGGATTCTGGTACTGTTGTTTCCTCGCCAAAGAAGGAAGGTGGATTGCC
>998_C609740_62.0
CGTATCCATGTACCCGTGTCCGAATATGAGTACGTGTCCCCGTATCTTAAGGTTAAGAAATATAAACACCCGACACTTAGATATGCACCCGTACCCGACAC
>1000_C609754_20.0
CTCGGACAGTTAACATTACTGTGGCATAGGATAAATAAAAAAATGCCAGCTATACGAAGCTATATTACATTTTTACAGCCATAATTGGACTTGGTCCAAAA
>1004_C609776_50.0
AGAAGAAATCGTCTGCTTTGACTGATGTTGGATCCTTACATGCCCATCCACTCCCACTTGCTGGCTTAGTGGGATCTGCCACACAGAAATCTTGCAGTGGA
>1005_C609784_59.0
CGATGCGTGTCATAACAAGAAAACGTTGCCAGGGGCATCTAGTCCATTGCAAGTGAAGTATGCTGATGGCGAGTTGGAAAGACTAGAGCACAAAATCTTTG
>1006_C609790_29.0
CGCACACAGTGGGACTTTCGACTGGCTGAACATAAAAAGGATTTGAGGAAGGGGACCTAATCAAATTCTGAAAATATTGAGTCTGATCAACGGCTCTAGTT
>1007_C609800_169.0
GCCTGAAGGAAGTCATAGAAGTCAGCACCAGCTTCTACTGAACTGCTTCGTATGTCATCTCTGCTAGTAGAATAACTGAAACCGGTTCCAGTTGGCTGATC
>1008_C609804_40.0
TTGCACAATCCTCGATCGGCTGACTCGAGGATCTGAAACAAAACCCTTTCCTCCATCTGCGCGTGCTCAAGCATGACCTGTAGCAGCTGCGAGTAGCTCTT
>1009_C609806_22.0
ATTAAGAAGCTTTCTGGATAACTTGCGTTTCTTCTTGCAATTACTTGTACTAGGCTGACAACATTCATCTTCACCAATAAATCCAACAGAACCCATTTTCA
>1010_C609812_34.0
CTCCTGGCAGCGTGTTTTAGTTTCTCTAGAGCAACGAGTCCAACCTGCCTGACTCGCTCTCTGGACAAACCTATCCTTTTACTAATATCTTCCCAAGTGAG
>1011_C609814_51.0
CAGGAAATTCAGGCTCACAATGGTTCGATTTGGACAATTAAGTGCAGTTTGGATGGGAAGTATCTTGCTAGTGCTGGAGAGGACTGTGTGATTCATGTGTG
>1013_C609820_20.0
TTCAAGGGAAAAAGATCAAGAAAGATGGTGACTTAGAGGTTTGGGGAGGACAGCTTAGTGGGGGTAGATTTGCTGTAGTGTTATGGAACAGGGGATCTTCA
>1015_C609826_66.0
AGCTCACTTCTCATAGTCGTCTGAGCAAGCTGAATCACTGCATACAATGGATTCTTGACCCCATACGACGCCAATTTCGGGTCCACAATCTTAACATAGAG
>1016_C609832_20.0
TTGCATATTTACACATAAAACGCCTCCAAAAGACTGTTTCCACCATGTTTCTCATTCGAGACACCTAATCAACACAAACACACAAAACAAACACGACAGAA
>1017_C609834_53.0
GCATGGGGTACAGCGACGCTGGCTAACCTTTACAGAGAGTTGGGAGTTGCCTCGCGGAAAACTTGCGCAGGGATTGCTGGATGTCTGACCCTACTTCAGGG
>1018_C609836_30.0
AGGGACAAGGTCACGGAGTACGTGAAAGAAAGGATATTGGCGTTAAGGGCTTCAAATCAAGGGAATTACGAGAATGTATCAGTGGTGCGCACTAACTCCAT
>1020_C609840_20.0
AATCAGAACACATTTTCAGGGGGTAAGTCAATGATCAGTGAATTCAATTGTGCTAAATAAAGTAAATGACAAACAATTTTGAACAAACTACCCTAGAATTC
>1021_C609842_70.0
CTAACTACATTATGCCAAGCAGTTGTTGTCAATCCCGTTGAAATAATGTGCAATTGTCATGGATCTCATGTTCTTCGGAGACTGATTTGTCTATGTAAAGG
>1022_C609844_70.0
TGTTGTGCTTTCCCAGCCAAAACAAGAATTTTAGCCGCAGGATGCTGAACCTCAAGCTCATTTACAATGGTTGCAGCATCATTGGTGACAAAGAGCTTATC
>1024_C609848_68.0
ATGTACTACGCAGATCACCATGGGTTTCCTATTGTCACTTTCATTGACACCCCGGGAGCTTATGCTGACCTTAAGTCCGAGGAACTGGGCCAGGGCGAAGC
>1025_C609850_60.0
ACTATCATAAGCCTTTTCTTCAATGTTTTAGGATCGCGGACAAAATCCCTTCGTATTCTAAAGTTTCTGTCAAACATGCTTTGCAGTATGCACCAATTCAA
>1026_C609858_60.0
GGTTGAAACTTGAAAGTGAAACAAGAATGAAACAGGAAATCTTCACACTTGAAGTGCTTCTTGTTCCATGCTCTACTATATTATGCTGCATTAGGTACCTT
>1029_C609872_68.0
TATATGCGTGTTTGGGACATAGTCAAGATAGCCAAAGATCCTTCAGAGCTGCGTCCAGTAATATTGTGCGAATACTCGCATGCAATGGGAAACAGCAATGG
>1030_C609876_240.0
ACAGTTATGTAGCGGCCTTCAAGCACTGATTGATCAAGGTGTTTAATACAGCGCTCAGCATCCTCAAGTGAGTCCATGGTTACAAATGCAAATCCTCTAGA
>1031_C609882_20.0
GCATAACGCATGTTACTTCTAATACGTTAACCGAGAAGCTGCAATATTCTCAATGTCTGTTCTTCCTGTGCTATGTTTCCCTAGTAAATCAAGTGTCTGGA
>1032_C609886_225.0
TCAAGCTCCCAACAAGCCATGACCGCTTCCATTGCATGAACCCGAACATGCTGTTGAAGTTGGTCTTTAAAGGAGGACAGTAGTAGAACATAATGTGTCAT
>1033_C609888_48.0
CGTCTAGTTCTAATTGCATTGAGAACGAAAAACCCACAGTTGCTGCATTGAATTTCTCGGATGTAATTGGGACATCTTTAAATCTCCCAGAATTACAATTC
>1034_C609890_104.0
TCTTTTAAGGTCTCCCATAACTGAAGGGCCATCGTTTTTTAGGATTTTGAGAAAGAGAGATGGAACGAGATGAAGAAGAGGGTGGAGATTTTTATGAACTG
>1035_C609906_40.0
TGGAGCTCCAGCGCAAAGCTGATAAAAGATATGATAAGACCTTTCTCCCTCTGAACATTGAACAACTCTAGACTTCTCTAGTAAAAAAGTTTGAATCCTAG
>1036_C609908_114.0
GACCACCAAGTTTCATCAACTACCACATCCTCTGTTAGCGGTGTACCATTGAAAGAGACTGCAGCTTCAGAAGATGTCAAAACAACCCTTTTAACAGATGG
>1037_C609910_30.0
CTTTGACGATGGTGGTACTGGTGCCTTGTTCTTGTAAGCCAGGATTCTTGTTCTGTTCATGTTCAAGGTTTCTGCAAAATGCTTTCTGTAAACTTGGCTGG
>1038_C609912_39.0
TGGTTGAAGCTGATGAAGCTTTGGAGCTAGCATGGAAAGCACAGGAATCAAACTTGGACGACATAATCAATATTCACAACCAGTTATTTGGTTCAGTGGAT
>1039_C609914_30.0
TTTTGCCTTCTCTGATTGAGCTTAACTTTCAAGATCTGGTTGAATTCAGCTGCAAGTTTGATTCTTTTTCAAAACCCTTTTCTTAGATTTTCAGATAGAAC
>1040_C609916_20.0
ATTATCTATGAACGATTTTGGTTTTGCTTATCCTACTATAACTGGCGGTAACGGATTCCTTCCAGTAACTTCTATCGCCTCAAGAATTGCTTTTTCTGGCG
>1041_C609920_192.0
ATTGCTTATACCTCCAATACAATCAGGCCTATACCTCCAATACAATAAGGCTATCAAAGACATCATCTATAATCCACAGGCAAACGGAAACCACTCATCAC
>1042_C609926_156.0
CCTATGAGTTGTTGTTTGAAGCCTAATAAAGAGTTGGTGGTGAATACATGTTTGTAATGAACTTGTTTGAAAGATTTTATTAATCTTTGTGTAGTTTCTTT
>1043_C609936_43.0
CGCACCCCAGCGCTGAAAGGCGCCCACCTTGCGGTTAGTGCCCTTCTGCGCCAGAGGCTTCTCCCCAAGGCCCAACGTACCCAACCCTTAGAGCCAATCCT
>1044_C609950_20.0
AATACTCACGCACTTATGATTCACGAGTGCGTGTAGCTGTTGCACCACGCTAATCGAGCCCTGTACCATTCCAATTTTGCTCCAACCCTTCCCCGTCCCCG
>1045_C609952_173.0
GAGTATTTCAAGTTGCTTGGGAGAGTTATGGCCAAAGCTCTTCAAGACGGAAGGCTTTTGGATTTGCCGCTGTCGTCTGCTTTCTATAAGCTCGTACTCGG
>1046_C609954_14.0
TTATAAGAATCAAAATGACAGCAACTCAAGAAACAGTTTAATAAACATGCTCAACAAAATTTTACACGACAGAAATGGCACCTAACAAATGAAATTCAAAT
>1048_C609974_30.0
ATTTTCACCTTCAACAGGATCCTCAAAAGTAGCTGCTGATGTCCCCTCCAAGCTCCACAAAACACCTCCCATAGACGGCCTATCGACACCATATTCGGTCA
>1049_C609978_61.0
CCGGAGGTAGAGCTACTGGATGGCCGATGGGCCCCACAGGGTTACTGACGTCAGCTAAACTCCGAATGCCGGTAAGTCAGAGCGTAGCAGTGAGACAGTGG
>1050_C609984_20.0
CCATAGCTTCCTCAATCTCCGGCGCCACACAACTCTTCACCCGCCGCTTTCTCCACCCCACAACCACGCCCATGAAATTAGAACCCGCTGTATATATCGGC
>1051_C609988_20.0
TCCGGATGCTGGTTTAGCCAAACTTACTACTGCCTGCTCTGGCACCGTTCATCTATGCCTAGCTTCTTGCACAATTGATGCTCTGCATCATATGTCCGTAG
>1052_C610000_20.0
GGGCGAATGACTTTCTTAAGCTATAATAACTCCGGCAAAAGAAGGGGGACGAGATCATGCCGTTCCATCTCTTGGAGATGCATTGAAATCTGAAAATAAAC
>1053_C610006_80.0
CAAACTTGGAGAAGAAATAAAACAGTAACGATATCTCCAATAAAACCAAATCTAAAGGGAGAACTACAGTTACGGGCAGAATTCTCTACATGCCAACATTG
>1054_C610032_174.0
ATGTGGAAGATACCTCCTTCATACTGCATGGTGACTGTGTTACCAATGTCTGCAAACTTACGATCTTCAAAGATTAAGAAATTATGTTTCTCTGCAATCGA
>1055_C610034_120.0
TCAATGACCGTGGTGGGGTCCAACGCTGGTGACTCACCCCCTCCTGACGTTATGCTTCCACAAGACAAATCGGAGCCATTGGGTCTTCACATTCAGCACAT
>1056_C610050_229.0
AATTCAAGGATTGCTTTCTGCCTCAATATGCACAATGAAGCGGTGCGTGCTCTTCGGTTTCCACCTAATTCCGACAAGGAAAAGGAAAGTGCAGAGAAGAG
>1057_C610056_20.0
AAACAAACACATTTACTCATTTTCTCAGTCAAATACCAAACACCTAAACAAACAAGCGGATTAAGAATCTTGTACACTGCAAAAAATGGATTTTTTCTTGA
>1058_C610064_49.0
GGGTAGTGGCGTTAGAATGTTCTTCGGCACAACCAGGTAACATATTGGTTCTGCATGCAATCTGTGTTGTTGTACTCTGAGTGATGAATGATGATCGCGAA
>1059_C610066_24.0
TGTCAATGCATTTGCGGTAAGCCCCCTGAGAGGCGGAGCCGTAGCACAAGGTTCGGCCATAGCCCATCAACTGTCACTCCGGGGAGATCGTTCCTTTAAAC
>1060_C610068_160.0
ATTATGGTTCCTTTGGTCATAACACCAAGGGAAGTATACATAGGACCATTTGGATTCTTCTTTACGCCAATAATTTCCAAGTTGAAGGTACACTTGAGTTC
>1062_C610082_40.0
AGTTCGATGGTTCCTCCATTTCCGGAGGGAAACATAGTGAAAACCTCAAGGCTCCGACAGTCACGGAACCAAGATGGACGATCTTTAAGGATCTCTGCAAT
>1063_C610088_240.0
ATAATGCGGTACATAACACATAAGAGTTGTGGATTGATTTTGCAAAATCAGATACCCAGGCTATAAATTGATCAAAATCTTTAATACACAATTCTTACAAG
>1064_C610092_176.0
GAGTGGGCTCTTGCTCAGAGGACCTTACATGGCCTCCAACCAAAAGAGCCTGTCAATCTCTTCCATGAGAAGAGCAGCTACAGGGAACTTTCCGAAATTGC
>1065_C610120_30.0
ACCATCAATATCTACTCCAACATCTGAGTCCAGTTCATTCACTGTCTCGCCCTCATCATCATCTAACTCGTCTGACTCATCATTTGTATCTGCTCAGTCAT
>1066_C610122_30.0
ACACAATGAAACTGATTTCTCACTGGAGCTTCGTTTCCAAAGGCCTGATCGTAAGGAAAAGGAGAGTGCTTCACTGATGCTGAAAGCTGGATCCATCATAG
>1067_C610130_100.0
AAATCAGCGATTTTGCAGTTGACCCCTGTTGATGTTTGCAAGTGGTGCTTGGTATTATCCGTTGCTATTGCTGCATCCAAATGGACTGTCGGTGTACTGTT
>1070_C610140_11.0
TTTATCCCAATTGCTGTGGAACCCAACTTGATAGCCTCAATTGCATATTCAACTTGAAACAATCGACCTTCCGGAGAGAAAGTGTTGACTCCTCTATCATA
>1071_C610142_100.0
AACGCGTCCATAAGCAATCTTAAGTCGCTTACAGCAAATCTTGATCCTTCATAGGTAACCAGCAGCTCAACCTGACTAATCTTGATATTCTGAAACTCCCT
>1072_C610152_100.0
AACGCATAAGAACGCAAAGTCGTCCTGAAAAGGTGTTCGAGTACTTTGCGAGTTTCCGAACCCCTTCTGGAGAAGTGTACATGACACCAGCAGATTTGATG
>1073_C610156_100.0
ATGGCCCGGGACTTGCTCCCATCCGCAGCCAGCTTCGCCTTATCGGCCTGCGACTTGAGGAACAGCACTCTCCTTGACGCCATTATCCACCAATCTGCGGA
>1075_C610168_20.0
CTTCTTTGCGGCAACCAAAAAATTCAGTTTCATAGCTCTCAAAACAACAATGGCGTCATCATCAATTGCAACGCCCAAATCAAACCCATCCTCTAGCTCCC
>1078_C610180_14.0
AGGAAACCGCTTTTCCAAATTCTTTACCAAACAATTAGGACAGAAAAACAACAAGAATCCGATTAAAGCCGTTCCTAAACCACGCAAGAAACTGTTCTTTA
>1079_C610184_30.0
ATTTGTGTTGGTTACTAAGAGCCATAGTCCTCGCGTAAGTGTGGATTCGTCGAATGGGTTTCAGAATAGGTCGGCTTGGGGTATGGTTATCGTTACTGCCG
>1081_C610194_40.0
TAAGAATTGGAGTTCCTCTCATTTCTCTAAAGTTAAATTTTGCGAGCGTTGCTCCTTTTTTTTTTTTTGAAAGCCAGAGAGGATTGCTCATTTTTGCAACA
>1082_C610204_70.0
GCTTATCTTTCCAAACATCACATTATGGAAAATGATTACCGAATCGGATTTTACGTATCAGTCCCTGAAAAATTACGGTGGCCTGTTCTTGCAATTGCTAT
>1083_C610208_30.0
TACATTATCCCCCGCCATGTTTGATTCTTCTAGTGAAGAAGAGGTTTCATCCAATTTCAATTCAATCTGCAAACATAAATCAGCGTCATTTTCCGGTTTTT
>1084_C610212_180.0
GATTTTTGTAACCACATTCACAGGACATTGGTGAAGGAAGTGAAATATGTTCTGGTGTGGGGTACAAGTGCAAGGCACTACCCACAGCACTGTGGCCTTAG
>1085_C610222_117.0
GTGGAGTATGCGCATTGGTTTTACGAAGATAACTCGGTTGAAAACAATCCGTCTTTGAAGTCGTTAACCTTGAAGGAGTTCACTACTTTACTCTTTAATAA
>1086_C610224_220.0
GAGTTATACTCTGCAAAGAACCAGTCATAATTTTTAGAAAGAAATTCTGCCACTGTTGACTTATGCCTGGTCAATAGTTCCTTAAAAGTCGCAGCAGCATC
>1087_C610228_50.0
TTTACCTGCCTCACAAATCTTGATTTACATTCTGCATCTCAAAGCCTCACCACCTACATCCTTAACTTTCTTCCTTCTTACCAGGTTTTTTCCAAATCAAA
>1089_C610234_108.0
ACCACCAAGGAGCTTGGTACTGTCATGAGATCTTTGGGCCAGAACCCTACTGAGGCCGAGCTCCAAGACATGATTAACGAGGTGGATGCTGACGGTAATGG
>1090_C610244_21.0
CGAAAATCGAGGATCAATGTCGCAAGAACGCCTCCCATACCCATAATCAGCTATTTCAGACTGAGTCTCTCTAAACTGCCTCGAAATGGGCTTCTCAACCG
>1091_C610246_20.0
CTAGTTTGAAGGGTGCCAAGTAACTTTCCCATTAAAGGATCCAGGAACGGGATAATTTCTTCTCCCATTTCTTCACAAAATGCTGCCAATGCATAATATGA
>1092_C610254_20.0
TTGATATGTACTCTGTTCACTGATAAGGATGGGAGAACAAAGACTGGTTTTAGTGGTAGGATGGGGAACAAGATTCCCGCTCCAAGATTGCTTAAGCTGAC
>1093_C610272_20.0
CTGAAAGAATATCCTATATGAACTCTGGAAACACTGACCAAAATCACGTTCGTCATTTCACCGACGATTGGCCCAAAGATCAGCCCAGCCGTGCTTCAATC
>1094_C610274_81.0
AGCTGGCCTGAATTTAGTGCCTGTTCAAGCCTTGCCACCTCCTCGAGAGTTTGTGAATTCAGAATTGCAGCCTTAATAGCCAAAATTTGCTCTGGTGTAGG
>1095_C610282_20.0
GGGAACTATCTGTGAATATTTGAGGAGAAAGGTATGGAAGTCAAGTTGACAGTGGAATGGACTTGTTAATTATGGTTGGTAATTCAGTAGATTAGTTGAAG
>1096_C610284__7.0
TCAGGAGGATCCAACAAACCAGTCACATGATTATAGATAGGCTTTTCAATAGCATTCCCATTTTTAATAGACTTAACCTGTTCATACATAAGATCAAAGTC
>1097_C610298_30.0
AAATCAGGTCAAAATTTTAAATCGGGAGAGGACATGATCGATATGTACAAGGAACTCTGTGAAGCATATCCTATTGTGTCTATTGAAGATCCATTTGACAA
>1098_C610302_30.0
CACGCATCTGTATGATTATGATTACGACGAATCACAGACCAAACCCGCAGAACATGATGTCGTCAATTTCGGTAGCAAAAGTGCGAACTTGTCAAAAGAAG
>1099_C610306_30.0
AAAAGATGTAGCGCTTTTTTACCTGGTTCCCATGCCTCTGGGGCAGTGTAATTTGGAGTCAGCATTGTGCAATCCATGCATGAATGGATTTTAGAGGATTC
>1100_C610312_30.0
CGTCTCTTTGAGAATGCTTCTTGTGTATAAAACAAAACTGCACACTATACATACCATTGTTTACCAGCGTTTCTAGGTGTGGCGTACTTTCTTGCTCATTC
>1101_C610314_223.0
ACTGGCAAAGTTGATGAACTAATCAAGGACAAAATTGAGGCTGTGAAAGAATTAAAGGCTAAAGAGAGCGAGGAACACGACATTGTCAAGCAACAGAATAT
>1102_C610326_89.0
CGACGATGAAGAAATGAAAGTAGAGTAGAAGTGGAAGCATAACTTGGCCAAACGTGTTTACCTAATTTGTTCTTTTTAACGCTTTTACAGATTTAGTAGAA
>1104_C610334_39.0
GGTATCACCATCTCCTGGCAGAAGGTTTAGTCTAGTCCAGCAGTTTCAGTGACGAAAGCAAGCGTGACGACTCCATTCGAGGCTGAAAACCCTTTTCTTTT
>1106_C610344_170.0
TTTGATTTCTTCCACTTCTTTGTCGACTCTGAAGCAGCAACACTCAAAACCTCAAGTGGTTGTGCAATGTTGTCTTCCCAAGGTGCTTCTATCCAGTCCAG
>1108_C610360_20.0
TGGCATGTATGAATTCACCTTCCTGAGCGAGAGTTGGCAAAGATAAATCATCATCAGCTTGTTTAGATAAACTATCTTCACCACATGGCTGTTTATTCCCG
>1111_C610382_20.0
GCTACAAGAAACAGCCCATTGACCTTCCTCCCGTTTGGGTGCGGCCCAAAATCTTGTGCTGGATACAATTTAGCCATCAATGAATCAAAGATTGCACTGTC
>1112_C610390_30.0
CAAATACGCTATCCGGAGAAACAGGAGATGCAACGCCACCAGGTAAAATGGTATGATTGAGTAAAGCACTAGTCATATGTGTGAGTAAATCACTAGTATCA
>1113_C610398_46.0
TGGAACATCCTTCTGCAACGATGACTCTGTACTATATGGTTTATCAAGCACAGATGCCTGAACTAAAAGTTTCTGCAAATTTCTACTAGCTGGAACATCCT
>1114_C610406_33.0
GCGAAGATAGTCGAGCTCATGGGCGATATAAACCGAGTAAGTCGAGCACGTGCTAGATATCGAATTTAACCGAGTAAGTCGAGCACGTGGTCGATGTCGAA
>1115_C610408_30.0
CGCCGGAGTAGTTTTTCCCATTGCCGAGGCTAACGTACGCCGGGAAATCACGGTCTAGGGTCCCGGCGCCGACGGTGGTTATCCACGGCGCCACGTTGGAC
>1116_C610420_60.0
AATCATGAATGGAGGATTGTGACTGGATGTGATCCCAAAAATACTAGCTGGAGTTATCACAATGGTGGTTCTTGGCCAGTCCTTATATGGCTTCTGACGGC
>1118_C610434_124.0
TTTACAGGAAGATAATATCCTGTATTTCGATTACAAAATAACTTGAGTTCTCCCAGCCATCGAACTGAATGTAGTAAGCCTGGTCAAAACAATTGCCTGAC
>1119_C610436_155.0
ACTTCATTTGCCAGCTCAATTACATACTCATCTTCATGGGATATATCAAACAGGGCCTTCTCCAATAGGAAAAGGTAGTCCCTATTGTTCCCACAAGGCCC
>1121_C610452_20.0
AAATCGCGTCATTTTGTCTTCTGTAAATTTGCCCGCCCTAGTCAAGTACAATGTGAAGTGGATCAGTGCTGCAAGCCTGCAACTGAGGTCGATCTGAAACT
>1122_C610472_60.0
AGAAAACTAAGGGCAACAATGGTGAGACATTTGATTTGGTGGTTTCAGGACTAGGGAACATATCGGGATTCCCTAAGTGAATCCTACAGTAAGAAACTGCC
>1123_C610480_30.0
CTGATGGATCATATGCTGTTGCATTAGACGAGTCTCACCTGAAAGAATTGATCCTCGAGCATGCACCACCACCTCCAGCTATAGCTGAATTTGCAGTTGCG
>1124_C610490_20.0
GGCAGACGCAGAGCTCTCCATCAAATGATGCTCAGCTGGCCACGTGAGGCAGGACTCGGCTAACGTGCGGCAAGTGCGGCGGTGCTGTGCGGTCAATCAGG
>1125_C610498_250.0
CGAGATCACAAGCCAGATCAGACGGATGAGAGGCAACGAATCGAAGATGCTGGAGGTTTTGTTATGTGGGCAGGAACATGGAGAGTTGGAGGGGTGCTTGC
>1126_C610512_21.0
TTAGCCCGCCAAACAGGTCTCTCAAGAAGCCAGGTGTCTAATTGGTTTATCAATGCGAGAGTCAGGTTATGGAAACCAATGGTGGAAGAAATGTACATGGA
>1127_C610524_20.0
AGAACAGGTGAATCTCTTAAATGAGGGCCACATGAGATAGGGGTGAACCACCGCGGTGGGCCTCCATCGGGCTTAATTGTGTCTTTGGCATAATCAAGATA
>1128_C610526_29.0
CGAAGAACCAAATAGAAAATGCAAACGGCGTCTCTAAGATCGGTATCGAGCTGCTGAATAACGAGCGCGAAACTCCTGGAAACCTTATGAAGCATGGTGTA
>1129_C610532_150.0
CCATCGGCGGACAGCATCCCTTGGCCCGCTCTCCCATTCTTCAAAATCCAATTAGACCTTCTCTCTCTCTATCTGTTTCGAGAAGAAGTTGAATCTCCCAA
>1130_C610534_10.0
AAAAGCTTCTAGAAGATTGCTGGCACAGGAACCCAGATCAAAGGCCTTCATTCGAAGAAATCATAGTGCACCTGGAGATCATCCAAGATAGCCTGAAACAA
>1131_C610538_56.0
AGTGAAGGATTTTGCTTCCCAAGCTCCTGCAGCATTGGCTGCAGAACTTCTGGATTTGAATGAACGATTGTACGCAGTGCTTGAAACTGTGGGTTGTTCCT
>1133_C610546_85.0
TCTTTAAATCTTGATACTGGAATCGTAGAGGCGGTATATACTGTCTTGCGAGAAGCGGAAGATCGAAGTGTTGCCCCCATTCCATTTTGGGAAATTCCTAT
>1134_C610552_209.0
ACTCTAAGGTAAGTAACAATGGCGGTGCCTTTGCTGGATAAGAAAATCATTAAGAAAAGAGTGAAGAAGTTCAAGAGGACGCAGAGTGACCGATGGGTTTC
>1135_C610556_31.0
TTCTTATCAAGTGGAATTGTGGGGTCAATTTCCAATGGATGGTAATGATCATATAATATCTGCCTCTTGGTATCATACTCAGGATTTCCTTGCTGCAGAAG
>1136_C610558_31.0
GCTGCTCATAGACGACATGAAGCCGTAGTTACTGCAATGTTTTGCTCTGTTCCTGTTAGTGGGTCATCGGATTCTGGTTCAGCTGGTGCTAAAGACAAAGC
>1137_C610562_180.0
ACTAACAAGCAAGAATGTTGAAATCACCCATTTAGGAGTAAGAATAGGTTTGCATGCAGGAAGTTCTTGTTGTGTAAACCTTGAATACTTGGGTCGCTTGG
>1138_C610570_30.0
CATGTCCCAAGACCCCATCTAAAAATTCGCTTTGGGAAGAACAAGAATCATGGCCAGACATATCACCATTGGGCTTAGCATCAACATTCTGCGTTGATGTC
>1141_C610584_20.0
ACGACGACGTATCTCCATCCTGTTGAATCTACAGCTGCACAACTTTATCAAGAAGGGCCGGGTTAAAACTTATGGGGGTTGGTTGAGGAATTTAGTCAAAC
>1143_C610600_30.0
GCGGTTGTGGAGGTGTATCGGTGGCGCTGCGATGGAGGGAGTGGAGGGGCAATGGAGAGTTGTCGTTAAACAGAGGGCTGAGGATTGGGTGGTGAGGAAGC
>1145_C610608_21.0
GGAATAGCCACGCTGCACCAGACTTATGAACAACACGTACTATTAGTCAGGACTATGCCCAATATTTGGGAATTATGGTACTTATTATAACTAAATATGAA
>1146_C610610_61.0
TTGGGGTACATTGAGGCTAAAGGGAGGATGAAGAAAGGGGATAGAGTGTGGCAAATTGCTTTTGGGAGCGGGTTTAAGTGTAATAGTGCGGTGTGGAAGTG
>1148_C610618_110.0
TCAAACAAACCCTTCTTCATTTAGCTAAACAGGTGCAGTGAACTTCAACTGGTGTGTTTCTCCCGTATGACTGGTAGGGGGCGTCTCCATGTTGTCGTCGA
>1149_C610630_33.0
TCAGCTTTCTCCACTTCCCCTGCTCCAACATAAAGCTTCACAAGCGCATCCCAAGTCAACGGCCCAATCCGACAACCACTTTCTCCCATTCGCTTCACCAA
>1151_C610662_20.0
GATTGCGAGAGATTTGATGGATGAGATGGTGGAGTTCGGTATTGCTCCGAGTGAGGAAGCTTTATCGAGTGTTATTGATGGGATGTGTAAGAAAGGGGATG
>1152_C610676_23.0
TCCAAATCAATATCCGATGCAGCAAGCCAGAGTTTCTCCTCCATACTCAACAACCCCAACCCAACAACCTCCGTCGTCGGCTGGTGGTCCTCGAATACCTC
>1153_C610680_34.0
ATGGGAGGATTACGCAATGGAGCGTCGGCTGCCGTCGGATCATCACCTACTGATACGCCATCTTTGTCGCCTTCACCCTATAATTTTGGTGAAGGTGGACG
>1154_C610682_192.0
CAGGCAGTAGAGAGAGGAGCTGGTATGGACGGACATAAGATAACTTATACTCTTGTGAAGCATCGTCTGGGAGATTTGTTTTACCGCTTAGTTTCACAGAA
>1155_C610686_120.0
GCTCACATGTGGCTCGAATCAGAAGTAGTAATACCAACTGCATCAAGAAGTATGCCCTCCACATCAGCAGCTTCTTCATCATCGTCAAGATGGTCTTATGG
>1156_C610688_40.0
AAAAAACATATTTTAGTTTTTCTTGGCTTATTTGTTATGGGTTAAGTTACCTTTTTGTAGCGAGTGTTATTAAGGAAAAGGCTTTTAGGGGTAATGTAAAT
>1157_C610692_19.0
TATTGGTTTCCCTGGTAGTGGTACCACCACCCCTGGTACTGGTAGCGGCCTGGATATTCCCATCTTGCCACCCCCACAATCACAAACCCCTTAAATCCCGT
>1158_C610708_20.0
GCAGCATCAAAATGTTCCATCTTAACCAATGCTTGTTCGCCCCTAGCAGCAATCAGTGCAGCTTCATTGCAAACATTTGCAATATCTGCACCGGCAAATCC
>1159_C610718_158.0
TTTTCGCATTCGCATTTCATTCTCGACTGCTTTTTGTGGGTTAGGGTTTCGGAAACTCAAAAACAGAAAGTTATGGCGGTTGCAAAGGCTAAGGAGATCAT
>1160_C610722_40.0
TGGAGTGTTTCAAGAACTTGGTCTGCTGCTAAGCAGCTTCAAGCAATCAGCAGCAACTTGATCCCACCAAAAGGAAATGAGATTTTATCCACTAATGCACT
>1161_C610728_160.0
TGCCAATAATGAGGATTAAGCTCAAAAAACGCATCGAAAAATCTCCTTGTCCCAACCAAATCAAGCTTCAACAAAGTCTCCATCCCAAAATTGTGAAATTC
>1162_C610732_48.0
TGAATGTTGTTAATTCAGGATTAATGTCCAAACCATGTGGAATGTGGTAGTTTAACACTTTCTCTCACGTATAACCAGACACGATGATACATGGAGGATCC
>1163_C610746_36.0
GCGAACGAGGGTTTTCTCAGAGGTCACAAGCACCTACTAAACGCCATAAATAGGCGTAAACAACAACAATCCGCTCCAGCTCAGATCGCACCTGTTAAATC
>1164_C610748_30.0
TTACAAGAGAATGTTGCCACTATGGCGCGTCAGTATGTTCGTAGCGTGATTTCCTCTGTTCAGAGGGTTGCAATGGCCATATCTTCTCCTTCAGGATTGAT
>1166_C610788_40.0
CCAAACACCCAAATCCACTTATCCCAGCTTTCATTCGATAGCAGCGAGCACGATCTCCCACCAAACACCGAAAACACAGAATCACTGCCCCTTCATCAAGT
>1167_C610796_24.0
GTCCATTCTACGCCCACTAGGCTCCAAGCCCCATAACTACGACCAGGACCACTTATCTAGCACCACCGTGAGCGGCAAAAGCAGCCCGACTAGCACAAAAC
>1168_C610798_30.0
GAATATGTCAATAAATGCTCTCAAAATTCAGGCAGATATGGCCGAAGAAGATTCACCATTTGACATTTCGCCTCTTGACGCAAAATCCACGTCAGCAAACC
>1169_C610800_166.0
TCAATGGCCTATGCAGGTGCCTTGTTCGCTGATGCTTGTTTGAAGGGACTTAATGGGGTTCCAGATGTGGTGGAATGTTCATTCGTGCAATCTACTGTGAC
>1170_C610812_108.0
CAAGAATGGCGGAGAAGGAAGATGCAAATGAGGATTTCAGAAGAGGAAGGTAGATTAAAGAAAGACGAGGAGGAAACAAAAGAGCAGTGGAAACGAAAGCG
>1171_C610816_40.0
CCTCAGTCTATATACTCACCTCAATTCTTCATCCCAAACCTCCACAACCGAACCACATTTTCCCGTTCCCAAACCAGCCCCAAAAATGGATTACGGCAGGG
>1172_C610818_40.0
TCAGATTATTCTATCACCTGAACGAAACGCATTATATGGAGATCATGGTTGGAGATGGTTAATGCTTAATGCCATTCAGGATGCTTTGCGTCAGAGAGAAT
>1173_C610822_40.0
GAAGAATGTTAAGGAGTTTCTTTTAATGGAGAGTGTTGGCTTCATTCCAAAATTGCCAACACACTGACTATGCTTTTCAACAATGGAGAAATGGCAAATGG
>1174_C610832_20.0
ACAGCTCTGTTATCGCCAATAGGTCATCGAAAGCCCCATCAATCTGGGATGGATCGCGTCTGTCAAGCGTCAATTCATCTGCATAAGGGACTGTAAGTCCC
>1175_C610846_40.0
GAAAAAGCAACCCGTTGTTCGAGAAGAGAAACGAGTAAAGAAAATGGAGAATCAAGTTTATAAGCCTTCTCTTCGTTATGGGCCTAGTTTTACAAACAAGT
>1176_C610848_30.0
CGAGAAGATCGATTGAAACACCCTTAAGCTCCTTGGTCACAGATTTAGAGATCGCACCAGCATCAGAACTCAAATGAACTACTTTACGAGTTTTATCTATA
>1177_C610850_30.0
ACAACAGTGATGGTGCAGGTGATCATGATTGCGTTCGCAGGCTGCTGAGTATGGCCAGATTTCGCAAACTGATTATAAGCCAACGCCATGGAGACAGCACC
>1178_C610856_20.0
GGAGTAGTACACTTTGTGTGCTCTTTAGATGGATAGAAGGAGTTGGCTGTGGAGGCGAAGTAATTCAGAAAATAATCAGAGTAGTGAAACGGAGAATTTAG
>1179_C610862_20.0
GTTCACGTGCCGGGTGAGGGTTGTAACGTGCAGTGGGAAGGAAAAGGGTGGGTCGAGAAGGGTGCCATGTGACGTGGAGGATGGACTCTGGAGGGTTTGCA
>1180_C610880_60.0
AAACGTGCATCATTTCATGAAGAGGGACTGTCGGGAGTCTAGCATCGAGGACCTTTAGTATGCTTTCCTTGTTTCCATCCGTCATTTTACGAACCCATTGG
>1181_C610884_80.0
TTTGCAAAAATCCATGAGATCTTAATTTCAAATAGCACTGACCTCAAGACAAGGGTAATATTCAGAAAATTGATAAACCAGCCCGGTCACAAATTTCACAC
>1183_C610892_40.0
CTAACAACTAACTAATTGTTGCGTACACCTTGGGTAGCGCATGGTACACCATTTAATGCAGCACCGTGAAATCCGGTTAAATGAGCTCAATTAAGTGTAAT
>1185_C610904_30.0
CACTTATTTTATTTCTTTGGAACTTGTTGTCCCAGTTCTGGAAACTACGAGCAGTATAATTCTTGTTGGAAAATTTCCAGAAATGGGAGCATGTTTTCTTG
>1186_C610908_223.0
AGGGAGAGAATAAGGCAGATAAACTCTAGTGCATTGTCTAAATTAACAAAGACTAAAGGGGTAGATGATCTCAAATACTTTGCATAGAAATTTACTCTTTG
>1187_C610922_41.0
TCTGTATGCAAACACACAAGCTTCGTGCTTGTCAAACAAACAAAAGCAAAAACCAGACCAATCACAACCCCAACAACGCTCTTCTTCTGATCCAACTTCAC
>1188_C610930_90.0
ATTCAATCTGATGCTTACAAAGTAATGAATGAATTACTGGCCAAGGGAGATCAAGAAGGCACATTTGATTTTGGGTTCGTGGATGCTAAGAAAGAGGACTA
>1190_C610938_50.0
GCTGAGCACCCATCGTGGAATTATTAGCAAGAAGAAGAAGAGGAGGATAAATTGATCAATCTTATTGTTTTTCCTCCCCTTCTTGTTTGGTTATGGATCTG
>1191_C610942_30.0
CTATCGGACGAGAAGGACTCTAATTGCAGAAGATATAGGGAATAAATGAGGAGAATATCAGGTTTCGGGAATATGAGGAGTCTTTTGAAGGGGAAGCAAAG
>1193_C610946_125.0
GGGGGAGTGATCAGGAACGATGCGGGTCAATGGATAGTGGGCTTCACTTCAAATTTAGGAGTGTGTGACAGCACACTGGCCGAGCTGGAGGCTGTAAGAGA
>1194_C610950_20.0
TGACACCAGATGAAGAGGAGCCACATAGAACATGCAAAAGAGATACATTACCAAGGTGATGTTCATGTGTGCAGTGTGCACGCCAATATATGGAAGAAATG
>1195_C610956_39.0
CAACACCAGAAAATCCAACAAAGAATTGCACTCGCTCGTAACCTTAATCGTCAGCTTGATAAAAGCCCTAATTAAGTCAGTAACTGGTAACTTTCGACGCA
>1196_C610960_37.0
TTGAACAGTCCAGTTGGCCCCAATACAACTCATTTCTGGGGTCCAGTTGCTAACTGGGGATTTGTCATTGCCGGGCTCGTCGACATGAAGAAACCTCCAGA
>1197_C610964_45.0
GAGCCATATTACAGAGCCATAAGTGAAAGTTCCAACTCTTTGATATTGCTCTGCTCCATAAGCCTGTCCACAGAGAGTCTCCAACGCACAAGACATTCCAA
>1198_C610976_50.0
TCATGCTGGGGTTACTTTTATGTTTGAAACCATCAACGCAGAGGAGGTTGCTGAATGTTGGGGAAAGACGGAAAGTGGGCTTGAGGATCAAGTAATAGCTT
>1199_C610978_101.0
TGCCCACCAATAGAACCTAAGCATTGGGTCACACTAGCGTGGTGCGTAATTGTGGAAAATTTAAGAGGCCTGTCTTCCAGATGCATGATGTAAAACCTAGG
>1200_C610984_50.0
TCTGCACCACCTACTGTAGAGGGTTCACTTAGTGCAGTTGGTGGGTTATTTAACCATGGTGTTTCTGGAGGAAGTGAAGTTAACAGCGGCTCGGATTTTGC
>1201_C610988_130.0
GAGACACACCTTCAATTGCCAATTCTGGGAAATAGGTTTGGAGCCACGAGAGTGCCAGTTGGTGTCTCCTTGCCTTGTGCTCTGAGTTTCAGAAGTTATAT
>1205_C611014_38.0
GGGAAATTCAAAGCGTCGCTAAAGAGTCGTTTGCAAGATTGAAAGGGAGGTGGAGTTGTTTGCAAAAGAGGACTGAAGTGAAACTTCAAGATTTGCCTGTT
>1206_C611016_30.0
GACATGGATGGGATTCTGGAAATGATGGAGGACATGATGGAGAAGATAGATTTGGGGTTTCTCAGAGTGGCATTTCAGAAGGGTACGGTGGTGGAGGTGGG
>1207_C611018_20.0
CATAGTATTGTTTTTGTCCAAGTATTAATGTTGTCTGTGTAGCATTTATCTGTTGATGGTACTTGTTTTTAGCATAATTTGTTGGCAATAATAAATAATTG
>1208_C611020_39.0
TCTGGTAGTGAGGATTACTCGTTCAAACATATGCGAAGAAATCAATACGAAGAAAGCCTATTTCGATGTGAAGATGACAGATTTGAGCTGGACATGTTGTT
>1209_C611034_30.0
CTCGCTTCTTTCTCCAAGCGAACTACGCAAACATTTCTAAAACCCTCACTCTCACATGCACATACCATTGATTTTGCTGCCCAGCTGAAACAACGGCTAGA
>1210_C611038_76.0
TTGTAGTCGTCAGCGGTGTATTCAACGGTACGGGTGGAACCGTCAGCTTCCAAAAGGCTGTAAGATCCCTTGACGTAACCGTTGCCGTCGCTGTATTCGGA
>1211_C611040_136.0
GTGTAGTTTATCCTAAATATGGAATCAATTTGCCCCCTCTCTAATGACAGATTGAGTTTTTGGTTTCTCCCGAAGAGGTTTTTATGGTAGATCGCAATGCT
>1212_C611042_26.0
CGCATGGATTCCGATTAAGTCGGTGATAAAACCTGACACCATGACGCCGGCGAGTGTCAGGCAGATATAAGCTTCGTCTACGGTGTCGTGCTCCGGCGAAC
>1213_C611044_20.0
TGGAGGGTTGGTCCAAGACCATCAAATACCCGCTTTAAGGAACTTAATTCGGAGCCAGTTATACCTGAGGGATTTCCGGAGTGGAAAATAACCATGGATTC
>1214_C611050_59.0
CCCACATCCCTTATACATCCGTTAACTACGATGCAGGCCCATCCATTGTTCTGAGCTTGAACCACAGGATTCCCACCCAATATCGCACATCTCAAACTTCC
>1215_C611054_150.0
ATGATGGACATGGCTCATATTAGCGGGCTTGTTTCTGCTTCAGTTGTTGCTGATCCTTTTGAGTACTGTGACATTGTAACAACTACAACACACAAGTCTCT
>1217_C611058_60.0
TCAGCCATGGTTTCTTTTCTCCTTTGATTTGATCACTGGTTAGGTGAATGGACTTAGGAACGTACAAAAAACCAAAGGTTGAAGAGATATGCGTTACGATG
>1219_C611062_55.0
GAGCTGTATTCATTAAGAAGACCAAGGAATATATCAATCAGGCCTTCTACAAGTACACCCAGAGTCTTGTCCAATAGAGGTTTGCAACCAGCAAAAACCTC
>1220_C611068_40.0
CAACAGCCTCACCATGTTGTCAGTCCACTTCATTCTATGCCAAGGTGACATTTTCTTCTTCCCATCATCATCAGCACTGTTTTCAGCTGTTAAACCAGGCT
>1221_C611074_40.0
TTCCTAATACAAAATGTTCTATGCAAACCTACAGAGGTGATGAAAAGTTTAAATCTGGAGTTCTTCCCTGCAAAACTCAAGTCATGAATGGCATAATTTCT
>1222_C611078_30.0
CGTCAAATATGGTACTACCACATCAGGTTAAAGTACTACTCCACTAAGCGTAAACAGATTCACAAGAAAGAGCCATCAACAGTAATGCCGCTTGCTCTTCC
>1223_C611082_20.0
GCCAGCCAGCCAGCCACCAAAAAGCCATACACCAATACCTTCTCCTTTCCTTCACTAAATTTCAGCTAGACATCCATAAGTATTATACTTTTACATGTTTC
>1224_C611092_20.0
CTGTTTGGATTACTAGGGTTCACGTGTTCCATATTGACACCGCTTATATTGCCCTTCTTGATCGTTTACTTTGTCCTTGCCTATCTAGTGTATCGCAATCA
>1226_C611104_214.0
GACTTTGGCTGCTGGAGGAGTCCAGATCGAAGTTGGTCGTAACCAGTTAATGGCCATCCTTTCAATGTCAAATTGTTGCCACCTTGATTTGACCCAGGGAT
>1227_C611116_40.0
GCACATTCACTGATGTGTATGCTGAGATTCCAGGAAGGTCTGAAGGACGAGTCATGAAGCTGTTATCCGTCGACCCCACTAACTATGACGACGCTCCAGTC
>1228_C611124_30.0
GAATCATCTGAACCAGAATCGGAACTGGAGTCTGTTTCACCTTCTGAAATGGCGATTTCCTCTGAAGGCAACGATTCATTACAATCACTTGAATGCTTAAA
>1229_C611126_30.0
CATCAACCATACAATTCCTGTTCTTTCTGATTCTGCAGTCCTGACTTGTGTTTTTCGTTTGGTATTAAATACACTCCTTCAGTTATGATCAGTCCCCTTGA
>1231_C611132_51.0
GACGATATCTTCAGTGGTGTGATTGTGCCAAGTTCCTCTCTACTTTTTAAGCTTTGCTTTGGCCAGTATGGTACAAGGTTCTGTGACACACTGCATTGTCA
>1232_C611134_40.0
TTCCGATTGCAAAGATGGAAATATCTTGTTCACATGCAACCATGTCTGTTCCCAAACATTATCTCCACCTAACGTACTAGTCGGTACGAGCACTCCTTTTG
>1233_C611138_250.0
CCCATACTAAATGGTTTGCAAAGAGGATCCGTGACCACCCTATCTCCAGCAATGTAGATCATATTCTCAGCAATTGAAGGATTAGTGGATTCAAGTAACAA
>1234_C611142_74.0
TTGAGAGGCAAATCCTCAGAATCAACAATACCCTTGACGAAGCTCAAGTACTCGGGAATCAAGTCCTCACAGTTGTCCATGATGAAGACTCTGCGAACGTA
>1235_C611146_172.0
GCCAGCTCAAAGCAAATGCAAGCAAACGACCACATGTCAGCTGATGTTGAGTACTTAGATCCTAATACAACCTCTGGACATCTATACTGTCTTGTCTGAAT
>1236_C611154_101.0
TTCGAACTCCAGATTTCCACAAAATATTGGCCTCATTATCCTGAAAGCTTCCTAATGCTCAAATTTTCAGCAGCACGTGTCCAAATTGTATTGCAGTTTTT
>1237_C611164_46.0
CGGAAATGGTAGTTGTGACATATGCCGCGCTTCGGCCTGCTCCGTGTACTGCCGGGCCGATGCAGCTTACCTCTGCACGGGCTGCGACTCGGATATCCATT
>1238_C611166_90.0
GCTGAAAATGACTTCACAGGAGCTGAAACTGAAACTAGATTGACTCCGAAACCTGATCTTAACTCTGCTCAAGAAGTGGACATGGATGTGGACATGGAAGT
>1240_C611186_241.0
GCTCCAGCTGAAACAGTTGATGAGATCTCAGATACTCAAATTGTTGAAAAATCTCAGGTGAAATCAGTTGCGAAACCGAAACTAGTGTTGAAGTTCATATG
>1241_C611208_40.0
CAAATACACAATACATATCACACTACTTCCTAAAGCTCCTATCTTTAGTATCATAATTTCGGCATATGGGATTATCAAGCATATAGCTGCAAATCTAACTC
>1242_C611210_60.0
AAGCTCAGCTCAGGAAAGAAGTCACATAAATCGCCAAAATATACACACCCTCAATCATATTAACATTTTTACGCTCAAACCTTCTTCTTGTTGTCATTGTC
>1243_C611212_20.0
CACTGGATGGGTATTTATTTTCTTGACGATGAAAACTTTGTTGTTTTATCTTTCGAATGTTTTGTAAGTTAGTTTGGCAAGCAGGTCAGAAAAGTCTCCTG
>1244_C611214_92.0
ACCTTGAACATCTCATCTTCAGCAACAGGTCTTACCTTTGGTAGAGGCACCTCCCATTTCCCTGCTTTTTCCTTCCTCTTTTGCTTAATAGTGTTGCTGAG
>1245_C611218_20.0
CCCAATTCTAATATCCATCACACATTCTCCATCCCAATTATTTTATTAAACTTCATGTCACAAACATCAACCTTGTAGCGGAATGGAGTACTTTATTTTCC
>1246_C611232_20.0
AGACAATGAAAATAAACGACGCCGACATAAACGAAGAAGCGCTGAATCGATGCTGGCTAACTTGAATTCCTAGCTTCGTCCTCATCAAATTCTCAATTTTT
>1247_C611234__1.0
GTCTTGCTTCCATCACTTGTACCGGTCTCCTCGTTCTTCCCACCGCCAAAAAAGCCTCCAAACCACGAAGAGGACGAAGATGAAGATGGCAAGGTTTCAGC
>1248_C611260_40.0
GCGGCGGGCATCGTGACAGCGGACCTGAACCGCGCGCATCGCGTCATTCATCAGCTGGAAGCGGGTATTTGCTGGATCAACACCTGGGGCGAATCCCCGGC
>1249_C611262_30.0
GGTTGCAATAATGTTCCCATCATTGCGTAATCTGTCTTCTTTCGTTTGTATTCTTCCTAGAGCTTTAATTGTTTTAATTGATATGAGTGCTGGGACCTCTT
>1250_C611284_47.0
TCGCTGAAGGAGTATATTGATGATACAGAAGACTTCATCAACATTCAGTTGGATAATGTTCGTAACCAGCTTATACAATTTGAGTTGTTACTCACTACTGC
>1251_C611302_70.0
ACAGCTGTACGTGGAACTATTGGTCATATTGCGCCTGAGTACCTCTCCACGGGTAAATCTTCGGAGAAAACTGACGTGTTTGGTTATGGGGTCATGCTTCT
>1252_C611304_30.0
AAGAATGAGATTGCTTCAACAGTTTCATGTTTTGTAACCATACTGGATTATGACCTCTAATATGGTCATATCAGGAAAAGTAGAAGCATTACTGAGCTGGT
>1253_C611316_20.0
AAGTATCCCTTTCCAATTTTACACATAATTGGGCCTCACAACACGTCCCATCAGCCCAACACATTTCACAAATGCCACACAATTAACTCTTACAACATAGT
>1254_C611320_85.0
GCATAGAAATCTTCCTGTATACCATCCAGTAAATCATGGAGGGATTCATTCAATACCTCCAGATCTGCAGTTTTTGGACCAGGTTTCTCATTGTCATCAAT
>1255_C611324_30.0
AAGAAATCATCAAAGAGATTAGCAGCTTCCTCAAGCAAAGAGGAAGCTGGGTTGGAGGTCGATAGTGGAGGCAACGATGCAACCACGAGGCTTATATCGAC
>1256_C611326_40.0
AAAAAACGTCTACAAAGGAGTGGTCCACCTCTGTTGAGGTCAAGGGAAAAGTTAAAATTGACGCGTTTGAGAAATTTCTGCAAGACCTCCCAATGTCTCGT
>1257_C611338_30.0
GTAAATAGGTACTATATGTATTTTGTGGCTTTGCGACATTTTGGTTTTGTTAATATGCAGTTAGTCAGGCCAGATTCATAAGAATAGAGAATAGAGGGATA
>1258_C611340_30.0
TCTTAATGTGTCTCTTCCTAGACGAATAAGTGGAAGTGCTAAAGCACTTGTCCCTGCGACCTAATTCAATGAATTTCTTAACCAATTTTGCACGAAATCCA
>1259_C611344_180.0
TACATGGAAGAATCCAACTCAATTGCCGGCTTCGCCAACAAAATCCTCGGTGCAATACCGGTAATTGGACTCGTGGCTAGGATTTTCAGCGACGAAGGAGG
>1260_C611346_100.0
TGGTTCAAGGATTACCAGCCAGTTTCAACCGGAAAACAAGAAGTGGAGCATGCATATGAGTTTGTGAAGAAAAAGTTTGAGGAATTGTATTTCCAGAGCAC
>1261_C611348_129.0
TCCCGAAAACGGCGTTCGTATAATGGATTTGCGACATGATGGTGATGAAGTTGATGATGGAGCTGGTGAAGATAAGGATATGGAAGAGAATGTGGGAAATT
>1262_C611352_30.0
GCAGAAAATGCCACTGCAAAGAAGAAATGCAACATCTCTCAAGCTTTTCTAGTGGATTTGTGGAAAGGGTATCCTTTTGCTAGCTAATAGATAGCTGAGAG
>1263_C611356_51.0
CAAGTTTGTGCCGTTACTGTTGGCGTTGTGGGGGATATTTGCAGAGCATTGGAGGATAATGTTCTTCCTTATTGTGATGGGATAATGACTCAGCTTCTGAA
>1264_C611358_17.0
TTCAAATCACTTTCACTTTTGTGATGAAGAATATCACCACCATCTGTCCTTGAAGAACGTCCCCGTTTCACACAATCTGAGCCCTGGTCTGCTCTTTCCCT
>1265_C611370_40.0
GAGAGAAGTGTCATTTTTAATAATGCAACTTGGAAAGTCCAGCCTACTATTCCCTTCACGAATAGCCAATTCAGAGCTCCTGGGCTAAACTTTCCTTGAAG
>1266_C611378_20.0
CTCGTACAGAAAGATCCTCTTCTAGTAGCACGTTAGCAGACTTGAAGTTTCTGTGCATTATGGATGGCTTACACGTCTCGTGCAAATATTCTAAAGCTTTT
>1267_C611382_90.0
GAAAAGATTGTAGATTTACCAATCTAAATAGAAGAGGATTGTGCATACTGTTAAAAACACACAGTTCCTATCTTGAAGACAACGGCCCTGATTTTTGCTTC
>1268_C611384_234.0
ATGTGGCCTGGAGAAGCACACTCATTGAAAGTAGAAGAGATATTATTCCAAGGAAAGTCTGATTACCAAAACGTCATGGTTTTCCAGTCCGCAACTTATGG
>1269_C611392_82.0
CTGGAACTAGGAGACTTGAGACACGTTGAAAGCGTGAAGAGAAGTTGTGACCAGCACTCCTCAGCGTCCTGTTGCATGTAAATTCCATTTTGAAGTTGCGC
>1270_C611404_40.0
CACGGGTCTTCTTCAAGGGAATTATATTTGGAGCAATGCTCTTATCTAGTGTTACAAATGTCTCTGTACAGAGATGGACAGCTTTACCTGGAGAACCTGAG
>1271_C611406_150.0
GAAATGAGTTTCCTTTAGTTGAAAGTGGTTTTTAATTTGTTAATGGAATCGTAGTATAAAAATGGGGGAATGTGTCTGTTGTAACAATTTGGCGAGGTGTT
>1272_C611418_48.0
TATAATTCTTGAGCTTTTGTGAGAGATTTCCTAGCTGTCTCTGCAAAAGCAATACACTGGAGTTTGAGCTCGGGATCGGAGAAAGCAGTCGTGTGGATACC
>1273_C611420_30.0
ACACAGAAGTTCCTATTTTGTCTTTGAAAACAAGGTCATCATCCACTAAAGTCTGGACAACATCTTTTACTGACTGACTGATGACGCCTTTCTTTGGGCCC
>1274_C611438_74.0
CAGCAAGTGGGTGGTTGTAGCAGCCTTCCGCCTCTGGTTGCACCACCGCCTCCCGGAATGTACCCGCATCCAGCCATGATGTACCCTTGGATGCCTTGTCC
>1275_C611440_50.0
ACCGCTTTTCTTCTTTGGGTCAGCGTAATCCATGCCTCCTAAAGACAGAGATCTATTAGACGGCCTCGGCAGAGTTCTTGTTCGCGTAAAATTCAGCATTG
>1276_C611444_30.0
CCTGTTTGATGGAGAAACCACATAGAAGTAAAACTGATACCCAAACCCAAGAATCCGCTTAACGTCATCACCATCCAGAATGTGGGTATTCTCAAAAGTGG
>1278_C611448_150.0
TTGATATTTGGATGAACCCAACCTGTCCTAATTGCCTGAATAGTTGCAACGGCCTCCACGGCACCAGCTGCACCAAGCAGGTGACCAATCATAGATTTTGT
>1279_C611450_20.0
CGAAATTTCCGTTGGCCACATCTCTACTTTTGCATCTCCAACTTAGGATGTCACTGCCGAATCAATGTCAAAGATGAATCATATGATCCAAAATCATGAAA
>1280_C611452_90.0
TACACTGATGCTAAAGATTCCCTGCTCCAAGCTGCCAGGAAAGCGCCTATATCTGCTCTTGGTTTCCGGGTTCAATGTAACAAGTGGGCTGTGATTGTCCG
>1281_C611462_20.0
AGAGAGGAGAGCTGTCCTTAAAAAGTTCAATCATGAGATTTCTGAAAGAGTCGCGCTGCAACAGCAACAACCATCTGAGACCGCAATCCTGTTACCTCTGA
>1282_C611468_25.0
TGGTGGATCAATTGTTGATAAGTTTCAAGCTTGCGCTTCGTAAATGATATTCTGTGCCAGTGATTTCCTAACACGCTAATGAGTTAGTCTTGTGGTAGACG
>1283_C611470_40.0
GCCAACAATCTACAGGGACCACACCAAGCCGCGGTAAAGTAAAATATCGCAGGCAAAGATTCATCTTGAGCTTTGCGAAGTGAATCATTGAACTGCTCCTC
>1284_C611474_20.0
CTTTGCCTTGCCTTCATTGACCTCCTTCTTTAATATCTCAACCACATCCCAATATAGTGAAGGATCTGACTCATGGAAACTCTCTAGTCTCTGTATGTTCT
>1285_C611476_198.0
CTAATCCAGAAACTCATGTCCTTGTAACATGGAGGAAACTTGGAAAATGGTTTAAATTTTACGCCAAGCTGGCCTTTTGAGAATTGGGAAGTAAACCGCTC
>1286_C611484_210.0
GCAGACCATCCTGGAGCAGTACCTATATCGACTGCACAGGGTGAGGAACTGAAGAAGTTGATTGGAGCGGCAGCTTACATAGAATGTAGTGCAAAGACTCA
>1287_C611488__9.0
CTAGTTGACTAAAAAAGGTCCACCTGCGCCCAAGTTCCTGGCTTCCTGGTGATCCTTCTCTCCTTGCGCAATGAGTAACAACCGAATCGTAGACGGAGACA
>1288_C611490_40.0
GAAATTACATCACACTTATAACTCGAAACTGCAAACTTTATTGCTTCTCAACTCATGACTGGACAGGCAGATTGATTAGGGTTCTTGTCAACAATTAAGCC
>1289_C611492_115.0
CCATCTGGTCCAACCTTGTCAACTGCATCTGCTATCATTGCCCCAATGGTCTCGTCATTCCCGGCAGAGATAGTGGCGATGGCTTGGATATCATCCCGGCC
>1290_C611498_245.0
AATTTAGAAGCTTATTATGATGCATGGGACAAGTTCATTAAATCATGGATAGTAATCAAGATTCAGGATCCCAGTTGCGTCTATCAGTGGCGATTACAGGC
>1291_C611502_21.0
AGTGTCGAATTCCATCCACAATGCGTCACAAAAGCCCCTATTGCGGTATGATCGAGAATCATCACTTGCGGGGCCCATCCCCTTATGATCAGGCCTTTCCC
>1292_C611504_30.0
GAGGAATCGGGCTGAGGATCGAACATAGCAGAAGGAGTGGCCTAGGGTTTCGTCGAGTGGCGCATTGGCGTCGAATACGACGTCGTCGTCGTCCGGTTCGG
>1293_C611506_20.0
TGTCGCGGTATCAAGAATTAGCATCCACTGTCGAGATTTACTAGGGTTTCGTAGATTTTGTGTCTTTTCTCCAACAGAGGGTTTTACCTTTCCCCCGAGAA
>1294_C611522_80.0
GCATTTTCAATTCTCTTCCTCTCGTCACTTCTGTTTGGTTTATGATCGTCGGATAGCGCAATTGCTTTCCCAGCCTTGGATATTATAGTTCGAGAATCTCC
>1295_C611524_20.0
TCCAAAAGAAAAACAGAGAGTGTAGAGTAGCAAACGGGTTGGTTTTTTTTGTTCGTAGTCGAGTCGAGAAATTTTGCTCCTCCTACCTGTATTTTATACCG
>1296_C611530_101.0
ACAGAGCTCAGGCGTGTAAATGTCGACAACCAAATTTTGATGGTTTATCGATGTGGGAAGTGGATTAAATTATCTGGGACTGAACTTTTGCCTGGGGATGT
>1297_C611532_77.0
TTCCGACAAAGAGGGCATGTTGTGTTCCAATACTTCAACCAGTTTTCCAGGCACGACTTATGGAAATCATGGCTACAGGATAGGTGGTGAATCTCTGAATT
>1298_C611540_30.0
TTAACTTGGAGATTGCAGCTGGAAAAACGAATGAGGGCTGACCTAGATGAGGCAAAAACTCAAGAGAACACGAAATTGCAGACAGCTTTGCAAGAGCTCCA
>1299_C611544_50.0
GATCAACATGTTCTTCATTGGCCAACTCATTAATTTTTTCACCCACCCAGTTATCTGCATCAAGAATGGATTGTTCTCTTCCTTGATTATTATTCGCATTC
>1300_C611546_184.0
ATATGGATTTGGCCAGGTGACGATCCCCCAAAAGCTAGCATTCCATCTTTACTCCCACCATCTGGATTTCAAATACACGCTGAGATTGTCATGGAACTTCC
>1301_C611552_30.0
AATTGAGAATACAGGAGCACAGCTAATTCTAGAGGTTGCAACCAAAACAAATGGATCAGCTGGGGACGGTACTACAACTGCGATCATATTGGCTCGAGAAA
>1302_C611554_50.0
CCGGCCGCCGGAATATGCTCCCGCTGCGGCGGCGGAGCAAGCGTCGCGGACATGAAAACTTGCACCAGGTTTTGCTACGTTCCTTTCTATTGGAAAACGTG
>1303_C611560_30.0
AGAAAATGAGAGGGCCTTAATGCACCACTTGAGAACCGAACAAGAGTCTTGAAGTTCAGGAATCATGTCAAATGCAAGACCAAGAGAAGTACCATTTCTCA
>1304_C611564_30.0
TTAGGAAACAGTCCCGTGTTCTTCATATCAAACAACAAGTCGCGTACGTCATGCAGCCTCCCCTTCTTGCACCACGCATCAAATATCGTGTTATAACTTGC
>1305_C611566_136.0
TCTTTCATCTTCGTGTACACACTTGGAAAGAACTCTTTTAAAAATGGATCCATCGACGTCACTCCACCTGAAACTCCAACATCATAGCCGAAAATGATTCC
>1306_C611568_50.0
CTTATCACACAAACTTGAATACACCCCGTTTCAAAAAGCGTCTTCACTATGTCTTGATCTGCACTCGTTAGCCCCTCATGCAAGTAACCGACGCCATATTG
>1307_C611594_20.0
GTGGCTCTCGGGACTATACTCTCTGTTCTGTTCGATTTCTCTCTCGTTTGATCCTCTGAAATTGACATCTTCAAACACAGAGTTAATATCGTCAGAATTTG
>1308_C611596_20.0
CGTTCTTGTAGAACACTAACTTTTTCTCCAGTTGATGTTAACGAAACGGTAATTTCTCGACCCCCTTCTCCTGTAATTACAGAATCCCCTGTTCCTTTGCC
>1309_C611598_29.0
AATCCCCGTACATTGCAATGCACATGAGAGGCGATCCGTCGACAATGCAGAACCACGATAATTTAATATATGACGACCTTTATGCTGACGTGGCATCTGAG
>1310_C611602_40.0
TTCCGGTGCCGATTTATGAAGGCAATAGGCGCACGAACGTATCCCTAAAGAAGGAATAAAGGCAGCTAGATGACGGAGATTGTGAGGGGCTAGGGTTCATG
>1311_C611614_135.0
GGCCAGGGACACATCCACAGAGATGTTAAGGCAGGGAATATATTGATTGATTCTAATGGTACAGTTAAGTTTGCAGATTTTGGAGTTGCTGCATGCATGTT
>1312_C611618_50.0
ACAGTGGAATAAGCAAGCATCCTTCTATTCTTTTGCCAATGTTGCAACTGCTCTTGTTGTGTACGTTTTGGAGCGGCAGAGCGTTCATCGTTTCCAGAAGT
>1313_C611620_16.0
ACGCCTAGGAAAACGGCTATTGGTGCGGCGGCAGCCGCTGCTTGTCCCGGATTCGGAGCACTGTAAACAAACCTGCGAATGCATTTGTAGACGAGGAATGA
>1314_C611622_20.0
CCCAGCCCTTTTTTGCATGAGAATTTGCCTGATGCTGCCTAACCGTAAGAACAGCATTTAGCAGCAGAACACCCTGCACAGCCCATTTTTCCAGGTTTCCG
>1316_C611634_20.0
TTGATCAATAGCACTTTTCAAGCATGTGGCAGAAGTCTCACTTACATGTTCAATCCCAATAAACCTCTCAACCACTTGTCCATGTTTGTTCACATATCGTA
>1318_C611654_40.0
CTGGAATCCTTTTGGAATATATATAAACATAGGCTGTATCAGTTGATAGGGAGATGTAGTGAAGGTGTAGGATCTGTCTGTTGAATTAGATTCGATTTTTT
>1319_C611660_20.0
CAATCATTCTCCTGACCCAAACTGCTATGCTAAGGTTATAATGGTGGGTGGAGATCATAGAGTGGGCATATTTGCAAAAGAGAGAATTGCGGCAGGTGAAG
>1320_C611664_59.0
GAGGACGATGACGTTGAGGATGGAGGTCCTAGACTTACTGATTTGATTCCGTCTTACCAGGGCCATGTTGCGTACCACTTATGGAGGGGACAAGATCGCGG
>1321_C611670_118.0
ATGTTCACGCGACACGAATCTGCTCACGCTGCTAAAATTGAAGAACATGGTTTCGAAAGCACAACCATTTCTGATATTCTGGTGTCCAAAGGGAAAAGTGC
>1322_C611676_202.0
AATTGAGGGGCAAATGCGGGTGTCACGGCGGCATTGATGATGTTGGTGGTGTTTCCGGCGGCGGCAAGGCCGTGGAAGACGAAATCGTTCTCGGTGAGGGA
>1323_C611684_30.0
CTAAACTCTCAGCAAGCAAAAATAATAAGTGCAGATAAACACATAGTCAGGGTTTGGGATCCTGAGACCGGAGAAGCTATGACTAGCATTGAACCAACTGG
>1324_C611688_214.0
GGAGAACGCTTCTGTCTCAAGAGGCGGGCTTAGTAATGTAGATAGCATGATACAAGCAAATCTCATTGACTTTGAAGAGCAGTCTGCTAGAGTTTGTTCGA
>1326_C611710_40.0
AGAAGCGACAACAAGCTCTGATCACCATACTTGCCTGTTGTGCATACTTCTTCACTGGCAAACGCCAAAAGTGGGATAACGTCACCCACATAACATGAAGG
>1328_C611716_243.0
AAAAAAAGCAATAATTTGGTTACGTGCCAGCTACACTTAATTGGTGCAGTAATGCATATAACCGATATGTGACTTTGATTTGATAAATTTTTGCCTCTTTT
>1329_C611730_120.0
CTTTGTAAGGCATTTGATTTGTTAGAAATGCTTAAGAAAGAGGAAGAGATGCTGTTTGCTATAAAGGAAAGACAGTCTCAGGGAGGGGATAATAATGAATT
>1330_C611734_20.0
ATTCTTACAAGGGATGTAACTTTCAAAGCTATGAATGTTGGAATAACGTACAAGAAGAAGCATATATTCCGGTCCAGGGTCGTGTTGTGGGGAACGTTATT
>1331_C611742_30.0
CTGCTTTGTAGTTGATATCCTGTTATAACGAAGACCTCTTGGTGTTGTGCTGTACGTGTTTGGTGATCTTGTTCATCCAGGTTGTTTGTATGGAATTCCAT
>1332_C611746_222.0
ATCATCTGAGGCAGAGGCTTAACCGGGGCTTTTGCTGGTGCCTTCGGTTTTGCAGCAGGAGCTTCAGTCGCCGCTTCTGTTGCCGTTTTGACCACTTTTTT
>1333_C611752_30.0
AAAGGCTTTTCTTTCTTGGATTTCGTTTGCTTCAGTGAACTTGGAAGCATTACGAGTTTTTGCTCCTGTTCTTTTGTTTCCATGAGGAACTTATATCTTCT
>1334_C611762_30.0
GTTTGCGGCTGTTTTCTTCCCTTTCTGGAGGAGTTCCCATCACAATCTCCGGTTACTACACACATAGGTTTGCCGTCTCCCTAGGGGTGTACAAAAACCCG
>1335_C611766_30.0
TATTTTGCATTTCTCTTGGAATAGGGTAACCTTTATGGAGCATCCATCTGAGAGGGAGCTCATCATAACTCACAAATGGTTTAGTAGTACATGGTTGGACC
>1336_C611772_30.0
GTATATGTGATCTATTGTTGGAAGATGGTGTGGCCATATACTTGCAGCTATATTTTTATGGGATTGAAAGTGAAATGAGTATCCGTCTTTCCCAATCTGAG
>1337_C611774_20.0
CTTACCGGCGATAACTTCAGCGGCAACGTGACCTTCGTGAACACCTTTGTGTGCCAGCATCGGTTGACCGACGATATCGCCGATAGCAAAGATGTGCGGTA
>1339_C611782_20.0
AACGGCGAGTTTTAGAAACATAACAATTGTCGGTGTTTCGTTGTTCCTCGGTTTATCAATCCCAGTCTACTTTCAGCAGTACTTACCAGAGTCCAGTCTCA
>1340_C611788_54.0
TCTGTTGTAATCTTTACTTGTATATATTTGGCTATAGTGTCAGTGAATAGAAGTATCAATTCCATTACATATTCTATAACAACTCACATGTATACTTACAT
>1341_C611792_80.0
CGCGAACAAACAAAAGCGTCAAGAAAATGCAGATGTATCCGCCGTATAATCAAAGCCACTTCGAGGAAGCTTACTCGGCCAAGGACGAGTTTCACTACGAC
>1342_C611794_60.0
TTGTCCAGTTTGTATACGCATTCATACCAAAAATACCCAACAATTAAGGCGACTGTAACAATGGATGTCTTGATTGTACGTCTCCGCTTGGCCTCAGACTC
>1343_C611816_50.0
TTGAAGATTATCTTTTACCCAACACAAACTTCATCATTTCCTATAAACTTACATCACATCGATCTTACTTTACACTCGCATACTCTTACACCTACACATAC
>1344_C611818_80.0
ATGCAAGCTTTTTGCAGGTTTAAGTATTATTGTCTATAAAAGGGTTTTTGCATTTTCCCTGATTTCATATCTATTGTGCAATTTATTATAAAGAAGGAGCA
>1345_C611822_210.0
CCCACGTCCATGTAACTGCTAACAAAATCAACTATCTCATCAAGAGTGCTATCCGAAATGATCTTTGTCGTATGATATGTATTAGAAATTCCAACCTCACC
>1346_C611824_150.0
GCTAAAATTATTTCATTCATTTATGCGTCTGAGGAGGACGAACGCTACAGCTGATTTGTCATTATCAACCCCGAAAGTTGGCGAACCAGCAAGTTTGTTCT
>1348_C611846_30.0
CAAAAACATAACCGTTACAGACATTCTTGCTGTGCTTCACTTTGGCTCCTGCATATTGGACAACTTTTCTAGGTCTAATGTATATCTTTTCTCGTCAACTT
>1349_C611852_30.0
ATACTAGCCCTTTGCTTCCCTTCCATATCCAATGCTTCAACATCCAATGCTGATATTTACATTTACACCTCTCCTCCGCCACCTAAAAAGTCACCAGTGTA
>1350_C611854_40.0
TCCTGATTTCTTAAAATCCAATATGCACCTCTGGATCTCGTCAAGCTTTCCCCACCCACAATTCAATGTTTCGATATGGAGGTAAATGCCCACTATACGCG
>1351_C611858_30.0
TGGATCGTCATGGCCTGCTTTACTGCACCTTCGACATAATCTTCGCAGGGTGATTTGCTGTACAGGATTTGAACTGGGAAAGTTCTTCCAGGGATGTGAAA
>1352_C611862_50.0
GGCACTCCCATGCTAATACTCTCTATGCTTGAATTCCATCCACAATGACTTATAAATCCACCCGTCGACTCGTGCCCTAAAATTTCCAATTGAGGTGCCCA
>1353_C611866_140.0
AGTGGATACTGACTTGCTTTGACGATTGCATCAACAGTTTTCTTTTCTTGGGGACTTAACTGCCCACGATCAGTGTCGACACTTCTTGTGACCTGTCCATC
>1354_C611870_10.0
CTGCAGCTGCTGGTGTTGGTTATGTAGCTCAACGTCTTAAGAATCTTACTAGCGGTAATATAGAGGTCCAAGGCAAGAGCTACCCCTTTCATAGATTTTCG
>1355_C611872_20.0
TGTGATTGGGAAGGCATCAGAAGCTGGTTTTGGTAATGAGATGTACAAGATCTTAACGGCTGCTGCCCTGAGCGTGATGTTGAACCGCTCGCTGATAATTG
>1356_C611874_70.0
TATGTACACGGAAGGTTTCGCACCTCATCCCTCAACCATAATAAAGATTTTCGAAGCCCGTTCTCCATGTCATGAGAAGCAGAAGGATCATGGGCATGAAT
>1357_C611882_72.0
GATGTTACGCTCGCGGAGTGTGGGGGGAGGATCATGCTCGCGGGGCTATTGACGAAAAACGCGGCCACTTGCGTTTGCATATGGGAGCTTCAGAAAATGAC
>1358_C611886_160.0
GGCAGCATGTATGGAGGAAACAAGCTTCTTGTAGTGCTACAGCTACGGGGCCTGGACCTCCAGAGGAGACTGTTGCTGAACAAAAGGTTGAAGCCACTGCT
>1359_C611888_52.0
AAATCATCAAAATCAAATCTCTGGCGCTCCCGTCCAACCTTCCCCAGGTAAGCAGGATCACAAGACATGACTTCGTTCATGGTAGTGAGCTTCTTTGAGAT
>1361_C611904_57.0
ACTGTGGCCCTTCATTATGTTTTCAATGCGCCTCAAGATCGAATATTATGGGATGTTGGTCATCAGTCTTATCCCCATAAGATTTTGACGGGAAGAAGAGA
>1362_C611906_30.0
TTCTCTCATAAATAAAGCTCCCCACTATTAACAATTCGATTCTTTACTAACTTACTTTCTTCTCACAGTTCCAAATAGGTGTAGATTGGGATTTTGAATCT
>1363_C611908_120.0
TGGATATTAAAAAGTGTGAAATATATAAATAAATTTGAAACATTCAAAAATGTAAATAAGTGCGAAAGTAATACTCCCTCGTCGCGCCGTCCGTCCCGTCG
>1364_C611910_31.0
GTTCCCGTGGGATTTCACCATAGTCAGAGAGATTCAGATATGCATCCAGACCGCGTGGCAATGACAAACGAAAGGCTGAGGAACACCATTAGAGAGACCGT
>1365_C611914_20.0
AAATGCCCCTCTCTGGAACATGGCCTTCAAGCGAATTGAAAGAAAGATTGAGCAATCTCAAGTTGGAAATGTCAGCAAAGCTATCAGGAATATTGCCAGTG
>1366_C611922_78.0
TTTCGTTTCTTCTCCATAAACCCTAAAATGCTCGATTCAAGTTCAAGCACATCGATTAGTGGTCTGAAAAATGTCGAATTCAAGTTCAAGCACTAATCTCG
>1367_C611924_40.0
CTAAGATCCTGGCATTTTATCTTATCAGTAGGCAAATTGATAATCGCGTGGCCACGTAAAAATGAATTCTCCGACAATCGATTTCGAGGAATGCTGCTCAC
>1368_C611926_20.0
TTAGATCTGTGGATCCATCGAATCAAAGGGAAGAAAAGAACGAAACTTGAAATGGGTTTTGAGTTTATACTGCTCTTCGTAGGCAATAAAGGTGATGATGG
>1369_C611936_211.0
GTCCTATCAGGATATGTGAAAGCATTCAAAAACGTATGCAAGCTCCCTTTCAACAACTCAACAAAGGGTTCTTTCAACGGGTACTTCCTGGAACCACATAG
>1370_C611946_20.0
TAAATGTATTCCACTTAGCTCACGATGAATTGAACACACAATTCTTACTCGTGGCAGAGCAAGTATGCTCAGTTAAAAATTATTTTGATGAGACATATCAT
>1371_C611950_70.0
GAGCTGGAGCATGTAACAGTAGCTCGTGCTCTGCAGAAATATCTAATTAAAAATGGCAGAACCTCATTTCCCATAAAATTTCCTACACCAAGTCCAAGACC
>1372_C611952_20.0
GGAAATGAGCTTACAAATTGAAAATATGAGGAGACATCATATCATTAACAATAGTTATTCACTGTCCGTGTACAAAAATGTTAAAACAGCTATAAACTGAA
>1373_C611954_40.0
CTAGTATGCCAGAGCTCATACGATGCGACTAACTTCTTAGACTGAAGGGCTGCCACGAATGCTTGTTGACCTTGCTCTAGCATATAAAGGCCATGTTCACG
>1374_C611960_20.0
CAACTTGCAAGTGTAACACCACAACTAAATAAACAAATATCTACCAAGTAAATTTTGCCTCCGTTTTGTAAATAAAGGTCATATAGAAGACCATTAAACTT
>1375_C611964_207.0
CTGAAACCCTAGTTTTTTCAACCACCTCGTTCTCTTCCACTTGTGTGGGCAGCTTATGCTAGATCTTTCCCTTTCTCTTTCAGAAATGGCGACCGTTCCTG
>1377_C611968_70.0
GTCGAATCGACCAATCAGAAGCTCGACATTGAAATGGGGCCCGTCCTGCTTCGAGGAGGAAAGGGCTCATCAGTGTTGACTATTCGCAAGCCTAATGTTCG
>1378_C611978_40.0
GTGCTCCCTGAATCATATACATCACTAGTCTTGGAGTCAAACCCCTGTAGAGACCTTTCAGACCTTCAGTCTTCCCTATCTTCGTTAGGGTATTGAACACG
>1379_C611984_40.0
CCTACACAAGGTTTATACGAAGAGACTCGTAAAAGCATCCGAACAGAAAGAGTGGGAAAATGCCGTTTGCTCAGTCTGCATGGAGTTCCCTCACAATGCCG
>1380_C611988_90.0
ACGCATCAGGTTGTTTCTCACTCTTGTCATCTTGCTTAAGGTCAGCATCTTCAGGCTCTTCGAAAGAAAAAGGATCTTCAAGCGGCAATGTCACAACTTCG
>1381_C612002_39.0
TCAATCAATTGTGTTTTGAATTCTAGCAAAGCTTGTGTTTCTGATGTCAGGCACATGCATGAAAGGGATTGAGATAAGAAAATCAAGAAAGCGGCTTGAAT
>1382_C612004_40.0
AGCATTCCTACAATGGCGATGACTGGGGAGAATGACGGAGGGCGACGCAATTTTTTCTGGGATGAACAGGAAGAACCGCACTGTGTGTACGAGTGTTTTAA
>1383_C612006_130.0
CAAGTCCTTCCAAGTTTACCCTTGCGCTACCAATGCTCTCGTCACCAAATGTTTCTTCGGTGAAACATTTTATTTTTAAATATTCTCCACCTCCAATTTCG
>1384_C612008_30.0
TTACCACGTACGGTTCAATGTTCCTGAAATGAGAGCGTCTTGCAGTTGTGGGATGTTTGAGTATTCGGGTCTTCCTTGCAGACACGTATTGGCGGTTTTCA
>1385_C612012_20.0
TTTTTCCCAGCAAACGTAACAGTGTGACAATGTTAATGTTGCTTGTGCACAAGTCTAGTTGATATATTTGCAAGTGTTACACCGTTAGGTTTGCTGGAAAA
>1386_C612014_30.0
CGTGCTTCCCACAAACTAAAGTCCCCGCTTTCACTATTGCGGTACAAAGCGGGCCCCGCCCCTTATCGACCCTCGCTTCGACCACATAAGCTTGTGCAGGC
>1387_C612020_40.0
ATCTGTTCCGAAGAGTGTGTTCCAGAAGCAGGATGTGTTGGTAAGGCTAAGTTTGTCAATGAAGTCAAAAAACGAAGCTAAGGAGCTGAAGTGGAAGCTGG
>1388_C612028_20.0
CCGCCCTATCCAAGCTTCTTTGATCCATTGAAGCATATGACCCATCTTCCCGAGATTCTGTCGCATTACTAAGATCGTGATAATTTCCTTGTTCATGAAGA
>1389_C612036_171.0
GGGCTTCCATCCAGAAGGGTGTTCTCCAGCTTCAGATCACGATGGCATATTTGCATCGCATGGCAGAAGTTGACTCCAGAAATAAGTTGCTGAAAGAAGTA
>1390_C612046_26.0
CGCTCAACGTTAAATGGAGTGACACTCTGGCTTGGACTCCCTTTATCACCAAATTCAATTCTTCCAAGCCCATCAGGCCCAAAGCACATGGAGAAAGAATT
>1391_C612048_60.0
GGTGGCACTCACATTGATGGTGTCAAAGCTTCACTAACGAGAACACTTAACAACTTGGGGAAGAAGTCTAAAGCCATTAAGGAGAAGGATATTACTTTGAG
>1392_C612054_20.0
TAAGGAGTTTGTATTGATTCAAAAACTTCGAGTATCGAAAGAGTCGTAGTCCCCACCTAACTTGAATCTGACAGTCTCTACAAACTACTCCCTCCGTCCCC
>1393_C612056_30.0
ACTTCAATAAAATTCTTTCTTATGTTTCTTTCTCCCGCGATCGTGGGGGTTTTATTTGATTTTGTGGTATACGTTCGTGGGAAAGAAGAAAAAGAATCAAA
>1394_C612068_50.0
CCGCCGTGTAGTATATTGTAATGTTGTCATCCGTTTTGTACCGGCCCGCTTTTAACCCCTCAAAGCACAAACCATCGAGAATCTCTTCTCCATCCACATCC
>1395_C612076_254.0
TTTTTTGGGTCCAAACCCAACCTCTTCATCATAGCAAGGAACTCCTTTGTCTTCGGCTTCTCGAATTTGTCATTGAAATCCTCAACAACAATCGTGCTCTC
>1396_C612084_60.0
CGCCATTTGTCCTTGAGATCTACAGAAGTACGATGAGCAGACGAGGAAAAGAAAAGCTTCTTTATTCGACTCCATCTTCCTACTCCATATTGGGACACGCC
>1398_C612100_80.0
TAAACGTTTCTTCGGATCGGAAGAACGCATACGACATCGTTTTAACTACACAGAAAGAAAGAGTTAGAAATGGCGCGATACGACAGAGCAATTACGGTGTT
>1399_C612104_30.0
TATGAGTTGGGTACAAAAAGCCTTGGTTTTTCCTGTTACGGTTAATGGACAAGGAACGCCCCTAATGTTGTCTGAACCAACATTTACTGCCCAGATGTTTT
>1400_C612106_30.0
GTAACAAGGGAGAATTTCTCCAATACTTGGATTGAAAGATCTTGAGCTGGATCGTTATGTTCATTTCTCTGCGAACCACTTTGCTGAGAACCGGAGCTTTT
>1401_C612108_27.0
TTAGAAGTGAAAAAGGCAACAGCTACCGTCATAGTTATTCCCCTCTCCCTTTCTTCAGCGCTTTCGTCTAATGCCCAAGCATAGGCAAAAGATCCTTTTCC
>1402_C612116_20.0
ATGCATTCAAACCAGTTTTAGGATCCATGCTAGGAAGGATATATCACAACCCCCATAACAAGGAGGAAAACCAGTCCCGTCTTCAGAAAATCGTGCAGTTC
>1403_C612124_44.0
CTCGTCGAAATCTGACCCTATCCGACTGAATGCACTTAATAATATCGATGCGCGTCCGTTCAGTACCCATCTCTTCCTCCTCCTTCGTCCTATTCAATGAT
>1404_C612134_88.0
AACGTCATCGTCCGCGTCGATTGTGTCATCTCCGATGTCGGTTCTAAAAAATCTTGTAGTTTATGTAATGTAGTTTACAGCATTGCAGTAGTAAATCTTGC
>1405_C612140_20.0
GAGATCTTGCACTGTAAATTGACTTTCAAAAAGAAGTTATTTCGGGAGTCTGATGAAGCTGTTATAGACCCAATGTTTGTGCAGTTGTCATATGTCCAACT
>1406_C612148_20.0
CAAGTCTTTCCCTTATTAGCTTCACCTCATCCTCAAAACCCACAAACACGTCAATGCTTGGGACTGATGCTTGACACATCACGTGACCGGTACCATTGCTG
>1407_C612158_154.0
GTTGGTTTTTCATCTTCTTCCAATCTCCATCTTCGGATTTTCCAGGTATTTCTTCCGCGTCTCCTTAATTTAAATTGCACCATTTGAGATGAACGCCATCT
>1408_C612166_20.0
TTTCATGTGAAGAGACCATTTATTTTCTAAATTGTTGTTGCACCATGGTTTGAGCAACACTTGCAAGATACTCACCTATCTTATTACAACTGTCATCATCG
>1409_C612172_20.0
GAAACACTCCTACTCTTGACTGTTTTTCTAACCTCCCTGTCATCTAAATCCCAAACAATTGGTGAAAACTTTCTCTTCTTATTCTGCAAAGGAGAGGGGTG
>1410_C612174_26.0
GTGGTCTTCCCATCAATCAAGAATTAAAAATTCATCATCAGTTTCATTGCATATAACCCTATCCGCGACAAGGTACTTCTCTAACTCTGATTGCGTCTCAC
>1411_C612184_40.0
TTGGTCGTTGAAGTAATACTGTGGCATAGCTGGAAGATCCAGATAATGACTTAGTAGCTTCAACCCTCATCATGTTTTAATTGATGGAAGGAGACGGACAA
>1412_C612192_74.0
TGTTGGGAATCAATAAAAACATCCGTACTACTATCTTGAAGAAGGTTAATGTTTTTAATCAAATAACTATATTTAACACCTCTGCAATTTTTATAATTTCC
>1414_C612204_20.0
GGCCTGTTCAGCGATGCAGATGCGTACCACCTGGACCAGGCCTTTCCGCTGCTGATGAAACAACTGGAACTCATGCTCACCAGCGGTGAACTGAATCCCCG
>1415_C612208_20.0
TATTTCGCAACGTCCTATCATTATTCCTCTCCAATATCCTTGTTTCAATTTCCACTAACGCAGCACTGAATCGCTTAAACGCCTCTTGTGCTTCATTATCC
>1416_C612210_30.0
TGAGCCTATCAATAAAGTGTCCAGATACAGCTATTCTGTTCCCAGCTTTCCAACCCCACTTGTCGCCAGGATTAGGCCAATCTTCAGGCGCGTATGGTAGG
>1417_C612212_59.0
CTGAAGTATTGTACGAGTACGTGTACACGAATGACTTTATATATAGATACAGAGCACGCAGTTGCGTGTGTGATTGTGTGAAGTGAGAGGTTTGATGGAGG
>1418_C612218_20.0
TTTTTATACTCGCGTTTTGGTTTGTCGAATTTGGTCTTGCCTGTGTTCGAATATGCTAGCTACTTGTACTACTCCAGCTTGTAGTTATTGGTAGATTGTGA
>1419_C612234_19.0
CTTGGAGCTGGTTCTCTATTTGACATCTCGGAAGATTCCGACTATGCGCGCACTCTTCTCGCCAAAGCAATTGATGAGTATGCCAGTCTCAGGACTAAAGC
>1420_C612236_56.0
TTAGTATGCTTCGGACACAAATAAGGCCCATGGCCAACATTCTTATGTGGAGGTTGTTGACAATAACAATGGTGTGCAGCATCACACCTTTTGCAGAACAT
>1421_C612240_30.0
TTTCGATTACGTGAAAGAGGGTAAGGATCACTGTGGAACCTGGAAAGGTCAAGCTGATTGGGAGAATCTCATGCTGCAATTCTAAGTGAGATGAAGCTAGC
>1422_C612244_30.0
CTTGAAGAAGCTCTTGTTTTTGCTACTGCCAATCTCAAGTCCATGGAACATGCATCGGGCCTCAGCCCACGACTAAGGAAACAAGTTACGCATGCTCTCAC
>1423_C612246_39.0
CCTTTTTTCTGCATTTATTTACAATGCAAAGTGGTACAAATTGTTTATCACCATATTCTGGACCTAGGTACAAATTGCACTGTAAAACATAACAAATTTTT
>1424_C612256_14.0
CCAGATAACACGTATGGTGTTGACAGTGGAGGTGATCCGCAAGTTATTCCTAAACTTACGTTTGAGGAATTCAAGGAGTTTCACCAGAAATATTACCATCC
>1425_C612258__8.0
TCAAGGGCTTCATAGATCCCAGTCGAGGCTCCACTAGGAACGGCTGATCGATAGAGCGAGCCATCCTCCGTGATCAGATCAACCTCGACCGTCGGATTACC
>1428_C612278_181.0
GCATCTCCAGGGACAAGAGCAACTTGAGCCTTGTCGAGTAAATATCGGCAAAGGGCCTCAGAACCATTAATTACACCAAATCCATCAACTTTGGAACCATA
>1429_C612284_87.0
CCACTCCCTTTACGCCTCCACCTCAATATAACCTTCTCCAATATTCCCACTGACCATGTAATAGATTTATATTTTTTCCTCACCTGATGCCCCCTTACATG
>1430_C612288_117.0
AGGATGAGCTCCGGGTAGCAGACGAGTATTAGGAACAACACGTGGACGAGCATTGTCGTCAGAGGGTTTTTCCAGAAACAGATACCTTCGAACCACCTACA
>1431_C612292_172.0
GGTGCTGTTTCAAACCTCACTGCTAGTAAAAAGGAGGGGAGGTTATCTGTGACTATTCCATCCGTGAGCAGTAATGCGCTTGGTTATGGAGCGTTTCTTGG
>1432_C612300_20.0
GCTTTACAACAGTAGAAGCTACACACAAAAAACAAAGATGAATGGGGCCCAATGGAAGGTGCCTTCGCGCTAAATTGACGTGTAATTGGGGAAAAGGTGCA
>1433_C612304_95.0
TCTTTCTCATGTTTCTTCAGAACACTGATGCATGAGAATGGTGCATCATCGGTTTCTGTTGTGCCCACTAGATCTGGAATATCTGAATGCTTGTTCATACC
>1434_C612308_39.0
CTGGTTTCCAGCAATTTAACCTTCAGATCAGCTATTTCCCCACCCTCGTTTCTCATTGCCGATCGAGCAAGTGACAACTTGTTTTGCAACTCAGATATTTC
>1435_C612316_167.0
TTGTTTAGGTCTCTATCTTTCACACTGACAGGAATAGGTGCATCAATCCCCATATCCACGCAAATCTTAGCTGAATCTTTGTTTGACATTGGATGTGAATC
>1437_C612330_28.0
GGAGGAACTCGTGTGGAGGTCAGCAACAATGGATGAGAGAGTAAGATTATTGGAGCTGTGAATCAGTTCTTCTTCCACCAGAAAGAGAGAGAGAGAGAGAG
>1438_C612344_140.0
AATCATTAAGTTGATAAACAAAATGTTCAAGTGCCAGATTTATGTTATGAATCTGAATATAGCATATAACAGATTCCAAAAACATGGAAAATATTGGCAAG
>1439_C612346_166.0
CAACCTACTGACCATATCCAATCCTCAATTGCAGTTTCGTGGGCTTGACTATAAACAAGATGAAGAGGAAGCAACCCAGCCAGATGTTCAGAAACAGCAGC
>1440_C612348_20.0
GTTACCTGGCGTCCAGTGGCTGATCCGTTGTTGGCAGGTGAGGTTTTCTTCATTTGTTCGGCGGACTGATTGGGCGATGCATTTTCTCCGGTAGGTCCACC
>1441_C612350_10.0
GCGACGCGTCGGAGGAAGGCGTAGGAGAGAAAGAGCTGGCGGGTTTGATGAACGGATACCGGTACTGCGCGGGATGATCATACTCAGTACCTGAATCAAGC
>1442_C612356_14.0
AAGTCGCACCACCTGTCTACGGCACCGTCGTTTTGCAAGAATCGATCCTGGAAGCTCGCTGATATCGGGAGGTGCAACAACTATAATAGGCTTTATTTGTG
>1443_C612358_62.0
CCTTTCACAGACCCAGCAGAACGGCCTAGATCTCTTCCTTCAAGATTTCTCAAACGGGCTTCGAGCTTGGCCCTATTCTCTAATCCCATAGAATTATCTTC
>1444_C612364_20.0
TGAAGTTTGCCCTTGTCTGGAACGAAGTTATAAGTAGCTTCCGTGATGAGGACCTGATTAGCAACAGGGAAATGGATTTGATGAAAATACCGGTCTCTTCT
>1446_C612376_20.0
CCCACCTACAATTTTCTGTCTCGTTTTTTCACCTGATTTTCCTGCAATTAACGTTTCTTCGTGTCTACTCTTTCCCCTTGAAATGTAATTTTGAACTCCCG
>1447_C612380_30.0
CAGTTCCACCACCAATTCGCTGCTGTAATTCAGGACAGATACGGGCATAGTGCCCATTCTCGCTGCAGTACTGACAGCGAGGTGTGCGCGTTTTTCCGTTG
>1448_C612382_20.0
CACAAAGCAAAACTGAAAGTAAGAATATTCAAGAATTAACTGATCTTGACATTGACGGGAAACATTACTTTTGTGAAACAAGGGATATTACTCGGCCTTTC
>1449_C612390_28.0
CCCGTCCTGTCATACCCTATACCAATCTTACTATGCATCAATTTCATGGCCAAATCAGCATTACCTGCCTTCCTCAACGCATTTATCATAATTGTTCGAAT
>1450_C612398_40.0
GATGGTTCAAGTGGAACTTCATATGGTTCTTCCAGCACTTGTTCCGGCACTTCTAAAGGTGGGCCCCTCGACTTTTAGTTGACGATTAGGTGTTATTTTGG
>1451_C612404_30.0
GAATTGAGAGCTACAGCTATACATTCCAAGCTGAGCCTGGCAGAGTGCGTGTGTTGTGTGAGGTGGACGTCATCAATTCCGGCGACTGTCGTGGAATGTCG
>1452_C612406_140.0
TGAAGCTCGGGCTGCACAAAACAAAGACCAGGCAGCTGCCTTAACAAAACTTGGTGTTTGAGTGGAGAACTGAACAAGGTGCTGTACGGAGCTATGGATTT
>1453_C612408_39.0
TTTTTCTTCTTCTTCTTCTTCTTACGACTGCCTTCTGTATCACTGTGCTCTTGTTCATTTCTCGCTATAACCATCATATCTTCTTCACTAGGTACCATATT
>1454_C612410_70.0
AGGGCCACATCAAGAAATCCAAATTCCTCACCACTAAAGTAGGGCTTGTCTCCCAAATGCCCTTCCATAGTCTTCATTATCTCTATGAACTCTTTCTTGGA
>1457_C612426_20.0
AATCACAATCATTTCGTATGGATAGGTTCAAACTTGGATTCGGGTAGAACTTCAGGATTTGGTCAATATAAGGATTTTGTGAGCAATATAAGTATTGTTTG
>1458_C612434_150.0
GGCTGAGAAGGTTGGGGGTTCTTGACCGCTGAAGAAGAAGAGGGTGTGAAAGCTGTTTCCGGGTCGGACTCCACTTCGTTGGAGGAAGCATCAGTTTCCTC
>1460_C612442_46.0
CTTGGACTATGGTCACTTGTTCTCCTGAAAGTCTTGTTATTGGCCTAGGGACTCCAAGCCAGAGTTTATCAGGCACTCTATCTCCAAGTATTGGGAACTTG
>1461_C612444_20.0
CATTACTTTCCTGGCTACAGTGCTCATACTCGGCTAGCGAAATCGGGGGCAAATACACCCACTCCTGATAGAAGAAGGGATGGACCCTTCACTGACGGTCC
>1462_C612458_67.0
ATGGTGGAATGATCATGGACTTTATGGAAGATCGTAGTAGCCGGCCCAAGAGGAGACGACATCCCCGTCATTGAGGAGAAACTGGTATGAGGAGATTCCTA
>1463_C612460_20.0
AAATTCGATACAAACAATAACATCTCAAAGTAAATATGCTCAATATCGCTTACATCTGAGGTTTTTCTTTTTATTCCCACTTTTTTTACCCAATTCAGAGA
>1464_C612464_100.0
CCAGCCATACCATTAACATGGACGATATCTTTGGCCACTCCACCCATTAGATCGAATAAGGGCAAGTCTAGATTAGAACGAGTCATCTCTTCTAGTACAGG
>1465_C612466_72.0
TTATCACGAACGGAAAGCAATCCTCTCCTCTTCTTGGCGCAAGCAACGTCTACGCACTCTTAAAGGAAGAATGTGATGGATTCACAACCCAAGAACCTAAA
>1466_C612470_30.0
ATTCGGGCAATCGAAATTGAGGAAGAATCTGCATATCAGCAATGCCTCAGATATTGGGTCTTGTTCTCTATTGCCACAATCTTTGAGTACACATTTGCGAA
>1468_C612480_20.0
TTGTACCATCTGGCAGCAACTCAAGGGCTGACGTGGGTGGTCTGTATGTACGGTGTCCCTTTACTCGTCGTTAACGCATGTATGGTTTTGACAACATATTT
>1469_C612488_200.0
CGAATCATGTCTTCATTACGGTCAACTTCTTGCTTGACGGCATCTTGCTTAGGCCTAAAGTTGATAGTTTTCTGGAGAGGATCCACCAAAGAATCCAATAC
>1470_C612490_20.0
GTAACATGAGATTCTCGCTCGCCGGTACATGTCTTCGGTGTTGAAACGACGCCGATTGAGGGACTCGGAATTTCTCAACGAACAGATCTTGTGGTCTCAAT
>1471_C612494_200.0
GGAACTCCTTTAGAGGTTGGAAAGGGAAGGATTTTAAGGGAAGGAAAAAGAGCGGCAATTTTGGGCTTCGGGACAATAGTACAAACTTGTTTGGAAGCTGC
>1472_C612500_30.0
CATTGTTAGAGTAAATTCTATTGTGTTTAATGGACTGTTCTTTTTGTGTAACTTGTGTTTATGTGAAATTATATCTGAAGGGAGAGATAGGAAAAATGTCA
>1474_C612516_30.0
AAGCGCTCATAAAGACGCATTAGTGAGTTTCCGGCTGCTCAAACAGTCGCGGAATCAAGAGGAGTTGCAACTGTGTTCCTGAATGTTTCAGGCAACTGAAC
>1475_C612524_178.0
CGACTTGGAGGAGACTACCCACCCAAGGCTGTTGCTAAGATGGCTGCTGTTGCTGCTTTGTGCGTCCAATATGAAGCTGATTTTCGGCCAAACATGAGCAT
>1476_C612532_20.0
GTTAGCGGCTCGCTGCACGTTAAATATATACATCCTTGATTTGGGGGTGGAGGTGGTAGTATGAGACTTTGTAATGGTGGTAGAGTGTTCTTGTTGTTTTC
>1477_C612540_120.0
TGAGCAAGAGGCGGCAGCCAAGAGATATGCTGCTCAAGTTTTACAGGAGAAGTACGAAGAAGCAACTGCAGCTTTGGCTGAGATGGAGAAGAGGGCAGTTA
>1479_C612554_250.0
GTTTAAAGTCCTTATAGAGATAGTGGGATGAGAGTCTTTGTGCAGTTTATGATGGAGATGAAGGAGACAGCTTTTATCATGTTTCTCACAGGAGTCTGATT
>1480_C612558_70.0
TATTGAAGACCGTTTCAAGAATTTTCAGCAGGAAGATCAGAAGATCAATCTCCAGCAGTTGGGCTCAGGCAACTTCGATTGGGCCACGCTAGCTGGGCTGA
>1481_C612564_130.0
AAATCGCCTTCTTTTAGTAAGCTGCGGTTGAAGAAACCGCTTCTTCCGCCATCTGTTGTTACACTTTCGAGGCGGCCGCGTATGAGGAATATCATCTCGTC
>1482_C612580_20.0
TTTCATATTGTAAACGAAGGTGACCTTTTATTTGATTACGGAGATCTTTTCCTAATCTGTTCCTGTTCATATACTTGATGAGATCTGTCATTTTGTCCCTA
>1484_C612586_10.0
CAGAAACAAAGGATAACCTCCCTACCAAGTACCATTCAATTTGCACATGCATTATAAAAAAGCCAACATATTAGTATAATAAGCCTATTTGCACACGATTA
>1485_C612588_66.0
AATCCGGACCAGGCTTCATCCCAATCATCTGGACCCAGTCGACAGCAGTTCCAGTAGCCTTGCCAAGGAACTCTGCCAGGGTCTCCTCAGCTATTGCGAGA
>1486_C612602_30.0
TTTCTCCCCCCACGATCGATTCAGACGTGCACGGCGCATTCACTCTGCCTCTTTCGCAATACCTTTTGCATTTGCCTTATCGTCTCCTGGCTTCCTTTACC
>1487_C612604_224.0
TACCTTCTCTGCATCAGATTTTACCTCAACTTCCACTTCAAGCTTTGAAGCCATTTTCAAAGAAATTATTAATCTTTGTGTGGTGTATAATTCTTTTTTAC
>1488_C612606_20.0
TTTTGCCATTTTAACCGGCCATGGATGTGTCCTCTAGCAAGAGCTTTGTATGTCCTCATCTCAATTGTAACTGTCCTAATCGGATTCTACGACTTATACAA
>1490_C612612_30.0
CTTGCACATCCCATCATGTAACTTTGGCTCTCCAATGGTCAGCAAGTTTTCTTCAATCTCAGATGTATCCATAATCACCGAATAAAAGGTAGATGCGCTTT
>1492_C612622_39.0
CTTTTCTGGAGGACGCTTTAGATACTATACATGACCATGATGGTAAACCGTCACAAGAAACCGTCATAAATGCTGACAATTCCAGCTTGTACATGGCAATT
>1493_C612624_30.0
CTCTGGCCCAACACGGTCCATGGTCCGGAATGAGGAACAAGTCGATTGCGAATGAATTCAGCATCATTCACTACATTGTCAGCTCGGAAATGTGTCAAGTA
>1494_C612628_117.0
GCTGCTGCCTCACAATTCATTCTCGGACAGCAGATTCCAATTACCTTGTGGCTTTCCCTGGCTCCAGTTGTGATTGGCGTGTCAATGGCATCATTGACCGA
>1495_C612630_50.0
CAAATCTCCACAATCCAAATAGTAGAACAAAGACAACCCTTGTGTTTAGTTTTCAGTACAAGAATATGGCTAAATGAGCCAGCTAAGAACTCAAAGTGCAC
>1496_C612634_40.0
GAACAATTTAGCCGATTTATGAATCAGTACTTTCTGCTGATTGCTTGCCTTCAGCTGTGGTCTCTAATTACTCCAGTGAATCCTGCAAGTACATGGGGTCC
>1497_C612636_90.0
GTCGTCGTCGGAGAGTCCATCTGGGAAATTTCCGATTTTGCCCTCGAGCGCAGGGGTGTTTTGGGGATTGGTTGTTGTGTGATTTTTTTTTAGGTCTGAGA
>1498_C612640_230.0
ACTAGACAAACTATTTTGGAGACGAAAGATAGGGGGAACACTTGGGTTCAACGATCCATACCTTCTGCCGAAGATGAGGATTTCAATTACAGATTCAATTC
>1499_C612644_123.0
AGTTACTCCTTTGTATGTTACTCCATGGCCGTGTCCTCCTCCCATTTTCCTTATCGACTGTAAATCTCCTCGACAAATTTGGGGTTAAAATTATCAAGGTC
>1501_C612656_90.0
GTTTTGCTTAGCAATAAGCAGTGTCGCGGCAACTTCATATGATTGCGAATCAACTATATTGTAAGGATGTTCGCCATCATAAGCGTTGGGCTCATCCAACT
>1502_C612658_160.0
AGATTCACTCGCAACGAGTTCAGTTTGGAGTCCAAGTCCACAATCGGAGTGGAATTCGCCACCCGCAGCATCCGCGTTGACGATAAAGTCGTCAAGGCTCA
>1504_C612670_30.0
GCACAAGTTGAAGAACGCGTACATGAACACGATGCTAAGGCTTGCCAACAGTTCAGCAGCTTTCAATAGTGGGAAAGTGTTTGGTACAAAGAGAATCCCGC
>1505_C612674_47.0
TAATCAAGACAGAGCACCGATCAAATACTTCAGGTTCCACAAGATCTGCAGAAATGTCAAGCCTGGAAAGATAAACATGGGAAAGACACAAATCACCCTTC
>1506_C612678_15.0
AGGCAGCAGCTAGCTCGAATTATGGCAAGATTCAACTTGAAGATGTGCAGCACAGATTTTAACAGCAGGGATTACTACGTGAATATCAGGAAGGCTATGCT
>1507_C612680_232.0
TCATCAGGTAGACGGTTTCTTCTTACCACCATGTCCATAGACGGACCAACCTCAACCAGTTCAACCCTTGGCACTATAGTGCCCGATTTCTTAAGCCTTAG
>1508_C612688_28.0
ATTTGAAATTGCTTGTTGAGTGATTTTGATGTGCTTTGCCTTAGATCACCAAAGAGGTGCAGCTCAAACTATTTTCTTCCTGTTTTATTTTCTCTCCTAAA
>1509_C612694_35.0
TTAAGCCTGTAACTTATGATTGCATCAAAAAAGACCTTGAGGACAAGGAAGAATTTGATAGCCTTATCCAACGTGTCAATGGGACGCAGATTATGTTAAGC
>1510_C612702_20.0
GGGCTCGACAAGTGTGACGGAAATTGAGCTGAGTGGTACCGCTCTTGTGGGTAGCAATAAGAACAAGAGCAGTTGAATTGGTGTCTGTAATGTGCAGCCTC
>1511_C612704_160.0
ATTCCCTGCAAGCATGGAAGAATCGCAGGCCTGCGCTGTTGCAAGAAGTGGATGCACATCAATACATACGCGTAACTGGAGAGTGTTCCCTGGTATGTTTC
>1513_C612758_20.0
TTTGTGGCGGCACAGTGTAAAGTAAAATCCACAAATCGCTCCTTGCGCTGCTGATGTGTCAACCGCCATGCCTTGCGGAAAGGAAGCAAGGCAGTTCTCCA
>1514_C612766_97.0
CAGGCTTTGGATCAACAGGAACTACATGGTCGGAGGATTAGGGTGGATTATGCAAATGACAGGACGAGGGGTGGTGGCTACGGTGGCGGCAGCGGTTATGG
>1515_C612774_20.0
TTCTGTTCTAGAGATAAATCCCGTAAAGCATCATCACCAGTAGAAGAATTGTGCAGATCATGTGATTCGTAATCCTCCATGGCTAGCTCCTTCACAGTTAA
>1516_C612786_163.0
GCCATTATGAATCCGTACTTGAAGACATCCGGTAAATCAACATAACCACCTCCGAAGTAAACGGCAGCCTGACCACTGCTATAATGCGTCAAAGCACCAAA
>1517_C612788_61.0
GAAAATGACTCGTCTTTTGAAGCACGTTCTTGAAGATAATTTAAGGTTTCGCCAAGAGCTCCAGGAAGCCTATACTCCTCATTGTATGCTGGAACTATCAA
>1519_C612800_170.0
TTGGCCATGAAGTTGAGATGCAGATGGTTCGTAATACTTTGCCTCGCCGCTTTGGTGCTCCGGGTCTTCCAGAACTAAATGCTTCTCAAGTTTTTGCAGTC
>1520_C612804_40.0
CCCCGTACTGTGCATACTCTGGAGGCATGTATCCAAAAGTCCCAACAAGACGAGTTTGGAGGGAAGCGCTTCCCACTTCGGTCAGCTTGGTAAGACCAAAA
>1521_C612806_20.0
CACAGCTTGAGGAATGCCGAAAAAACTGCGGAGGAGATAGCCATAGATAATTGGCTTCCGATCTCTTCTTCTAGGACCGCAAAATGGTGGTACTCGGCTTT
>1522_C612810_59.0
TTTCTACACCGGGTTCCAGACTCCACTGTATCTATTTTTCAGATTGGAAGCACCTTACCTGCTGCCTTACTGTACGATGCTCTGGATCATTTTGACAGGCA
>1524_C612824_60.0
ATGTTCAAGGGATCAATGAGGCTAGCTGTGGATAAATGGGGGCGTGTAGATGTGACTGAACCAGCAAGCTTCACTGTCAAAGAAGATAATAACCTCTCTCT
>1525_C612834_111.0
CAGAAACCCAATCATCGACGTCAGCAGCATCCCCGCCGCCTCCATCGTCGCCGTAGTCGTAGGGAGAGAGGGGCTGGTCGTACCTGGAGCGGCGGGTGGGC
>1526_C612838_20.0
GCTATCGCCAGAGCAATATTAAGAAACCCGACTATATTATTACTCGATGAAGCAACAAGTGCCCTTGATGTTCAATCTGAACAAGTGGTGCAAGAAGCACC
>1527_C612840_10.0
TTTCAATTCCGGCCATGTATCATACACCCACAACTGGAACGAACATTGGAGGTTATTTTCATAAATTGAACATTAGATTGATCTCACTTCCCTAATTTTGG
>1528_C612860_20.0
CCAGTTGCCTTGAGTATTTGTTCTATGGTGAATTTAACACTCCCCGGCTGTCTTGTGTGGGCTGAAGTATTTGAACCACCATAGATGCTATGATTTGAACC
>1529_C612862_20.0
AGTGCAATTTTCTTCTTTCTTCTTTGTTCCAAACACAATATCTGCTCCACCAACGCACCACCACCGTCCACCACCAGCCCCTTCATCTCCTCCACCCGATA
>1530_C612868_116.0
TTCATCAATCGTCATTTGGCTGTACCGGCACTCTACACTGCAAAACGCGTTTTCCCCTCTGTACATAAAAATATCCAAACCATGAAGCCTCTTTTTGCAGA
>1531_C612882_30.0
GCTACAATGAGGTCTTATGAGAGGCACTAAACCACCAACAGCTTTTGGATTATGGATACGCAAAATTCATAGCCAACCACTAAATCTATTTACAATTGAAA
>1532_C612884_18.0
CAAATCCACCACTGTCATGCAAAGAAGAAAATACAGATCGTCGAACAGTAACATCAGCATCAGCAACAGCAGTTATGAGAAGCTTTTCCACTATCTCCTCA
>1534_C612890_60.0
CCTCAGATATTGATTCTGTTGTGTTGATGTAGTGAGAAAAGCCTTTCCATGGCAGACTTGGCTTGCCTGTTATATTTAATGGAAATATAACTGCTTTGGCC
>1535_C612892_20.0
AAAGTTAACACTATGATCAGACCTGACGGCAAGAAGAAGGCATACGTACGATTGGCTCCTGACTATGACGCTCTTGACGTAGCTAATAAGATCGGAATCAT
>1536_C612896_28.0
CACCCATAAAGTTGGCTTGATGATAGTCGTCGTGGTGTGCGGTATCTAGGGTTCGGAAAAGTGAATGGAATTGTGTATCATATCGGCCATCGCAAAGATCG
>1537_C612902_30.0
AAAAAAAAAAGCTACAAATATTGCCTTTTCATTTGTCCCAAGAAAAACGCACCACATCTTATTCTCGGAAGATATAATTTCACGTGTTCGATTAAATAAAA
>1538_C612904_40.0
CAAGAGAGAACGGATTTGAGGATGTTCCATGAAAGGGAAAGGAGTATGGTGTATACGGATACGAAGAGGAAGACCCATGTTCTTCGTTTGCTCATGAGTTT
>1540_C612922_20.0
ATGCTTGACCAATCAGAATAAGGCCCCATCCAGTGGGCATGAAAGCCAAGATAGCAGCAAATATATCGCTAACAGCAAGATCAGCAACCACAAATAATACT
>1541_C612924_40.0
CCTGAATGTACTTTCACCAATTTGATTTTGTTTTCTGATTTGATGGTTTTGAATTCTAGAAGTTGTAAAGAGCGTTTATTAGTGCATCAAGCGGCTTGATA
>1543_C612948_57.0
GGAGAACGAAAGGGTGCAAGATGTCATAGAGAAAGAGGTCCATCCCATACATGAAAACCTCTGCGCAACTTCAGTTTGCAGCTAGAGACGAGTCAAATATA
>1544_C612950_39.0
ATGATGTTTCCGCCTCATTCCTCCATTAGCTGTGTGCACAGTAACCATCTCTTCATCAGAACTACTCTTACACAATTCCATGATTTCCAGTTCCATTTCCT
>1545_C612954_80.0
GAAGTTCCAGTTGAGATCATTCAAGAAGGAGTAATTCGTTGTCACGCTCCACCTCACTTACAAGGAAAAGTCACTCTCTGCATTACTTCTGGAAATAGGGA
>1546_C612960_56.0
TTAGAATTCTGCTCTAAGCTTCTCTTCATTTCTAACACTGCTCTGTACTCTGGAGCACATTCCGGACATTCTTTCTCGTTATCGCCAAGGCAACGCTGGTG
>1547_C612964_50.0
CAATAACATCCTCTGCCTTTCCACAGACAAATCGGCAGTTTGTAATGCCATTTATATCGGCATTCCTTTGTGCGTCTGAAACAGCAGAAGCATTCATCTCA
>1549_C612968_111.0
CTCTTCATGCTCTTTTCAAGATCCTCAATTCTCCTTTCCATGAACTCGATATCCTTGAGCCGCAATTCTGCAGTTATAGTCTCTAGATCCCTCACAGGGTC
>1551_C612972_76.0
CGAAAATCATAACCATATCCAAACAGTGTTGTCCCTTTCTTATACCCACACCCAACAAGCATGTCAATCATATCATGGAAATGGTATACATCGGTCAAATG
>1553_C612980_30.0
CGCGAATCAACAGGGACTTGATCGATTTGCCCCAATCTCATCTCCTGGTGACCATGCTGTTGAGCTGCATAACTTGACCGAACAGCCACGTTCTCCGAAAC
>1554_C612982_52.0
TGTAAACCAGAGAAAATTGTAGACAGTGCCGAGAATCTTGGAGAAGTTCTTCGTGGTGACCGTATTGAGAACTCTCCCTATGTGTTTAAGATGCGAGAACC
>1555_C612986_66.0
GCATGTGAATGAACATCACATGTCTTTGTCTTGTTAGAAACATTTTGCCTATAAAAGGAGCACATCCTTTGAGTTTGTATGAGACCACAAAATATTGAGAA
>1556_C612990_180.0
AACAGAAACCCGTGAGAGGGGTCATTGGGGACGAAAGCGATGTCTAACAGGACGACGCCGGGGTCAATTGGTAGATAGACTCTCTCCCACTCCGATAGCGC
>1557_C613006_220.0
GAATCTGGACATGCTGTAGCTGGATGGTTCTTGGAACACGCAGAGCCATTATTGAAGGTCACCATTGTTCCACGTGGGACTGCAGCACTTGGCTTTGCCCA
>1558_C613008_230.0
TTCAGAACAACAGAGGCAGGTCCAAGACTTTGGTGCAATCTGTCATGGTCGTGCATGTAGGCCAGCCCTCTTATAGTGCCCTGAAGCAGTTTAGTGACAAA
>1559_C613012_20.0
TAAATGTATATCACAAATATAAGATCATCACGGAAGACAGAAAGTCTATGTAATGCTGGCATCTTGATGACAAATGCAAAGAGATCGTCGATAATTGTGTT
>1560_C613014_20.0
GAAGAATTGATGCGGATTCCAAAAGATGATGCAGTGTACTTTCCGCTGAGCTCAAAACCTGAAGTAAGACTCTTCTAAATGCTATGAATGGTTCCAACAAA
>1561_C613022_19.0
AGATAGGAATCCAAAATATGGTCGTGATCGCAGCGCAAGTTCCGTGAAGGAGAGGGACAGCCCAATGCCTCAAAGAGAGGAGTCCAATGGTAATAATATTG
>1562_C613024_40.0
CTAAGCCTAGTATCAACTTTCATCAAACCCTTTCGAAGCCTCGATTTCGTGCTCCTCGGGTTGTGCCCTTCGTCAAGTATCAATATCCCGGGGCACTTCTT
>1563_C613026_20.0
ATAAATGTTATAAAATGATCAAATAAAGCCCAAAAGTTGGTTTTTATTTGGTGTGGTGAGTGAACAGAGATATTTTTGGTGAGGTGTGAGCTTTCTGTGTG
>1564_C613028_70.0
AAAAAAAGTATCGAATCCAACTGATCTCTTCTTTCTCTGAGTAAATATCACAAACACCTTCTGATAGAAATGGCGTCTACTGCTCCTAACAGAACCAGCCC
>1565_C613032_30.0
AAAGAATGTGGGGGGCTACCACTTGCAATAGTAGTGATCGGAGGAATTCTTCTGGAAAAAGGTATACATTGGTGGGAAAAGGTTTCCGAAAGTGTGGAGGC
>1567_C613038_30.0
GATGGCATTGCTTGCTTGTGTTAACCATGGTTGGTGAGCTTCATGAATATATGCTTGGAGTTGGACCTTCCCAATAATGTCAAAGGTGTGGATGGAAAGGA
>1568_C613044_80.0
CGTCTTTGTCACGTGTTATCATTACAGCAGAATGTTGCTCGCACTCCTAATACCAAGTTCCTCATGGACTTGTTTTATTTATCATATATACAATCTACCAC
>1569_C613046_50.0
AATCCACAATGTACCAGCTCTTACTAACCAAGAAATGATTAATCAACTGAGTCTTCCCTGCAAAAAACACCAAACAAACCAAACAAACTCACAAAACCGAA
>1570_C613050_59.0
CTGGATTATAGGACTCTCAAAACTCCTTCCAAAAGGAATCTCAAGTGCCCTAATTTAGCTCTTGCGAACGCCATTGCCGCTGAATGGGCGTACCAGCAAAC
>1575_C613086_30.0
TGGTAGCCCAGATTACAAACTAACACGGTTCAAATTCCTTCTCACATTCTCCGTCGACCATGGATTCTGTGCTTTGGTCAAAACGTTATTGGACATTTTGC
>1576_C613094_20.0
CCAAACAATAACACGATAGATCATTTCGATTCAACTGAAAGAGATAAACTCATACAACAATTACCTTGCTGGAAAGCAAACTCAAGCTGGTTTTCATTGTC
>1577_C613116_210.0
TTCGTCGTGTAATCGATTCAGTTCAATTTCAATAAGAGAATTTTACGTGTTCAAGTCTTCTCTCCCGATTCTTTATTGTCAACATAAAGCATTGCATACAA
>1578_C613122_30.0
ATTCGCAAGAGCCGCCGTGAGGGGACCTTGCAGAAGAAACGCTGTCAGAACTCCTCTACTCCACTCGATTCCACAACCGGAACTGTCAGACCGGTGCAACT
>1579_C613152_60.0
CATGATTTTGAACCCTTGGTGGGGGACTTTGGTCTAGCTAGGTGGCAACCCGATGGAGAGACAGGAGTTGAAACCCGAGTAATTGGAACATTTGGGTACTT
>1580_C613158__8.0
GGCACGGACTTCATTAGTGGCCCACAGCTTCATACGGTAGATCTTCGGATGCTCATCCGTCTCCGTTGGAAGAGCTCGTCCAACCACCTGGTACTGATGGA
>1581_C613168_30.0
TCGGGCCTCGGAGAAGGGTTTTGCGGCCTTGGCTTGGGCTTTGTGATTGGGGGTTCTTGAACGGGAGTTTTGCTTTCTAGCGGGTTGGCGTTGGGGTTAGG
>1582_C613178_101.0
GTGGATACGGCGGTGGTGGTCGTGGAGGAGGTGGTTACGGTGGTGAACGTGGCTATTCCAGAGGCGGTGGTGCTTCCGAGGGAGACTGGAGGAATTAGAAA
>1583_C613182_70.0
CTCCAGACAGATGTATAACCTGAGCCAGCATCGATCTTACTCACTCACAGCAATCCTCTACGCCTCTTGTAATCACTCACAGTCAAAGTCAACGCATGTCT
>1584_C613188_149.0
CCGTGGCCTTTGCCCACCCTTCTCAACTGCGCAACATATTCTGATATCTTCTTAATAGATTCCACCTGCTCAGCCAGAAACTCGCTCTCAACAAAATCAGT
>1586_C613204_66.0
GCTTCTGTCCATTCTCCTCCTCTTAGCTCGAATCGAATAGCTGAAGCCTGGGCAATGTGTTTTGCAGATATGAGGTCGACCATGACCATGGAAGCATGCCA
>1587_C613212_40.0
ACCAGATTTACCCACAGTAATTGGACAGGCACAAGAGTGTCGGGGATTCCAAGTAGTGCAGCCACAAAAATGCAAACTACTTCACCAATATTTGAAGAGAT
>1588_C613214_20.0
GATGATGATCACGAGTGGGTTTTAATTGCTTGTGATACGGATTTGCAGGAGTGTGTCGAAATATTGGCTTCTTCTGGTAATAATAATGTGATTAGGCTTTT
>1589_C613218__4.0
TATCGTTGGTCTACATTTTTGGACTTTTGCTTCTTAAGGACTGATTGTTATGGCAATTTGCCCTATGATGAAAAAAGTTGTTGAATTGAAAGTGGGCATCA
>1590_C613220_54.0
AGAACGTCCATTAGTGTAGTTTTTCCTGCTCCGCTCACTCCCATTAATGCCGTCAAAACTCCTGGCCTAAACGCACCAGTTACTTCACAAAGTAATTGGAG
>1591_C613226_29.0
GCTTGTTCCTTTTCGTTACAGTGATTTTGTACATTCTGGCAATAACTTGTTTTGGTTTCCTTTTCCCCATGGTTTGGGAATGTAGATTGATTTGTGGTTGG
>1592_C613234_30.0
TCCGCCGCCGCCACCACCTCCACATCCTCTGCCATCAAAATCAAGTAAAGTTGGAGCCGTGGAAGCACATACTTCTTTATCTATTTCCAAACAGATAAAGA
>1593_C613236_18.0
ATATCAAGTTTATATGATCAAAACCTGTGCCATAGGCTTATATGTTATGTACATGTTTCCTACTCTTCCTTGCGTGTATAATATTGTGACCATTATGAAAA
>1595_C613260_70.0
TTGAAGAAAATGGGGTCCAAGATTCGGTGGAGTGCAGGCAGGCAAGAACAAGAATGGCAGCTAGAACACAAGGCCGAGCGAGGCTTTGGGCTTTGGCGTCTT
>1596_C613266_10.0
ATGGAGACGGTCTTCAAAATATCAAATTTCAAAGAATGTCAACTTGACATTTTGGCACATAACTTTGCTACGAATTTGTCAAATGAGAATATACTGATGAAG
>1597_C613274_98.0
CTCGACCATGTAAAGCCCGAGGGCTTTAGGATTTGAGTCTGCAGATTCCATATAAGTAGCAAAAGGAGAAAGGCGTATTCCAACTCTGTGATTACCTATCTC
>1598_C613282_80.0
ACAACTTCATAGCCTGAAAATTACATCAGATTCCCTTGACATAGACGATTCTGTACGTTACAGCTTCCGCAGTGGATGTTGTACTATTCGTGCTATTCCTCT
>1599_C613284_40.0
CAAGAAGATTGAATTAAGACCCCTTTTTACATTTCTGTGCCCGACTTCCATACACGTGCAGCAATGCCTTACCTCAGATGCCAGTGAGATACAACAAAGAGC
>1600_C613286_40.0
GTGGAAGCTGGAATAGAAAAAGGCCCTAACGCGTCAGAGCTAACTCATTCTCCTCCTTTCCGTATTCGTTATCGACTCGGAGCAGATCTAGGAGCGGTCCTT
>1601_C613290_20.0
ATTGACTCAGTTGACCAACTAGGGTTCAGTCTGATTTGATCTCCATACAGTTCAAGCAACCATGCTGGAGTGGCCATAGCAACCCTCTCCATTTTAGCACAA
>1602_C613292_54.0
GTGTGTGTGTGTTTTTTCTTTGTGTGTGTATCATACAAGTTACAAGTTAAGGTTACATATGTGATGGGAGAATGTGCGAATTGGCTTCTCTTTGGAGCCAAT
>1603_C613296_30.0
GGAGAATAATAAATCACAGAAAAAGCGCAAACGACAAGATAAGTACCTTGCTCTTATCCAGTCCGGCAACGGATCAGATGAAGATGATGAAGAGGATAATGA
>1605_C613306_28.0
ACGCCTTTGAGCAATGGCCTTGAGTGCAGTTCAGGTTCAGATCGGCTGTTTCCGGAATGTTCTTCAAAGGAATGCCCGTTCCGCTTTCTGCGTACGGGTCCG
>1606_C613324_20.0
GAACTGGAAATAATGGAAAATCGACGATTCAGGCTCTTCTACAAGTAGCGGTCAAGAATGGACTTCCTCTATTTACGTTTACAGTTGATAACTGCAGTGATA
>1607_C613326_40.0
ACTCTATTGACAATCAGAATAGCATAATCCTCGCATGTGCACTGATCCACAATTTCATCCGCAATACCATGTCCAAGGATCTTGTTGAAGATGAACCATCAT
>1609_C613334_100.0
GTGTTACCTGCCCAAAGAATCCTACAAACAAAGAACGACCTAAAGATGTTCGTCCAAGGACCCGTGCTAACAAATGTGATGACACACCGTCAGGAGATTCCA
>1610_C613340_30.0
AATAGGTCGATCTGCGGCGTGTTTGGTAGTGCGTATGTTGCGTATGTGCTCATGTGCCTGTTGCCACACTACCAACCCCAATAGCATTCAGGCAATGAAGAC
>1611_C613342_39.0
TAAGCACTTCCAATAATCAGAAGCATTTGCGAACATGCATTAAGATGTGAACATGCATACTTGTTTTTGTTCATTCAACAGGTTCTAGCCGAGATTAGACCG
>1612_C613346_22.0
CAAAACCAAAGTCACCGGGTAGCCTGCGATCAATACACGAAAGCCATCAGTTTAACAAACATATATGAATTTCTCGTAAAATTGGTTTAGACTATTTTTCTT
>1613_C613352_10.0
TGACGGATCCACTTTCTTGAGAAACTTCATAATACCTACTTGAGTCTTTGAATCAGTAATCTTTTGGCCAAAACACCCAGAAGGAAGAGAGTCTAGTGGGCC
>1615_C613364_20.0
GGAAGAGCTGTGAGTTTGATGGGCTTGGGATGATTACTTTCTTGGATCCTTCTGTGGGTGATTGCAGGTTTCTTGTTGGGGTTAACGATGATGAGAAGTCTT
>1616_C613374_25.0
CATAAAAGAACCAAGTAAACGAACGACATGCTTGTTCTGCTAGACAACTGATAACTTCTCAAATAACACAGACGCCATTTTGAAGAAATCACACATGCATGT
>1618_C613380_36.0
GTTTGGTGGGAACAAGCGAATAATCATTCTTTAAATTACAGTCGTCCACATCTAGTCGAATTTATTGGTTCCGACAATATTGTTATATCGAACTTAACGTTC
>1619_C613386_10.0
CTTTTCTTCCGCGCCTCCCCAATGCTATCTCATACTCCTTTTTGCATTGATGATCAACATAGACACCAATTACCTTATTATCATGAAAGCTCCACATGTCCT
>1621_C613398_51.0
CCACATGGTTGAACCGAGGATGAAAAATTTTGGGGAAAAAGAAGAATGCGCGGAAAAAGAAGAATGCCCGCGTACTCTTGTGCCTATGAGAAAAACATTTAA
>1622_C613400_20.0
GACCATTCATCTTCACGGCGTAGACTTTGCTATTGTTGATCCAGTTCGCTTCAATGTAAGGCTGGAACTCACGCTGTTTACCATCGTCACGCTGGTGATGGC
>1623_C613404_20.0
ACTAATGTGAAGGAATTTATAGGTGATAGTTCAAGAGATGTGGGTGATGGTTATTTGGGGATTGAAATGTGATTTTTGATTCTCCTAAGGGAGGTAGATGTA
>1624_C613412_40.0
TTCAGAGTTCCTATATGATGGTGTAAGCACATTTGTCTGGAGTTTCTCAGAAGGTGCAAGTAAACGACGCCTTTTCACCATTTTTATATCGAGAAATTGGTC
>1625_C613414_60.0
AAGAGTGCATGACTAGGATCACCTGAGTGACTTACTTGGTAAGTTCCACATGACATGTCATGCTTCAACAAAACAGAAACAGTTACTCTTGTTGATTGTACA
>1626_C613416_21.0
GGGCAGGAGTAACCGTTGCTTCTTGCGAAGGGAGCGGCCTCAAAATTTTACTGCAAAAGGATCTGCAGTGAATGATAGGATTGATTCAAACATAAGAAAGAG
>1627_C613418_117.0
CACCACAAAAGGATTGCGAACAGATATCAGTATATCGCGTTCTGCCAAAATACTCTCGACTGCATTCTTTCGTATCATATCGGCTTTCTTCAGAACCTTAAT
>1628_C613428_67.0
CAGCTGGCTCTTGCTTTGGTGCTTAAATTTTACTTGTTCACTGTCAGCGTATAGCCACCCACACATGTTTGCTGAACTTATCAGATAAAATGAAAAGGAAGG
>1629_C613432_46.0
CTGCCGCCGGTTTTCTCTCCTCCCCAATTCGGTCGTCTCTTTCTCCTCCACTCTCGCTCCTCAGCCACTCCCTTATCCTCTAGCCGTATTCTTAGAACTTCT
>1630_C613446_30.0
CGCGTTTTACGTTTCTTACCCTTATCCACGTCACCATTCTCATCCATATCTAACTGGTTACTTTCAGTATCAACAACACTCCCCTGACCATCATCATTCTGC
>1631_C613458_30.0
AACATTTGGAGACATGCTGTTTTTCGCTGGTCAAGAGCTCATGATAGAATTTCCCTCACCAGAATTGCTGAAAAGACGGGTTATTATATCGACAAAACCTCC
>1632_C613462_30.0
GATAAGAATGCTTTGACAGATGAAACGCATTTGAAAATTCTTGCATTCTGTTTGTAACTATTTCAGGATCGTTGACCCTTTGACTCTCAAAAGATAACAAAT
>1633_C613490_50.0
CTTGATCCACCAGGATACGGCGGTGCTCCGCCGGGACGTCGGGCAGCGTCGCCACCACGAGCGGGTAGGCAGAATGGACCTTCCTAAGACCTTTAGCCAGCC
>1634_C613492_30.0
AGCCGAGCATTTTCGAAGAGCAACAGACTAACCTCAGGTGCAACAATGAAATAGTGACCTTTTTTTGTTCCTACCCAAAGAGGTAAAACGTAGACACAGACT
>1635_C613500_19.0
TCACGGTCGCCAGCCTCTCTTAGACGGCTTTCCAGTTCTGTTCTTGCTTCAGAGTTTGCACGTGCTTCTGCTAATGCCTCAGCTTCCTTAGCTGCATTCAGA
>1636_C613502_20.0
TGACAACAGTCATTAGCTCTTGTAAAGTTGCTTTCTGTCTTTCCATACTTATACTAATTCCACCAAGTTCCTGAACAATGTAGCTGGCATCAACCTCGAAAC
>1637_C613510_30.0
TTGTGAAATTGACTCAAGTTAAATCTAACGTGGAGACTCATTTCTTCCAGTTATTGTGAACTTTTTTCTCACTTGCCAATAGTGAGGATTTGGATGTTTTTG
>1638_C613514_30.0
GTCCTGTGAAGGAGACAACCATCTCATTTGCCCCTCCATGACTTGTGGTATCAGCTTGTAGCCCAGTGTTAACACTAGATGAGGTAGAAGGTCGTCTGATCG
>1639_C613516_57.0
GGAGAGATGAATCGACGGCGACAACTGAGATGAATCGACAGCGGTGGCATCTGGAGGAGGTCGGCGGCTGGGAGGAGGAAGGTGGTGGCGGCTGGAATGGGA
>1642_C613536_45.0
GATTTCTTTTGGCCTTCTTTTCCTTGGCTTTCGCTTCCTTGGCCGTCGATTCCTTGGCCGTCGAATCAGTGGACATCTGGTTGCAATTGGTTGATTCCATCT
>1643_C613540_130.0
TTTAACTCTGATAATAAGTAAAAGGAGAGAATATTTACTCGAGAAAAATGGGAATACTTCAAAACGAAACTCACAAATAGATGTAAAAGCAACAACGAGATA
>1644_C613542_40.0
CCCAGAAATTCTTTCTGGATCTGTTGACTGCTGAATTAGAAGATACCCGTAATATCTACTCAAACAGGCGTGCCGCTCTTAAAGTTGCATCCAATAATGACG
>1645_C613550_20.0
GTGAAATCACCGTCGATGGTATCGTGGTTAACGACAAGAAAACCGATCTGGCAAAGCTGCGTTCCCGCGTCGGGATGGTATTCCAGCATTTCGAGCTGTTCC
>1646_C613552_60.0
TAAAAGTTGTTACTCCGTGGTTACTTCTTTTGTGGACGCTGAATGTTATAATTTTGTGTTCGCCAATACCTTAAATGGAGCGTGTAACTTTTATGAATTGTA
>1647_C613562_40.0
TTGTTGTGTCGCTGCAAAGGATAAAACTATAATAAGTGCACCACCTAGCGAAAATTTGCAGAACCATACCCGCTATTCACCATCTTGGAGTTTCAGATGGGA
>1649_C613580_30.0
AGACTCCTGTGCTGCTGCTGCTTCTTTCACTGCATTTCCTCTTGCTGCTTCTTGTTCCTGCAATTCGTTCAGATTTAACAGAATGTACCGTTTTGCAGCCAA
>1651_C613592_90.0
AAGAGAGTTGAGGAGAGCCTGGTTGTGGAGGAGGAAGCCATGGTCATAATGCTTTCACCAGCAGTGAAATGAGATTGAAGAATAGATTTTGGTTCTTGGTCC
>1652_C613594_40.0
GCGAATAGTTCCGATGAAACAAGATAGTGTCCCTGAAACAAGAAACAAGAACCTGATTGAAGCGTTAGCAATAATACATGGATGACTGCACAGCATGGACAG
>1653_C613596_30.0
GAATCGGCATCTTTCCCCAAGCCGCTGCTGTCGGAAAATGGAGGCGTGACCAACACGCGTAGCGGCACTGCCGACAGGGATTTCTCGGGAGGAGAGGAGGAA
>1654_C613600_71.0
AGGTTGCTGAAATCTTTGTTCTTCTTCCGCAACAAAATTTGCAAGTTTTTCCGCAATATAATCAAAAAGTTCATCTGAAGTACCACCCATCAATGCAGGGGG
>1655_C613604_30.0
CTTGGATTCATATGTTCTGCAACGTGAAATCATATCAGGCAATCCAGCTAAGGACTTTCAATCCTTATCGCGCAAGCTTGGTTTTCAGCCAGTATCTGTTAA
>1656_C613610_17.0
GATGTCAGAAAGCGGGTAGAACAGAAGTTAAACATCGAGTGGTTGGCTGATGACAACAGAGAAAAACTTGTTAAATATTGGGCTGGGGAAGACTTCAAGAGG
>1657_C613612_10.0
GGTGGCATGTATGTTCCACAGTATACGCAACTAAGCCTTAACGCCGACACTGCAAAAGCGATGGTGCAGGCTGCGGATTTAGGCACCAACATTCAGCGTCTG
>1658_C613624_59.0
CTTTAACAGTCTTCTCCTACGACCTGGTAGTTGTACGTTCAGCAATGGAGAGTATATTAAAGCTGGTTTAGCTGAGCTTGAATTGTGGTGCTGCCAAGCAAA
>1659_C613628_38.0
ATTTAAAAACACAATGTAGTTTGATACTGCCACCAATTTAGGCTTAGACAACCCGCCTGTGAAAAGAGCAAAAGACAAATCTGCCCGTTGATTGATCACCCG
>1661_C613640_30.0
GTTTGATGCTGCTTCAAGATATCTATTATTTCCTCTTAAACGTGCAGTAGCAGATGCACTAGTACCACAGCTAGAAATGATTTCGCCAGCAGAGCTTTGTCA
>1662_C613644_20.0
TTTCGCTTCCATAGATCAACGAAGCGAGCGCGCTGCAGGAGAAAGTGCTTGTACAGCCCTAGTCGCTGTAATCGCTCACTGGTTGCAGAATAACCATAATCT
>1663_C613652_20.0
CTTATTCCTCTTTCCTGGAGATGTATGTGGAGAGAAATTATGATCTGCATCCAGACAAGGCTTTATATCTTGATATTTCATCTCGTCCTGTTTATGTGAACA
>1664_C613658_56.0
CCCCTGACTTTCTGCACGAGAATTGCTTTGAGCTTGCGAGCAAGGTCATGTGCACGAACCTTCCGTTCAAGATTCTTCTTGGCCAAGACTCGTTTATCTTAG
>1665_C613668_30.0
ATATACCTCAACATCTTAGAGCCAATATTTACCGTACTCTGATTTTAGAGCCAATATTGATCAAACAGAATGTGCCAACTAATATACCTCAACATCTTCTGG
>1667_C613674_40.0
ATAAGCAGCAGCATCTTCGGTACAACTCACGTGTTGTACCGCAACTTCCACCTCCGGCCTACTACGCTTCCCGTCCCCTTCCAAAGTCGACGACATAACAAA
>1668_C613678_20.0
TTTATGCGAGTGCGGTTTTTCTTCATATGCCTGATAAACTTGTTTGGACGGGTTTGGAGCGGTTAGTGGGTAGGTTAAAGCCTATTGAAGGTCGGATTTTCG
>1669_C613680_20.0
ATATATACACTGGAAACGACACATGTTTAGACCTGCAGAAGCCTAATTGCTTCAAATAAATTTAGTACATGTTTAACGAGAGTAGTTCTTTTAGTTTTCAAC
>1670_C613684_20.0
GCACGGTAGATCAGAAGGGGGAGCAGCTTAAGAGGGTGGGGCGCGACGTAGTGGATTTGCTCTTGCCGGAGAAGCCAGGAGGGTTGCAGTTGCTGGCGGAGA
>1671_C613686_20.0
GTAAATGTTTTTGTAATTCCCAATATCTCTCTTCGTGAAGGCAGATAAAATGCAGTAAGGGTCTCGAAAATCAGATTCCATGTTATTCTCAGTCAATGCCTT
>1672_C613702_24.0
ACCAACCAGCTTGGAAGCGATCGGAAGGTAGAGACCACATCCTTCCAGTTCATCATCCTTGGTCATTTAAATCTGTTCGCAAGTTTATGAAAAAAGCAATCT
>1673_C613718_30.0
TCTAGGAGCAGGCGTCTGTCCCTCCGGTATCTTTGCAAAAGTTCAACTTCATTTTCCTCGTCCATTCTAACTTGACTGTAACAACTCCGCAACTAGATTTCG
>1674_C613722_215.0
ATGGTCATGGTAAAAAGGAGTCAAAAGTTAGTGGTGTTTCTGGTGATAAGCGGAAGACCTCCAATTTTCCTGCTTCCATTCTTAAAATCGGAACCTGGGAGA
>1675_C613728_30.0
GCAGGACTAAGAACAGCAGTACTAGCAGTACTGCTACTAGAGGCGGACTTCAAATCTAGCCTTGCACGTTATTCCTTTTTGCATTCTACAGGTGTTACATTG
>1676_C613732_180.0
TAACAGCCTGCACCCTGCTGGATGCCCGAGCAATCCGCACGCGTAATCAAGTGCCGCCTGAAGGGCAGCTTGAGAAACTCCGCTCTTCGCCACGCACCAGCT
>1677_C613734_50.0
GCACATGGGTGGTGGGCTCCACTGCTCTCTCCTATATGTAGTACTACTAGTGTGACTGTCGCTCTGTTTCCCTCCCTCACCACATCTCTCACCTCATCCAAC
>1678_C613736_70.0
ACTGTGATACTCCGAGCCACACGACGTGCAATGACTTGATTTCTTCTCACTTTTCTCACCGATGCAGGGGAGTTAAATGGATCCCTTTTTTCTGGTTCGCGG
>1679_C613742_63.0
TGAACCCTGAAATGATGGCAAACTTTGACATGAAGATGCAGAGAAAGCCCAACAAGCAATGCCATCATTATCCCCTGATGCTTTGGACAAAATGATGAAATG
>1680_C613746_15.0
GTTAAAAGTTTCTCATTCTACAATGCTATTTCAATTGCAACAGGGAGTTGAACAAAGAAATGAGAAGAAACAAGTTTGGAGATCCTACAAACAAGAGACAGA
>1681_C613748_30.0
TTTGGTGCCATTCTGCTCTCCTTCGGTATCGACACCGTGCAGGCGATGGCAGGCAAAGTGCACTGGACGGTGTACATCCTGCAAACTGGTTTCTCCTTTGCG
>1682_C613750_20.0
AATATGGGCCGCCCATCTGGTGGCTATCAAGCTGATGTATCTGATTGGGATTCTGGTCGTGGTTTTCCTGATGCTTTCAGTGCCGGTGGGAACCAAAGGGCG
>1683_C613756_70.0
ATCAAGCCTGAAATGATTGGTCATTATTTGGGTGAATTCAGTGTAACATACAAACCAGTTAAGCACGGAAGACCTGGTATTGGTGCCACTCACAGCTCTAGG
>1684_C613766_50.0
CGACGGTCAAAACCGAGAGCAGCAAGCATAAGCACCGTCTCTTCAGGCATTAATGGACACAATCCTTCAGAACGTAATTGTGTTGGGGAAGGTAACTTTTTG
>1685_C613768_30.0
AATTAATGTTTACAGAAAAAAGGGTGGATTCAATAGTCACCTGTTGTATCGCATATATGCATGTCTGTGATCGGATTTAACTGCCGTTTGTAACATTTGGAT
>1686_C613770_72.0
CTCCTAAGCTTCCTGGTGCTAAAACTGCACTAGAGGACTTGCTTATGAACAATACTTCTGATGGATTGGTTGGAGAGTGCAATTTAACCATATCTTGTTCTA
>1687_C613772_49.0
CAGCTCTTGTGCAGGTGGTTGCATTGTGAAGTCCAAAGGAGGGAAAATCTTTTCTGCAGAACGACGAGGCACAGAAAACCCCCCATGAGTACTAGTATCACT
>1688_C613774_30.0
CTGAAATGCGTCCGTTACTCTCACGGCGGAGCCACCGCCGAGGTGGCGGTTCGTGCGGGCTGGGAATCGCCGCAATGGCGTATATCGGCATAGACTACCTCC
>1689_C613778_23.0
CAAAGATTCTCAATTTTCGAGCTCCTAAAACAGACATCAGAATTGCTACATGTTTCTTCAGAAAGGGATCTCAGATACTTCTTCCTTTCAACAATAGCTTGA
>1690_C613780_30.0
AGAAAGTATGGGGCGATCGTTGGTGGATTATGTCATTGAATTGGTTCATCCGGATGTGATTCCTGACCTAAAAAGTATTGCCAACTTAATGTTTGAGTCGAA
>1691_C613784_29.0
GATATACCTAATTATGTAACTCTAGAATAAGTGAACAAGTAAATGCTGTGGGTGAACACAGTTTTAAGAAAGATCACACAAGTAATTTGATCTCCTTCACAT
>1692_C613786_60.0
GATACAACATTTAGACCGGTCACTTGATTTCCATGCATTGTGTGCCCTGTACGCTGTCACGGATGTTGCTCTGGTTACATCGCTAAGGGATGGAATGAATCT
>1693_C613806_39.0
GTCAACCTCAGCAGTTTTGCAAGGTTGTCTGCCTTCACGAACTGTAAGTTGACGCCAGAATCCGGCATTATTTAATCTGTTCCATATAGGCAATCGCGAATG
>1694_C613812_69.0
CCGTTATTGGGAAATGCATACCATTCTGGAACTAGTTCGTACAATCAAGTGGAATAAGCGTGTCCTTCGCAAACTTTTCTTGTTCAGTAAGTTGACCTTGTA
>1695_C613820_120.0
GCTGATAAGTCTGTTACTTCAGGTTTGATAGATATGAATGCGGTGGCAGATATGACGGATCCAACTTTGCCTCCAAATCCTAAGAAAGCCATTCTTTATCGC
>1697_C613824_90.0
CAGCATCAGGAGCTTCTCAGTCAAGTAGTTTAGCTGCTGCCGCAATTGAAGCAGCAACATTTGCTCAGCAGTATGACGCTGTTGGTTGGGCACCAAAAGAAT
>1698_C613826_60.0
CTTGATAGACATGTTGTATATTAGACTTGTATTTATTTGGATAGTGATTAAATTTTGGTGAGGAGGATAGATAAATGTTTTACAAAGCTTATTTCATTTTTA
>1699_C613828_29.0
AACTTACGCTATCCTTCTCACAAGCACGCTTCAATGACCTATTAATGGCATTGTACCGGACGCAAGAACTGTCACCATAACCAAAGGACGGAATCAAGAAAC
>1700_C613830_90.0
GGGAAGAGAGTATTAAAGAGGTTTTACTATAGTCGGTTTACCACCAACCAAGCTTCTTGTTTACAAAAGAGATTTAGAGACCTCAACAACTTAAAATCAAGT
>1701_C613848_40.0
AAACCAGTCGCTAAGTTTTTTTACCAAACACCTGATTCTTCTAACGTAACCCTTGTACTAGGTTGCCATCCGAAGAGAACATTATTACAAGTCGTTATTGCT
>1702_C613850_36.0
TACACGTTCCATATCACTTTGACTACGTCTCTGTGCAGACGTAGCCATCGCCACGGCACTAAGACCTCTTCCCGACCCAATCTTTGCGTTTCGCTCAAGGTC
>1703_C613852_20.0
TTATATTCAGTATGCTCATACATGCGCGCAGCATTTCCACTACACCATTTATTCACATGACATCCAGTACTCGGAGTCTGCACTTTACATATAGCTACGAAC
>1704_C613858_20.0
GTTTTCTTAGAGGTAGCATTTTCGATAGATTTGGTTGATTTGCCTGTTTTGGAATAAGTTACTGTTGTGCCCTTCTGGGGATTTTTGTCAAACACTTTCTCT
>1705_C613862__7.0
TCCCGATGCCGGTCCCGGTGATGACGATCTCGATCGTTATCTCGGTCTCTGTACCTCTCTTTATCCCTATCCCTCTCCTTATCTCTGCCTCTGTCCCTCTCC
>1706_C613872_30.0
GCGCAATCACGGTAAATATATATAACCTTCTCTCTGAAGGGAACCTTCCTGTCTGCACTCTGAACCTCGGACAAAAAAGAAAATATTGGTTTGACAAGATGT
>1707_C613878_30.0
TGAAGACCCACAAAGGAGAGGCGAGACGGAGGAGGCGGTGGAGATGACCGGTGAGACGAGCTGAGACGAGCGGTGGAGATGACCGGTGTGACGGCGGAGGCG
>1708_C613880_72.0
TGCTCATATAAGAAGAAGACAGCTGTAGGAAATGTTCTAGAAGCCCATCCGACTATAGCACGACTTGACGCTGGATCTAGATATATAAGAACGCATTCTCGG
>1709_C613882_30.0
CGGAATTCCGGTTCCACCGTCGAAGTAGAAACCTTTTTCCACGCCAGTAGAGAAAAAGCAGCAAAATGCAGACGCTGTGTTGGCGACACCACACCTTGGTGC
>1710_C613884_30.0
GGTTGCTTTTAGTTGCTGGTTTTAACACACGTCTGTACTATATACTTGTTGATAGCTCCTGTAGAATATATCCAGACCAGTATATGAATGTAAGGACCAAGG
>1711_C613892_60.0
TGGAATTCTTCGGCACCATTTCGCCCACGCAAGAGGCTGGTAATGACGGGCAATGATCATAGCAATATTCTCCTCCCTAGTACAAACTGCCTCTTGAAGTGC
>1712_C613894_215.0
TTGATTAGATCTTTGAAGTGCTCCACTAGAAGTTCCTCCACAAAAATGGCCGTATTGTTCTTCAGCAACTCTTCATAGTGCATTTGAATTTTGCCACCTTCA
>1713_C613904_30.0
CAAAATCCGGGTAATTCGGAGAAGAAGAAGAAGAATGATGATAATCCTACAGAATCAGTTAAGAAATCCCCCTTTTTCGCGTTTTACAGCCCTAGCCCGGCG
>1714_C613906_40.0
TTACAAGAGAAGGCATGGAAGAGCTGGTGGAGTTGATAGGACAGTGCGTGACCCCATCAAGTGAAGGGCGTGTTGGCATGAGCCATGTGGTGACCGAACTGG
>1715_C613914_30.0
GGGCAACTCAAACACCGCGGGCTTCTGGATCCGTCCTTCCCCGAATCAGAGATCAACTTGCACGGGGATGAGACCGGCAAGGATCTGGAGATGACCGCGGCG
>1716_C613916_20.0
GGGCCGGGCTGGTACGACTTGTGAAGGTTCTAGAAGCGGGCGGTCAAGGAGGGGGAGGAAGCAAAGAGACTTCAAGAAGGAGATACTTCCAGGTTTAGTAAC
>1717_C613932_58.0
AGCAAGAGGCTTCGGTTTGTCGTCAATGAAGTCGATGCTTTCTTCAATTTTCTTGAGTGTAATGATGGGAAGCAACGGTCCAAATATTTCTTCAGTCATGAT
>1720_C613938_20.0
CTGGTTGTTCTGAATTTGATGTTTTTGTTGGACTTGGCGCTGAAAATTATGAGATGGCTGTTGAAATGATGGAGGTTGATGAGGCTGTGCAAGATTCTCCCT
>1721_C613940_41.0
TCACGAAACAAATTCCGAGAGGTGGGATCTGACTCCGATCATCTCTACAAATACCGATTTCCACCTTCGCCACCGACACCAATTTCTAGATCCCCAACCATG
>1722_C613946_14.0
ACCACCTTCCAATAGCATCTGTATTCTGGCATCATCCACCTCTGGTGTGAGCAAGCTGAAGCTTCCAAGAACGGAGCCCGTGGCATGGGCGGAAAATGAGGC
>1724_C613956_29.0
CTCCCTCAGAAACAGTTAGGTCGCGAATCTGACATGTGACTTGCCTTAACATTCAAAATGGTACTGGCAATTGTCCCATTGACTGCCACAGTTTTTATACAG
>1725_C613958_30.0
GCCTTCCTTGGCCCCTAGCAAAGTCATGGAAGTCTTCACTAAGGCTGCTGAATTTCTAGAGATTCCTGTACGAAGATCGGATGATGAACCCCTTCACAAGCT
>1726_C613964_19.0
CGTAGCTCCGTCGTTCACCGGCCATCCGAACAAAGATGGATCTACGGCGGCGGATTTAGCAGCAATGGCGTCGATGCATCTCTGAACAATTCCCAAATTTTC
>1727_C613966_120.0
ATCATCATGCTCTTTCCCAAGATGATCCTCTTCAATCCGTTGCAACAACTCCTCGTACACTTTCAAAGAGCTACTCGTAAACCTCTCCAACGCCTCAAAAAC
>1729_C613988_30.0
CGTGGAGCCAGGACACACATGGGAGCTATCGCCGTTCTGCGGCCGTTCCACATGCGTACAAGGCGAGGGCACCGACAGACTTCTAGAGCTGGTCGAAGACTG
>1730_C613992_40.0
CCTTGCCTCTGAACATCTTAGTTCTGCAGAGTTGGATGATAACAATCACTCTATCACGCTTTCCACTTCTCATGCTATCAGCAAAACCTTTGAACTGATCAC
>1731_C613994_30.0
TGTGAGGCCATGGACCATCATAAATAGCAAAATATGTCGATAATCGTGACACTGTGAATACCTCTAACCGTCGTCAATGGAGAAGGTTTCAGAGCTATATTT
>1733_C614000_20.0
TTGTGAAGACGAGGAGGATGGCTTCAATTTAGGAACTTTGAAGGACGATGTGAACAGTTTCGGAGTATCATCTGGGATTGTAACAACATAGTTTCTTTTCGA
>1734_C614006_20.0
GTCGCCTTTTTCAGGTCCTTAAACTCAAATTCTCTCGGCGTCCCAGGCAAACTCTTCAGAGCTCCGATCAATTTTGGGCTAGAAAGCACCTTCTTACTCTTT
>1735_C614008_50.0
TGTTCTTATGCCTTTCCTGGATAGATATGTCAAGACGGTGCCACTTGCTTCACAGATGCTTGACGTGAGAAAGACTCAAAAGCTTCAAATGGTAAAGGCTCT
>1736_C614010_22.0
ACCAATTTGAGCATTGAAAGATCATTTTCTGACGAATGGTTTTTGGCATACGAGTAGGCGCTGCTCACTCCCATTCTGGAGATCAATCACACGGGCTTCCCA
>1737_C614012_90.0
GGAGGATTGAAACTGTGGGAGGGATCACTAGATTTGATTACAGCCCTTAGCTCCGAATTGCAAGATGGACAGTTGTCATTTACCGGAAAGCGAGTTTTAGAG
>1738_C614020_20.0
CACTGCGAAAGGAGGAGCTTTGGCAACTATTTCATGCTCCTAGTATAAGCTCCCGAGCTTCTGATTTCAGCTGCCCTTCTCCATTTCCAGATTTCCCTTTTG
>1739_C614022_30.0
GGGGCAACCGTTGACTTTACATGGCATGCCAGTAATATGCAGACGTGGATGAGCACTGCATTGACCGATTCGGGCATGTGCGTGGACGGGTTTTCGGGCCGG
>1740_C614024_30.0
CAAACATGTATTTTTGTCGAGACCACACATTTTCCAAGATGTAGTGTTCCCCTCCCCAATAACTGAGCTGGAAACAGCAGGGCCTTTCTTCTCCTCTGATGT
>1741_C614030_38.0
CTGAGTTCGTTTTCTGCTGACAAAAGTCGCTGCTGACAAAAGTCGATCTGAACTGCTGATTTGCCCTAACCGATCTGAACGTTATTATAATTACCGCAGTTC
>1742_C614034_116.0
TCGATCCTCTCTTGGTATGGGATATTCTTCCGATTCAAGCATTCGAACAACCTGGCTCATCCTAGGTCTCTTGTCTGAATCTGGATCCACGCATCTCAAAGC
>1743_C614042_40.0
GTTGATTTGAAGCAAGAATTACGGTACAAGACTATCGAAAGTTTACAGTTTTGAATGATGACCACTTGACTTGAGGATGAGGTAGATAAATTCTGTAATTTA
>1744_C614054_30.0
GGGAAATTAATTGGTTAGAACTTATAAACAGAAATCTGCAGAAACAGGGGAAGCATGTCTAAAACCAGCTCATTTTAACAATATAAAAGACTTTTCTGGCAA
>1745_C614058_30.0
CGTCTTGGGCAGACAAGGACATGTAATGCGCGTCAAGTTAACCAAAAAAAGGAAATGCCAAAGTAGAGGGTACTAAAGTTTTATGTATCTCCTTTCCTTTTT
>1746_C614060_186.0
GCTAAGTCAAAAGAGAGGGAAATGGCACAACAAAAATCATGTGACCGATTAAGACGACTCTATCTAGAAGCTGAGGCTAAGAAACAAAGTCGACAAGTGCAG
>1747_C614064_153.0
AAGTTTAGTAGATATTGATTGGATTTGCAATTGTTTGCTTTCTTTCAGCTGGTACCAAGTATATCATTGTATGTGTCCTTGATTTTCTGAATCAAGGCTTCC
>1748_C614072_90.0
AGTTCGATCTCCGCAACTGCCAGCTTCTGAAGCTTGGACCTTCCCAATCACTATGTATAGCTGAAGCATCTGCAGTGCATAAAGAGAAAAGCTATTCCAGGG
>1749_C614082_50.0
GTCGGAATCAGATTCATCGTCACTTAAGTCGATCACTACAGTTGCAGTCATTGGTTGTAGCATTTCTTTAGCAGTATTTTCTCGAGAACTTGTGACCTGCAG
>1750_C614090_105.0
ATTTTCATTGGTGGTTCCAAGGTATCAATTCAAAGGAGCGAACAAGAGAGGAATTCCAGTTACAAGAGACCCTGTTGCGCTCTTGGCCAAGTACTCGGACCC
>1753_C614096_93.0
GACGGGTTCCGGCCGCTGGACGAGAAGGTATTGGTGGAGTACCTGAAGGCCACCCCTTCTCTTGCGGCCAAGTTGGGCAACCAGTTCGATAAGCTTCAAATC
>1754_C614098_30.0
ATTTCAGCAAAAAACTACATCGGAACGAAAATTCAATTATTTGGTTATGAAGCGTGGTAATGTTGCTAGGGAGTGTCCGGTAACAAGGAGAAACAAGAAATT
>1756_C614114_50.0
ATTGCTGCCTGGGGGAACACCCCGAGCGAATGATGCCCAACGTTATCGTACAAGGACAGACACCATCTTTTCTTGGCAAGTGGACTGTAATACTCCGCCACA
>1757_C614116_192.0
AAACTTCATCTTTAACAATGACAGAACATCAAGAACTAAGCATAATAATACAACAACACAGCAAACCTAATCGAAGAGCGAGAATCCCATGTCATCATCACT
>1758_C614120_98.0
TCATGCTGAGAAGACTGGCAACACTGCTATTCTCAACCTCATTCCGCTGCTTGTTGGGAATGTTGGTTTGATCTTCACAAAGGGTGACCTGAAGGAAGTCAG
>1759_C614122_20.0
CGCGAATTAGAAGAAGCGCCGCCATCGTTCCTCGTGTTGTTGTAACCAGTGCTCGTTGGGTGTGAACTGGCTAAAGTGCCGAGGTATAAGAACACGGAGCTC
>1760_C614124_20.0
CAGAGGTATGTTAATGAGTGGGAGAAGACTGTTGTGAGGATGGGGAGGTGGATTGACTTCAGAAATGATTATAAGACCATGGATTTGAGTTTCATGGAAAGT
>1761_C614130_30.0
ATTGGTTGCTAGCTGGACTTAGCCTTGTCAATTTCTTCAATTACCTTTTCTGGTCAAGATGGTATTCTTATAATCCTGCCGCTGGATCATCATTAGTGCCTA
>1762_C614134_148.0
GGGTGTCTGTATTGGCTCGAGTGAAGTGATGGCCACTGTTGCTAAAAGTCAGCTGTTAACTTTTTGGACAAACTCATCACGGCCATCCGAACTGCTCTTTGC
>1763_C614152_50.0
CCTTGTATGTCTATGTGAACCATCACATGAAAGCGTAGATTGTGTCTCACTATACAAACAAGCACCTGGATTCAGATCTCTTGGGGCGTCATCAACAACTTC
>1764_C614176_52.0
CCTTCATCAAGTAGTTGGCCATGCCAAGGGTGAGCGTCTCTGGCCCAAAGCCAACCAGAGACTCCAAGTCCTCTGTGTTGACGGCCTTTTGGAAGACCTCCC
>1765_C614182_29.0
TTTTGTTTCCGTGGCCATGTGTTCAAACGCAAATGCCAAAAGCGCATCACCAGCCAAAACGGCGACGTCTTCACCAAAAATTTTGTGGTTTGTGGGTTTTCC
>1766_C614194_170.0
ATGCTGAGGAGCGCCCATGGGGCCCGCGCCTTCATGTACCCCGTCGTGGAGCCTCGCCATCTACGTGGCTTCGATGTCTTGTCGATTTATCACCCGACTGAT
>1767_C614196_158.0
CTTTTACAAAATAATCATAAAACTTTGTTCGACAAACGGAATACACGGGACCAAGATCCAAACATGGAGTAGCAAACATTTTCATTAATACTCTCCTTGAGC
>1768_C614208_90.0
AGTTTTGGGGGCCTAAAGCAACCGGGTCCAGTCCGATCAAGAGACCCAAGTCCAAGTGCCGTGATCCAAACAAGCACGCTGCATCATTTAATATCAACGTCC
>1769_C614216_37.0
GCCATAAGCCCTATCCACATAAGGGTATAAGACAAACAAAAACATGTGAGCGGTAAAGAAGCTCTTCCAAACACTCCCTTAGGGCTTCCCGTTTGATAGCCC
>1770_C614220_20.0
CTCTGCCAGTCAGGATATCTAGCTTTTTGTCTATAATTTGGGTCACCCTTGTCTGAACCCCACATGTCAGCATGAACGTGCATTATCTCACCAAAGTTTCTA
>1771_C614226_60.0
TGAAATAGTCAGAGAACTCTGTAGCCCTTCTAGTAGCCGTGATGTAGGCTGAATACAGCGATTTGATCGGCGTTGCTCCGAAGCTTCAGAAGTTAATTGCTC
>1774_C614232_30.0
CTTCGGGAAACTCAAGACGTAATTCTTCAGGATTCTCATCTTTAGTTCCAATCCACCAAGCATCCGAAAAAACAATCATATTGTCAAAGTAGTCGTCACATG
>1775_C614234_60.0
TCCTGTCTCGGCTATCACAATCTCTACATCCTTGAATCCCATTGCATTCAAAGCAGAATGCACTGCGTCAACCTGTGCGTCAAACATGTTCATGTACTTGAT
>1777_C614238_33.0
ATACACGAATCAAACTTGCTCCTGTAAATGAGAGTGAAAAACAACAATTGCAGCGGTTTTGCAATGCGTGCAAAGGGATTCCTCAGGTGATGCATCCATCAT
>1778_C614242_145.0
ACAACACAAATTACATATGACCAGCAATCCCACACACGTGCAATGATAACTCAAATAAAACACCCACAATACAATACACACAAGTTTATCTGTGGAGATACA
>1780_C614256_20.0
TTGAAATATATATACTGGGAGATTGATGAAGTTGCAACTTTGTAGTTTACTTGAATTAATGATGAATGGGATTTGGTGAGGAAGGCAAGTAGATGGGACTTG
>1781_C614258_40.0
CATATTTTCCTCAATGTCGTCATCATATTGCAAATTACGCAAAATATCAGGAAGCGACTGGCCATTATTGCCTTCACCGAATATATTCCCCATGACCATAAC
>1782_C614262_20.0
GGAATGACAGGAAGAAGATCAAAATCTACTGCAAGAAAGGCATCAAGAGGTCCCAATTTTACCATAGAAAAATCTTTCAAGAAAGAGGATAACTCAAACGAG
>1783_C614266_20.0
GTCAATAGTAAAGGATGTGTTGGCTATGTATACCAAGATAACTGGAAAGGTTCTTGATTTGTCAGTAGACCTGAGTGCAGCAAGTGCTGGCACTGAAGAATA
>1784_C614268_90.0
CTTGAATTCATTCGCTTCAGCAGATAATTCGCACTTGCAACATTGAGCTCCATTCGATGGGTATTTGCAAGGATAATAGCTGTAATTAGATGACTGTGATGT
>1785_C614276_20.0
TACGCTCTCAAGAGGCAGGGACGAACTTTGTCGGCTTGCAGTTAAGTGCTTAGAATTCGGCTTTGTTAGTTGTAGATCTAGGGTTTTGTATCGTGTTCAAAT
>1786_C614278_63.0
GCAACTACATCGGCAAGTTGAGGTCTAATTTTTTAGGGACTAAGTTCACAATCTATGATGCTCAGCCCCCAAATGCTGAAGCTAAAGTTACTAAATCTCGTT
>1787_C614280_57.0
CTCTCAGCCGTGATGGCCATAAAGGTCTTTATTGTCAAGTGATTGTGGTCCATCACTATAAATAGAAAATCTATAGTTCCATCTCTTTAGTGGCTATTCCAG
>1788_C614282_28.0
GTCTACGCCTCAGCTGATGATGCAGGATTATCCGTGTCTTGATGTGGATCTTGGTTGGCCCTTTGATCAGTTCAAGAAACCAGCCGATGACGATCTTGATTG
>1789_C614284_50.0
CAGATACATAAAATTCATCACGCCGCCCATGCCTAGAGTGGCGTTCCTTTCCTGCCCAAGAGTTACGTTCGGTCATTCCAGGCATCTGTTTAGTTTCCTTTT
>1790_C614288_28.0
CTTCGTTCTCTCAACAAGAAAGTAAGGAACTTTACTGGTTCCGGAAATACTCCAATGGTGTACCCTTTGAAGCCTGTGTTTCAAGAGATATTTGAAAATGCG
>1791_C614290_114.0
AGTCTTTCCCTCTGCTCCAAGTGGTTACCCTTTCTTTGGACTGGGTCATCTCTTGTGATTACAGGACCAGCTATTGAGCGATTCTTATGAGGCTTCCATGTC
>1792_C614292_210.0
GCTTCTACAAGGATTTTAAGCCTCGAGATTGCAGTATTGGATCCAAAATCACAAGTAGCGGCCCAGTTAATTCAAGTACATCATGTCCCAAATATGTCAGCT
>1793_C614298_51.0
TTTTGACAAGTTGAGTAAATGCCAGAGAGCAACAAACTTAGCCTATCCAGTTCCATTAAAGATACAAGATGATGTGAAAAAAGAACGTGTTTACTCTCCCCA
>1794_C614300_10.0
GACAGTGAAAGCACATATAGCTGCATAAACGCTTCATCTGAAGGAGACACTATTGCAACCGATGGTGAACAAAACTTCACTTGCCAAAACGGTTCAACTATT
>1795_C614302_88.0
GGTTCCTGTAACGAGGAGGTCGCTCAGGCAATTATATTTGCCTTGATGGATCGAAGTGAATCTGAACTGGCGGAGCCCCTGACCCGTTTCTTGCCTTTGGGT
>1797_C614312_47.0
TTGGACCTTATTAGATGTGGAGAAGGAATACTTCTAGCAGGTGAGAAGTTCAAATTCTGCGGATACAGACTAGACATGACTTTGAGTCCGTATCGAATAAAA
>1798_C614320_90.0
AAGCTCCCTTGTGTTTATTTGTTTGTGTTACATGTTACCCACTCGATGAATTATTGAACTATGAGAGCTGAAACAAAGAACAAACAATTTAACATTGGTGTC
>1799_C614328_62.0
GATTAGTACAGGTTAAATATCTTGACCAGTTAATACAAAACTGTACACAATGGCATTGGAACAGAAGCGAAGTTAAGAATTAAGATCACCTCTTGAGTGGCT
>1800_C614330_33.0
TAAAGCAGAGAGTAGAAACGTAAAGTTGGGGCTCTCGGCCGATGGTTTTCAACCATTTGGTCAGTCTGGGAAGCAATATTCTTCGTGGCCAGTGGTTCTGAC
>1801_C614344_87.0
ATCACGACCCTTATACACGCTACTGTAAGTTCCTTGTCCAATCTTATCAAGTTTTTCGAAAGTGTCGGCTTTTCTTGGAATCCATCCTTTAATAGCTTCCCC
>1802_C614346_35.0
TGCTAAATCTTTCTTTTAATACCTTCAAATCTATGGTAGGTGCTGGACATGAACCGTCACATTATACATATTCTGTTTTAATCAAACATCTCTCATGCAACA
>1803_C614358_76.0
GGATAACAAGAAGCAATATATATCATAAACACACTTATATTATTCCCATAACTTCAAACATTTTCCCTAAAAGTAAAAATCCTGCGACATGGATAAGTAGAA
>1804_C614368_200.0
TCATGGTTTGCTCAGGGAAGGTGCCTCTGCTGATAGTATTTCTACTAAGCTGTCACCATGGGCATCTGCATTGTTTGAATTCATGCCACCCTTTATAAGACA
>1805_C614378_60.0
GGTAAGGTGGGCAAATGCACATTCGTCTCTTGTGATCTCTTGTGATCTCCTCTCGCTACGAGTCGGCATGGGATTTCAGAGTCTAATTCCAAGGCAGTGTAG
>1806_C614380_207.0
GAGATTGAACGTGCATTCAAGGACTTGATGGCAATAAGTTGGGATGAGATCCTGCCTTCAGACGTTCATGCTGTAAAGAACGCATTGTCCAAGAATACCGAT
>1807_C614382_40.0
CTCGAGAGAAGATGATACACCAGCCCATTTTTCATCGACTCTCTTTTTGAGATCTTGAAGAAATTCTAGGTAGCTGAAGCCACCCATTTGTTCAGAGACCCA
>1808_C614396_20.0
GATTACCTGAGTGAGCAAAATGGGAAATTCCTATGCCTTAAGAATGTCAAGATTAATTGCACCGAAAAGTTGTATTCTTGTGATGAAGATCAGAGCAACAAG
>1809_C614402_69.0
ATTCAAGGTGTGACACCAGGTGGAGAAGCCCTATTGGGTGGTGTTTGGCTATCGGACCCACCTCTGAACGCGTCATCCGACGACAATCTCAACCCATCATCA
>1810_C614406_120.0
TAAAGAGAAGCACTAAATAAAGTACATAATAGTACAGATAACACAAGTCTCGACATGACACAGAATACACTGAATCTCACAACCTGCAGATGACATAAGCTA
>1811_C614408_31.0
AATCTCTTCGGCCATGATTCCAGCTTCAAGGGGAGGATCAACGAGTAAAGTTGGTTCGATGAACAAATTATCTTCGTCCATTGACCCGCCATGGACAATACA
>1812_C614410__8.0
AGGTCGAGAAAGCTAAGAATAGGTTGGAGAAATGGAATGACTCGAAAGAGAGACTTGTACTTGAGTAATGTATAAAGAAAAATGATTTACCCCTTGACTCTC
>1813_C614412_30.0
AAGTTCTTGCGTTTAGGGAAGCAATGATCCCTGCCTTGGCGATTGAAACAGTTTGTTGCTCCATCACCTCGTGTAACATGCTTCTTGCATTGTCAGACATTT
>1814_C614414_10.0
AAAAAACTCATTTGTTACGTGAGAATGGTGGCCTAGTGAAAGATGAGGAAAATTCTTATTCCGTGCATGTGCCAATTGAATGGACGCATCTTTAATTTTTTT
>1815_C614416_30.0
GAATGATAAACAGTCGTCAACGACAAGGTCAACGTTGGGTACATAAGCTTTGAGGCCTTGTGACTGGCCATGGCCTTCAAGATCAAGGGCAAAACAGGCAAA
>1816_C614426_40.0
CTTGAATAATCTGTGATAAGCGAGCTCAATAAAACGCAGAAGAAACACGCTATGGAGAAGGAATTCTAAAACAACATCTCAATTTTGGTTGCGCGGAAGACG
>1817_C614430_20.0
TGAGCTTAGCAGAATCTAGGAACCTTCCTGTGGCTGCCTCCCAGGATAGCTCGTGCCTTTGATCATCAGTTAGCGTAGCAGGCTGGTCTTGTAAAGTCTTTT
>1818_C614432_28.0
AGTTTTGATAACACTATTGTTGCACGAAACCCCGTGAGTTCTCAAAATTGCATCAAATCCCTTGAATTTTTATAAAATGTTGCGTGAGCCCCCATGCTGTCT
>1819_C614436_81.0
TCGGTTCGATTTTCATCAAATTTTCAACAAAATCGCCAAAACCATTTTTCGATGCGATACAAAGATTATTTAGCAAATGACACATGAATTAGGGTTCTCTTC
>1820_C614452_236.0
TCCAAATGCGGTCCTGAAAATAGAGATTGATGATCCTGCAATACAAGCTCTGGAGTTTCTTGTTTTTGATGAAGCCCGGAATAAATGGTACAAGTACAATGG
>1821_C614456_40.0
CTCATGCACTTGCTTTCAATCATGTGTTTGTAATCTGCTCTCCCAGTTTCGACATCAACGCCAACTATCCGCTTGTCTGCACCAACAGACATAACAACTTTC
>1822_C614466_31.0
TGCACGCCAAGGAACTAGCAAGGCAGCTTAAGGAAAGAAAAGCAAACGTAACAATCAACGCAGTGCACCCAGGAATTGTAAAGACTGGAATAATAAGGGATT
>1823_C614472_30.0
TATTGACCTGTTGAGCCAATTGCCAACTCGAAGATTAGTTCGCCCCCTTGTTGCTGATGTTGCTGTTGTCTCCAAATGTCACTTAAGCCCTCTCTATAAGCA
>1824_C614480_40.0
CAGCAAATAGCCAACTTGGAAAAGGGTCGTGTTCCATCTGTTGAACAAGCGCCCCTTTCCAACTGCAATAATCTCGCGATTTATCCCAGGAAAGAGTACAAC
>1825_C614482_20.0
CTTGTCTCTCTTTAGCTGCTAAAGTTGAAGAAACCCATGTTCCTCTTCTTTTAGACCTCCAAGTGGAGGGTACAGAGTATGTGTTTGAGGCCAAAACCATTC
>1826_C614490_20.0
TAGTAGTAGTATGTTATGAAGTTGTGATAAGAGATATGTGATCTGAATTCTGATGTGAAGTTCCCATAACGTGAAGAAGTGGTCCTAATAATATCCAAATTT
>1827_C614496_30.0
TTGAAATCGAAGGTGGTAGATGTTGAAATGGTTTGGGTTTGAGATTTGTCAGTGCTGCTTTTGCTATCCTCTTTGGTGAGAATTGCTGAAATGGAAATTGAG
>1828_C614502_22.0
GATTTAGGAACAAAAGTAAAGCTTTTGAATTTGAATCGAAATGGAAAATCTCTTCAAGAAGATTGTCCCGCAAAAGAAGTAGCAAGAATGAGGAGCAACCAG
>1829_C614508_30.0
AAATTTTTGAGTTAGCTAGATACTTAACATGATGTCTGATGATCTGGATTCTGGCCTAAGACATGTATAACACTTGAACAAGATTGATTTTGGTGGTTTTAT
>1831_C614524_20.0
GACTTCACGGTCCAGCCATACATAGAACCTAATGATGCATTACATGTCAAAGAAACCGTCTGATACAAACTCTAGCAGCGGAGGTCGGGATGTAACAAAATC
>1832_C614530_28.0
AGCCGAAGCCGAGCCGAGCCAGAACAAGCTGTCTAGTTCTCACTCTTCTACGAATCTGGTGAAAGGTTCATCCCATTCGGCTTCAACGGATCATGATGATGA
>1833_C614532_30.0
GGAAGAGCGCTAGTATGGGTAACCTATCCCATTATATGAGCAGTGGAGGTTCCACCCCCCTAAACAGCGTCGCTCATGACCCCCCTGCCGATACGCCCGACC
>1834_C614534_20.0
TTATTCTGAAAGTGCATCTGCAGTGGATCCTCTTTGAATGCCTTACTCGAATTGCCTCTTCTACCCGAGCATCATAGAAGATAGCGTTAACATTTGAATTCT
>1835_C614538_36.0
CATCATCTGTGATCCTACTGCTGCCGTACCCATATGGTGGTGTAGGGGTAGGGGCGGGAGAATAATCCCTTGGAGGTATTGCTGGCCTTGCTGCTGCAGTTG
>1836_C614552_20.0
AAGAATTTCAGAATGTTTCAGCAGATGCATCAGTGCCTATACCAAAACACTTGAATACGTCCACAGCTTCTTTCATCCGTTACTCTGTACAGTAGTAACTCC
>1837_C614576_20.0
GCATTTAACGGGAACCGGAAGATAAAGATTAGGACATCTCTGCCTTGGCAAACGCCTCGTCTTCTTTCCCCATCCAACTAAACTTCCCTCCACGGCTCTCAC
>1838_C614580_30.0
AGTGGGCATAATGATGGGAGAATTAGATGCTGGAAGATGATGGATTTTACAGCTGATGTTGGTGGAAGAGGGACTGGTGGTAAAAGGAATGAGGAGTTTCAG
>1839_C614584_30.0
AGATAATTAGCCATGGCCGCAATCATACTAGATTTACCAGTCCCAGGTGGGCCATACAGCAAATACCCCCTTTTCCAAGCCCTCCCCGTTTTCTGATAAAAC
>1840_C614586_78.0
ATCTGAATCGAATTATACACAAAATAAGGCACCAAAGCACTCAAAACCACAAACAGCGTCACTAAATAAAAGGAAGGCGTTCCAGCGAGAGATTCAACGAAA
>1841_C614590_60.0
TCTGACTTTGGCAAGGCAGTGAGACTACTAGGCGACTCTGAAGGAAATGCTCTTGGAAAGGCATTTTCTGAGGTTGGGACAAAATCAGAGATCTTGTCAATT
>1842_C614592_30.0
TGATGCTATAGTGGTAACCCCGTCTCACGTTCTTCAGCAACGAACTCTTCCCGCAAACCCTAATTACGAGCTTCACGTGGGACAAGAATTCCCGGATTCCAG
>1843_C614596_30.0
TACAAAGCTGAGGAAGAGGTGGTTTACTTAAAAGAAGTTCTTGGTGAAGCAAAAGCAGAAGGCATGAAACTAAAAGAGGGTTTAATGGACAAAGAAAATGAT
>1844_C614602_132.0
TGGGAATATAAAAAGTGACCGAAGGAAGTATTGTACTACAAATACGTAGGCACTAGTCAATACACTCAATACTACTACTACTACCATGCCGCGAAATCAAAG
>1845_C614604_60.0
AATTTCTCCATTCATAGCTTTCCAAACTTGCAACAAAAGAAAAATGTGTTAATACAAGTGGTTCTAGAACACAAATGGAACAAGACATTTGACATTCTTAGG
>1847_C614608_81.0
CCTGTCGTCTTCCAATACCCCTTTTCAGTTGCTCGGTTGGTCCTTGATCCGTTACCATACTTTTTGTCCAGCATACTGAAGAAGTACCACTCCTTGTCTCTA
>1848_C614610_20.0
AAGGGTAATTGAAAAACAGAAAGAGCATGGAAGCTACATTAGCAGTAGTATTGATGACATTGATGGATTTACCTCTGCTGATGATGACACCTCCCATCCATT
>1849_C614612_64.0
CAAAGGATTTTATGAATATGCCAAATTAAAGGGGATCGACGTTGGTAAAACAGTCGGACTCGAAGTTGTTGTTGATGGCATTGTCCCAACTGGATCTGGTTT
>1850_C614614__8.0
GGAATTGATGAGGACAGAACACCAATGCCTTCAACACTTGAAGATTACAAAAGAAAGCAGAATTTCTTTGAACATCTTTGTTGTCTGCGTGAAGCAATCAAG
>1851_C614618_20.0
CGGCAGATCAGAAGTGCATATGAACGATGATGCAACAAATGATATTTCAAAGCTGGAAATGGAACACGAAATCTCCTCACTTTTGGTCAAAATTACTCAAAC
>1852_C614628_164.0
CTACAACATCTTAATGCAATCTCTTGAATCCCAGTTCCATTTTCACACAAATTCACCTCATTACGCCTCACTTTCCTTGAAATAGGCACTTGAACTCCCACA
>1853_C614630_30.0
TTCCTTTCTTTTCCTTTGCTAAACTGAATCCAGTTAGCTGCATAAAGTTGTGAGAGACCACAGTGTGTTATTTTGGGAGTCTAGAAATTAAAGTGCAACTCT
>1854_C614636_40.0
ATTGGGATAAAGTGAGAGCGAGTTCTGATCGAGAAATGGTGTGGGATCAACTCAAATGCAGCTCATTTAAATTGAATGAGGAAATGATTGAGACGTTGTTCG
>1855_C614640_40.0
AATTTGTTACTTGTACAAGTTATACAGTGAATGAAGTGGGAAGTAGTAGTTTCAAGTGTACTTAGAGGCTGCAATTTACTGTTGGGTCCTCATGATTGTAAG
>1856_C614646_40.0
CCTACGCCAACTTAGCCTTCCAATACAATAAACAAACTCAGCTGAAAAACCATGCAAGATGAGCCTGGAAAAGGAAGTTATTTACCTCTCTCTTCCTCGCCC
>1857_C614648_134.0
AGATATAGTGGAAGACATGAGAACTGAGTGTGGAAAGTTTGGTAATTTGGTGAACTTGATCATCCCACGCCCACTGCCCGATGGTGAAATGCCGCCAGGTGT
>1858_C614652_24.0
CTTCACTTTGGTTCCTACTTCTAATCACGTATCTCCCAATGGCTAAAACTGAATCATTCGTACACGAAACTGAGAGCGAATCCAAAATATCCAAAGCTCTCG
>1859_C614658_30.0
AAGATTACGAAAAGGGATACTTTTATTGAGAAGGATGTTTTTATGAATATACTGATGTGGTGGGAGGATTTTGATGGCAAAGTACCTGCTCCGGCAATTCTG
>1861_C614666_36.0
CAGAGTATCCATCCTCCGCAAGCTCACGTGTCAATACCTCGTTCAATTCAGCGAAAACACTCCATCGGCAACAAACTGCAGTTGAATTTCACTCAATTCATC
>1862_C614668_20.0
CTAAGAAGAAGAAACAACGTTCTGAGGCTCATGGAGATGTTGGAAATGATGTTCACACTGGAAACATTGAGAGCTCTTCTCAAGGTGGAGTTCGTGCAAAAA
>1863_C614672_20.0
TCTCTTGTTGCACAACCGGAACTGGAGGAGTCATCGAAACCCTAGTACTGACATCTCTCTTTTCCTGTTTTTGGCTCTGATTAAACAGTTTTTCTTGACCTG
>1864_C614676_29.0
CACGATTCCGGCAAGCTCCTTTGTTCAATCCCGGGCTACATTTTTAGCTCCTCAGCTGGACCACACAGCTGTGCCTCGGGTAGCATCTCTACAAACTGTCAA
>1865_C614690_20.0
GCTCATTTCCGGTAAGAAACCTGTTGATGGTTCTCATCAAAGTTTGCATACTTGGGCCAAACCTGTGCTAAACCGAGGAAATGCAAAAGAGGTGATTGATCC
>1866_C614692_84.0
CAAGCATTTTCAGGATGAATCTGCAGGTCAATTGTTATGAACTTTTTCTACTGCAAAATTTTGTTCTTATATGAAAATCTATGCCTCTGATTTCCAGGATTA
>1867_C614698__1.0
GTGTCATGAATGGACATGTTATCCAAAATTCGACGCCTTCATTCCTTCAAAGAGAAGCATGATCTTGCATGCCCCGCACACCACCTCCAGTTCTTCCATACA
>1868_C614702_40.0
CAGCAGCTCACAATTGGCCGACTTCTTCTCTTGCGCAGGTGTCAAAGTTGTTGCCGTTGATATGCCTCCATTTATGCAGATTCATGCCGTTGATTGTGCAAG
>1869_C614708_240.0
CAGTCTGTCCAACAGTGCCTGCCACTGCCCCGCACCCAAGCCTTGTCACAACGCCCAATTCATTGTTGTCTTCGACGAGACCAAACGCCTTGGATTTAACTA
>1870_C614710_20.0
TGCAACTGGGCCAAAGATGGCGAACAAGTTTAGTTCGGGGGACAACAGGACTAGGAGTTCTGTATCAATATTTATAGTAGCTGGTCTCTGTTGCTTCTTCTA
>1871_C614714_169.0
AACATCTTCGTTTTCTTCGCCAGTAGTAACTGCAACCTCTTGGAGTTTGACTATCGGGGCCACCTGAGCTCCGGTATCCTCGTCTTCTACCGATGGCTTCGA
>1872_C614716_40.0
ATGTCACCATCTTCAAAAGCCATCGCCATTCTAGCCACAGATGTAAATGTTGCCTCGTTCATTGAAACATTTTCAGTACGCATCTCATTGTATATTTCGAAT
>1873_C614722_10.0
GCGACTTGGGCAGATTGCATATGCATTAGCTATGGCGGAATCTTCTCATGTTCAGCGAGTTTTTCACATATAGATGTTGAGAAACCATTCATTGGATCCGGT
>1874_C614728_30.0
GCTGTCTGCAGTTCGCCAGATTTGAAGCCAGACGAAGTTCAGAGATGCAGTGACTTGGACCTAAATGAAGCTTCATTTTTGCTAAAGAATGTTCTAGGCAAC
>1875_C614730_30.0
TGTCTTTTGTGAAAGCATTCTGCATTATGGTCTATCTCCATCATTTCTGTCAGTTGTATTGTCACCAACTGTCAAAAGGGAGAAGAAAGTACGCTCCATTCT
>1876_C614734_111.0
ATTCCCAAGGAAATCTCCTCCCATAGCGGGCCCTTCGGCCCGTTATCTTGGTACTTGAGCTCAAGATCCGTCCGAAGCATGATTAGAGCTTCGATTTCCGCT
>1877_C614744_30.0
GAAAAAGGGACTTGTCAAGAATAATGAACCGGGGGTTCCTGCTGCAACTACTATCTCAAGTAACGATATAGAGAGGTCTTCTTTTGGTTCAAATTCTCCTGC
>1878_C614746_50.0
TATAGTTAGAAATTAGAAATTTAAGTACTTTTTTAAGATTTCATTGTTACTTGTAAAGTGCCTTCCGAGAAATTGTTGAGTATAGCATGAATCATGATACTG
>1879_C614748_40.0
GGATTGAAATATTGTTGCAAGCATGAAGCCATGACTTAAAGGAGTAACGAAGTATCAACTTGAAGAGAACGTTCGCCACTTGAAGATGTATTTAGTTGTGAG
>1880_C614756_60.0
TTTAGGTCGGCTTTATCCATTATTTGGGGAATCCGAATCAGATAATGCAGTCAGAGACAATGCTGCTGGTGCAGTGGCAAGAATGATAGTCTCCAATCCAGA
>1881_C614758_50.0
CATACTCACACACCCAAATTGGCGACATGCTATGGAGACACACGGATCCTATTCGAGGCACTTGAAGGTGACGACGTGACATACTCACACACCCAAATTGGC
>1882_C614762_69.0
TACGAGCTCCACTTCGCCATCCCATGTCCGGCGCCGTCCTCAACACCATCAACCTCCGCCTCGACTCACGCACAATCGCAATCCTCCTCCGCCACTCCCAAT
>1883_C614766_59.0
GAACAAAAAAAAAAACATCCCTTTGTAGCTTTGCTAGCTTGGACTTTGGGACATGGTAGCTTGTTAGTTTGGACTAATTCATCGAAATTTATTTGTTTGGCG
>1884_C614770_60.0
CATGTCATCACTCCTCAACTGGTCATGAATTTTCATCTGCGTTGCTTTCAGATTGTCCTTTCCGGTGATTTTCCATGCATTGTAGGAGATACTTAAACGTCT
>1885_C614772_20.0
AAAGAAGGAGCTGTTATCTGAAAAAGGTCCCTCATCATCTGAGCAGGAAAAACCAAAAATTGATATCTTTGGGTCAACATTCTCTGAGAAAGTAAAGTTTAA
>1886_C614784_50.0
TTTCGCTACTGCTATTTTATTGTGTTGTTCAAAGTTAATATCTTATCCATGTTTTCCTGCCACGTGCATTTAATTGAAACTCGCCAATTTTCAGTCCTCAAA
>1887_C614788_30.0
CAACTCTTTAACTTGTATTCCATCGAATCACTGCTGTTCCTGGCAAGTATCAAAGTGACTTTCATTCCAGTTTTCTCCACATATGTAGCAGAACTCATATTT
>1888_C614794_60.0
TACAGTAGAAATCGTGCAGAAGACCATAAAAATCAAATTGTTGTACTATGGATTATCCATTTTCACACTTTCCATTCCTTGTAATATTTCGCCTTGTTTACA
>1889_C614796_20.0
GGTAACGCATCGTCATCCTTCATGTTGAATTTTGTTGTATTTGATGAAAATGTTTAGGAGAAAGGGGAACTTGCGAATTGCTGAGGAAATTGAATGAAGCTG
>1890_C614798_15.0
CAACTTCTCTAGTTTATCCACGACTTCCTCATTGCTCATGAACTGTCCTGGTGATTCATCAAATACTACATGTACTGATTCCTCAACCACCAAGGTTCTCTT
>1891_C614812_163.0
GCAACACATCGTTCATGGCTCAAAGGTCATGTTCTCAGCCTCTTTCCTGACTGAATCGAAGAGCACGGAAGAAAGGTATCGTTCCCCAAAGCTTGGGAAAAT
>1892_C614828_20.0
GTACGCAGTCTTGTACAATGCTCTTCCCTTCGGGTCTCCCATGTTTCGTCTGCGGATCAGCTTGCTGACGCTCTCACAAAACCATTATCTCGTCAACGGCTT
>1893_C614836_90.0
CAAATAGAAGACGATCGTATTTCTGCCTTTGAACTTGTCGTCTTAATCAAAAATATGCGACACCGAATAGCAGAGCTCCAATTTCAAGAACAACTTACCACC
>1895_C614846_60.0
GCTTTCTGCCCGGCGGTGACTTTTGGATTGGAATTGGTTGCATCTGAAGATGGGAAATCTCGCGGGATAGAGATTGATGAAAAGATCGAGTTTCTTGAAAGC
>1896_C614850_20.0
TAGTAGTTTACCTCATGGTTACGACACTCGTGTTGGAATGAGCGGTGTCGATTTAACTCCCGGACAAAAGCAACGGATTGCAATTGCTAGGGTTATTTTAAA
>1897_C614856_114.0
TGGACCCTCCGTTAACCTATAAATCCCACCCGTTTCCCCATCTAAAGCGTCCATTATGTATAAGTTCTTGTGACCCGAACGACCCGATCTGAACACGACCCA
>1898_C614860_24.0
AGTCGAAAGTTTGCAAGATTTTCCTTGCAATATACAGAAACAGAAGAAAAGCCCATTGAAGATGAGAACTGGGAACCTAGGTTTTCTGGACATCAAAGTCTA
>1899_C614862_30.0
TTAATTTGGGTCTGAGTTATAGATGAGACATAGGACCTAGCTTCTTCAATGGATTTGCCTTGCATCATCGCGAAGGCAATGTCATTTGCTTCAACATCACCG
>1900_C614876_30.0
CGTTCATTAATGGATAAAGGATGTAATCCTTGTTCGTCCAGTTGGGGCATGCTGGTTGGTTCAACCGCTATCATAGCAGGGGCAGGACTTGGGCTCCGTCCA
>1901_C614880_190.0
CCTTTCTCTTCACGACGTTTTTGTATGTGACCTGTGTAGGATATGCCCTGTGAAGCTGGCGCTGCTTGCATTTTACTCTCTTTTTCTGTCATTCAAATTCCA
>1902_C614886_20.0
TGGGTGGCCTTTGTTTGTGCTGTGATTGATCTTGTGATTTGCAGTGTATTAGAAGTGGGTTATGAGTCGAATTGATATTGTTGTGTAATACTGGTGACCGTA
>1903_C614888_30.0
GCGATGAGGAGGGATTTTTGCCGGAGGGAAAGGGATCGGAGGCGGCGGAGTGCGAGGGAGAAGAGAATTGGGGAAGAGAGGAGGGCGGAGAGGCGGCGGCGG
>1904_C614894_47.0
TGTACCAAATTATGAGGTTTGGACATTCCACGGTGAAACCCTGCTGAATACAAGTCAACACCACGAGCGGTCTAGGAGAATAGCGGAGGAGGTGGAAGCACG
>1906_C614910__1.0
AATAATAGTAACGTTAAACGTACCCATACTAACTGTAAAAGTATCCATAGTAACGTGACAGATGAACAAAGCAGTAAATTACATAAAACTACTCAAGACGGG
>1907_C614912_20.0
TTGTGTATTCTGTTGGATGCTGTGCGTTTCGAAACAACAGGGAAGATAATGCCTGGAAAGGAAGATATCCTTGAATTTGGTATGAACGTAAAACAGAGAGCT
>1908_C614914_20.0
CGGCCATTACTTGAAAATCAGTTAGAGAAGGATACCGATCCATACTCAAGTGCTGGAATATGGAGCCAGTTCACATTCAGGTGGTTGAACCATCTCTTCGAA
>1909_C614918_85.0
GTGAGAATAGGAGGCAACATACTGATCAGGACAAGAAAAGAGGAAAGCAAAAACGAATATGCACTCCAAGGTTATTGGAATCCACCCCATCTTGGTCGCCTA
>1910_C614922_80.0
TTGACTGTACGTTGACCTCAGCTCTGTTTTCATGTGATCCGGCGCACTAGGGTACGCAATGTGAAACAGTCCGCAACCCGACACTCGAGCCGTAAACCATTC
>1911_C614928_155.0
AAGGAATTCGACAACGAATCACTTCTTGTCGCTTTGAATTTGCAGACGGGAACGGACTGCCCGTACGACGTCGTGGTGTGAGGACTCTAAGCTCAAAACAAA
>1912_C614940_19.0
GGACTCAAAGGCACCCAAGAAAAAGTTCCAAATTGTTGGTTTTACAATCCACGCAACATGAAAATCAGATGATAATACTCCTCTCCGAACCTTAGGTCGGCG
>1913_C614950_61.0
TGATGACTCGAGATTTGACTAGGGTAACTTCAGACTTGCAGCAGGTTCCTGCAATTAAAGCAGAAATTGATGGTCTTAGAAATGAGCTGGAGCGAGCCAGGG
>1914_C614954_30.0
CTTGGATGGTTTCGACTTTGATGATTTTGACAAGAGAAAATTACCCTCCCCAGGGTTTCAAGTTGAAATAGTGATGGCAGATTATGACGGTACAATCCCACC
>1915_C614956_22.0
CAGCCCAACAGGTTGTCATCCATGTTTGTGATCATCAAACCTGCCGAAGCTCCAATGGCTCGCCCCAAGAACGTAAAATAAGCTCAGATATCAACGAACTCA
>1916_C614964_30.0
CAAAAATTGGTACAAATCAAAGAAGAAGGCTTTCGTCAAGTACTCGAGGAAGTGGCAAGATGAAAATGGCAAGAGACAAATTGCCAAAGACCTTTCCAAAAT
>1917_C614966_31.0
GTAACATTATCTGCGAAGGCGAGAGAGCAAACTATGGTTATGGCACTTTCCGCAGTTTCCCACCAAATTTTTTTCCCCCAGTTTCCCTGTAACCTTCTGCAA
>1918_C614968_30.0
CGGATTTCTATCGTTTTTGTGGGACAATTAAAGCAAGGTATCGTCAGGTGGGGAATGCGGTTTCGGTTCCAGTGGCGAGAGCGTTGGGGTATGCGTTGGGAA
>1919_C614970_60.0
TGAGCAATCTGATCACGTGCAACGACCCATGAAAGACAAATCCTTATCCATACCAATTCAGGTCTTAGGTAAATGCGCTGATCCATCTGCAGATGAACTATC
>1920_C614978_20.0
TGACCGCCGTCGTATAGTTTAGTCGCCTCCAGTGTACGGATGTCGTATAATGATATTACACGTGGCTGTGGCTATGTATACACACACACATATATATATATA
>1921_C614980_30.0
TCTAGTGGTGTTTATCTTTTTTACCGATTCTTGCTGTTCTTGAAGTTTTGTGTTTTGAATTTTGTGTGTTTTCATTAAATGATGATGATTTGCAGCCGACAG
>1922_C614984_102.0
ATAAATGTGACTTTGTGGCGTTCAATTGTGATAAATGGTCAATAGGGAAATGGATGTGTGCATGTATAAATATTTATTTTTTCTTGGCCCTTGTAAACTTTG
>1923_C614992_20.0
ATATCAAATCCGCCAGCTGGCAATGAGGTGGCGAATTTTCCAGAACTACCGCCCTTACGACTCATCCCGGGCGATACCTGCTCCTCAGAGAACTCTGCAACT
>1924_C614996_20.0
CAAAAGATTTGTGTATTTATAGCAGTTTTGGCGTTTGTTAAAGCAGTTGTGAAATGCTACTGGCCAAATTGACACAGATTATGGTGTGGTTGCATGACAGGA
>1925_C615000_20.0
ATTAGAGATCACAAATAGCATTCAAACAAGTCATGATCATCTCAAGTTAAACCGGTAGCCTTGAAGTGGAACACAAAGGGAAACAATTCCACTTAACAAGAT
>1926_C615012_70.0
GTCACTGCAATTGTCTTCACAGAATGCGTAAGAAAGTAAGACTGAGACTTTGTAGAGACTTCAGGACGGGAGTAGGCAGTTATAGGTGAAGTAAGATTATGC
>1927_C615014_50.0
AAGTTCCCCTTCATCTATCATGGCCAAGGCACCCAAGGGCTTGACTTTCAATACTTGCCCAATTTTGCCTCGGCTCTCGCCAATCTCAACAACATCAACTGG
>1928_C615018_20.0
TAAATACCGTTACTGTATAGGTGGGTCTCGTTGTGAAAGACCTATTACTGGATAATTCATGGGTAGAGCCAAAGAGTGTGGTGTGAACTATACAAGTTACCA
>1929_C615028_30.0
CTTTGTTAGCTCACAAATGATTTGTGATCATAAAAAAGGATGAAAGCTATTTGTTATACATGCGAACAGATTGGTTGATTCTGGCAGAAATGTACTTTTCAC
>1930_C615034_40.0
CGGCGCTCTTGCTGACGTGGACGCTGATGCTGCTGGCCAGAAATCCTACGTGGCAAGAGAAAGTACGTGCGGAGATTAAGCAGGCCTGTGGCGGCGGTGCAC
>1931_C615038_60.0
AGCAAATACGTGATCACGAGACAGATTAATTTAGCATCTGGGAAATGGGGTGCCACAAGACTTAGCCACATTCTTGGCACCAGCAGACTTAATGAACTTCTG
>1932_C615042_30.0
CTTAATTCTGTTGGTGCAGGTGGAACAAAGGCGGACGATCCTCCTGTTTCTTTGGTTGAGATGTCGAATCCTACCATTTCTGATGAAGCAACACAAGAGTTG
>1933_C615044_20.0
GTGCGGCGTCGGCAATCATCTGTGCGTCAAGATGGCAGCCTTTACCGGTGTTCACCTGAATCGCTGGTGTGCCGGTAGCGCGAATGCGTGCGGCATCGTTCA
>1934_C615048_123.0
TCACTCCTGTCCAACTCCATACCAAGCACACAACCAGTCTCGGTCTGTACAAAGACCCGTCTCCTACCAGAAGGATTCCCTTCACCCCAGTTGGTTCCACGG
>1936_C615064_20.0
CCGGAATGGTAATCCTGCCTTGAATCCGAATGGAAGTTTCTTTCAGGATAAGCACTATCGCACCTTAGGCTGAAACCGACGCTTGAGTCTTTTGAGCCAAAG
>1937_C615076_30.0
GTTTTCATTTTGGAACACCTAATTGACTTATGTACGACTGTGTATGCTGGCCCTGTAGTTATTTGCATTGTTTTCAATTTGGGCACATCTTTAAGCTTATCT
>1938_C615080_68.0
GAAAGGCCAGAGTTATGCAGAGGGACAGTTGAATTTGTTGCTAGTAAGGAATACATGGTGAGAGACCCAATGCCTGCTCTATTTTTCTTCCTTATTGATGTA
>1939_C615086_30.0
GGATGCGGCCGAGCAAGATGGGAATCCCCTACTCTCTCTCCATCAGTTCAAGAGGCCACGACTACAACAGTTAATATTGCACCCACTAACAGTAGTAATTGC
>1940_C615090_71.0
ATGTGGCGGCAGAAAGCTCTAGCATTCGCCGGTGGCCCACGGCGGCTCGTGACATCATCACAACCATGGAGAACGACACCGTATCGGTCATCCTCACACGCC
>1941_C615102_19.0
CGACCACCCAATTTCCAGATTCTTGCCTTTGTATTCTCATGTACGCTCCACAACCAACTCTTGAAGGGTGTTGATGCCCTTCTTTGGAGCACACAAATCTTC
>1942_C615112_95.0
CGGTCGCCTTCTGGACCTTCCCTTGCAAGCCCAAAGTCGGATAGCTTGGCATTGAAATCCTTGTCCAAGAGCACATTTGAGGTTTTGAAGTCTCTATATATC
>1943_C615114_30.0
GACCTGAAAATTATCTTCAACTGGAATGTCACTAATGGAGAGCTGTGATCCAGTGTGGTTTCCTCCAATGTAGAATCCACCAGGGGTATCTCCCATCTCAAA
>1944_C615120_40.0
TCTCAATCGGAGCTGGTGCTCGCCGGATTAGAGTCGGAATCGAAAGTCTCCGGCTACCACGCGGACAATGTTGCTCCGTCAATCATGGGAGGTTTCGTGTTG
>1945_C615126_30.0
GGGGCGTAAAGGCATGGATTGGCCTTGGATTGCGACGGGAGAGCTTTATGAGGTGGCGCATCGTCATGACTCACACGGAGGTGATAGTCCTGTTCAGGACTG
>1946_C615132_29.0
ATTAATCTTTGATGAATGTTTTTTGTGACTCCACATCCTGAAGTCGTGTTGATTGAACATGTTTGACACTGTTTCTGGAACTAGCAGCTGTGCTTGTTTTTA
>1947_C615140_20.0
AAATATAATCCACAAAGTACTCAAAAAGCTTAATCCAAACCCGTTCTTACATTTTGCACATTTTGTCCATGGCGAGTATCATTATGACATATCAGACTAAGA
>1948_C615146_30.0
ATTGATTGTGGATGACACAGGCTGAAACAGATTTTGGAACATCCGTGATTCAAAATCTACCTTCTGATTATGCTTATGTGGTTAACATATCGCAAGTTTTCG
>1949_C615148_40.0
GGGGAAGGGAGAGAAAGTGCCGTTTATGTTCGTCGTAAAGGCATTTGATGCGATATCAAAGGAGTCGGGAAGGATTGCAATAACTGAGATTGTGTGTAATAT
>1950_C615166_252.0
CTGTGTGACGTGTTCATTGAAGTAATTAAGCCTTATTTTGCTGGTAATAATCCAGCATTTGAATCTGAAAGAAGATCTGCACAGGATACCTTGTGGCTATGT
>1951_C615172_30.0
CTCGTGTGAAAGAGAAGGTCAATTTGACTAAGAATGAGCAATTTCCTTCAATTGAAGAGGCGAGACCTGTAAAAGGAGTGTCAGAAGAGGATTCTGAGGAAG
>1952_C615178_20.0
TTAAGAATAAACACACTAAGAAGCACACAAATGATAACTCAACGACTCCCCGATCAGATCCGGTGATTATCAGTATCGACCAATTAGGCAAACAGAGTCCAG
>1953_C615192_223.0
CTCTTGCGAAAATAAAGCTGAGGTTGTGTCTTTAGATGAGAAGGAAAGTGGATTGAGGGCAACATTAAACTTGGGCCACACTTTTGGTCATGCAATTGAGAC
>1955_C615196_198.0
GCTGCTGCTGCACAGTAAACAACAATAATCCAAGATAGCTCCATTGAAACCGCAGCCAGCCGAAATGGTCGAAAATTCTGAAAGTGAAGAGAGGAGAGGAAG
>1956_C615198_146.0
GAAAGAGGGTAAGAGAAAGAGAAAGCGGAAACCTACTGAAGTAGAGAAGGCAGTTGGGGAGGAGTTAATGGAGGAGTATTATAAGTTGGATTATGAGGGTAC
>1957_C615200_20.0
CAAAGGCACACCAAGCTTATCGAAGTACCTAAGGAGCTCAGGGTCAGCTTCATCGCGACTATTCAGAGTTGGCTTCTTTTTAGGCTCTGAGTAACAGCACAA
>1959_C615214_10.0
CCAATTTCCCTCACTTCACCACCATGGAAATCTAATCTAGATTTGAAGGACCCAATTGATTGACGAGAGCAATTCCAAGAACTGAAGATTGCTAGCACTTAA
>1960_C615218_20.0
TTAAGACATTTCCTGACAGGAATTACGCTTTCGTTGAATTTAGAAGCGTCGAAGAAGCTACACGTGCCAAAGAAGGGTTACAGGGAAAGCTCTTCAACGATT
>1961_C615220_30.0
ATCTGCAGTCCAATGCAAAGAAATATGATTTTCTGACTCTTGTTTAACCGTCACCCGATCATGCACTCTTAGTGTTGGGACACCAGTTTCATCATCAGTCAA
>1962_C615226_44.0
GTGCGACGCTGCCTCCGCCACTTCTCCACGGCGGAGGAGCTCTCAGTCGCCGCCGTGATGCACCGACGCACCAAGTCGCCTTCCATTTCTTTTGGTCTCCGC
>1963_C615230_30.0
TTGACAGATCCATTCCTACTCCAGATCTAGGAGATTCACTTTACCCATCTTGGCTCCGTTGCAACAACCTGCTTCTTACTTGGCTCCTCAATTCGATCTCCG
>1964_C615236_34.0
GGATTGATCTAATGTTCGGTACAAGGTACTCAGCAACCACTTCAGCTGGTTCAGCCAAAACATTAATGAAAAACTTGGCCTGCTTTGTGTTAGCACCAGACA
>1965_C615242_187.0
TTAGGCACTGGTTTACCAAATAACAAAGGGCTTCTTAGGAGGCCAGATGCACGACAGTTGCTTGACAAAATGTATAATGGCCGGCTATTACCAAACCCCTAG
>1966_C615246_61.0
GAAACCTAGACATATTTCCCTCTGTATTTAGGCTTGGAACTAGATTTGTCACTTTTCGCGATACTTTGATCACCCAAAGGGCTAAAGACTACTGAATGCAAA
>1967_C615248_110.0
CTGAAAACGGAGGTTCAATTTCACAGAACGGAGGAACTACATCTCAGTTACAATAGGAAATTTTCCTGGCCTGAGCTTCTAAATGAGTTTGAAAGGGAGAGG
>1968_C615252_51.0
TGTGAGAATGAGAGAGTACAAATTAAAAGCCCTAACACTGATAATGGGCCTAACATTCAATTAGATTGACGGCGGAGGTAGCTGAATCTCATCATCATGGCC
>1969_C615264_20.0
AGTGCGCGATACCCGCGTGTTGCTTGAGCGCCAGCAAACTATTGGCGCATTGCAGGATTTCACCGCCGGGCTACAGCCGGTACTGCGTCAGGTCGGCGACCT
>1970_C615270_40.0
ATCTGGCCTCCGGTGTCGACTACACCAAAAATCCACCCCCCACCGTCGCTCGTCGCCAGAGTCCTCAATTATAAAAGGTGCCCCATCATCACACCCACATCA
>1971_C615274_30.0
GCTATTACGGGCTGCTCCCTGTCAGATCCAATGGCGTGAGAAGATGACAATGGACGAGGACTTTGCTTACGGCCCCCATTGTCAAATGATTCTCTACTGTCA
>1972_C615276_100.0
TTCGACGCCGGGAAAAATTACAAGTAAACATTGCATCCAGAATCACAAGTCGGCGATGGCAACTCTAAAGGATTTACAAAGAGACCTTGAGAACAAAGCCAA
>1973_C615282_153.0
AAAATAGTCGAGAAACACAAATGCTTTACAGGTTACAATATGGGTTTTATTATGGTACACACGAAAACATACATAAATATTTTACAACTTTGCTTTTCTTTT
>1974_C615284_124.0
GTTCTGTACAAGTTTGTCCAAGACCTACACTTTTATGTTATTGGGGGTGACGATGAAAACGAACTCATCTTAGCCACTGTTCTTCAAGGATTTTTCGACGCT
>1975_C615286_118.0
CGGTGGTAGCTTCAGGTAATTTGCACAGGTCATTACGCTCGGCAAGTCAGCGTCTATCAAGTTGCCACAATGCTTTCGGACAATAGTTAGTTTAGGGTTGAG
>1976_C615290_30.0
GATTCTTTCCTGAATTTGGGCATGGTCCAACGGGTGTTCTCAGTAGTGCGTACAGTGGTTCCGAGTATACGAACCCATTATGGATAACCATTTGAAGTCTTA
>1977_C615296_40.0
TCTCCTTGTTCTCTCTGAATCCGATTGAAGAAGTTCGGTATCGATCTCGATCCCATTAGAGTCCAAATTACCACCAATCCCCACCAAGTCAAGCACATGTTC
>1978_C615300_131.0
TGATTACGTGACGGATGATGACAGCGCAGGGGAGCCGTTGAGGGAGTGGGATCTTGATTTGATTTCGGTTCTTGGGTGTCGGTTGGTTTCGCGGCCGGTGGA
>1979_C615302_19.0
TGATAAGACTTGTCGAGTCCGGAAGTGCAGTCGGGAAGGAGAAGGCCGCAATCGCCCTCCAGAGGCTTTCCATGTCATCAGAAACGGCTCGTTCGATAGTCG
>1980_C615310_40.0
TTGGAGCTGAATTTCAGGAAACCGTGGAAATTGGGTATAACCGCATGAGTCCTAGCGAGACTATAGCATCTCCAGTGGGGCAACGTCTTCATGGAGCCGTTG
>1981_C615316_60.0
AGCTATTTGAACACTCTCCCTCTCATTTCGTGCCGCTAATAGAGACACAGGATCCAATTGCCGAGGCATGTCCTGTGGCCCAACATTTGCTGTGTTGGGCAT
>1982_C615318_40.0
AATGTTGGTTGAAACGTTTCCAGCCATCACTCCGTCGTATGCTGGCTTCCCAAACGACGGTTTGTGCTTGTCGGAACTCGATGGAATAAACTCGATTAAGTT
>1983_C615332_74.0
TGGCAGATTCGGCGACAAACAAAAGCTCCTCAAGCTGCAGGAGCAATTCATACTGATTTTGAAAGAGGTTTCATCTGTGCTGAGGTTATGAAATTTGAAGAT
>1984_C615344_120.0
ACGAATTCTGAAGGGAAAGTTTATTGCTTCGCAAAATTGGAGAGAAATTGCTTTGTACGCAAAGGAATGAGCTTTACAGACTAGTGGATTGATGGACAATTA
>1985_C615346_250.0
CTTGTCGGTTTTGGGAAGTTGCTGCGACTTTTTGACACTGCTATACACAATTACGGTGGCCTTATTCACTCTGCCAATTTTTTACGAGAAGTATGAACACCA
>1986_C615364_30.0
AATAGTTTGCTGCAGATTTTGCCAATAAGCATGTTGATGCAGGTGAATACTTCAGGTCAGAATTTTATTAGACTATGTTTGATTGATTCATTTAGGCATAGA
>1987_C615368_10.0
AGAGCCCAATTACTGGAATGGAGGTATAATTTCATTTTCTAGCGTGTTCGTTATTGTTCTTCTGCAAATGAAAAAGAAGTAAGAAACGAACCACGATAGTTT
>1988_C615372_30.0
CTCGAAGGCGGGAGTACAGGGAGTATATTGTGAGGAACGAGGTCGTTTTGAGAGCTGGGGACACTATCAATGAGTTCGGTTGGGATAACAAGCACGCCGGAA
>1989_C615378_30.0
CTTGATCGTTTAAAGGTACTTTGTCAATCTATTGCTATTATAGGAGCGATGCTTTCTTATACTTGTTAAAACATTTGCAATCCAAAGAATGTCTTGTTCAAC
>1991_C615386_35.0
CAATGATCCAAATCTTACGGATGGCCACATTTTGTAGAAAAGGACTTGTGAAGCCAAATATAGGTTTCACGGTAAATATAGAATATGCGTGATATGCAATTT
>1992_C615388_65.0
CATAGAAACAATTGAAATCCCATATTGTGCATCAACGAAATTGCGCATATTCTCATTGTCACACCTGAAAACTTCATCAGAAATGAAGGTAATTTCGGCAAA
>1993_C615390_204.0
AACAATGTGCTAACACTCACAGTACATCGATAATTTCTACATAAAGAAGCGTAATTTTGTCAAAAGACATTTTTGCAATGCTTCCTCATCTTGCTTCATCCA
>1994_C615394_30.0
TACTACCAAACAAAACACAGTAAAGTTGGAAAAGTAAGTGAGCCGTGTCGGAGAAATTGTGCTGTGTACGTGTCCTTTTCGCATGAGATTCGACGATCATAC
>1995_C615398_40.0
TAATGAATTACTTTTGAAATTCGCCAAATTAGACTTCAATTTTTTGCAGAATGTGTACAAGAAAGAGCTCTATGATCTTTCGAGGTGGTGGGACAAGTTTGA
>1996_C615400_40.0
AAAAAACGTTGACACGCCAATAACCTTATGATAGAACATCCATGGCAGAATCTGCTCCAAGCTAGCAGATGTACTAGTAGTTATGCATATCTTTGGTTTAAG
>1997_C615402_228.0
CTCAGGTTCTCCAGGTAAAGCTGCCCATCTCGTTCTTGTGAACAGATAGCCTGAGAGACGGGCAGATCGTAATATTTCATCAATGTGCTCTAACTGAGCTTT
>1998_C615404_20.0
GCCTAGTGTATTCAACCACACAGCCAAGAAAAGTTGGGGTTTTATTCAATTACACTTGTTCCACTCTTATTATCCAGGAAAGTTCCGTTGGCCGGAGAAATG
>1999_C615412_20.0
ACACATCCTAACATTTCTTGCTATTCTTATGGGACTCCCATGAGATGTACAAATCAGTGAAAAAGCCATAGCCAATTTCTGGCTATGATAACTCAATCTTTC
>2000_C615422_20.0
CAACTGCAGTGTGTTCACAAGCCTACAACCAAAGATAAAATTCTATTTCAAGCTCAAAAACAATCAAGAATAAACTGCTCTTGTACGCAACACTCAATCTGA
>2001_C615424_126.0
GATGAGGCAGATACCATGTTTGATCATGGATTTGGACCTGACATCCAGAAATTTCTTGGGCCTTTGAATAGCCGTGCAGCTAGGTTTGATGGTGAAGGATTT
>2002_C615426_64.0
GAAAGTCGGTAACACCCGAAGCCGGTGGCTTAACCCCTTGTGGGAGGGAGCCGTCGAAGGTGGGATCGGCGATTGGGACGAAGTCGAAACAAGGTAGCCGTA
>2003_C615436_29.0
GCCAAATTAGCAGCAGAAAACCTAAGACGAAAAGGGGGTGAAGCCTGAAAACAATCGGAATGGGCGGAACTGGTAATCAATCGATAGAGATGTGAAATTGAA
>2004_C615438_20.0
CATAGGAACCCAGACCAAAGGCCTTCGTTCGAAGAAATCATAGTGCACTTGGAGATCATCCAAGATACCCTGAAACAAAAAGCCTTAGCAGACTGCTGTAGC
>2005_C615444_102.0
CACAGACACAGATACTCACAGAGTGGGTGAGGAAGAATGTCCCGGAAAAGGAACAAAAGCGACGATGACGAGGATGATACCTTCTTCTATCGTTACGCTTCC
>2006_C615452_30.0
TTTTGCCGTCCCTTTAATTGAAATTGATCTAATGGACGATTTTCTTGAAATGGAGAGTCTCGTTGCATGTCCGGACCCACATAGTGGGAGCAACGACCAAAC
>2007_C615458_30.0
GCTGACTGTGCCTTTGGCGGTGCGGTAATCTGCCCGCAGACCTTCGCCGGTTTCCGACTGCCAGAGCTGCCAGCCTCCGCCAGCGCCGAGCAACAGCAGTAA
>2008_C615460_76.0
TGTGGAGTGCTTGCCATTGGAGACGAAGAGGGAGCCCAAACCCCTTCAAGACCCATTTGTTTTTGTATTCTACACCTATGGGAGAACTCTTTATCTTATTAT
>2009_C615466_30.0
GAGAAGAAGGATGAGAATGAGGATTGGGTGGAGAAGTTTAGGACTCATACTGATTCGAGGCCGTATGGGCCACAGAGTATTAGCTTTGACGTGTCGTTTTAT
>2010_C615472_40.0
TTTTCACTCATCCTTTGCACATACTTGGGTGGCAAAGCGGACATTACTAAGCCGCCTTATTCTAGACCACAGGAAACACGAATGCACGATTCGTCACATTAT
>2011_C615476_30.0
CAATAAAAAAGTTCACCCAGTCGCAGGCGGTGTTTCTGGAAGCGACGCTGGTGATGCTCCTCTGTTGGCTGGGGATTTGCCTCATCCTCCGCCTCTTCCCCC
>2012_C615478_154.0
GACCGGGCAAAAAATTCTCAGGCTTCACGTCCCCATGAACATACCCTCTTGAGTGCAACTTCTCTAATATAGATATTGCTTCAATAGCAATGCAAGCCACCA
>2013_C615486_20.0
GAATGATGTAATGTTCCATAAAGCATATACACGGGCAAGAGCTGCTGAACGTCTGGGGCCATGACTGAATAAGGCATTAATTCCAGCAGGGAAGGGAAGCAA
>2014_C615498_40.0
AAAGATCTCATTTGCAGCAAAAGAGATCGATTTGGCAGAATGGAAAGGAGACATACTAGCTATAGGTGTCACGGACAAGGACATGGCTAAGGATGAGAACTC
>2015_C615500_59.0
CGCTCACTCCCACAATCACCATGATCATCATCACGATCACCAGCATCATGACCACCAAAATCACCACCACCATGACCACCATCACCATCATTGCCATGGTGC
>2016_C615502_39.0
TTTTAGATAGAAATAGAACATTTCTAATGCAGATTGAACAATCATTCTCTCTGTTAAAATACGTCTACACCAATGAGAAACACAAAATTTTACAAGAGATTG
>2017_C615508_29.0
TATACCAAACTTACGAAGGTTTTCCAATCTGTTTCCAAGAAACGGCAAAACAGCATTGCTAGAACGCATTCTAGCAGACATCGGTATGGACCTGACTTCAAG
>2019_C615518_163.0
ATTGCCGAGCATTCTGAATATCCCGTGGAACGTCTTGCCTTTTCTCATGATAGGAAGCTCCTTGGCAGTATATCTCATGATCAGACGTTAAAGCTTTGGGAT
>2020_C615522_29.0
AAGCCCACATTCTCAGTGCCATTTGAGTTTTATCCAATTCCCTTCACTTGAGTGTGTTACAAACACAACCCAGAAAGGGAGATTACAGTACATTACATTATA
>2021_C615526_20.0
TTGGGTGGAGAAGTCAAAGGATTTACATGTCTTGCACGATGATGGGAAGACGGTTATGTTGAGCTTTGCTTGGATTGCTGCTGATTATCTTGCTCGGATTAA
>2022_C615538_30.0
TACAAGAGTACTTTTCCTTTTCTAGTTTCGCTGATAAGAAACCAAACACATATCCATTACAAAAATATTTAACACTATAATTGTAATTAGAAACACATTCAG
>2023_C615540_30.0
GAAAGCTGCTGCCCCTGCTAAAAAGGTAACCAAGGTGACCAAGGCGACAAAGGCAACCAAGGCCTAAGTAACCGGACTTCATGACTTCTACGACCTGTTTTC
>2024_C615542_50.0
TGAGTGATCCTCAACCAGCTGAAGTAATCATGTCGCCTTTCTTTAAGTCCTCTTCGAAATAATATCCAGTATTGTTCACACCAGCTTGCTCCCCACTCTCTC
>2025_C615554_59.0
ATTGTCTTCACTCCCGACATGTTGACTGAACTAGACTTTGTCACTCGGCTAATGCAGTAGTGCAGCATATCTTGTGTCTTCAGTAGTTGTCGTCCTCGGTAA
>2026_C615558_104.0
AGAGGGTAGGGTAGCACTAACTGGATCACTCCCCTTTCTACTGGTGTCAAGCTTAACTTCTTCACCACTTTGTTTCTTAACCAACACAGGTTTGAACTGGTA
>2027_C615560_20.0
CGAACGCGCGTGAAGTCGCCAGAAAAGAGGTGATGCGTCTCGCAAGCTGAGGATAATCCGGCTACAGAGAGTCGCGCTATTTGTTAGCGTAGGGCTTCAGTG
>2028_C615564_61.0
CAAAATTCTCGCATCAAATCTTCTCCCGCACCAAAATTCTCCTCTTATTCTCCAAGCGAAGACAGATCATAATCGGACAGATCGGAATCAGACACCTCGGGG
>2029_C615570_50.0
GTTCTTGGAATAGACCTGATTGAAGATCCACCAACTTTAGAAAATGGCAAGCCCATGTTTCTTTCTAAGAACTGGAGAGATGTTCTCTGCAGGTGTAGAACT
>2032_C615592_63.0
TCAACCTGCTGCACATTATTTCCGCCATTTAAACCAGATTGTAGAGCGGCTTGCGTTTCTTTGTCCTTGTCCGTCTCCTTGCCATTGCCTTGTGACTGTGAA
>2033_C615602_80.0
TCATTCTCACCCAACAGCCATTCATTAGTTCTTTTCAATTTCAGAAACCCACTTTCGCTTTCTTTGTCATTAGGCTCCTCTAATAATTGAGAGGCGTTAACA
>2034_C615606_20.0
TAATGGCGTGACAGAAGCCAGTTGCCCTTTCAAAGATTTAACTTTCTTCTCAGACTGTACCGGTGAGTTTACATTGATATTTTCTCCAAGAGTAGCCACGAG
>2035_C615608_20.0
GCTGTCACATAGGGGGAATTCTGTCGATTTTTCTATTATTTCTTTGCACGTTGCTGGAATTTCTTCTATTTTGGGATCACTTAATTTTATCGTGACTATTGT
>2036_C615610_120.0
AGAAAAGAAAGGAGAATATAAGCTCTGAGGGAATTACCTTAAATTGATACTATGGGACACAACAGCATGTCCATGGACTGCTAAACCTGATGGAGCCGCCAC
>2037_C615614_30.0
CCCAGGCACGCGTCTTCCAGGATTCTGCCAGTAGCACGCCTAGGCGCCCCTGGAAAGGGCGCTAAGGCAGGCTGACTAGCGAAATTTTCACTTTGTTTTGTT
>2038_C615622_30.0
GTCAGCAATTATTCTCACAACGAAAGGTCTCGAGTCAATGGTCGAGGCTACAACTGGTTCCGCCTAATGAGCATTCGTTTAGACGTGAATTCGGCGTGCTTA
>2039_C615632_50.0
AAATGATAATTAACCTCACAAAATTGCAGATTACATTCAACTTGTAGCACTACAGTTTTTCTCGTATAATTAACCTCGCGATTCCTACAGTTTTCAGAGGAA
>2040_C615636_66.0
TTTTACCTCATTTCACGACTATTATGAAAATATAAATAACGAAGACGAATCGTACAACGACACTGAGGACGAATTGTACAACGAAAACAATGGCGAGTATGA
>2041_C615644_40.0
AAGAAGGAGAGCAGGTGCACGTTATGTGCTCAATGGATGAATTGATGCCATCAATAGGCACACATGTCCCTTCACCTTCAGTTCTCGCTGTGGCAATTTTGC
>2042_C615648_124.0
GAGGAGATATTGCGTAAGAGAAGAGCGGGAAAACTCCCAGGTGATACCACCTCAGTTTTAAAAGCCTGGTGGCAGTCGCATTCAAAGTGGCCATATCCCACT
>2043_C615650_50.0
CGGGCCCGAGATCAACCAGTGGTTGGGCCGATTCGACATCAAGCCCAACTTCCTCGACGGCCTCCGCGTGACTGACGCCTCCACCATGGAAATCGTCTCCAT
>2044_C615652_40.0
TGCTGACATGGAATTCAAGGAGACAGATACAGATGCTGAACGTGAACTGAAACTAAGAGTTCTTCGCATATACTCAAAAAGGCTTGATGAGCGTAAACGGAG
>2045_C615658_209.0
GGGGGATCTAAAAGAAGACGAAGTTTGTGTAAAAAAAAATATGGTGGGAGCCGTGTCTGTAGTGGGTTCATCGTTGGTCGATCCTAAAACATGTCCTTGCTT
>2046_C615664_30.0
TGACAACGCGGTAGTTCGCTAAACTGCCGTGAAGTGCGGCACCCCGTAGGTCAGACAAGGCGGTCACGCCGCATCCGACATCCAACGCCCGAGCCGGTTGCC
>2047_C615666_127.0
CATCAATACAAGGTTTTGATGAATATCCTATCAACTCGTGGAGTGCTGGAGCAAGGTGCATGCCTTGATGCTTTAATTGCAATAATGCTGGATTCCTCTTCC
>2048_C615670_30.0
TCACCATCAAACGTTAAGAGATGACTAGGAACGCTGGTCAACTTGGGGCAATTCTCAATCTTCAAGTACTGCAAGCAAGGAAATACAACAGTTGCAACTTCC
>2049_C615674_30.0
TAGAATAGAAATCATTACCAGACAGTTTCATTTGCATCTGTGAAAATTGCATTGTGATGCTCGATCAAGCACAAAGTGACTTCAATAGCAGGAAGATCGACT
>2050_C615678_30.0
CTATCTTTGGATATAGTCATGATTGTACCATCGTTTAGTATGGCAATTATCAGAACCATAAATGGTGGGAAGTCAAATTTCCATATGAGTGCAAGCAACATA
>2051_C615680_30.0
TTAAGTTTAGCCGTTTAGGATGAGAACTTGTAATCGGAGACTCCAACAATGACAAGAATCAATTTCACTCAATCTACAAGATTATTTGAAGTGACCAATTTG
>2053_C615698_201.0
AAGGCTTACTTACGGCTCGTTTGGTTCGAAACGAGCAATTTTATCAGAAAGAGGAGGATGCTAATCCAGTGCACCTTTTCAGCTCCTTTACAACACTGTGAC
>2054_C615700_20.0
TCTAGAAGCCATAAGCCAATGCAACTCAATGGGCGGGCCCACTGGAATATTTTGGGCCTTAGATCCCGTCGACGGTACATTAGGGTTTGTGCGCGGCGATCA
>2055_C615704_99.0
GCTTCTCATGTTGCTGGTGGATGTTGGTATGTTCTTGCCATACCAAAAGTAGCGTCGTGCCTCCAGAAACAATGTAGCGGTAGTAATGCGTGCAATCTTGCT
>2056_C615724_112.0
TGAGACACTACGTGAGTAGCTTCTCCTGCAACGCCTTCGATTTCTAGGAGACTCTCTTGGAGAAATAGATCGGTACCTTCCTCTCCCTCTTCGATAGTGACG
>2057_C615728_30.0
TCTAGGGCGAGTAAACGGTGGCGTATATGCGAAGCAGTGGCCGACGGGACAGAGGTTGACGAAAAGATGGCCCCTTTTTATTTCGTTTACGAAGATTCGGAC
>2058_C615730_31.0
TTAACGATAAGCGAATATAACCTCGGAACTTGTGGCAAGACGGATCCGGAGAATCCTACTTGTGCTAAGATTACTCTCGTAGGAAAGTTAAAATTGGTTGAT
>2059_C615732_30.0
GGTCGGTCTTTGACAGTCAATGGGCAGCCCGGTCAAGTCGGGCCCAGCCCGCCTGTTGGCCAGGTCTACGTTGAGCTAGCAACAAATTTAAATACATTTGTG
>2060_C615736_30.0
CTAATGAGGATGATGGAAACTAAGCCGGTGCAAAGTCGAAATCCGGTTCCTGACAAAAGCAAAAGACAAAGCTTGCCGGCCAAGCAAAGGGGTGGTCTTTAC
>2062_C615752_20.0
AAACGACCAAATACTAATTGTGTTGTGATTCGACATCCTTATATGTTTCCACAACACAACTTGAGTTCAATTGTACAATATGTCTCGTTATCGGATTTTAAT
>2063_C615756_20.0
GGCCTTTCCGTTGTGCAATAGTACTGGGATTTTCTTATGAATTGGGTTGTACTTCAGCAGCAAATGGGACTTGTTTGTCAAATCTTCTTCGAAATATTCATA
>2064_C615764_150.0
TGAAATTAGAAACATTTAAAACTAAAAGAAAATAAAAGTCTCAAATTATATAGAATTTGAAGAAATGGTACAGAGGCTAGAAATTTGCTTTGGGATGTTGAA
>2065_C615770_24.0
GTTACAGTGTGATAGATGGTGATATCTTGAAGTACTACATAAACTTCAAGGCTATTCTTACTGTCACTCCAAAGGCTGGTAATGGAAGCTTAGTGAAATGGG
>2066_C615772_50.0
GTTTCCAAACAGTGGGTCTCGCTTTAATCCAGGATCAATTCCACCAAATCTATCACCCGACATGCTTAAAACGGCAACAGACATGATGGGTAAAATGTCACC
>2067_C615782_70.0
CCAACCCTTCTTCTCATAGACACAGCTGGGTATTGCTCTTTTAGCTAAACCTATTCATAACAGTTCTTAGTTTGTTACACCATTTTCTGTCAATAATGCAAG
>2068_C615794_50.0
GGTCTGTCCTAAAGCAATAGATTTAACTCAAGAAATTGCAAAGAGAATAGGCATTGATGGTGGTGGAGCTCTTATAATTGATTATGGCCTCAATGGTATAGT
>2069_C615806_30.0
TGACAGTCCATTGGACCCAACATTACGAGACAATTACGTCAACTTAAAAGACAAGGAGACACTGCACGAGGCTAAGCGAAGGCGAAATAGATCGATCCGAAA
>2070_C615812_30.0
ATGGTTCAGAAGTTAACGAAACGATAATGGTGGTGGAATTGACTGCCGATAAGATGCAAGATGCATATAATGGTGGAATGATGCGAAAAGCAAGATGGCAAA
>2071_C615816_40.0
GTTGATAGGAAATCGGAAATGAGGAGAGGCGACCAGAGAGAATCTTCGTCGGAGAGTCTACGTAAGAGGCGGCAAGTAATGGATAGGCAACAGAGGGATTTG
>2072_C615828_10.0
CTGAGCTAGGATTTGATTCAGTTCATTTTGCACGGATTGATTACCAAGACAGAGCAATACGCAAGGGAGATAAATCTCTTGAAGTCATATGGCAGGGTTCTA
>2073_C615832_30.0
TCTAACTTTGGGACAACGAGCGTGGCATTCAAGATCCGAGCAGCAACAACAGAATCAGTTATCCCAGTTCTTTGCTGGTTTAAACCTCCACTGCTTGCAATT
>2074_C615838_30.0
AATTACGTAGAGATATCCATTTGTGGGGAGTCATTTATGCTGCATCAAATACGGAAAATGGTAGGTACAGCCATTGCAGTAAAGCGTAATTTACTTCCCAGA
>2075_C615840_40.0
ATGTGATTCGACCCAATGAAATTTGTTCGATTCAGAGTTCTCCGAATCAAGCTGGGTATTCGTCATCTTCTGGGTCTGATCATTCACCAAACAGCCTGAGTT
>2076_C615844_29.0
TATTGTCGTTTCAGCAGCCTTCGTCTCGTGAAGATGACCCCATGTTTGATCTCGGTTTCTTTCTCCAATGCCAGAATTTGTAGTCTAGACTGTAAAAAGGTT
>2077_C615850_30.0
CCAAGTTAACGGAATCATCCTTCTCCAGATTAGAGAAGGCTCCCTCATACTCCACGACATCATACATGAAACCCTCATTCAATTCATCCAATTCATCCTTCA
>2078_C615854_35.0
GTCAGAATCCATGCCAGAACGGGGTGATTTCCGCCTGCACCAGTCGGATACGAATAGGCCTTTGGCCCAGAACCTTACCAGGCCGGCGTTGGCAGTCTCATT
>2079_C615858_70.0
AGGAGGAGGGGTTGGAGGTGGAGGGAAAAACTACCGGTGGGACGTTGAATTGCTTCTTCGACTCCATTGATGGATGTGTTGTGAGTGAGATCTGAGTTTTTA
>2080_C615864_70.0
TGCCAGCCAACTTAAAGGCAAAAGAAGTCCTTCATTCTACCAGGTTAATTCTGGTGCTACACAAGGATGTACGGGTGACCGTTGCCAACATAGATCGATCGT
>2081_C615868_20.0
CCAAACTCTCCGCGTCCGAAGCGGAGCATAATTTCCCTTCCTGAAGAGCGGAAGTCGAAGAGTAATGAAGATTCAACACTGGACGGTCCCTTTCCTCTAAAA
>2082_C615872_30.0
TTCATGGATCTGTATAGCTACCTAATTCCAGTTTATGAGATAGAACCGCTTGAAAAGATAACCGATGCATATTTGGACCAGTATTTGTGGTATGAGGGTGAT
>2083_C615876_40.0
AAACTATTCCCCGTCCATAATTAATGTGACCGTTGACATGTGGAAGTGCACCTGCCAATGCACTATCTTTGGTGGACCTTCTTGAGCAAATCCCACCCATTG
>2084_C615880_56.0
GTCAATAGCTACCTCAACCGCAGAAGCAGAGTATGTAGCTGCTGGTAGCTGTTGCGCACAGTTGCTATGGATGCAACAACAGTTGAGTGACTATGGTATCAA
>2085_C615884_20.0
CACCACACTCGCACACATAAAAATTTGATATAATCAATCTACTTGTGAATTTCATTCCTGCTCTCAAGGTAAATTAATGTAAAAAGTACATATAGTGATGCA
>2086_C615886_36.0
TCGGGAGGCTGAGGCAGGAGAATGGCGTGAACCCGGGAGGCGGAGCTTGCAGTGAGCCGAGATCGCACCACTGCACTCCAGTCTGGGTGACAGAGCAAGACT
>2088_C615892_87.0
CATTGTTGTACAAGTCCTATGCAGCTATGTGACTCTCCCTCTATATGCCCTAGTCACTCAGATGGGCACGAAAATGAAGCCAGCCATATTCAGCGACCAAGT
>2090_C615912_55.0
GTCCAATGTTCGATTTGCTGAAGGCCCGTCTGATTTTGGATCTAAAGGTATGACGCGGAAACCAGAAGGAAGCAAAGGAGCATCATCGCCGAATGATTCATC
>2091_C615914_70.0
GTCGAAGATAGAAGGGTCTTCATCTGATCGTTGCACTTGTTTCGTCGCAAGACATCCTTGCGTGTAGCGATGACTGCATCGGTAATATGACCTTGGATTATT
>2092_C615916_20.0
GACTGTTGCAATTTGCGAGTATGGGGTTCGTACGCTGGCAGCTAAATACATAATGAAATGCGATGACGACACGTTTGTTAGAATAGATGCTGTGATGATGGA
>2093_C615918_20.0
ATGGGAGTTCGACAAATAAATGCATGGTTTTGGGACGATAAAAGATCTACGGTTATACAGCTTCTCCTGGTTTTAACAGTGCAACTTGTTCAGCTGCTATGG
>2094_C615920_30.0
TTCGCACTTCACTACTAAGAGAAGTTTCTGTTAAAGAACATCCTTCATCATTTATGGGTGGAGTATTGACAATTTCTACGTTTTCTCTAGGGCTGAAGCAAG
>2095_C615930_40.0
CTGCCTCTGGTACGCTTCCTCATCCTCTTCCAATTTCTGTTTAGCGGCTTCCACCGCCAGCTGGCGTTCGAAAACAAGATCTTTATCCTGAGCCCTTTCCTG
>2096_C615946_110.0
GCCCTGACATGAATATAATCAGTCTTCTGTGCCTCAGAAACCTTAGAACTGGATTTGGAATAACCATTTGTCCAAGTTTCCCTTTCGCATTTCGCCGTGATC
>2097_C615952_108.0
CTCTTAACGCCTTCATCACCAACACGATCGCACCATCCAAGGTTCAAAGACTGCAATTGATTACAATTGTATCCAATAGCCTTAAGTGCTCTATCAGATGCA
>2098_C615954_40.0
TTGGCTGAGCTGTACGAGGTTGATGAGCACCAAGTGCCTTTACACGGTCTTGATCAGACAAGGACCTTGTGACATCCTTGCACAGGTACTTCTGAATGTAAT
>2099_C615966_40.0
TTGCAGTTCAAAATGAGAAAGAAAATGGAAGATAATTTGCAATCGGACACCTGACAAGACATGCATGAAGAACTCTCTGTCAACATTAATCTGTAAATCTGC
>2100_C615978_30.0
TTATGCCCCCACATCCTTCTCTTCAACAGTTCCCTTATCCCCGTCCAATGCAACAAACCCAACCATATCCTCATCCACCTCCACATCCCCATCTCCTTCAAC
>2101_C615980_50.0
CTCTTGGGGCGTTCCTAGCTGTACTTCTTATCCTTCCTCTATCATTACTATCTCCATTTCCAGCTGGTTTGAATGCGTTGTTCATTAATGGGCCTAGAAAAG
>2102_C615982_30.0
ATTGCCGGTAGAAGAACGCGTCCTGATCGTCTGGCAATTGAACGACGTTCTCGAAAAGCAACCCGGTATCGTTATTCGTGTTGAGAGGCGGCGCCAAACCTT
>2103_C615988_82.0
GGTCCATCTGGTAGTCACAAAATTGAAAGAGGATGTCAAAAATTTGGACTTCAAACCCTTTTAAATTCGACAATATCATATATCGGAACCCAACCTTGGTCA
>2104_C615992_30.0
TTATGATTCACGTATCCGAAAAGGTTGAGAAGAAAAGGTTATCTTTTGCGAAAAAGTTATCTCACTTAATCAGATCTGGTGAACTAGGCAGGTGAACTTAGC
>2105_C615994_80.0
ATGGACTTCTCTTCACTGTCTGGGGGAGGCGTTGATTTGCGAGGCGTTGATTTGTTCTGCTGAATCACGGACGACGGCGCATCATACGTAGATTCGTTTCCT
>2106_C616002_30.0
GCATGTTCCAGAGAATAAAGAACGGGAAGTTGAATCTATCTTACCACCTCCTGGCAACTCTTCCACCTCTACGACCTACCCTCCTGTATCCGAACACGTTGC
>2107_C616024_30.0
ATGAGGTTTCTAGAAGAGTTGAGTTTGGGCTGTCATGTCCATGCTTGCCTGAAGAGGTGCGTAAGAAGGTAAAAACCCAAGTTGTTGTGAATGCTGGTATTC
>2108_C616030_165.0
GCATGGCGTGAGTTAGTATGGCCAGAATTGGATAAGTTACTTCTCGATGAAGATGAATCCTCTGCTGCTACTCCGTACACAGCTGCAGTTCAGGAATATCGT
>2109_C616032_30.0
TGTGCACCAATGTGGAATGGGGATGGTGTGGTGCTGACTGAACGGCGGCGTGCGTCCATACTTCGTCATCTTCCATTTTTCGGTCAGGAAACTTCGTCATCT
>2110_C616040_58.0
TCATGGAATATGATTCTCTTATTTCATTGATATTAGGTAATATTATACAAACACCAGATGGATGAAGACTAGAAATTGTTAAATCAACTGCTTAAGTTATGG
>2111_C616048_165.0
CGAGCCAAACTTGGGGTGTGCCCAACATACCTGCCAGACGGGACCTTGATGACCAGTCAAAGTAGCTAGATGCTGAGAAGTGGGGTTGTTACCGACACCAAT
>2112_C616054_36.0
TATGTTTCCACCGCCACCTGTGATGTCTCACTAACAGTCTTCTTAAGCACCTTCTTAACCGGGACCGACTTCTCATATCCTGACTGGTTCTTTAGATCCATA
>2115_C616062_30.0
TTTTCATTCTGCTCTGTGATGGGGTTTTCGAGAGCAATTCGGTTTGTGGAGGTGCATCTAGTGGGGGGTCGAGAAGCCTTTCAAAGATAACGGACCTCATTT
>2116_C616070_30.0
ACATAGCACACATCCCCCCATCAATTGTTGTTGAATCGAAGTCGATTTTGAGGGATCGAATTGACTAAACGGGGAAGTAATTTCTTCTAGAGGCGCCGGAAA
>2117_C616072_20.0
ATTTACCACCACCTTCGCATCTTTGTTATACCCCTCTGAACATTTACCCGGAATATCCGGTACCAAATTCGCCGACGACGAGAAGATGTCCGTACATGTCCG
>2118_C616080_20.0
TTTCAATGACAATAATGACGATACCAGCAAAATTTCCCTCCAATATCGCATCCCGCTTCTTGATCATCCCTACTATAAATCCACCACAAAAGATTACTCAAC
>2119_C616084_31.0
GCTGTAAAAGCTGTTCGAAGGCGAGCAATTTCAGGCTGATTCCCTTGAATATGTCCATGTCATCAACTCCAAGAATCAACTTCTTGTCCTTGAACTTTTCCC
>2121_C616090_49.0
TGGATAAATAGTGATCGCCTAGTTAGTGGTGCTTAGGTCTGTGCATTCTTGGTCCATAGTAATCTTCATGGATTCTTGGTAACCAATGGTGGGATTCCTTTT
>2122_C616114_20.0
TCTCCTGAATGGGCGAGTTGAATGGTGATCAAAATATGTCCATCCAAACAATTCCACAAGTAAGGATGAACCTTTGAATCGTTTTCTCTGTTTCTTTTTCCG
>2123_C616116_67.0
TCTTCTTTGTCTAAAATTTCGAAAACCCAGAATCAGTCTGAAGATAAGACGCGAACACAGGCAAAACCGTCACAACCTCCTGTAGACTTGCTGGATATGAGT
>2125_C616124_135.0
GATGAAGTTCATGCAGGAAGAGTTGGAAAAGGAAAAGAGGATCACTCCAGCTAAACCGGATGCTCGAGGAGGAGAGCTTAGGCCATTGAAAGGAATTGATTG
>2127_C616132_29.0
GGCAACTCTGAAAACTTATCCTAGATCATAAGCAACTACAGAAAACAGAATCGGTAAAAGCCAAATCTCTTGGCTTTCTTAGTAGCAAGTAGTGAGCAACTC
>2128_C616134_100.0
AAAAGATTCCTACTACTGAACCGGAGAGTTTCCACCTAACACCAACTACTTTTAGGGTGCCTTCAATTTTGGGCGTGACTGTTAGCTGAACCAAAATACTTT
>2129_C616146_29.0
ATACAGAACCCTGTCTCTATACCCTCCACCACACCATGACTCTCGGCCGCCTAGTCCTCCGCTCCATTCGCCGCTCCTCCTCCTCCAATGCCTACCCGTTCC
>2130_C616158_203.0
CCATGGATGGATTGGTGGAGCTCAAAGTGGTAACCAAAGGAATTTATTCCAATATAATCTCTGATATTTGATTTGGATATGGTACACAATCAATGTATTGAG
>2131_C616160_20.0
TTTGGGTCAGAACAGAGATTTTAAAGATCTCTGATAATATCATCACTGCACCCTCTGCTGCTCCTGTTTTGAACACCCTACACAAAAATCACAATTCTTTTT
>2132_C616168_90.0
CTCGCCTTGAAGTAGAACACCATTTTGCCCAAATCCTCTGTTTCTAGGGTTTCGATTTTTGACGGCTTTCTAATTTCTGACTGATTTGTTCTCTTCTGACTG
>2133_C616174_30.0
AAGACAGCTTACCAAAGCTGGGTATGAGTTTATGTTAACTGGATTGTATGATCCTTGCTCATCTTACAGAAACAATTATATGCTTAGCTGTGCCTTTTCATA
>2134_C616178_20.0
TTATTGCTTTTCAGACTGAAATTGCAGTCTCAATTACAGGTTTAGCGACACATATTGCACTGTCAATGGAGCAACCAATAGCCTTTAGACTTGATTACTTAA
>2135_C616184_40.0
GTGGTTAAGCTGATTTTCGGTTGGTATGCTGTAGAATATATTTTTGGTTAACTATGTTTCTGCTACATTGACTGCATCTTCTGCATTCGAATTGAATAGGAG
>2136_C616188_40.0
ACTTCGTCTTCTTCCAATTCCTGCTCTCCTTCCCCTTATTCCTCTTACTATTATCGTCGTCCAGGGCACAAGTGGAATTTCGTAAATTACTTCGGCGTAAAA
>2137_C616190_50.0
TCCACTGCTCTTGTATTTCGAGATGGACTGATTCTTCTTGTCCGGTATGTAGATTCTGTCAGCAACAGCCTGAGAAATCAGTATGCTATGTTTGCCAATCTT
>2138_C616208_20.0
CCCGTCACTAAAACAGACAGCTTCTCCCATGGCGACCGTTCCAGCGGCAATTACGTCGCCACCTCTCGCAGCGGAAGCCAATCCCTCCGCCGTCGATCTACC
>2139_C616210_30.0
GGAGAAGGTGATCAATATACTCTTTGTTATTGCAGCAGTGGCATTTGGGAGCCAGATAAATTCCTTTATTTTGCGTAATCACTTGCACTGGAATCCAATTGT
>2140_C616212_60.0
TCGGAGATTTCGAATTGCGATTTGAGCTTTCAGTAACGGCCATTGCGTCTTCTCTCAGGGCTTCCACAAACTACTAAAGTCAGATATTCAACAGTACGAGGG
>2141_C616216_18.0
TGGAGACTTACTATGATTATGAAAACCCATTGATGACATTGTTCTGAGGGTAAACACAAAAAAACATTGTAGGTAGTGTGAAAAGTGCATAGAATAAGTAAA
>2142_C616224_40.0
AAGAAAACCCTATTTGTATATTCCAGGGGTAGAAGAAATGACGAAGCGCGGGAAAAATAGGGAAGACGACGACGAAGCACTACTTTCAGGCGGCGACGAGTC
>2143_C616252_40.0
ATTCAATGTGCTTCTGACAACATATGAATATTTGATGAATAAGCATGATCGGCCAAAACTAAGCAAGATACAGTGGCATCACATCATAATCGATGAGGGTCA
>2144_C616254_30.0
CAAAGTAGCTCACAGTCGAATGCCGCTGCAGCAGCTTCTGCTGCCGCGAAAGCAAAGGGAATTGCACCAGTGTGATCGTGACAGCTGGATATTCGTGCGATG
>2145_C616258_30.0
CTAAACCCGACAAAACTTCCGACGAACACTAGCGGGACGGAAATTCCGAACCACAAGAACACCAAAGCGAACATGGTCCCAAACGGGACTGCCCCGGAAGAC
>2146_C616266_40.0
AACAGATGACAAGGATCATTAGACAGCCAGTAAAAAAAATGTATTAAAGAAACAATAATGACATATGGAGCATATATATACATTACCTGCAGGAGTTGGCAA
>2147_C616272_30.0
TCAGAGGTCCTCTCAATGGCATCATGAGATTTGGTTTGTGAAGTTGATTCCCGCTCAGATTGCAGCTCTTCAACTTTTCTCTCAAGATTTCTTAAGTACTCT
>2148_C616278_74.0
AATAAGGGAAGTTAACAACATTAAATGTATGCGCAATCAAACATCCCCAAGAAACACAAATCATGCACAGGCGAGATAAGCAAGCAGAAAATCAAAATACTT
>2149_C616288_132.0
TGTGTCCATTTCGTCCCAGGTCATGCTTTCCAAGTCAAGAATGTGTAGGTCATTCATAAGAGATCTCTTTGCATCCTGTCCACCAAATATGACTAGAGTTGT
>2150_C616290_189.0
TATTGAAACAGAGGCTTCTGATTTTTCTCAAGATGAAGATGACAACCTGAGCAAGAGCCTCTTGCCCCAATCATTCTTCCCCAAGCTTGAAATTGAATGTTT
>2151_C616292_20.0
GGCAGTGAGGTAAGAGACGGTCCAGTCATAGAACACATATGGGTCAGCAGCGAAACCAACTTCAATCAAGCACACGACGACCAAACTCAACCAGAAGAAACT
>2152_C616296_40.0
TTAGCACTCAAATGAACATCAGCGACATTTATGAAATAGTGTGGTTCTCCACTTTCTGCGCTAATAATTCCAACATCGATGTTAGTTCTCATTCCTTTAGCG
>2154_C616306_30.0
AAGGAGCAGATGTGAGGTGGAGTTATATATTGGACAAATCAACCCCTGAGCCTCCAACTGCTGTTCTTTTGCATGGTATTCTAGGTAGCAGAAAAAACTGGG
>2155_C616310_30.0
TCAAAGTCTTGTCGTAATACTGACTATGATACCCATACAATTAACCAAATCATCGGTAGTCACTTTTACCACGAGGGCCAATTCGATATTGGTGACTGTTTT
>2156_C616312_100.0
CAGAACTTTGCAAAGAGCCTTCTGGATGTAGCAGATAATTTGGGCAGGGCTTCTTCAACTGCAAAAGATAGTTTTTCAAAGATCGATTCATCTGAAGATGCA
>2157_C616322_28.0
ACAGCTTTACCCTTCAGACTTTCGTCCTCTTCAACGCATTCTTCCAGACCCGCCAGTCCACCAAAAGCAATTAAAAGGTGCCTGTAAGATGGTAAAGTGAGT
>2158_C616324_50.0
TCAACACATTTTAGGGCGACCAATATTACACGTTTTAACGCTTTTGTAGCTGGCTTTTCTGGCAACTTGGGATCTCTTACTTCCTCCGATTTCCTATTTCCG
>2159_C616328_40.0
CAATCATTACAGCATTTACAATCAATCGGCTATTCAAACACAAGCAAAATGTGCACCATTAATCCCGTCGAAAATGAAACCAAAATGTCCACTCGCCCCACG
>2160_C616332_50.0
AACCAACTCTCCCGCCTCCACAATTGCAACCTCATTATCAACAAACACCCTTCCCCTCTTCACTGCCACATCATCACACTCCCTCATCGTTCGCGTAAATGA
>2162_C616338_254.0
CACAGTCGCAAGTGCTCGACTTGTATATGAAGAGCCATCCCTTGATTGAAGACGTTCATTCCACAGAGCAGAGTCTCAAAGTTCTGAATTTTCACTTCCTGC
>2163_C616346_40.0
GTTCTTCCGTCGTTCAGCCCGCTAGTCCGCCCGTTCGTACACCGACGTTCAAGAATTTGTTTCATCAGGCTGACACCGCCAGGAGGAAGCGTCACGCGACAC
>2164_C616350_32.0
TGATTAGCAGCTCGCGATTATGCTAAAAAAATGGCAAAACACTATAAATTCAATACAGGCAATTAGGCCGAGATATATAAGATTGAGCCAACCAAATATTCA
>2165_C616354_63.0
TTTCCTTTGAAAGGATCATGGAAAAATTCACAAGAGTCCTTTGCCCCAAGGCTGATTATGTTTCCAATTTCAGTCACAGACAATGAAAATACCTGCTTTCTA
>2167_C616364__8.0
CCCAACTTGTCTAAACTATGTTACCGACGCGAGGAAAAGAGCATCTTCCTTATCCAAACGGGCTTCAAATTGATAGCCATATGGTCCATTCTTGCCGCGTAC
>2168_C616376_38.0
TGATTCATCTGCGAAACAAGGAGACACAATCCAAAGTGGAACCCTTGTCAGATTGCAACATATGAAAACTAGGAAATGGCTGCACAGTCACTTGCATGCATC
>2169_C616390_70.0
AAATCATCAGTTTGAAGCTTGGTAGCCAAGATATGGGAATTTCTGGTACATTGGATTACTTGTCTGATTTACTGATAAAGAGAAAGAAAAAGAAGCAGCTGA
>2170_C616406_30.0
CTGATGTCAGCATTTGACCACCATCATTCTGGCTTATGTTAGCATCTACTTGCATCTGGTCAGTGAAACAGCCATCCATCATTTCAGTGTCATTCGCCTTAA
>2171_C616408_20.0
GTGCGACTAAGTATTTTGTGGATTGGGGCTTTCTCTGCTTCGTAGTATCTGGCTTCTTCTTAGCTCTCTCGAAAAGTTGAGACTTGTGATTCTTGTAATAGA
>2172_C616412_30.0
TTGGTTATCTTTATAGTTCCAACTCGTTATTCAATGGGGGTTTGTGGGTCCTGAAGAAGCTCAAGGGCACATTCATCAGCTGACTTTTACCGATGATCCAGA
>2173_C616422_30.0
CAGAGGTGTAAATAATAATTTATCTGCAAACTATAGTTAAGACTGCTAAAAAATGAAGCATTCGTTAGTAATTTCAGAATTTACGTTCTTGTTAATTTTGGT
>2174_C616428_25.0
TTCCTCTCTTGGTTGCAGAATGTCCCATATTTGTGCAAAAAAGATGGCATAACCCTTCAATGTCCTCATGTAAAAGAGCCTCCATCACTTTGGGAAAATCCT
>2175_C616430_50.0
GGGAGGGATATGGATGGAGGCGCGAAGAGGTTGTTCGGTTGGTGGTGGAGAGCGAGAGATCGCGGCGGCGATGGTATGAAGTTGAGGGTGGTGGAAATTGGC
>2176_C616432_110.0
AGAATCTGCTCTATGTTGTTTGAAGGTGCCACCAATGGCCCAGAAAAATGGATCTTTTTTTCTCTCTGACCATGCCCATCCATAACAGGTTCTTTAGTGCTG
>2177_C616436_20.0
GAGCATTTCATTATTTCAGCCAAGATCATCCCGAAACAAAACCACCAACTCAATTTATGTTACACAGATTGAAACTAAGCACAAGTCATCATAGTTTCAAGC
>2178_C616450_30.0
GCTTTATCCATTGCCATCTTTGCCAGAATGCCGACTGCATAAAACAGTTCGACGCTTGTTATATAGGCTATGGACTCTCGTTATTCTGGATATACATATACT
>2179_C616460_10.0
TGATGCACCACTGGGAATAGGTTTCTCATAATAGATGGCAGAATCAAGTGCGTATATGCGCAAAGAAAGAGCAGAGAGAGTAGAGATTTTCACAGCTGTTGAT
>2180_C616464_30.0
AATCTATCATCAGAATGAATTGTGCTGTAAGATCTGAGGCTGATATAATCAGTAACCTGCCCGATTGCATAATAGACAACATTCTTGGGTGCTTACCTCTTCG
>2181_C616466_20.0
TCTCCATATCATGTTGCACCATGAAAATGTCGAGCTTAAGGTCGGATTTATCGAATCCGGATACACCCTTTCCCTTGCGTACCATCTTTGCTTTTGATTTCTC
>2182_C616470_20.0
AAAAATGTCCACAGCAGACATGATCGCTTGACGAGAAACAGCTGGAGTATCATCTGTGAGAGCATCTACCAATGCTGGTACAATTTCAGGTAACAACTCCAAG
>2183_C616474_162.0
GAAAGCGCAAGAACAATAGCATCAATGCCCGTATCTCCTACGCGACAAGATGCAGCAGTCTCGAGGAGCTTCTTTCTCTCTCCGCCACATCCCTCCTATACTT
>2184_C616476_30.0
TGGTGCCCGATCACACAGCGTGCCCAAAGAGTACATGATCACACAACAGGCATCGGTGTACTAGTAGCCTTTAGTTAAAACATCATTTTTCACCATTTTCAAT
>2185_C616478_20.0
GACACTAGATGCGGCACCTTCACCTTCTCGAAGTAATCCCAACAGTAAGTGCTCTGGTCTTATGTAACTATGACCAAGTTGGCGGGCCTCTTGAAATGAGAGG
>2186_C616486_40.0
AAGTCTAAATCACACAACATTTCAGTCTTTCCGAGACATAATACTTCTTGGCTGGTTGCCTGCTGCACGTGTTTCTGTTTTTTTTTTACTTGTTGGAATTTTG
>2187_C616498_30.0
CCGATTTTATGCATCAAATCAACCCCTAAGACCATGTCATAACCTCCCAATTGCAACAACCTAATACTAGCAAAATTGGTGCTTAGACATTTCCCACTGAAAA
>2188_C616506_160.0
GGATCGTGGTATAGCTATGGAGACCACAGGTTGGGACAAGGACGAGACAAGGCATTGCAGTACCTGAAAGACAATCTGACTGTGTCTGAAGAAGTAGAGAAGA
>2189_C616512_30.0
CTACACGGGTATAGAGAACGCATCAGATGGCGGTACCGGACCAAGCTTCAACTCGCCCGAACTGAGTCAACTCGGGGAGCCGAGTCAACACGGTTCAAACGTG
>2190_C616520_20.0
CAAACAACCATTTCCGTTTCTGCTCTTGACTCCAGATGTTGGCCTTGCTTCCGAGAACAACATAGTAGATTCTCCTTTGGTGGAAACCAAAGTTGGAGAGTGA
>2191_C616526_20.0
TTTACTTTGGAGTATCCTTATTGTGAATGTAAAAATCCTGCTCAGATTTATAGGAAAGTAACATCTGGCATTAAACCTGCGTCACTTGACAAGGTGGTTTGTG
>2192_C616540_100.0
ACTCAGTTTAAAACATTACTAAATCACCAACATTTATACAAGTACAAACCTAAAACGTGCGAGCCATCCAAGGATCTATACATTTATTTCTTGGTTGTTTACA
>2193_C616542_30.0
TCTGAGCAAATTGCATTCTCTGTTGATTTAAACGGTACAATTGCTGAACAGAAACTGCATTGCTCGTTCACTTCATCTCTAGTAATTTCCTGAAATTTCCTCT
>2194_C616546_20.0
AAAGTCCCATGTTTTCCCCGATTTCTCTGCTTCTTCTCTGTTCTCAGCCAATGACTCGACGCTCAAAGATGCATCGATCGCAACATGGGGTTCGTTGTTCAAG
>2197_C616556_30.0
AAAAAGAGAAGCCACTTCAGCATTCATACTAAAAAAGAGTATACTTAGAGTAGGTTTTGCGTTAGAACGTCACGGTTACACGGAGAACAATTTCAGAATAATG
>2198_C616558_30.0
AAAAGCATGAAGAACAGCCAGAGACGTGGCAGGGTCAAAGTTGTCCATCGAGAAAATGTTGCATGAAATCTCACAAACAAACCCAATGTGATCGACTCCGGAG
>2199_C616562_30.0
CCGGGCTGCACGCTTAGACGGACTATTCCATTAAGTCCGCGGAAGCTACCTCTCTGCGTCATCCCTCGCGCTGACCTACTACGACCTTGGTTCCCAGCCTCAC
>2200_C616572_50.0
TGAGCAGGAGTTAACATAGTACATGCATCTCCTGTTATAAATTTAAAATATATTGTCTGCCATATTTGACAAAACTTCAAGTACTACAGAACCATATAACTCA
>2201_C616578_150.0
TCTTTCAGCAGAGGAAGACTGCTTCCGGTTAATTTTTCTTTTTCAGTATAACATATTTTGCAGCAATAATGAATTCCCTTGCTATTGTTTTGGAAGACATACT
>2202_C616580_20.0
TGTTCGACAGAATGCACCGATTGGGTATCCGAGACGATATCTTCACAATGAGTATCAAGATTAATTGCTATTGCCTTCTAAATCGTGTGGATTTAGGTTTTGC
>2203_C616586_41.0
GGAGATGAGGAGGATGAGCTGTTGGTTTTTAATCCGAGGGCTGTGCTTCCTTGCTTCGTGATAGTATATACAGTACTGTGATTAATTATGATTGTGGTTTTTT
>2205_C616590_20.0
CAACTGCTCAAATTTGCAAGAATTGTGAGTATCAGTAGTACTTTTTATCCATCATGCCTCTCTCAGAGTTTTTGCGTATGGCTAGACGAAAGCTTGATTTGGA
>2206_C616594_35.0
AATAACTTCACTTCAACATCTGCCAAACACGACTTGCTCTCCGCGGTTTCTTCGCGTAGCCCCGTATCGTATTCCACCACTTGATCGTTTTGAATCAGCCTGG
>2207_C616598_20.0
TTGGTTGATGTTCAACAATTTGAGGATGGTGGTGGTAACACTTTGTTTGTTCGTGTTGCTCGCTCAGAGCTAGGTGGGTCGGAGCAAGGTGGCGGGAATCAAG
>2208_C616606_28.0
ATGAACTCAGGTCGAGAAGACATATTAGGTTAACTTCGATCAGCCGGTATATATTGATGTCGAGAATTATCTGTATTGACCAAACGTTGACCGAAGAACGGAC
>2209_C616610_30.0
TGGCATAGTTCGGGGATAATGCACAGACCCTGACTGCAGTATTCTCCGTTTCCCATCAATGACCAATGCCCTGCTATCATATGTGACACTTGTAGAACTCACT
>2210_C616612_51.0
TCATGGCTTTGGAGGAGGTAATGAATGCATTAGGGAACTATTATAATGTGCGTTATCTGCTAATTGTGTGTGGCGATTTCAGGTTGTGAAAGCGGCACAAGGC
>2212_C616616_30.0
TTGGTTGGTTGGATTAGGGGTATCGATGACTGGATGTTTTCTCCTACAGTTTGCTCATGATTGATTACATTGGGAAAGGTTCAACCGGCATCATTAGAGACTA
>2213_C616620_90.0
ATCTTGTTTCACGTTGTGAAGTGCACAGTGTCCTGGACATGAATAATCAGAGGTCATTCTTGACACTTAATGCATTGAATGAGTTTGATCCCAAATATACAGG
>2214_C616622_51.0
TGCATAAGACATATGATCCAATTTATTACGAGTGCATAGATAAAGTGGATTCTTGGATTATTGACGAAGATTCAAATGGGGAGCTTGATTATGATGAATTGGA
>2215_C616624_139.0
AGCTAGATCCAAAGCTAGGAAAGATGAATGAGATTTGTATTGCATGTGTGGACTTTTGTTTGAGATAAGGATGAAATTAATGAAAGAGTACAACAGTTCTGAT
>2216_C616628_44.0
CGCGCATAAGACACTCGCTCGTCGCAGCCATGAATCACTTTGTTGCTAGCAGCAGAACACCTCCGGACTTTTTCTCACTTGCTCATTGCCTAGCCATCGCCTG
>2217_C616634_204.0
ATTGTTTTGAGTGGACGTGATGCACTACTGTGCAATCTCAGGGTGGGTGGTAATGCTTCTGACCAAATGTTTCCCGGAAACAATTTAGGACAGGTTGTGAGGT
>2218_C616636_205.0
ATATGTCAGGAGAACTACATTGCTGGAGATGATCTTGGAATATTGGATTGTGGGCACGAGTTTCACACCGATTGCATCAAAAAGTGGTTAATCCTGAAGAACC
>2219_C616646_29.0
TTCTTTTGAAGGAATCTGAGATGTGAATAGTTTGATGTAGATGTGAATAGTTTGCTGTAGTATGTACGGCTACGGATCATCTATGCCACTTTTTGTGTGCCAC
>2220_C616648_77.0
GTGCAAGACTGCTCATCCCTCATATGAAATGTATACACTGAATTCTCTATCCGGTCTCCACGAAGAACCTCACCCAAGTTCTCAGCAACATTTCTGATTTTAC
>2222_C616660_244.0
TGAATATCTCCGAGAACGATCGCACTGTTCAAGCAGAAAATGTTTGAAAACTCAGGCAGCATTGCGCTTAATAAGATTGTCAAATAATAATAGTATTACACTT
>2223_C616662_20.0
GATTGGGAGCTCGGGTGGAGAGGGATCGTGTCATTGTGAGAAGACATTATGCCCCTGTGGTTTGCTTAGTTTCGGGGATTTGGTGGAGGTGAAATGTGTTCGG
>2224_C616666_39.0
GAAAGCCACATAATGTAGGTAGCGGAGTAAGCTGCTTGTGACTGATGATCTCTAAACTCAGTATCTGGTACAACAGTGCACGAATGGAATAGGTCAAACTCGT
>2225_C616668_39.0
CCTAGTTCGACGGGTTCCGTTATTCGACCAAATGGACGAAAGAATGTTGGACGCGATATGTGAGAGGCTAAAACCGGCTTTATGCACGCAAACCACTTGCTTG
>2226_C616676_20.0
GCACTACGCTACTGTGAAGAAGTACGAATTCGACCTCCACAACAAGGTTTCGCTAGAATGGTTACTCGCGTTGGGCCCCACCTTAGGTATCGCTCGGGTCCCA
>2227_C616680_176.0
TTGGATCTAAGACCACAGTGGGGCCTCAATGTATGCTGGGAGAAGGTTCTCAAATGGGTGACAAATGCAGTGTGAAGAAGTCTGTCATTGGCCGCCATTGTCG
>2228_C616682_96.0
GTTGACATCAACTTAGTCAGTTTGGCTTGTTGTGAAGAACTGCATTAGCGTATATTTGGTGGTTTTGAACAATTATTTCATCGTATTCAGTAGTCGATTCCTA
>2229_C616688_11.0
TTAGAGCGCATCTTGTTTTGTTTGCTAATAGATTTTCCGAAGTCTACTTTGGAAAGACAACATGAGTCGAATAATTTTCTTAAGCTTTTACTGGTTTTCACCA
>2230_C616692_32.0
CTTCCGATCTGGCTCCGGCAACGGTACGACGCCGTTTACCATGCCGAGGCTTGATCGTCATCATTAATTATGAAAAAACAAATTCAGGACAACTCGTTTGCTT
>2231_C616696_40.0
CCAGGGAATGCAGAGAGATGAGATTAGTTTCGGTTACTAACCCTCAATTCGGCGGCGGACGAGCCAAAACACCGCTAACAAGCGGCCGTAATTGCCACCGCAA
>2232_C616708_254.0
CATAATTATTCCCTGGCGCAACATCTACATGATCCATAATTTGATATTATTGGCCTCGTTCAGATCAGAACCTCCTCAAATGGTCCCTGGTGAAGAAGGGGTG
>2233_C616724_20.0
TCTGAATCAGCATCGCCATCAGGTTGGCCCAAACGACAACCCACAGTAGCTGATAGCCGAAGCTAGCACCCGCCTGAATATTGGTCGCAAAGTTACCGGGATC
>2234_C616730_20.0
CAATGCCTGGTTGGATATACGTCTCTGTCCCCAATTGAGAAGGCACCATATAAAGATTGATGCCCGAAGGAAGCAAAGCACAAGATGTGTCCTTGTAAAAATT
>2235_C616732_105.0
GCAAGCGCAAGAGAGAGATGATCAGAACTGCTAGTCCTCACGGTAACCTGCCCACTCATCTTATTGTTAATCCCCGCTCGAACAGCCACCTTCGAATTACGCC
>2236_C616738_25.0
GAAAAGATTAGAATGGCAGGAAATGACAATGTTATGGTTTGTGAGAGAGGCACGATGTTTGGCTATAATGATTTGATTGTTGATCCACGAAACTTGGAATGGA
>2237_C616740_131.0
AGTATAAAAGACTAGATAGAAACCCAACTTCTTCCAACATCAACCAACTCCAGCAAACAAACTCCTCCCAAAGCCCTTAAGCCTTGTTAGCAATGTTGTTAGA
>2238_C616748_20.0
AATCTTTAACATCGCTTTCCCTGTAATTTGGATCCTCATGATTAAGCCTTTTGTAGATAGGCGCAAGAATATTGAATGTTGTGCAGGAAATACAATTGGGGTC
>2239_C616760_30.0
AATTAGATCCAGGTCCTCCATATGCATGACTATTTCGAGCTGCTGTTGTTGAAAAGTTTCTCATTAGTTGAAGTCCCTTTGAGGCGATCATATTTTTTCCTAG
>2240_C616764_111.0
ATGAAGAATTGTTGTTTCATAATGTAAGCTCAATATGCACGACTACATTTGCAGTAACGCTACCGCCGATAGATGTGCATCTTCCTAATCTGCCCTCAGAACA
>2241_C616774_252.0
TAGAATGTCACAACTTGCAGTTTATAAGGTACACAAAACAATACTGGAGACACAGTTGTGGTGAAATTAAAAAAGGGACAGGAGACACAAACCAAGACTGCAC
>2242_C616780_63.0
TTCCCTCCATCCTGTGTCGTGGTCTCCACTTATCACGAGAATCTGAATCAGGAACAGAACGGCTATTTACCACAGATGACTGACTCTCACTCTGAAGTTCCTC
>2243_C616802_20.0
CTACAAACTGCGGTACCATGTTCCAGGGCTGGGCAAGGACGACGTGAAGATAACAGTGGAAGATGGGGTGCTGAACATAAGAGGTGAACACAAGGAAGAGGAG
>2244_C616812_24.0
AGAATGAAAATTCTCCAGGACTTGATGCTTGGTTGTAATAAAAACAAGTGACAAACTCACTGATTCTCCATTTGTGACTTAGAGGGGCTCACTTTCTTACATG
>2245_C616814_30.0
AATTAGTGTATTGATTGCAAAAAATACTATGAAAATAGTGTTTGGTTGTTTGCAGATGTTTGATTTTAGACGAGAAACCAGATGCTGGTCCGGCTCAGCTTCT
>2246_C616816_20.0
TGACATTCTCCGCAAATCTCCATCAAGAAGCAGTTATGCCTTTGAAACATAAATCCTCCCATTCGAATCGATCGAAACGGAAAACGCTAAGAATTCGGAGAAC
>2247_C616818_30.0
CTTCTCCCAGGACCTGTAACAGTAGTTCTAAGACGAGGAGAGTCAAGTATCCTTGAGAAGTCTTTCAACCCTGGATTGGAAAGCGTAGGGGTTAGGGTACCCG
>2248_C616832_171.0
CATTAATCACTTGAAGTCGAATGTTTGGATAGATGAAAGATGAAATGGATATATTTGGATCACTGACCGCTAAAGTGATTCTATTAACAATGGTTATGGTTTG
>2249_C616840_29.0
TAATAATTTCTGTATCACATACTTCTTCTTCTTCTTGCTCGGATTTGGCGTCGTTCATCTCCTCATCTTCATTGGAATTCAAGCTTTCCAGAAACTTTGATTG
>2250_C616848_40.0
ATGGAATATCTGCCTGGTGGAGATATGATGACCTTACTGATGAGAAAAGACATCCTGACTGAAGATGAGGCCAGATTTTACATAGCAGAGACCGTTTTAGCTA
>2251_C616850_40.0
ATTTCTTGTACCTTTCGTGTCTCGTATTTTTTGTGGTGCGACAAAACTGCACAGTAAATTGCAGGAGCAGACAACGAAGTGTCAATAGGTGAACCAATTGCAG
>2252_C616870_40.0
AACTGCGTTTCTTGGAAATAACCTTTGTGGCCCTCCATTGACGAGTAATTGCAGCCAAGATGGTGGAACCCCTGGTTCAGGAAATGAAAAGGGTGATAAAGGT
>2253_C616882_20.0
TGGTAAGGATGGAGAGATAGATTATGATAAGCTGTCACGTAGCTTCACTAATTTAGCTCTTCTTTGTAAGCTTGAATTACTATCGGTTAATTTCTTCTCTTGG
>2254_C616888_220.0
ACCATCCACATTGTTTGGCAAAAAAATCTCCCAAACACCAAATTCGTCACGAGTCAAGACATCAGCATTAGGATTCCAACTATTGAAATCTCCGATAAGTGCC
>2256_C616894_20.0
TCGAACACGTGACCTTCAGATCTTCAGTCTGACGCTCTCCCAACTGAGCTATCCCCGCTAATTGCACCTTGCCACTTGTCCTTGACTTTCAAGTCGATAGTCA
>2257_C616902_56.0
GATCGTCCTCTCAGACCAGCTACCCGTCGTCGGCTTGGTAGGCTGTTACCCCACCAACTACCTGATAGGCCGCAAGCCCATCCAGAAGCGCATTAAGCTTTAA
>2258_C616908_28.0
CTCCTATGTATAAAGTCGTCATTCCGGAATCTGGAATTGTGCTCCATCTAAGTCTAACCGTTAGACAAGACCTACTCAATAACATAAAACAAATCTAGGATAA
>2259_C616914_40.0
CCCATGTGTACTGCTCGTTCCATCTGGGACTCGTGCTTTCGACTATTGTTCGTGTCCTAACCCACTTTTTGCCACGCAATATGCATCCGTGCTTCCTCTCCCG
>2260_C616916_84.0
TAAGCATTAAGTGCCTTAGAGTAATTACAAGTTTGGCACCCACATAAATATCCAGAGCCTTTGATAATTCCACGAAGCTCCTCCCGTGTGACTGAAACATATC
>2261_C616918_134.0
GTCACTCTTTCTTCAACTTGGTATTGGTTACCAATGTAGCAGGTGCTGGTGACGTCCATTCTGTATCGATAAAAGGAACAAGAACAGGGTGGCAAGCCATGTC
>2262_C616920_40.0
GTAGTTTGCTCATGTTGCACACTGAGTGAATATGCTTCCATCAAAGAAAAAGCAATAGCTATCGCGTGATAGCTAGAAGCAGTCTGTATGTGATCCGCTCCTA
>2263_C616922_20.0
ATGGAAGAAAAATTTGGATATGATTTCAATTGATTTCGACGTTCTACGTTATTTCGTGGCTATCTGCAATCATATGGTTGAGGTACTTCGTGATTAAAATACT
>2264_C616926_58.0
CTACGAGGCCTTGTCAGAAACTTTCGGTTTTGAACCTTAGTCAGTGAAGCCATGTTGTAGACCTGCTAGGAGGTTTCAAACCTTTGGATGCACGGTTTGTTTG
>2265_C616928_60.0
GCATCCCCTAAACCAAGCTCCAATCCCTCATGAGCAGAGGCAATCCTATTCGCCAAAAGATACACAACAGGAACCAAATCATCAGGCGTTGTCTCAATCACAG
>2266_C616934_108.0
AGTGTGAAGAGCCAAATATATATCTGTAACAATAATCAGGAGCGATTGGAGCCCATTTGATGATGATAAATTTGGACTTGATACACAGCAGCAGCATATTCAT
>2267_C616936_138.0
ATTGTGTCGAACGATGCTGCATTCTGAAGAAAGGAGGTGTAACTGTTGAGATTGTACCTTGTCTGACACATTCGTCGACAATGGAGCCTACTTTAGCTCCAGT
>2268_C616946_83.0
ATTATTACTCTCAGGGAATATACATGGCAGATTGTGCAGGTAAGACGGAATGGCCAGAGTTGGTGGGGCAAACTGGAACGGTTGCAGAAAGAGTGATTGAGAG
>2269_C616948_20.0
TCAAGTTATGGATAGCAGTTGAAGGCCTTGAATGCAAGGGTGTAATTAAAGCCATGCTAATGACAAGAGATCTACACCAGGCAGAAGAAACGTGCCTATAAAC
>2271_C616976_29.0
TAAATTACATATGACAATTTATTTTTATACGCTCAATGGAAGTTATGATGTGTTTGAATAGGGCTCTGACTCTACACTGGCATTTTGTCACTGAAGTTTATGT
>2272_C616978_67.0
TACAAAGCTCTAGTAATTTATTAGCAATGGCTGTTGGAATTAAACAAAAGCAGAATGTTGATATTATCGTTCGGAAGTTTCTTGCAGAGAATTTTACAGTTAC
>2273_C616982_20.0
CTGGATTAACAATGATTAATTCCTCAAAACAAGAATGATTTTCACATTTCCTAGCCAAGAAAGTGATTTGAACCACCACCGGATCCAATTGAAGCACAACAAG
>2274_C616992_20.0
CAGGAGATTGCCCCAAAAGCTCAAAAAGTAAACCTCCAGCAACCCTTACTGGGACCTCGTATAGGAGATGTTTCATTCGATCGCTTATCAGTTTGCTTTCATC
>2275_C617004_20.0
TGGTAAAGATTTCCTCGTGAGATGGAGAGGAACTCTAACAGGCATCCTGCTACCTGCAGTTAAAGAGTTACGACCTTGGAATTTAGTCCTTGGCTCATTAGAG
>2276_C617018_20.0
CCCCTCCGAAGTCCGTCAAGTTAAACACCACATACCGGAGCTTAGGTAACTGCTGCGATGGAAACCGCCGCCCAAAAATCAAGAGGCCGGTGGCGGCATCGCG
>2277_C617020_59.0
GGTGGCGGAGAAAAGCCATGGTGGCGGATCGTCAGAGAAGACGCAGAGGCCGTGCGGGGAGGAGAGGAGACGGCGGTGCAGTGGCTTAGAAGAGGCGGCGGCG
>2278_C617022_18.0
GCGGCGGAGGTTGAGGTGGTGGAGTCGGTGGTCTTGTTGAGGGGCCTGAAGCCTTGGAATGAAGGAGCGGAGAAGAGAGCGGAGGCCATGGTGGTGACGAATT
>2279_C617032_20.0
TATGGGGAACTCCATCAGTGAGAGGCAGTGTAGGTTGTGGCATGTACTTCCCTTTGATATATTTCTTAAGCAAGGAAACATGGAGGACATCATGCATTTTAGA
>2280_C617036_30.0
CTCATATCATTAATGTCAACATCAATATTACACGTCTTTTAATCATCTATCTCCACATACCCTAATATCAATATCCCACGCATTTTAATCATCTATATCTACA
>2281_C617038_30.0
TTCCGGTAGTAAATTTCGCATAATCCCAAACTGCAACTTAAATTATACAGCGACAGGTTTGTTTGTACACACAACACAAGGCACAAAAAGAGCACAAACAAAA
>2282_C617042_90.0
CCAATCCTCTTCGACGGGTCAAAAACGAGCATTTTCTGTAACAGGTCAATCGCGAGAGGATGAGCGTGTGGGTAAAGACGGGTCAAAGGGGTACCGGGCGAAT
>2283_C617044_31.0
TAATTATGTTAAGGAAAGCTTGCGTTAAACCCTTAGATTTGACACAAAAAATCGTTTATCCCATTCAGTGTCACATTTTGTATCACACTAGTGTTAATTATCA
>2284_C617046_229.0
AGTTCATCTAGTTTCTCGAAGGACATGTATTCTTTTGGGTTCTTGCGATGAGGAAGCCTCTGATCTTCATCGCTGTCATACATGTACCATGCCTGAATAACTT
>2285_C617054_110.0
CAGAAACCTGTAAGAGAACTAATTAATACATGAAACTGACTCTGAGAAGTTGGAGTGCAGAAACCACACAATTCATTTTGAATTGACGATAGCACAATAAATG
>2286_C617056_30.0
TGCCCTCATAAGTGAGAGTTCCACCAGAATCTGTAGGCTGGCGTATTGTTACTACAGAAACCGATCCACTAGCTGACAAGACACACAATGCTCTTGCCCTCTG
>2287_C617064_100.0
GTTATGAACAGCTTCTTTGTTTTGATATTGCTCGTTAGAGTTGAAGCTGCAGAATCTTCGGGGGCTATAGACTGCTGCAAATTATCACCTCCATAATCTTTAT
>2288_C617070_30.0
AATTTGAGGAATTGGGAGTTTCTCGAACCGCCAAACAATGCCTATCCGAACCATTGCCTCCAGCTAATATCGTCCATGGATGAAAAGCCACTTTTTGGCGGCG
>2289_C617076_30.0
CAATTTAGATTACAACAACACCTCCAATTTAGCTACATAAAGATATTACCAACAGAACCACACTTTACAGACTTCACCAAAACTCTTGCAGAAATCAGTTTCC
>2290_C617082_17.0
GGAGGATCAACACATGAAAGGTAGTTAGAAAGTTAGGTTGTTGTACTTCACTTCGGCTTATTCGAAAACAACTTAGAAAAATAATGTTAGTCCAAAATCATTG
>2291_C617096_19.0
AAACATAGGGGTCACAACAATTATAAGCTTCCACACATGAAAAAAGGCACATTGATCAAGGAAGGGAGACTCCCCATTGACATATAAGTTGAAGAAAGTCTGG
>2292_C617098_20.0
CAGAGTTAGCAATGTGGTGCTCAATGAACTTGCCCAAAGCCAGACCTTGTGTGTTAATAGCCTCAGCAAGAACTGGTCTTGGGATTTTTTGGTAGGTCAGTGA
>2293_C617106_42.0
AGGACGAGGAGGCCGGAAACGCCGATAGCGTCGGCAGGGTGTTGGAGAGTGAATCTGCTCTGGTAGCTGAGATCGGATGGATCCACGGCGACGGATTTGAGGC
>2294_C617108_52.0
AGTACTGACATAGCAGGAGTAATCACACCATCACCTATTACCATTCCAGCTCCCAGCAAAACGACAAGCAGCAATGCCGTTCTTAACTTCTTGTGCTTTTCCA
>2295_C617114_30.0
AAAATAGTCAACAAGCTTAGGTGTATGCACCAGGCATTGTATAGCAGAGTTCATATAACAGGTATTCCCAAGATTATACAATCCAGTCAAGCCCAATTGTCCG
>2296_C617116_20.0
GTAGATGAGCATCCCGCTCTTCTGGCAGAAGTATCCGTAAAGTACGTGGCGGATCACCTCAGCCGGACCTTCGTTTCTCTCCATCACCGCCGCTCGATCCGCC
>2297_C617118_175.0
CCGACCAAATCAAAGCTGAATCAGTGAAACATCTTAAAATACAGGACAATAATGATAGCCAGTATAAGTGCAGCAATTATGGAGCCAACAATCCACTTGTTCC
>2298_C617120_20.0
AACAGAATTCAGCGAATAAGAACTTAATTTGTAATCCCTTTGCATTGCCTGTAACAGATCAAATTGGACTCTCCCTTCAACTGCAACTTCTTTACTTTCTCTA
>2299_C617124_181.0
AATCCTTTAAAGGCAAAGTGGACGAAACGGTGTCGACTACAGATGCACAAGCAGAAGCCTTTATCTCTGGCTTTTCAATCCCAAGAACCTCAAATGTTCTTAA
>2300_C617134_110.0
CGAACACCATAAGAATGTTTTACGTGTATCACCTCTAGAACCGACAAGCGCACATCCCAATTGGCGATTTGAGGCCTTGGTTTACACTCGATCGAAGCAGTAA
>2301_C617136_23.0
TGCTTGGGTGGACTCTGCCTCTGCATCATCTCTCACCCAACTCCTAGTGCTTCGCAATTGGGTTCGAAGGCAATAATACGGTCGATGCGGATTGTGAATCTTA
>2302_C617140_30.0
AGAAGCCGTTCTCCCGTTCGAAAAGTTCCAAGGAGCGGACGTGCTTTTAGGTCCCGAGATGCGTAGCACTGGCGAAGTCATGGGTATTTCTTATGAGACGTCA
>2303_C617144_40.0
TTATGAAACCCTGTCACTCGAAGAATGTCGCCCACTCGGTAACGACAAAGTCCAGCATAAGTTGTGATCACCAACTCGTACTCTTTTCCAACTTCCACCTCGG
>2304_C617152_30.0
TTACTTTCATGTGTTTACGACACTGAGAGCAGGGAGTGGAAGGCTAGCCACTTATTCACTGAATACAATAAAGTTCCTAGTTGGAGGCCAGCGTACCCAAGTG
>2305_C617158_46.0
GAAGAATTGAAGATACTGCGCTCGGTTTGGATTGAGGTTCTTCCGGATTCTTGAAAATTATCTTTTACCCAACACACACTTCATCATTACCTATAAACCTATA
>2306_C617162_23.0
ATTTCTCCTCTTCTGAGCAGGAGAACGCATTGCTAAGGGACGACATTCAACAACTCACGTAGCAGTTACATGATCGTGATGCTACCATAGAGCAGATTCAGAC
>2307_C617164_30.0
ACGAGAATCTCCTCCCAGCCGTTTACAAAGAAGTAAGTGAAGCGTTTTCAGCCGGGCCGTCAGATCTTGGGTACCTCACGTTCATACGAAACTTTGTTCAGGG
>2308_C617182_30.0
TGCCGAACTATCTGTTTGTTTATTAGCTTCAGTAACTGCAGCCGCTCGAACAATAAATTTCCGTCGTAGGTTCAGTGTTTGATAAACTGGTTTATGTTATTTA
>2310_C617186_40.0
TTGATGTTCAGATTAAGCCCTGAGTTGATGGACCAATCTCAGTTTTTGTTGGAAGAGGCTCTTGAAATGGAAGGCTTCGTTGATTGTTAACCTTTTGTTTGTA
>2311_C617190_30.0
CAATTTTGGAGACATTATAGTTGCTAATTACCATGTTTCGAGAAGAACGATTGGAGATGTAAACCAGTGCCGAGGCTATGCTTCATAGCTCCTTGCAACTCAC
>2312_C617196_150.0
TTTCGGAGGGCAATTTGGGAAGAGACTTCCTCACTGGCTTCTTAACATGGGCAATAGGTGCTTTGACAATGTTGCTTTGTGATGTTTTCTCGTCTAAGCTTAA
>2313_C617206_40.0
TAGTCTCTTGTACCGCAGGTCTTGCTGTGAGCTTTGCAGTCTGATTGCACGGCATATTTTTTGGAACATTTGTCACACTGGTACTTTTTCTCGCCATGTTTTC
>2315_C617210_20.0
TACAGCCCACTTAATTCAAAAATTACAGACACGCACACACCAGAACAAAAGAAAACAAGCGACGCAAACTAGAAACAACCGAAAATAAAAAGGTGCACCCCCA
>2316_C617218_50.0
GTATTTTCGTGCATCATTCGGCATTCCAAAATCCGTCGACATCCTAGAAATGTTGGAAGCGGCGACAACCGTGATATGTGTGGAGCATCCGAAAGAACTTTCG
>2317_C617222_10.0
ATCTTCGAAAGCAAGGAATCTGGATTCTATAAGCCTGAAAATAAGTATGCAATTCAGTCTCTTTCAGCTGATGAAGTGAAGTTAGTTCTGAAAAAGTTCATTT
>2318_C617224_134.0
GCACGCACAAATGTTTTAACATTGGGAAAATACTTGCTCAAAGCCCAAACAGTTCTGTAATTAGCGCCGGGACTATCCAGAGTGATTGCCGCAGCACATGCAC
>2319_C617228_20.0
TGAACTTCAGATGACCTTGTCTTCATCAACCAGTGAGAAAAAAGAAGCTCCCATCCATACATTTTTAGAGTGCGGATATACGTCAAAAGTTCTGCTGTTTTTC
>2320_C617234_110.0
GGGGGAGTTAAAAAGAGGAAGCCGCAACATTAGCTTTGTTTCCAGCAAGAATGAGAGATATCTCCAAACCGCGACTGAAAGCTTGGTTAAAGAGAAGGCGAGA
>2321_C617252_30.0
CAAGCAAACAAATGTGGTGGTTATCCTTGATCATGTGGTTTTTACCACGATCAGGTGGTGATGTTGGATCCTATGCTAATTAAACAAAATCAGGTGATCATCG
>2322_C617266_30.0
CGGAGAAACAGGTATGGGCTTCAGCATGTAACAATTTCTCATTAACAGTTGCAGATGGGACATGGACAAGTTTGCCCTTACCACTTGAAACTTCAGTTTCAAC
>2323_C617268_10.0
CTTAATAGAAGAACTTCCTTTCTGAGGAGCCCTAAGTCAGCATAAGCAAAGCTAGGTACAATGCCACAATCCACTCTCATACATTCCCTCTTCTCTTGTTTTC
>2324_C617280_20.0
GCGATGGTTGCGTTCCAATCGCGCCTGTTCCAGAAGCTTCTGACGGTCGCTCTCTTTGGAGCTCCGACCGCCCAAATTCACCCGTTTTCTGGTAGATGGATCA
>2325_C617282_20.0
ACATTTCTATTAGTTTCCTGGGTTGCACGTTCAATTGGAGCAACAGTCTAAGGTCTCAGTAAATGCAATTTTTACGACTCTTCTTCCATAGCCGAACTTGTTG
>2326_C617296_20.0
CCATGGTGCCTACCAGATGTGTTTCTACTGAAGTCAACCATATAAAGGCACACAAATTGGTCATGGAAAGATCATACAAATCAACCATTCCATTTGGTCCCTA
>2327_C617302_40.0
CAACAAGAAAAACTGTACGATAGACAATCGGAACTTAAAGCCCTATTGGAGAGTAATGAGCCGTGTAGAAGCAATGGAGATGGTGGAAGCTCTGTTTCTACAG
>2328_C617304_20.0
CTGCTGTTGTTATTGGGCCAAAACCGATACTGGAACACCCATTCCTTCCCATTCATTTCCTGGGCTTTTAAAGCCACTCCTTCTGGGTGAGCAATAGGCGGAA
>2329_C617308_30.0
TACACGAAGGAGTTAGCTGATGCGAAAGCTGAAAATGATGCTCTGCGTGATGATGTTGCCGCTGGTCGTCGTCGGTTGCACATCAAAGCAGTCTGTCAGTCAG
>2330_C617310_40.0
CGGAAGTCTTTGACATAACAGATATAGTGGCCAAAGAATGATGCATTCAGCATGTCCACATGCACAATTACAGCATATAACTTGTAAACGTCATTCCCATCTT
>2331_C617312_88.0
CAGTCTTAATACGAGTCTGTATTTTGTTTTCGCACTTTACGAGAAGATCCAACAGTTCTTGAGTGTGCACAGTTGCTTCACGGAAATATGTCATGAGACCTAT
>2332_C617314_60.0
TTCTGAAATTGCAAACTCCGACCTATTCCATCAATTGTATCCCATATTATATCGTCGGTCATCGACGATTGTCTACGAGCGGCGTTCATAAACACTTCTTCCA
>2333_C617324_12.0
CCCAGTTGAAATCAAGATCACACCACCAGAAGTATCAGAAAAGATCAAATCTTTGGATCAAGATCCGGTTTCGCAAGTTTTCTTCAAGAAGATGGAAAACGAA
>2334_C617328_30.0
GAACTGACATCAGCTTGGACCAACAGAGAAAGAGCGGCACCTAGAGAAACATTTGGTCTTAGCAATGCAATGAACCTTATGTTTGATTCGCCAGGTTTCGGAA
>2335_C617344_77.0
CAAGGAACCAGATTACCAGCAAACCCTTTGGAACATGATTTCGTCTATTATGGCTGATAAAAATCTTGAGGATGGGGATATCGAGCCAGCACCTAAGCTCATT
>2336_C617346_108.0
GTTGCACTTGTTGACATGGAACGAGCATTTGTCCCTCCTCAACATTTTATTCGTTTGGTGCAAAGGCGGATGGATAGACAACGACGTGAAGAGGAACTGAAAG
>2337_C617348_216.0
ATCTTATTCGCACGCTCCTCATATAGCGCTAGCTCTTGAACCTCAGCATGGCGCACACCTGTTGCTGCACAAACTATGCGTTTGATGATGATGATGATGATGA
>2338_C617350_20.0
CTTTTTCCGTGCTCTTAGTTTTTCCGGAAACTTTGACGTACTCATATCACCTAACAGAACCCAATTAACGCCCCTATATGTGCTTTCTTATTGAACTGCTAAA
>2339_C617356_59.0
ACATCCATATGAGCTTCTTGGGCTTGTTTACTTTTACAGCTGCTTATTTACCATGGGTCCTTCTTGGGTTTTCTGTTCTAGTTGGAGCTAGTGCTTGGGTGGA
>2340_C617362_64.0
CCTTCATCTGTATAATCACACCACTGATGTGTGTTTGTCTCATATGTAGGAACTGATGCTGGCTCTAGTTTAAGGCCTGAACTGGTCTCCCTCAATTGACGCT
>2341_C617370_40.0
CAAAGCTCTTCTCTATTATGGTGAGAGGAAAGCGAGCTATGCTTTGTTTGTCGAGTAGACCTTGGCTTGGTTACATACACCAAGGACACTTCCTTTTGACACC
>2342_C617372_10.0
AGATAAGGATGCTGGTGGGCCAGCTGGGATCCCTCCCTTACCTGCAACGTCAAAGAAAATCGGATCTCAGGTTAAATCAACTACAAGTGGATCATCTGGCGAA
>2343_C617376_30.0
CAATAATACATCCATCGTACAATCCAATTTGTCAGTAAAGTCCAAGATTGTGCCGTGAATAGTCAAGTTGCCTGATTTGCAAAATTAGTCTGAACCATCTCCT
>2344_C617402_30.0
CGTGGATCTGTACTTGGTGCAATAGTATCAACAGCCATTTGAACGTCATCTGATGTCGAATTATTTCCACCTTGAGCAGAATCGGGCTGAGCAGGGCCGGAAA
>2345_C617408_86.0
CTCTTCAGAATTCAGATTCGGATATTTTATAAATAAAATCTTCTAACGCTCAGCGACCTGGGCTCCTGGAGGAACCGTACTTCATGGGAGAACGAGATCTGCT
>2346_C617442_30.0
GAAATTGGATCCCAAGAAATGGCGCGAGATCGGACGATTGGAACGCCACCTGATCTCGTAATCGGCGGTGGAGATGATGCCAGATTACCGACGAAACTAAACC
>2347_C617444_71.0
CCTATGCATACGCTCTTTACCCTTATGGTGTATGGTGCCCTTGGTATAGGCCACAACTACAATGAGAACAAATCAGTCATGGCTCTGAAAATTTTGATGTGCT
>2348_C617446_40.0
TGAATGTCCGAGGACGCGGAAGAAAAGTAGGAATGAAGGTTTGAGAACAGCTAAAGAATCGGTTTTGGATGTTGACGATGATGAGACAATCGATCGGGGTTTA
>2349_C617448_244.0
GTGAGTGAGAAGGGTAATATTGCCGAGGAAGAATAAGTTGTTAATTTGCAAGACTGTTATCTTTTCATGGTATTTTTTTCCCCTGGTGATTCTGGCTTTCTAC
>2350_C617458_30.0
CAAGTTATGAAGTTATTCAGACCTTGGATAAGGAGAAACACAAAGTGGAGGGACCTGTCTATTACTGCATTTTCAATTTCAATCTGTTCTCGTTGCTTGTTCC
>2351_C617460_24.0
GCCTAGTGCCTACTCCTCTCTGCAACCCGTCATACTGCCTAGTGCCAACTCCTCTCCGCAACCCGCCCTACTGGCGACAAAGAATTCAACCATCTGCATCCCA
>2352_C617462_10.0
CCGAACGTCCACCAATCAATGGCGCTCCCGTGCCCTTCCCCCTTGATAATTTCGGGAGCTAAGTACTCGTGGGTACCGACAAAGGAATTGGAACGTGCCTCCG
>2353_C617466_175.0
CTGTTCGTTGCTTTGCTAAGGACGCCAATCTCAGGCTGCACCTTTTCAGACTCCATATTTTGCCTCCATTTCTCAAAATCAACTTCAACTTCCTTACTTAACG
>2354_C617476_118.0
GTTCCTCAGTGCCAGACATAGTTCTGCGACAACCAGCCGGAGGAATCTTTAAAATCCGCGTCACTTCAGATCGATTCGTATGTGCAGAAAATGAGGAGTTTCG
>2355_C617480_136.0
CGGTGGTGAGTGAGCAGAAATAACATAGAAAGGACGAAATTAGCATGAAAAGCAAGAAGACAGGTGTAATGTTGAAATCTCCTCCAAGCTGAGTTGGTTACTG
>2356_C617482_77.0
GATCTTGAATCAATCAAAGAGCCCAGTATACGGGCAGACTGTGAGCGCAAAGCTTTGAATGTTGCTAAGACTCTGCTCAAGGAGAGGAAAAATTTCCGGAGCA
>2357_C617486_30.0
TCTTGTGTCATTATTTTCTGGGGAATATTTGGTGAATTTAAAGAGACATGATGGTTTTACACAAACTATCAATTTGTATATAGACATCGTATGTTGGTACTTA
>2358_C617490_20.0
GAAGATTGTACTGCACATATGCCGTAGTAGGTCTGTGTGTCACGGTGAGAAATTTCGGAATGACGTTTTAACACATTAAGGGGTGAATGTTAATTTGTATTAG
>2359_C617494_25.0
TAACTAGTGATGTTCCTGAAGGGTGCGTGATAATAAGAGAACATATTCCCATCACAAACCTTTTCAGTTGTTTATGGTTCAATGAAGTTGATCGTTTTACATC
>2360_C617496_20.0
GACGCTGACAAGCCAATGATCATTGAGCTAGCTGTTGCAGCAATGGAGGAACTTATCAGAATGGCTCAAGCTGGAGAGCCCTTGTGGATTCCTAGCACAGAAA
>2361_C617502_45.0
AAAGCAGTGTATCAAGTTGCTTTTGATCCTATTGTCAAAATACTTCTTCAAAGTGACGACCATGGCGAGATGCAGAATGCAACTCAGTGTTTAGCTGCTCTTG
>2363_C617508_20.0
ATTATATGTCTCGATGGCCCACAGATCAATTCTTGGCATATATATCAGGCAACAATTTGCACAGGCACATCTCATTAATATCCGAGTTAGACCATGAATCATG
>2364_C617522_20.0
CCGGCAAAGATAAGCAACCCTAGGGTTTATGGTCTCAACTTCATTAGCAACACGAAGAATAGGAGCAATCTCAACTAGAGATGAAGGAACCACTTCACTATCC
>2366_C617530_50.0
CTGATACTACGAGCCCGTATTCTCTTGTGAATGATACAATAGTGCCCGATTTGCCTCCGTAAACTACTGAGATGGATGATTATGCTAAACTTTGGGGTGATGG
>2367_C617538_30.0
TTTGAGCAGATGATAGAAAGAGTATCTTGGAAAAAGTGTGTAAATTTAGCAGTAGGTTCTTGATTTCATGCAATAAAGTTGTGCTTCGACTGTGATAACTCCA
>2368_C617552_61.0
TGGATCTACACAAGGGCTGGGTTTAGGTTTCTGTTACCTTTCTCTGGTCTCCCTTTTTCGGCGAAAGCTTTTCGTTGGCCGATGATGGAGAGTGCATGACGGA
>2369_C617554_20.0
AAAAAGCATATGACAATACAAGGCGAAGTTATAGGTTTCGGAACAGCAAGTACACCAGAACAGCCAACGTCAAGAGTAGGGTCCATGTCAATCATTTAAAATT
>2370_C617556_35.0
GGGTATGGGTAGGGTAAACCCTACCCATTGACATCCCTAATGTGGACCCCGCATCAGGTAAGCTATATCCCTTTGCCACCTCTAGCAGCATATTAAGTGGAAG
>2371_C617558_40.0
ATAATCTTTCTCTCTCTCACATCATCTCTCTTCGAACCAGTCTTACTAGCACTTTTGGGAATTGTGATATTTTGATCATCCCCCCAAACTTTCTTGGAGAGAT
>2372_C617560_30.0
TTAACATGTTAAGTCGGCTTGTACCACCTGAAGAGTTCATATGCCCTTTATCTTCAAGGCTAATGCACGATCCAGTAGTTATTGCTTCGGGCCGAACATATGA
>2373_C617562_150.0
TGTGGATGAAGAGCTCTGGTTGAGCATCAAGCTTGCTCTTATCAGTTAAGCTTTCAAAGCGGATCTTGTCCAATGCATCTGAGGAGTTACTGATAAGTTCACG
>2374_C617568_30.0
TTCCACGCCTACAGGAAAATTTCCTCTCTTAGCTAGTATAGTACAAATAAGACGCGAAGAAGCAGAAAGCTAATTGTGATTTGTGTAGGGGTTTTCTGTTTAG
>2376_C617590_56.0
TCAACGGCGCCGTACCCGACGACCTACGTATCTTCGACATCGGTGTTGAGTGCCCGCCGTTCGACGCCGGCCATAACCCCGTCGCGACGCCCCAGATCTGCAT
>2377_C617594_61.0
TCTCAACTACAATCATAGTGTACACAAACAACAATTCCAAAAACCGTATAAAGCATGAACATAACGGAACCACAATGTGCAGTACAAGAAAGAGGTGGAGATA
>2378_C617596_70.0
GTTTGAGATATTGCTAGTTACAGTTGCATGCGGCTTGTACAGGCATTCTTAGAGAAATCATAATTTGTACCAATAACGTAAGAAAGGTAGATGGTGAAGAGTA
>2379_C617598_30.0
CGTACGGCTGAGATTATCCGACATGCCTTCCGCCATGCAAGAGCGTGCGCTCCGCCACACCAGAGCCCTCCTCGACTCCTCCGCCGCCACCCGCCGACCTAAC
>2380_C617600_20.0
GCAGTAGCAGATTGGTTTTACAATGGAACCAGGTTTCGGGAGATTGATTATGATGACAATGATGAATCTTCTCCAGGTCGTGCACATGCACCGGTGGTCCTAT
>2381_C617602_20.0
TTCCAGATGAACTACAACGAATAAGAAGTTGCCAAGGCCGAGTGTTGGCGATGGAAGCAGAGCCAAACGTGTACAGGGTTTGGATGCCTGATGAAGATTGCCC
>2382_C617606_20.0
CTAAGGATGAGAATCTTGACGACTTAATGAAAAATTCACACTCTGCCAAATCAGATACCGAAATGCTTGATTCGCTTAGTGCTTCGTTTGAAGGTCATATTGC
>2383_C617614_30.0
ACCACGCGTGGCACACTCTCACATTAGGCCTCGGGACGAAGAAATCGAAAGTGGTGCTGTTTGTGTTCGAATCGGAGAGTACGAGGGTTTCGATCGAGCGATT
>2385_C617620_20.0
TATTCTGTCATCTCATTCATGTACCTATCTCTGTCCTTGGCCCCATATCCTTGATAAACCATCTTTTCTTCAGCAGGGAGATTATTCCATGACTGGGCTATTA
>2386_C617622_30.0
CTTCTTCTTTGGAGTTTCTTGGGCATGGCAGTGTCCATGGGTGTTCAAGTCCTTGGAGCCAATGATCTACTACCAGGCTTTGCAAAGATGTACCTCTCCGTTG
>2387_C617630_40.0
CTGCCATGAACCTAATATGAACTCAATTAGGTAGGTTGAAATTTGTAAGTGTGAAAATTAGGTAGGTTGATTTTGTTGTTATATTATGTGGAGATCAGTCATT
>2388_C617636_50.0
TAGTTTGAGAAATAAGAGTGGTCAAAGTCAAAATGCATCAACTGATTGTGATGTGCCTCCTCAGTCCTTTCTTGAAGGGAAAGAAGTTATTGGAACTCCTGAA
>2389_C617640_24.0
ATTTGTCTTGTGATAACAGGTTAAGGATCTCAATCGAAATAATATTATAACAATCTAGTTCAAAACATGTGCATGTGTGCGAGTTGTTGATTACTCCTGTGAG
>2390_C617644_87.0
CTATTTTGATGCCCTACAGCCAGCAAAAACCATCTGCTCATCCTCCTTCAGTGCTCATCGCTCTCGCTGTCCAGGTAAAATTGAGGCAAAATGGGGATCATAG
>2391_C617652_31.0
TTACATCCCGAGAGCCCATGGACATGTCCTAAATTCCGAGTCACCTTCGACGCCTCCGTCATTTGGGGCTTAATCGGACCCGAGCGGCTTTTCGGGCCCGGAG
>2392_C617668_70.0
AGGCAAGGAACCTGTAAGTTGATTTCCGTTCAGAAGCAGTAGTTTTAGTGTTGTAATGTTGCCAATCTCCCTTGGTATGCTCCCAGTAATGTTGTTCCACATA
>2393_C617672_20.0
CAGAGCGCAATTCTGGGTATGCACGCTATCAAAGATCGTCCGATGGCGGTGAATGGTCAGGTTGAGATCCTGCCGATGATGTACCTGGCGCTGTCCTACGATC
>2394_C617682_170.0
AACGCCTTGCGTGAAGAAGCGGAAGGAGACGCCATGGTGTGTACGGAAATAGAGAGAGAGAATTTTGATGTTATGGGAAAAAACAATGATTCGATTTGTGACG
>2396_C617692_50.0
ATGGGTTGCATTAAGGGACCCAAAACTCGATGTTCGGGAGCGAGCTGTGGAGGCATTGCGTGCTTGCCTTGGGGTCATTGAGAAGCGTGAGACGCGATGGCGT
>2397_C617714_20.0
AAACTAAATCCGAGTAGTCAGTACGCCACTCCACGTCTCCAAGCGCGAGAAGCACACATTTGTAGCGCGTCTAAAAATCCTCAGCTACACGCAGTTCCTTTAT
>2398_C617726_30.0
TATTTTTCCACTCCACACTCAGCTGTAATTTCAGTCCAACGTTCGGATTCCCATTTCGTGATTTTATAGGAAAATCCAGAGACATGAGTATGGGCGAATTTCT
>2399_C617728_39.0
ATGCAGTTAAGATTGAGATTGATGTTGACTTCAAAAATGGATGCTTTGAGGATAATGATCGTATAATGAGAACCATAGGTGTACATGTAAAACTCGAGTTGGA
>2400_C617734_110.0
GCAGACCTTGAAAGCTCCATCTCAGTATTTTGCATGAACCCAAACCTTAGTAGTAAGTGAAATTAACAGATCTGGAAGGCTATACAAACGACAGCGAATGAGC
>2401_C617736_20.0
AGATACAATGGGCAAGGTACCTTCGTTCCCAGTTTTCGGGAGCCTGATGTATCATAATAGGTCTCTTGCTTTTGGGAATTCTTCTCCTCAGTTTTCACCATCT
>2402_C617738_20.0
ATCCACGTTGAAGAAACCACAAAAGTCTGACACCACCCGAGCTAGACAAACTGTCTCCAAAGGTGAAGCCAGCCAAGGTGAGACTGACAAAGGCGGATACAGG
>2403_C617740_20.0
CAGTGACTCACCACTCCCCTTTTGCTTAAAATCCGGGTGTTTTTCTTTAACCAGTCCATTCGCTTTGTGACCGCGATAATCATACCACTGTAGAGGATTCTTC
>2404_C617762_20.0
CATAGTCAAATTACTTCAAATATAAAGCCCAGAATTAAACCAAGAAGATAAAAAATGGAGAAAGCACTGGTGAAAATGGGGACCATAAAAGCTGGAAGCTTTT
>2405_C617774_40.0
CTGAATTCCATTCCTGCGCGTTAACAGGGTCGAATCCTCGCAAACAAGAACATATCGGTGAATCCTGTGAGTCGCAGCTCCCAAATGCTCCACATCTCCCGTA
>2406_C617786_100.0
TTTATGACCAGAAGCCTGAAGAGCTACCTGTAAAAGTTTCTCCTGCCAAATCTTCAAACAATACTAGCCCCTCAATCGGGTCGTCATTTGCATCTCGATTTGA
>2407_C617788_118.0
CAATTGCACGTCCATTTGGGTTTTTACTGCCAGCTGCAAGATTGCCTTACGGTAAAACTTTGGGTAGACCAAACGGTCGTTGGTGCGATGGTCTTTTGGAAGT
>2408_C617792_20.0
GCTTTGCTGTTTGCTGCTGCCCTTATGGTGGTGGTGTGCCGCCTCCTTGGAGCGGTGGCGCCACCGGTTGCAGAACCGTCCAAGGACGCAAGCCACGGCGGAG
>2409_C617794_31.0
[truncated: 16,781,923 more chars]
