# Supplementary material for: De novo sequencing and characterization of Picrorhiza kurrooa transcriptome at two temperatures showed major transcriptome adjustments
Source: BMC Genomics. 2012 Mar 31;13:126. doi: 10.1186/1471-2164-13-126 (PMC3378455; doi:10.1186/1471-2164-13-126)
Supplement: Additional file 3 — Dissimilar sequence groupings for assembled transcriptome sequences. The grouped sequences are dissimilar from each other, and belong to different regions of common genes. This helps reducing the over-representation of total transcripts, usually missed in assembling. [file 1471-2164-13-126-S3.XLS]

## Sheet: same-transcripts.grps
Group ID	Scaffold/Contig#
Group3394:	10001_C663686
Group3395:	10002_C663692	48615_scaffold24487	52108_scaffold27643
Group3397:	10008_C663746	43426_scaffold19796
Group3398:	10009_C663762
Group3399:	10010_C663766
Group3400:	10013_C663826
Group3401:	10019_C663872
Group3402:	10020_C663888
Group3403:	10024_C663916	53635_scaffold29021
Group3404:	10029_C663940
Group3405:	10030_C663962	52983_scaffold28433
Group3406:	10031_C663964
Group3407:	10037_C664016
Group3408:	10040_C664022
Group3409:	10055_C664124	26772_C781673	33020_scaffold10359	54858_scaffold30127	59076_scaffold33934
Group3410:	10056_C664134
Group3411:	10058_C664146	10114_C664492
Group3412:	10059_C664148	66254_scaffold40412
Group406:	1005_C609784
Group3413:	10060_C664152	34206_scaffold11437	57095_scaffold32148	73356_scaffold9324
Group3414:	10067_C664176	27744_C790007
Group3415:	10068_C664194
Group3416:	10074_C664228
Group3417:	10076_C664242
Group3418:	10077_C664244	70353_scaffold6604
Group3419:	10080_C664254
Group3420:	10083_C664286	34879_scaffold1205	50741_scaffold26407
Group3421:	10087_C664298
Group407:	1008_C609804
Group88:	100_CL2496Contig1
Group3422:	10101_C664400
Group3423:	10104_C664422
Group3424:	10109_C664444	73069_scaffold9065	73341_scaffold9310
Group408:	1010_C609812
Group3427:	10115_C664502
Group3429:	10117_C664520
Group3430:	10119_C664532
Group409:	1011_C609814
Group3431:	10127_C664610	36985_scaffold13953	43189_scaffold19581
Group3432:	10130_C664622
Group3433:	10132_C664634	49681_scaffold25450
Group3434:	10137_C664684
Group3435:	10138_C664686
Group410:	1013_C609820
Group3436:	10143_C664714
Group3437:	10148_C664736	25831_C774271
Group3438:	10150_C664740	41959_scaffold18467
Group3439:	10151_C664742	11535_C673455	14973_C695567	26677_C780827	32029_C832659	39176_scaffold15940	39475_scaffold16210	64776_scaffold39080
Group3440:	10153_C664754	21180_C737953	71266_scaffold7430
Group3441:	10156_C664770
Group411:	1015_C609826	35467_scaffold12581
Group3443:	10171_C664854
Group3444:	10172_C664858	53124_scaffold28560	72495_scaffold8546
Group3445:	10173_C664860	26489_C779305	32024_C832593
Group3446:	10175_C664880
Group3447:	10178_C664889
Group412:	1018_C609836
Group3449:	10196_C665019
Group3450:	10198_C665041	20125_C730441
Group89:	101_CL2524Contig1	1496_C612634	3240_C622766
Group3451:	10200_C665047
Group3452:	10202_C665073	21294_C738757	24602_C763985	29532_C806127	30041_C811139	30347_C814321	39530_scaffold16260	53987_scaffold29341	56149_scaffold31293	68970_scaffold5353
Group3453:	10203_C665081	66391_scaffold40536
Group3454:	10207_C665113
Group3455:	10208_C665121
Group3456:	10212_C665155
Group3458:	10215_C665163	23863_C758271
Group413:	1021_C609842	43057_scaffold19462
Group3459:	10220_C665203
Group3460:	10221_C665209
Group3461:	10223_C665221
Group3463:	10226_C665227
Group414:	1022_C609844
Group3464:	10231_C665259
Group3465:	10236_C665299
Group3466:	10240_C665335
Group415:	1024_C609848
Group3467:	10251_C665413
Group3468:	10253_C665419
Group3469:	10256_C665437
Group416:	1025_C609850	37300_scaffold14239
Group3470:	10263_C665491	37136_scaffold1409	44946_scaffold21167	55407_scaffold30622	64221_scaffold38580
Group3472:	10266_C665509	58531_scaffold33441
Group3473:	10269_C665523
Group3474:	10270_C665525	35525_scaffold12633
Group3475:	10271_C665541
Group3476:	10274_C665561	56113_scaffold31260
Group3478:	10279_C665597
Group3479:	10280_C665601	22766_C749807	62900_scaffold37389
Group3480:	10283_C665615
Group3481:	10284_C665627
Group3483:	10289_C665661	23533_C755863	37029_scaffold13994	55690_scaffold30879	61186_scaffold35840
Group3484:	10296_C665701
Group3485:	10298_C665705	28019_C792379	33327_scaffold1064	36263_scaffold1330
Group417:	1029_C609872	73229_scaffold921	73240_scaffold922
Group90:	102_CL2553Contig1	5241_C634814	25004_C767221
Group3486:	10300_C665739	34997_scaffold12156
Group3488:	10306_C665769	37409_scaffold14337	54632_scaffold29924
Group3489:	10307_C665777	45169_scaffold21369	69295_scaffold5648
Group3490:	10309_C665785	10378_C666251	54095_scaffold29439
Group418:	1030_C609876
Group3491:	10310_C665793
Group3492:	10311_C665797	72170_scaffold8251
Group3493:	10312_C665799	15275_C697449	22510_C747713	25860_C774483	27805_C790611	31271_C823995	52871_scaffold28332
Group3494:	10315_C665823	29676_C807501	31681_C828431	41027_scaffold17623	50677_scaffold2635	62399_scaffold36936	71892_scaffold7999
Group3495:	10316_C665829	29146_C802605
Group3496:	10317_C665835
Group3497:	10318_C665849	63321_scaffold37769
Group3498:	10319_C665855
Group3499:	10321_C665865
Group3500:	10322_C665867	30822_C819329
Group3501:	10324_C665875
Group3502:	10327_C665887	67519_scaffold41553
Group3504:	10329_C665893	24463_C762981
Group419:	1032_C609886	48004_scaffold23934	71210_scaffold7380
Group3505:	10330_C665897
Group3506:	10331_C665901	31069_C821971	70172_scaffold6441
Group3508:	10337_C665985
Group3509:	10339_C665995
Group3510:	10342_C666013	12162_C677391
Group3511:	10344_C666029
Group3512:	10349_C666055
Group3513:	10353_C666085
Group3514:	10354_C666093	14937_C695335	68168_scaffold4621
Group3515:	10356_C666101
Group420:	1035_C609906	29596_C806801	64803_scaffold39104	68347_scaffold4785	69450_scaffold5789
Group3516:	10362_C666129
Group3517:	10365_C666179
Group3518:	10368_C666189	15165_C696725	16202_C703421	29205_C803163	71088_scaffold727
Group421:	1036_C609908	21783_C742307	34777_scaffold11956	45935_scaffold22060	46135_scaffold22242	47718_scaffold23676	53002_scaffold28450	53683_scaffold29066	54625_scaffold29918
Group3519:	10370_C666201
Group3520:	10371_C666203
Group3521:	10373_C666217
Group3522:	10375_C666223
Group3523:	10376_C666227
Group3525:	10379_C666253	47412_scaffold23398	57894_scaffold32869
Group3526:	10380_C666259	20198_C731017	26297_C777927	30550_C816437	39591_scaffold16316	44998_scaffold21214
Group3527:	10382_C666267	50224_scaffold25941	63541_scaffold37968
Group3528:	10387_C666301
Group3529:	10392_C666323
Group3530:	10393_C666329
Group3531:	10395_C666333	65036_scaffold39314
Group3532:	10396_C666335	44559_scaffold20818	44910_scaffold21134	50982_scaffold26626
Group3533:	10398_C666355	31115_C822417	60872_scaffold35557
Group3534:	10399_C666367	25255_C769359
Group91:	103_CL2557Contig1
Group3535:	10400_C666369
Group3536:	10401_C666371
Group3537:	10404_C666389
Group3538:	10406_C666393	15155_C696689	17093_C709425	21820_C742587	24559_C763659	48038_scaffold23966	72599_scaffold864
Group3539:	10408_C666399	33190_scaffold10514
Group3540:	10410_C666413	54425_scaffold29738
Group3541:	10411_C666415	59593_scaffold344
Group3542:	10413_C666423
Group3543:	10414_C666433
Group3544:	10417_C666445
Group3545:	10418_C666461
Group3547:	10421_C666493	18255_C717357	19596_C726611
Group3548:	10422_C666495
Group3549:	10432_C666589
Group3551:	10435_C666603
Group3552:	10436_C666607
Group3553:	10442_C666653	15704_C700233	29619_C806977
Group3554:	10443_C666655
Group3557:	10448_C666687	39191_scaffold15955	45569_scaffold21731	48559_scaffold24436	52131_scaffold27664
Group3558:	10452_C666703
Group3559:	10456_C666733
Group3560:	10458_C666741
Group422:	1045_C609952	26226_C777339	33031_scaffold10369	55323_scaffold30547	61509_scaffold36131	63949_scaffold38335
Group3563:	10461_C666767
Group3564:	10463_C666777
Group3565:	10465_C666805	37963_scaffold1484	55103_scaffold30349
Group3566:	10467_C666815
Group3567:	10468_C666819
Group3568:	10474_C666845	10990_C670069
Group3569:	10476_C666857	35051_scaffold12204
Group3570:	10477_C666871
Group3571:	10481_C666895	20305_C731867	28825_C799881	47886_scaffold23828	60153_scaffold34906	66695_scaffold40810
Group3572:	10485_C666911	36475_scaffold13492	58950_scaffold33820	62023_scaffold36597
Group3573:	10488_C666933	19320_C724687	70821_scaffold7028
Group3574:	10489_C666937
Group3576:	10493_C666951
Group3577:	10494_C666957	24364_C762255	39886_scaffold16583
Group3578:	10495_C666963	58984_scaffold33851
Group3579:	10498_C666969
Group92:	104_CL2561Contig1	48088_scaffold2401	58806_scaffold33691	64613_scaffold38933
Group3580:	10502_C666993
Group3581:	10503_C666995
Group3582:	10507_C667045	36556_scaffold13566
Group3583:	10508_C667049	13908_C688485	27508_C787941	55197_scaffold30433
Group3584:	10509_C667057
Group3585:	10514_C667097
Group3586:	10517_C667105
Group3587:	10518_C667107	28743_C799015	69332_scaffold5681
Group3588:	10520_C667123
Group3589:	10525_C667141	24391_C762427
Group3590:	10529_C667155	36227_scaffold13268	58009_scaffold32972
Group3591:	10534_C667205
Group3592:	10536_C667209	28161_C793625	33133_scaffold10462	42584_scaffold19032	46674_scaffold22729
Group3593:	10537_C667215
Group3594:	10539_C667227	25616_C772343	28133_C793311	28340_C795431	33532_scaffold10825	45969_scaffold22092	61357_scaffold35995
Group3595:	10540_C667229
Group3596:	10541_C667233	20373_C732253	41274_scaffold17847	48440_scaffold24328
Group3597:	10543_C667239
Group3598:	10548_C667251	47728_scaffold23685
Group423:	1054_C610032
Group3599:	10551_C667275	47556_scaffold2353	57395_scaffold32419
Group3600:	10552_C667279
Group3601:	10553_C667283
Group3602:	10557_C667297
Group3603:	10558_C667303	24398_C762493
Group3604:	10560_C667319
Group3605:	10562_C667325	27554_C788359
Group3606:	10564_C667331	29456_C805417	30105_C811791
Group3607:	10569_C667373	44364_scaffold20642
Group424:	1056_C610050	24955_C766879
Group3608:	10570_C667381
Group3609:	10572_C667389
Group3611:	10576_C667431	46539_scaffold22606	54705_scaffold29990	58747_scaffold33638	65069_scaffold39344
Group3612:	10581_C667451	46312_scaffold22401	55865_scaffold31035
Group3613:	10582_C667455
Group3614:	10583_C667469	42941_scaffold19357
Group3615:	10584_C667473	53820_scaffold29190
Group3616:	10585_C667483
Group3617:	10590_C667503	15057_C696055	48767_scaffold24623
Group3618:	10591_C667505	23085_C752269
Group3620:	10595_C667531	63666_scaffold3808	65808_scaffold4001
Group3621:	10597_C667535
Group3622:	10599_C667551	19299_C724565	38419_scaffold15256	55755_scaffold30937	67702_scaffold42	67812_scaffold43
Group93:	105_CL2577Contig1	11373_C672389	33164_scaffold10491
Group3623:	10602_C667575
Group3625:	10606_C667587	16967_C708621
Group425:	1060_C610068
Group3626:	10612_C667613
Group3627:	10613_C667619	15409_C698331
Group3628:	10614_C667621
Group3629:	10615_C667643
Group3630:	10616_C667651
Group3631:	10618_C667655
Group3632:	10620_C667661	72572_scaffold8615
Group3633:	10621_C667667
Group3634:	10629_C667731
Group426:	1062_C610082	1164_C610748	61416_scaffold36047
Group3635:	10631_C667761	13941_C688707	20457_C732829
Group3636:	10635_C667777
Group3637:	10636_C667795
Group3638:	10644_C667845	24603_C763999	43851_scaffold20178	45176_scaffold21375	58275_scaffold33210	68276_scaffold4719
Group3640:	10647_C667867	45952_scaffold22077
Group3641:	10648_C667877	20425_C732653	21559_C740589	42030_scaffold18531	43007_scaffold19417	59007_scaffold33872
Group427:	1064_C610092
Group3642:	10657_C667931
Group3643:	10659_C667937	20792_C735091	57938_scaffold32908	66038_scaffold40218
Group3644:	10660_C667941	30182_C812669	34659_scaffold11848	43225_scaffold19613	59251_scaffold34091
Group3645:	10663_C667953	58205_scaffold33148
Group3646:	10668_C667977
Group3648:	10676_C668041
Group3650:	10680_C668083
Group3651:	10687_C668115
Group3652:	10688_C668125
Group3653:	10693_C668167
Group3654:	10694_C668169	13385_C685213	18957_C722205	21323_C738945	74014_scaffold9917
Group3655:	10696_C668183	34255_scaffold11482	51054_scaffold26691
Group3656:	10699_C668201
Group94:	106_CL2585Contig1
Group3657:	10701_C668209
Group3658:	10703_C668217	40866_scaffold17478
Group3659:	10707_C668237	39088_scaffold15860	39089_scaffold15861	48484_scaffold24368	68496_scaffold492	71445_scaffold7593
Group3660:	10708_C668247	60423_scaffold3515
Group428:	1070_C610140
Group3661:	10710_C668265
Group3662:	10712_C668287
Group3663:	10713_C668291	34590_scaffold11786
Group429:	1071_C610142
Group3665:	10720_C668351
Group3666:	10723_C668367
Group3667:	10728_C668399	30423_C815135	59282_scaffold34119
Group430:	1072_C610152	32505_C838593	52783_scaffold28253
Group3668:	10733_C668423
Group3669:	10734_C668427	31685_C828505	44459_scaffold20728
Group3670:	10735_C668437	73233_scaffold9213
Group3671:	10738_C668465
Group3672:	10741_C668481
Group3673:	10743_C668485	29882_C809435	31926_C831483	57366_scaffold32393	68194_scaffold4645
Group3675:	10745_C668493	44600_scaffold20855
Group3676:	10752_C668533	23337_C754315
Group3677:	10753_C668543	52769_scaffold28240	59241_scaffold34082
Group3678:	10754_C668545
Group3679:	10757_C668563	23344_C754365	42148_scaffold18638	63273_scaffold37725
Group3680:	10759_C668579
Group3681:	10760_C668583
Group3682:	10761_C668593	55978_scaffold31137
Group3683:	10766_C668659	18428_C718493	58850_scaffold33730
Group3684:	10767_C668669
Group3686:	10770_C668683	23612_C756421
Group3687:	10771_C668687
Group3688:	10773_C668701	31698_C828627	60422_scaffold35149	62610_scaffold37127	64822_scaffold39121
Group3689:	10774_C668703	33124_scaffold10454
Group3690:	10776_C668721	33337_scaffold10649
Group3692:	10780_C668769
Group3693:	10789_C668839
Group3694:	10794_C668877
Group3695:	10796_C668881
Group95:	107_CL2617Contig1	7603_C648750	27560_C788441	30130_C812063	33098_scaffold10430	37441_scaffold14367	50379_scaffold26081	50380_scaffold26082	65299_scaffold39552	72142_scaffold8226
Group3696:	10802_C668927
Group3697:	10806_C668947	37838_scaffold14726	40686_scaffold17314	43746_scaffold20083
Group3698:	10807_C668951	58752_scaffold33642
Group3699:	10809_C668957	47921_scaffold2386	54401_scaffold29716
Group3700:	10810_C668977
Group3701:	10812_C668987
Group3702:	10813_C668989
Group3703:	10818_C669023
Group3704:	10822_C669053
Group3705:	10823_C669059	15408_C698325	30302_C813879	37038_scaffold14000	45523_scaffold21690	54116_scaffold29458
Group3706:	10826_C669069	15867_C701263
Group3707:	10829_C669085	32370_C836965
Group431:	1082_C610204	39065_scaffold1584
Group3708:	10832_C669103
Group3709:	10836_C669119	50071_scaffold25802
Group3710:	10841_C669135	22397_C746933	34700_scaffold11885
Group3711:	10842_C669145	25563_C771927	47366_scaffold23356	58686_scaffold33582
Group3712:	10846_C669171
Group432:	1084_C610212	31253_C823763
Group3714:	10850_C669181	37673_scaffold14577	45140_scaffold21342
Group3715:	10854_C669207
Group3716:	10855_C669209
Group3717:	10859_C669227	11600_C673895
Group433:	1085_C610222	36586_scaffold13593
Group3718:	10863_C669239
Group3719:	10865_C669247	18042_C715995	33307_scaffold10621	37442_scaffold14368	43712_scaffold20052
Group434:	1086_C610224
Group3720:	10873_C669359	39326_scaffold16077	73493_scaffold9448	73620_scaffold9562
Group3721:	10878_C669407
Group3722:	10881_C669415
Group3723:	10882_C669417
Group3724:	10883_C669421
Group3725:	10884_C669429
Group3726:	10889_C669441	63820_scaffold38218
Group3727:	10893_C669463
Group3728:	10894_C669477
Group3729:	10895_C669479
Group3730:	10897_C669485	60179_scaffold3493
Group435:	1089_C610234
Group96:	108_CL2661Contig1	8859_C656392	51736_scaffold27307
Group3732:	10905_C669541
Group3734:	10907_C669559
Group3735:	10908_C669563	26112_C776521	48337_scaffold24234	49242_scaffold25052	69647_scaffold5968
Group436:	1090_C610244
Group3736:	10914_C669599	14306_C691213	15663_C699963	41587_scaffold1813	44440_scaffold20710	58191_scaffold33135
Group3737:	10915_C669601
Group3739:	10917_C669607	40066_scaffold16747
Group3740:	10918_C669617	68124_scaffold4582
Group437:	1091_C610246	23721_C757365	26824_C782101	37413_scaffold14340
Group3741:	10920_C669623
Group3742:	10925_C669641
Group3743:	10927_C669663
Group438:	1092_C610254
Group3744:	10930_C669675
Group3745:	10933_C669703
Group3746:	10935_C669729	15723_C700343	58261_scaffold33199	62750_scaffold37253
Group3747:	10939_C669753
Group439:	1094_C610274
Group3749:	10951_C669853
Group3750:	10952_C669861	16828_C707741	49516_scaffold25300
Group3751:	10956_C669875	17301_C710777
Group3752:	10959_C669885
Group3754:	10969_C669937	11088_C670679
Group440:	1096_C610284
Group3755:	10970_C669939
Group3756:	10971_C669943	41414_scaffold17973	47606_scaffold23575	58673_scaffold33570	71344_scaffold7500
Group3757:	10972_C669947
Group3758:	10973_C669953	43642_scaffold19991	49039_scaffold24869
Group3759:	10977_C669985	65834_scaffold40033
Group441:	1097_C610298
Group3760:	10980_C670013
Group3761:	10981_C670015	31340_C824769	47930_scaffold23868
Group3762:	10983_C670031	36966_scaffold13935
Group3763:	10988_C670059	15356_C697977
Group3765:	10991_C670077
Group3766:	10996_C670109
Group442:	1099_C610306	9869_C662874	18889_C721701	35662_scaffold12759	37204_scaffold14152	37544_scaffold1446	40964_scaffold17566	44338_scaffold20619	45116_scaffold21320	45848_scaffold21983	49726_scaffold25491	68119_scaffold4578
Group97:	109_CL2998Contig1	11313_C672059	13382_C685207	28174_C793763	30534_C816301	56400_scaffold31521
Group9:	10_CL192Contig1	21595_C740867
Group3767:	11007_C670175
Group3768:	11010_C670195
Group3769:	11011_C670201
Group3771:	11015_C670217	11450_C672901	71390_scaffold7542
Group443:	1101_C610314	10962_C669901	51331_scaffold26941	59789_scaffold34577
Group3772:	11020_C670235
Group3773:	11022_C670245
Group3774:	11024_C670249
Group3776:	11028_C670299
Group3777:	11030_C670305
Group3778:	11032_C670321
Group3779:	11033_C670327	36547_scaffold13558	55246_scaffold30478	55276_scaffold30504
Group3780:	11034_C670329
Group3781:	11041_C670411
Group3782:	11042_C670425	18809_C721159
Group3783:	11043_C670439	29477_C805575	43151_scaffold19547
Group3784:	11046_C670447
Group3785:	11052_C670485	16798_C707539	30403_C814911	34519_scaffold11720	34724_scaffold11907	45037_scaffold2125	64626_scaffold38945	69367_scaffold5713
Group3786:	11058_C670505
Group3787:	11060_C670515	12426_C679165	50867_scaffold26521
Group3790:	11069_C670561	11924_C675891
Group3792:	11072_C670587
Group3793:	11083_C670649	37646_scaffold14551
Group3794:	11084_C670651
Group3795:	11086_C670673
Group3798:	11096_C670733
Group3799:	11100_C670771	29026_C801593
Group3800:	11102_C670811
Group3801:	11106_C670819	23834_C758081	29894_C809555	59760_scaffold34550	64237_scaffold38595
Group3802:	11114_C670869
Group3803:	11115_C670873
Group3804:	11116_C670875	17073_C709285	35254_scaffold1239
Group3805:	11120_C670891
Group3806:	11124_C670913	55135_scaffold30378
Group3807:	11128_C670931
Group3808:	11134_C670963
Group3809:	11136_C670971
Group3810:	11138_C670985	13133_C683599
Group3811:	11141_C671011	35566_scaffold12671	60518_scaffold35235	61489_scaffold36113	61522_scaffold36143
Group3812:	11143_C671017
Group3813:	11145_C671035
Group3814:	11146_C671037	35702_scaffold12796	35703_scaffold12797	58763_scaffold33652
Group3815:	11150_C671075
Group3816:	11157_C671105
Group3817:	11159_C671113	22808_C750101	42342_scaffold18812	49423_scaffold25217	55910_scaffold31076	55932_scaffold31096	71042_scaffold7228
Group444:	1115_C610408
Group3819:	11165_C671153
Group3820:	11167_C671163
Group445:	1116_C610420	2881_C620606	28700_C798583	73431_scaffold9392
Group3821:	11171_C671179	17396_C711467	24563_C763681
Group3822:	11180_C671215	29072_C801959
Group3823:	11182_C671235	44842_scaffold21072
Group3824:	11190_C671277	56228_scaffold31366
Group3825:	11191_C671287
Group3826:	11193_C671293	43505_scaffold19868
Group3827:	11194_C671295	31654_C828155
Group446:	1119_C610436
Group98:	111_CL3074Contig1	56208_scaffold31348
Group3829:	11204_C671353
Group3830:	11205_C671355	15490_C698893	22698_C749333	62915_scaffold37401
Group3831:	11208_C671363
Group3832:	11212_C671393	20154_C730705	38216_scaffold15073	62956_scaffold3744
Group3833:	11213_C671397	46007_scaffold22127	65855_scaffold40052
Group3834:	11215_C671413	50080_scaffold25810
Group3835:	11225_C671483	34245_scaffold11473	38367_scaffold15209	49468_scaffold25258	68692_scaffold5099
Group3836:	11226_C671495	11368_C672379	73109_scaffold9100
Group3837:	11231_C671515	12854_C681967	15217_C697051
Group3838:	11233_C671519	24050_C759725
Group3839:	11236_C671533
Group3840:	11237_C671545
Group3841:	11239_C671553	41328_scaffold17896
Group447:	1123_C610480	39620_scaffold16342	49374_scaffold25172	52548_scaffold28040
Group3842:	11243_C671577	19210_C723843
Group3844:	11245_C671597
Group3846:	11248_C671639	34270_scaffold11497
Group3847:	11251_C671671	27184_C785095	27742_C789995
Group3848:	11256_C671693
Group3849:	11258_C671701
Group448:	1125_C610498
Group3850:	11263_C671727
Group449:	1126_C610512	5655_C637196
Group3852:	11272_C671819	24929_C766703	25525_C771545	47610_scaffold23579	47612_scaffold23580
Group3853:	11275_C671827	68008_scaffold4476
Group3854:	11276_C671841	47072_scaffold23090
Group450:	1127_C610524
Group3855:	11283_C671883
Group451:	1128_C610526	48352_scaffold24248	48568_scaffold24444	58434_scaffold33354
Group3858:	11302_C672015	32869_scaffold10220	35865_scaffold12942	65708_scaffold39921
Group3859:	11303_C672021	43604_scaffold19957	55294_scaffold30520
Group3860:	11304_C672023	39193_scaffold15957
Group3861:	11305_C672027	29770_C808447
Group3862:	11312_C672055	50681_scaffold26353
Group3864:	11315_C672091
Group3865:	11319_C672121	40740_scaffold17363
Group452:	1131_C610538
Group3866:	11320_C672123
Group3867:	11323_C672137
Group3868:	11324_C672141
Group3869:	11325_C672149
Group3870:	11329_C672157	28370_C795713	36921_scaffold13895	52791_scaffold28260
Group3871:	11330_C672159	55269_scaffold30499
Group3872:	11332_C672163	12118_C677163	19556_C726301
Group3873:	11335_C672171
Group3874:	11339_C672197
Group453:	1133_C610546	9850_C662742	13741_C687389	29321_C804243
Group3876:	11346_C672227	36649_scaffold1365
Group3877:	11347_C672233	60107_scaffold34865
Group3878:	11348_C672237
Group3879:	11351_C672259	17496_C712275	51094_scaffold26727
Group3880:	11355_C672281	71071_scaffold7254
Group3881:	11356_C672283	67341_scaffold41393
Group3882:	11357_C672291
Group454:	1135_C610556	46089_scaffold22200	60176_scaffold34927
Group3883:	11360_C672309
Group3884:	11363_C672321	42507_scaffold18963	50816_scaffold26476	51664_scaffold27241
Group3886:	11366_C672343	35597_scaffold127
Group3888:	11369_C672381
Group455:	1137_C610562	34348_scaffold11567
Group3892:	11380_C672429	28863_C800137	66507_scaffold40640
Group3893:	11385_C672467	42151_scaffold18640
Group3894:	11390_C672531
Group3895:	11392_C672539
Group3896:	11393_C672541	23747_C757529	71627_scaffold7759
Group3897:	11396_C672581
Group3898:	11397_C672583
Group99:	113_CL3127Contig1
Group3899:	11404_C672629
Group3900:	11410_C672677
Group3901:	11411_C672683
Group3903:	11420_C672721	23571_C756151	37212_scaffold1416	40523_scaffold17166	41777_scaffold18300	49099_scaffold24922	50296_scaffold26006	53077_scaffold28518
Group3904:	11423_C672747	24101_C760077
Group3905:	11427_C672775
Group3906:	11428_C672781	33489_scaffold10786	36747_scaffold13738	41919_scaffold1843	44065_scaffold20372
Group3907:	11429_C672783	54173_scaffold29509
Group3908:	11430_C672785	15641_C699801	36794_scaffold13780	61084_scaffold35749
Group3909:	11433_C672805
Group3910:	11434_C672815
Group3911:	11435_C672817
Group3912:	11436_C672825
Group3913:	11438_C672829	46103_scaffold22213
Group3914:	11443_C672857	20955_C736217	35561_scaffold12667
Group3915:	11445_C672875	26037_C775877
Group3916:	11448_C672885	15092_C696249	26995_C783505
Group3917:	11449_C672887	26023_C775715	52716_scaffold28193	71035_scaffold7221
Group3919:	11454_C672937	38153_scaffold15013	40604_scaffold17240	46050_scaffold22166
Group3920:	11455_C672953	56063_scaffold31214
Group3921:	11458_C672967	16083_C702643
Group3922:	11460_C672975	69104_scaffold5475
Group3923:	11462_C672993
Group3924:	11466_C673013	59951_scaffold34724
Group456:	1146_C610610	11522_C673359
Group3926:	11476_C673067
Group3927:	11477_C673073
Group3928:	11478_C673083
Group3929:	11479_C673097
Group3930:	11484_C673121
Group3931:	11485_C673125
Group3932:	11486_C673129	65424_scaffold39665
Group3934:	11496_C673197
Group457:	1149_C610630
Group100:	114_CL3131Contig1
Group3936:	11503_C673217
Group3937:	11505_C673223
Group3938:	11507_C673241	23609_C756405	68397_scaffold4830	68398_scaffold4831
Group3939:	11508_C673245
Group3940:	11511_C673273
Group3941:	11515_C673289
Group3942:	11516_C673293	20099_C730193	38025_scaffold14898	54021_scaffold29372	72070_scaffold8159
Group3943:	11517_C673319
Group3944:	11520_C673345	66825_scaffold40928
Group3946:	11528_C673409
Group3947:	11529_C673413	30114_C811853	61865_scaffold36454
Group3948:	11530_C673417	12908_C682339	69643_scaffold5964
Group3950:	11538_C673461	32751_scaffold10114
Group3951:	11539_C673469
Group3953:	11542_C673481	22913_C750949	24812_C765783	26038_C775885	40203_scaffold16872	47688_scaffold23649	51982_scaffold2753	66438_scaffold40579
Group3954:	11543_C673485	16236_C703677
Group3955:	11544_C673491	50990_scaffold26633
Group3957:	11546_C673499
Group3958:	11549_C673511
Group458:	1154_C610682
Group3959:	11550_C673513
Group3960:	11551_C673515	26800_C781907	62971_scaffold37453
Group3961:	11552_C673519	52519_scaffold28014
Group3963:	11556_C673547
Group3964:	11557_C673553
Group3965:	11559_C673559
Group3966:	11561_C673617
Group3967:	11562_C673623
Group3968:	11565_C673635
Group3969:	11569_C673675
Group3970:	11571_C673695
Group3972:	11577_C673739	22041_C744359	30627_C817283	48255_scaffold24160
Group3973:	11578_C673741
Group3974:	11579_C673745
Group3975:	11584_C673803	62044_scaffold36615
Group3977:	11587_C673817
Group3978:	11589_C673831
Group459:	1158_C610708
Group3981:	11596_C673869
Group3982:	11598_C673883
Group101:	115_CL3167Contig1
Group3984:	11602_C673907	44881_scaffold21108
Group3985:	11603_C673909
Group3986:	11605_C673957	42278_scaffold18755
Group3987:	11609_C673995
Group460:	1160_C610722
Group3988:	11610_C674007
Group3989:	11612_C674013
Group3990:	11614_C674017
Group3991:	11616_C674025
Group3992:	11618_C674029	41224_scaffold17800	65032_scaffold39310
Group461:	1161_C610728
Group3993:	11620_C674035	73651_scaffold9590
Group3994:	11621_C674041	71921_scaffold8023	72659_scaffold8695
Group3995:	11624_C674061	55450_scaffold30661
Group3996:	11627_C674069	20168_C730825	51273_scaffold2689	67927_scaffold4402
Group3997:	11628_C674083	55586_scaffold30785
Group3998:	11637_C674125
Group3999:	11643_C674181
Group4000:	11645_C674193	45601_scaffold21760
Group4001:	11646_C674201	33700_scaffold10979	68889_scaffold528
Group4002:	11647_C674219
Group4003:	11648_C674223	69705_scaffold6019
Group4004:	11652_C674243	18804_C721125	21327_C738965	56046_scaffold312
Group4005:	11654_C674251	15968_C701909	17890_C714953	29154_C802703	35069_scaffold12220
Group4006:	11657_C674267
Group4007:	11659_C674285
Group4008:	11660_C674289
Group4009:	11661_C674293
Group4010:	11664_C674303	58626_scaffold33528
Group4012:	11668_C674319	38129_scaffold14993	53215_scaffold28642
Group4013:	11670_C674341
Group4014:	11671_C674353	17489_C712213	26528_C779657	45034_scaffold21247
Group4015:	11673_C674381	17370_C711319
Group4016:	11674_C674389
Group4017:	11675_C674395	28447_C796415	53165_scaffold28598
Group4018:	11678_C674419
Group4020:	11684_C674465
Group4021:	11685_C674467
Group4022:	11686_C674469	66232_scaffold40393
Group4023:	11691_C674491
Group4024:	11695_C674513
Group4025:	11697_C674525
Group4027:	11699_C674537	24461_C762947
Group463:	1169_C610800
Group102:	116_CL3259Contig1	15142_C696605
Group4028:	11704_C674569	30889_C820107
Group4029:	11705_C674583
Group4030:	11706_C674585	44022_scaffold20333
Group4031:	11708_C674589	15505_C698961	26633_C780525	33084_scaffold10418	57281_scaffold32315
Group4032:	11709_C674597
Group4033:	11711_C674605
Group4034:	11716_C674623
Group4035:	11719_C674631
Group4036:	11725_C674649
Group4037:	11729_C674697	23249_C753655	35961_scaffold13028
Group4038:	11730_C674699
Group4039:	11731_C674711	15667_C699991	16169_C703205	20167_C730811	30054_C811271	35501_scaffold12611	42090_scaffold18586	44772_scaffold21009	45241_scaffold21433
Group4040:	11732_C674713
Group4041:	11733_C674715	17816_C714479	23613_C756429
Group4042:	11734_C674729
Group4043:	11737_C674745
Group4044:	11738_C674747	39359_scaffold16106
Group4045:	11740_C674753	64513_scaffold38843	71213_scaffold7383
Group4046:	11742_C674765
Group4047:	11744_C674785	28575_C797467
Group4048:	11746_C674801
Group4050:	11748_C674811	37487_scaffold14408	50481_scaffold26173
Group4051:	11750_C674821
Group4052:	11751_C674829
Group4053:	11753_C674833
Group4054:	11754_C674837
Group4055:	11755_C674839
Group4056:	11758_C674855
Group4057:	11762_C674875	44643_scaffold20894	69348_scaffold5697
Group4058:	11764_C674885	60102_scaffold34860	60103_scaffold34861
Group4060:	11768_C674907
Group4061:	11769_C674913	15694_C700175	20919_C735953	32960_scaffold10303	51327_scaffold26938
Group4062:	11774_C674961	18601_C719773
Group4063:	11775_C674963
Group4064:	11776_C674965	22107_C744837	34331_scaffold11551	55193_scaffold3043	68874_scaffold5266
Group4065:	11778_C674979	21684_C741531
Group464:	1177_C610850
Group4066:	11780_C674991
Group4067:	11781_C675005	61652_scaffold36261
Group4068:	11786_C675029
Group4069:	11787_C675031
Group4070:	11788_C675049	28162_C793631
Group4071:	11789_C675065	21034_C736839	64077_scaffold38450
Group4072:	11790_C675071
Group4073:	11793_C675077
Group4074:	11796_C675101	65063_scaffold39339	65968_scaffold40155
Group4075:	11800_C675125	38347_scaffold15191	50502_scaffold26192	53240_scaffold28665	53277_scaffold28699
Group4076:	11801_C675135
Group4078:	11803_C675149
Group4079:	11804_C675161	68070_scaffold4532
Group4080:	11806_C675173
Group4081:	11809_C675179	66994_scaffold4108
Group465:	1180_C610880	10744_C668491	43368_scaffold19743
Group4082:	11813_C675209
Group4083:	11815_C675223	63912_scaffold38300
Group4084:	11819_C675289
Group4085:	11824_C675309
Group4086:	11825_C675313	34427_scaffold11638
Group4087:	11829_C675347	44210_scaffold20502	62892_scaffold37381	63690_scaffold38100
Group4088:	11830_C675349	33063_scaffold10399	43575_scaffold19930	43576_scaffold19931	51406_scaffold27009
Group4089:	11833_C675379
Group4090:	11834_C675389
Group4091:	11835_C675399
Group4092:	11836_C675403
Group4094:	11839_C675439
Group4096:	11843_C675457
Group4097:	11844_C675459
Group4099:	11850_C675489
Group4100:	11859_C675523
Group4101:	11864_C675563	44932_scaffold21154
Group4102:	11868_C675575	55194_scaffold30430	61070_scaffold35736
Group4103:	11871_C675585	30260_C813431
Group4104:	11872_C675589
Group4105:	11876_C675603	46344_scaffold22430
Group4106:	11877_C675605	29669_C807457	68246_scaffold4692
Group4107:	11883_C675629	27839_C790925
Group4108:	11884_C675633	58318_scaffold3325	67873_scaffold4354	71953_scaffold8052
Group4110:	11888_C675655	61566_scaffold36184	64777_scaffold39081
Group4113:	11891_C675663
Group4114:	11893_C675697
Group4115:	11894_C675701
Group4116:	11896_C675705	26731_C781285
Group4117:	11898_C675715	46027_scaffold22145
Group4118:	11899_C675717
Group103:	118_CL3367Contig1
Group4119:	11900_C675729
Group4120:	11902_C675753	25768_C773747	29572_C806469	36000_scaffold13063	52798_scaffold28267
Group4122:	11904_C675761
Group4123:	11906_C675767	65178_scaffold39443
Group4124:	11907_C675777
Group4125:	11909_C675785
Group4126:	11912_C675797	29424_C805081	30797_C819103	32531_C838823	47008_scaffold23032	67227_scaffold41290
Group4127:	11917_C675847
Group4129:	11927_C675921
Group4130:	11929_C675935	35344_scaffold12470	36366_scaffold13393	55386_scaffold30603
Group4131:	11930_C675937
Group4132:	11935_C675977	34067_scaffold11311	48745_scaffold24603
Group4133:	11940_C676011
Group4134:	11942_C676031	42354_scaffold18823
Group4135:	11946_C676069	27704_C789647
Group4136:	11950_C676123	66260_scaffold40418
Group4138:	11954_C676145	18937_C722097	62678_scaffold37189
Group4139:	11956_C676161
Group4140:	11959_C676175
Group4141:	11962_C676189
Group4142:	11964_C676201	50099_scaffold25828
Group466:	1196_C610960
Group4143:	11970_C676253
Group4144:	11971_C676259
Group4145:	11974_C676273	62631_scaffold37146	63884_scaffold38276
Group4146:	11979_C676299
Group4147:	11982_C676327
Group4148:	11991_C676385	18958_C722207	58560_scaffold33469
Group4149:	11995_C676403
Group4150:	11996_C676405
Group4151:	11997_C676411
Group467:	1199_C610978
Group104:	119_CL3451Contig1	45156_scaffold21357
Group4152:	12002_C676437
Group4153:	12004_C676443	25153_C768441	31476_C826273	37379_scaffold1431
Group4154:	12006_C676457
Group4156:	12010_C676469
Group4157:	12018_C676515
Group4158:	12019_C676517
Group4159:	12020_C676535
Group4160:	12021_C676539	26487_C779289	28832_C799923	38749_scaffold15553
Group4161:	12024_C676559	46444_scaffold22520
Group4162:	12026_C676583
Group4163:	12032_C676605	72244_scaffold8319
Group4164:	12034_C676609
Group4165:	12036_C676625
Group4166:	12038_C676655
Group4167:	12039_C676659	45744_scaffold2189	49373_scaffold25171	64225_scaffold38584
Group4168:	12043_C676677
Group4169:	12045_C676683
Group4170:	12052_C676715
Group4171:	12053_C676719	14608_C693169	22001_C744043	52118_scaffold27652	69645_scaffold5966
Group4172:	12054_C676723
Group4173:	12055_C676725
Group468:	1205_C611014
Group4175:	12066_C676791
Group4176:	12068_C676799	29297_C804007
Group4177:	12081_C676889	58310_scaffold33242
Group4178:	12087_C676931	31102_C822289
Group469:	1208_C611020
Group4179:	12092_C676975	17875_C714849	20391_C732373	22994_C751577	26031_C775799
Group4180:	12094_C676985	34066_scaffold11310
Group4181:	12098_C677011	24052_C759739
Group4182:	12101_C677025
Group4183:	12102_C677029
Group4185:	12106_C677061	49235_scaffold25046
Group4186:	12107_C677063
Group4187:	12108_C677071	23557_C756013
Group4188:	12109_C677073	17600_C713035
Group470:	1210_C611038
Group471:	1211_C611040	53552_scaffold28947
Group4193:	12120_C677173
Group4194:	12123_C677199
Group4195:	12124_C677205
Group4196:	12129_C677223
Group472:	1212_C611042	33949_scaffold11205
Group4197:	12136_C677257
Group4198:	12138_C677267
Group473:	1213_C611044
Group4199:	12149_C677329
Group474:	1214_C611050
Group4200:	12151_C677333
Group4201:	12153_C677349
Group4202:	12158_C677373
Group4203:	12159_C677375
Group475:	1215_C611054
Group4205:	12161_C677383	20934_C736085
Group4207:	12163_C677393	34744_scaffold11925
Group4208:	12167_C677407	47784_scaffold23735
Group4211:	12173_C677445
Group4212:	12174_C677453	61497_scaffold36120
Group4213:	12175_C677455
Group4214:	12177_C677463	30940_C820747	46363_scaffold22448
Group4215:	12183_C677501	29776_C808533
Group4216:	12186_C677523
Group4217:	12188_C677527
Group4218:	12189_C677533
Group4219:	12191_C677563
Group4220:	12196_C677605
Group476:	1219_C611062	65634_scaffold39855	67403_scaffold41449
Group105:	121_CL3551Contig1
Group4222:	12200_C677663
Group4223:	12205_C677687	50425_scaffold26122
Group477:	1220_C611068	33148_scaffold10476
Group4224:	12214_C677761	20568_C733599
Group4225:	12218_C677785
Group4226:	12219_C677787	19254_C724193
Group4227:	12221_C677793
Group4228:	12224_C677811
Group4229:	12235_C677865
Group4230:	12239_C677897
Group4231:	12244_C677921
Group4232:	12246_C677929
Group478:	1224_C611092	47114_scaffold23128
Group4233:	12251_C677951
Group4234:	12252_C677957
Group4235:	12253_C677959	54274_scaffold29600	54921_scaffold30185
Group4236:	12254_C677965
Group4237:	12255_C677971
Group4238:	12256_C677975	30604_C817053
Group4239:	12258_C678001	63340_scaffold37786
Group4240:	12259_C678013	16751_C707227
Group4241:	12261_C678029	31045_C821761	34730_scaffold11912	45971_scaffold22094	46034_scaffold22151
Group4242:	12264_C678049
Group4244:	12267_C678085
Group4245:	12269_C678095
Group479:	1226_C611104	16815_C707613	22395_C746917	33186_scaffold10510	33187_scaffold10511	34146_scaffold11383	34147_scaffold11384	62396_scaffold36933	69239_scaffold5598
Group4247:	12276_C678123
Group480:	1227_C611116
Group4248:	12280_C678151
Group4249:	12282_C678175	69198_scaffold5560	69283_scaffold5637
Group4250:	12284_C678197	51803_scaffold27368	63167_scaffold3763
Group4251:	12290_C678257
Group4252:	12295_C678309	16258_C703795	45541_scaffold21706	46969_scaffold22999	64665_scaffold38980	66519_scaffold40651	72377_scaffold8439
Group4253:	12297_C678323
Group4254:	12303_C678365	57624_scaffold32625
Group4255:	12304_C678373
Group4256:	12308_C678393	45007_scaffold21222	72874_scaffold8889
Group4257:	12311_C678405
Group4258:	12314_C678429
Group4259:	12317_C678469
Group4260:	12319_C678475
Group4261:	12326_C678503
Group4262:	12327_C678511	59960_scaffold34732
Group4263:	12328_C678513	71491_scaffold7636
Group481:	1232_C611134
Group4264:	12330_C678527	30621_C817215
Group4265:	12332_C678533
Group4266:	12338_C678599
Group4267:	12339_C678603
Group482:	1233_C611138	16651_C706497
Group4268:	12346_C678629
Group483:	1234_C611142	42321_scaffold18794
Group4269:	12353_C678671
Group4270:	12354_C678675	34385_scaffold1160
Group4272:	12357_C678697
Group484:	1235_C611146
Group4273:	12363_C678745
Group4274:	12370_C678789	54742_scaffold30021
Group4275:	12371_C678797	28164_C793647	44037_scaffold20347
Group4276:	12375_C678817
Group4277:	12377_C678835	73988_scaffold9894
Group4278:	12378_C678843	14575_C692927	47586_scaffold23557	47721_scaffold23679
Group485:	1237_C611164	50561_scaffold26245
Group4279:	12388_C678903	28915_C800593
Group4280:	12391_C678923	35189_scaffold1233	44170_scaffold20467	51947_scaffold27499
Group106:	123_CL3771Contig1	12894_C682257	41155_scaffold17739	53367_scaffold2878	53378_scaffold2879
Group4282:	12400_C679011
Group4284:	12406_C679055
Group4285:	12411_C679089
Group4286:	12412_C679091	36658_scaffold13658
Group4287:	12415_C679097
Group4288:	12421_C679139	14959_C695457	15884_C701387	61571_scaffold36189
Group4289:	12423_C679151	41179_scaffold17760
Group4292:	12430_C679203
Group4293:	12433_C679213
Group4294:	12434_C679217
Group4295:	12435_C679231	37501_scaffold14420
Group4296:	12437_C679239	43489_scaffold19853	70998_scaffold7189
Group4297:	12438_C679243
Group4298:	12439_C679245
Group4300:	12441_C679257	31303_C824385	68454_scaffold4882	68763_scaffold5162
Group4302:	12446_C679277	17966_C715529	56958_scaffold32024
Group4303:	12448_C679283
Group486:	1244_C611214	49973_scaffold25714
Group4304:	12451_C679297	18200_C716841	57334_scaffold32363	65772_scaffold3998
Group4305:	12453_C679305
Group4306:	12455_C679337
Group4307:	12461_C679375	33069_scaffold10403	68744_scaffold5145
Group4308:	12463_C679385
Group4309:	12466_C679399
Group4310:	12468_C679407
Group4311:	12469_C679415
Group4312:	12473_C679429	30142_C812235	55286_scaffold30513	73913_scaffold9826
Group4314:	12480_C679469	30941_C820749	38949_scaffold15734	66133_scaffold40303
Group4315:	12481_C679471	38141_scaffold15002
Group4316:	12486_C679507	34932_scaffold12098	58443_scaffold33362	63043_scaffold37518
Group487:	1248_C611260
Group4319:	12493_C679583
Group4320:	12494_C679585
Group4321:	12495_C679593	25637_C772525	61827_scaffold36419
Group107:	124_CL3837Contig1	22138_C745059	60027_scaffold34793
Group4323:	12502_C679657	28198_C793979	66316_scaffold40469
Group4324:	12504_C679665
Group488:	1250_C611284
Group4325:	12511_C679721	69246_scaffold5603
Group4326:	12512_C679725
Group4327:	12517_C679779
Group4329:	12519_C679787
Group489:	1251_C611302	46264_scaffold22359
Group4330:	12521_C679807
Group4331:	12523_C679817	17592_C712987	22615_C748721	58604_scaffold33508	72303_scaffold8372
Group4332:	12524_C679819
Group4333:	12525_C679827
Group4334:	12526_C679837
Group4335:	12531_C679861
Group4336:	12532_C679879
Group4337:	12533_C679881
Group4338:	12534_C679889
Group4339:	12536_C679895	27634_C789061
Group4340:	12540_C679921	35006_scaffold12164	35086_scaffold12236	43001_scaffold19411	48043_scaffold23970	51101_scaffold26734	51562_scaffold2715	54394_scaffold2971	69011_scaffold5391
Group4342:	12553_C680047
Group4343:	12557_C680085
Group4344:	12559_C680093
Group4345:	12562_C680121
Group4346:	12565_C680147
Group4347:	12568_C680173
Group490:	1256_C611326	40915_scaffold17521
Group4348:	12571_C680181	40172_scaffold16844
Group4349:	12572_C680197	52477_scaffold27977
Group4350:	12573_C680203	68548_scaffold4968
Group4351:	12575_C680221	29908_C809719	71850_scaffold796
Group4352:	12576_C680235
Group4353:	12578_C680239	43837_scaffold20165	69946_scaffold6238
Group4354:	12586_C680299	17281_C710631	50246_scaffold25961	52708_scaffold28186	60771_scaffold35465
Group4356:	12588_C680307	38437_scaffold15272	67151_scaffold41221
Group4357:	12589_C680311
Group4358:	12591_C680323	37817_scaffold14707	54166_scaffold29502	68395_scaffold4829
Group4359:	12592_C680325	17607_C713085	54869_scaffold30138
Group4360:	12593_C680333	51747_scaffold27317
Group4361:	12594_C680347	26177_C777031	42670_scaffold19111
Group4362:	12595_C680357	39473_scaffold16209
Group4363:	12596_C680363	42094_scaffold1859
Group4364:	12597_C680367	54969_scaffold30228	54970_scaffold30229	58718_scaffold33610	65909_scaffold40100
Group4365:	12598_C680369	17032_C709049	62273_scaffold36821	73378_scaffold9344
Group491:	1259_C611344
Group108:	125_CL3959Contig1	22219_C745669	36444_scaffold13463	58608_scaffold33511
Group4367:	12602_C680385
Group4368:	12604_C680395	36767_scaffold13756
Group4369:	12606_C680411	39667_scaffold16385
Group4370:	12607_C680415	57164_scaffold3221
Group4371:	12608_C680433	71935_scaffold8036	71936_scaffold8037
Group492:	1260_C611346
Group4372:	12610_C680445	20950_C736183
Group4373:	12615_C680523
Group4374:	12616_C680527
Group4375:	12619_C680547	40348_scaffold17005	71868_scaffold7977
Group4376:	12620_C680549	68786_scaffold5183
Group4377:	12621_C680555
Group4378:	12622_C680573
Group4379:	12624_C680589	29610_C806905
Group4380:	12626_C680595
Group4381:	12627_C680603
Group4383:	12633_C680657	30623_C817229
Group4384:	12635_C680671
Group4385:	12637_C680679
Group493:	1263_C611356
Group4386:	12641_C680703
Group4387:	12642_C680711
Group4389:	12648_C680737	22889_C750759
Group4390:	12651_C680745	36407_scaffold1343
Group4391:	12652_C680749	22056_C744447
Group4392:	12654_C680761	32208_C834861
Group4393:	12655_C680763
Group4394:	12656_C680765
Group4395:	12657_C680767	28155_C793545	29440_C805273	38753_scaffold15557	46519_scaffold22589	58050_scaffold33008
Group4396:	12658_C680779
Group494:	1265_C611370
Group4397:	12660_C680795	41970_scaffold18478
Group4398:	12662_C680803
Group4399:	12663_C680807	16326_C704247
Group4400:	12664_C680819
Group4401:	12665_C680823	70870_scaffold7072
Group4402:	12667_C680827	38426_scaffold15262
Group495:	1266_C611378
Group4403:	12671_C680851
Group4404:	12676_C680871
Group4405:	12680_C680901	59805_scaffold34591
Group4406:	12683_C680927	24943_C766795
Group4407:	12684_C680929
Group4408:	12686_C680937	17846_C714669
Group496:	1268_C611384
Group497:	1269_C611392
Group109:	126_CL65Contig1	35660_scaffold12757	36775_scaffold13763	38080_scaffold14948	43870_scaffold20196	45302_scaffold2149	48087_scaffold24009	71117_scaffold7296
Group4412:	12708_C681077
Group4413:	12709_C681091	35050_scaffold12203
Group4414:	12713_C681109	56552_scaffold31659
Group4415:	12714_C681111
Group4416:	12718_C681125
Group4417:	12722_C681157	22421_C747125	54561_scaffold29860
Group4418:	12723_C681159
Group4419:	12726_C681171	20248_C731453
Group4420:	12727_C681175	21781_C742303	37840_scaffold14728	69180_scaffold5544	72317_scaffold8385
Group4421:	12728_C681185	25510_C771421	29261_C803687	54015_scaffold29367
Group4422:	12731_C681205	33596_scaffold10883	60280_scaffold35020
Group4423:	12733_C681215
Group4424:	12734_C681217
Group4425:	12738_C681263	49951_scaffold25695	56200_scaffold31340
Group4426:	12739_C681267	12970_C682693
Group4427:	12742_C681295
Group4428:	12746_C681313	63521_scaffold37949
Group4429:	12748_C681319
Group4430:	12752_C681339
Group4432:	12757_C681371	42206_scaffold18690
Group4433:	12759_C681379
Group4434:	12761_C681389
Group4435:	12765_C681421
Group4436:	12767_C681435	38570_scaffold15392	69738_scaffold6049
Group4437:	12768_C681441
Group498:	1276_C611444	37019_scaffold13985	38443_scaffold15278
Group4438:	12772_C681483
Group4439:	12777_C681511
Group4440:	12779_C681535
Group4441:	12780_C681539
Group4442:	12781_C681553
Group4443:	12782_C681559
Group4444:	12783_C681561	22517_C747743	29329_C804293
Group4446:	12786_C681579
Group4447:	12787_C681583	26734_C781303	39734_scaffold16445	57857_scaffold32835
Group4448:	12792_C681623	28365_C795637
Group4449:	12795_C681637
Group4450:	12796_C681639
Group4451:	12798_C681645
Group4452:	12799_C681653
Group110:	127_CL157Contig1	29817_C808865	36114_scaffold13166
Group4453:	12800_C681655
Group4454:	12801_C681675
Group4455:	12804_C681689
Group4456:	12805_C681691
Group4457:	12806_C681693
Group499:	1280_C611452	10492_C666949
Group4461:	12814_C681739
Group4462:	12815_C681743	29715_C807887	48863_scaffold2471	62000_scaffold36576
Group4463:	12816_C681757
Group4464:	12817_C681763
Group4465:	12820_C681769
Group4466:	12824_C681793	19356_C724883	34915_scaffold12082	40611_scaffold17247	50223_scaffold25940
Group4467:	12829_C681831	62844_scaffold37338
Group4468:	12831_C681843
Group4469:	12834_C681863
Group4470:	12836_C681871
Group500:	1283_C611470	12498_C679635
Group4471:	12841_C681895	43872_scaffold20198
Group4472:	12842_C681913	55343_scaffold30565	61591_scaffold36206
Group4473:	12843_C681917	54747_scaffold30026
Group4474:	12844_C681919
Group4475:	12846_C681927
Group4476:	12847_C681929
Group4477:	12848_C681941
Group4478:	12850_C681955	16026_C702259	25995_C775501
Group4479:	12852_C681961	36600_scaffold13605
Group4482:	12858_C682009	67600_scaffold41626
Group501:	1285_C611476
Group4483:	12860_C682031
Group4484:	12862_C682051
Group4486:	12868_C682093	55167_scaffold30406
Group502:	1286_C611484
Group4487:	12870_C682109	23211_C753343	31766_C829581
Group4488:	12872_C682113	22526_C747835
Group4489:	12873_C682123	40283_scaffold16946
Group4490:	12875_C682149	66179_scaffold40345
Group4492:	12877_C682161	23703_C757145	60575_scaffold35288	67404_scaffold4145
Group4493:	12878_C682165
Group4495:	12882_C682181
Group4496:	12885_C682207
Group4497:	12886_C682211	47112_scaffold23126
Group4498:	12890_C682241
Group4499:	12892_C682249	13982_C688937	49844_scaffold25599
Group4501:	12896_C682273	70957_scaffold7151
Group4502:	12897_C682275
Group503:	1289_C611492
Group111:	128_CL219Contig1	618_C607500	36960_scaffold1393	61961_scaffold36540
Group4504:	12904_C682323
Group4505:	12905_C682325
Group4506:	12906_C682327	28448_C796431
Group4508:	12909_C682347
Group504:	1290_C611498
Group4509:	12910_C682353	16366_C704477	24424_C762735	35759_scaffold12847	35894_scaffold12969	51165_scaffold26792	57862_scaffold3284	57873_scaffold3285	60338_scaffold35073	70531_scaffold6768
Group4510:	12912_C682365
Group4511:	12915_C682379	41145_scaffold1773	64788_scaffold39091
Group4512:	12916_C682381	19010_C722577	31946_C831653	60654_scaffold35359
Group505:	1291_C611502
Group4513:	12920_C682401
Group4514:	12921_C682409	13927_C688627	21246_C738431	43266_scaffold19650	58657_scaffold33556
Group4515:	12923_C682429	44558_scaffold20817	73689_scaffold9624
Group4516:	12924_C682437
Group4517:	12926_C682441
Group4518:	12928_C682449
Group506:	1292_C611504	47078_scaffold23096
Group4519:	12934_C682473	54907_scaffold30172	64174_scaffold38538	71903_scaffold8007
Group4520:	12935_C682475
Group4521:	12937_C682481	45634_scaffold21790
Group4522:	12938_C682483
Group4523:	12939_C682489
Group4524:	12942_C682511
Group4525:	12944_C682521	43686_scaffold20029
Group4526:	12947_C682529	66261_scaffold40419
Group4527:	12949_C682553
Group507:	1294_C611522	34977_scaffold12138	50760_scaffold26424	71028_scaffold7215
Group4528:	12951_C682561
Group4529:	12953_C682575	44812_scaffold21045
Group4530:	12955_C682581
Group4532:	12960_C682619	54470_scaffold29779
Group4533:	12963_C682629
Group4534:	12964_C682639	44319_scaffold20601	70093_scaffold6370
Group4535:	12965_C682649	25484_C771247
Group4536:	12966_C682663	34630_scaffold11821
Group508:	1296_C611530	30765_C818789
Group4538:	12971_C682695
Group4540:	12974_C682709
Group4541:	12976_C682721
Group4542:	12977_C682727
Group4543:	12979_C682731	52830_scaffold28296
Group509:	1297_C611532
Group4544:	12980_C682737
Group4545:	12982_C682745
Group4547:	12984_C682749
Group510:	1298_C611540	7772_C649726
Group4548:	12995_C682809	57135_scaffold32184
Group112:	129_CL223Contig1
Group10:	12_CL317Contig1
Group4550:	13002_C682833
Group4551:	13004_C682859
Group4552:	13005_C682863
Group4553:	13006_C682865	59355_scaffold34185	63084_scaffold37555	69139_scaffold5507
Group511:	1300_C611546
Group4554:	13012_C682889
Group4555:	13013_C682891	45646_scaffold21800	46483_scaffold22556
Group4556:	13015_C682915
Group4557:	13016_C682917
Group4558:	13019_C682935
Group512:	1302_C611554	21161_C737817
Group4559:	13032_C682993
Group4560:	13034_C683013	35583_scaffold12687
Group4561:	13044_C683061	22983_C751477	69815_scaffold612
Group4562:	13049_C683081
Group513:	1304_C611564
Group4564:	13052_C683099
Group4565:	13053_C683119
Group4566:	13054_C683127	31327_C824677	38448_scaffold15282
Group4567:	13058_C683163
Group4568:	13059_C683165
Group514:	1305_C611566	31998_C832291	39884_scaffold16580	39940_scaffold16633	53588_scaffold28980	73933_scaffold9844
Group4569:	13061_C683175
Group4570:	13062_C683177
Group4572:	13068_C683215	43665_scaffold2001
Group4573:	13070_C683225	19141_C723485	48294_scaffold24196	53478_scaffold28880
Group4574:	13072_C683229
Group4575:	13073_C683243	37095_scaffold14052
Group4576:	13076_C683271	20865_C735573
Group4577:	13077_C683279
Group4578:	13078_C683285
Group4581:	13083_C683307
Group4582:	13084_C683321
Group4583:	13085_C683323	72777_scaffold8800
Group4584:	13087_C683337	40139_scaffold16814	71758_scaffold7877
Group4585:	13093_C683377	64471_scaffold38805
Group4586:	13095_C683383	53692_scaffold29074
Group4587:	13096_C683387
Group4588:	13097_C683399
Group515:	1309_C611598
Group113:	130_CL281Contig1
Group4589:	13100_C683419
Group4590:	13103_C683455
Group4591:	13104_C683457
Group4592:	13109_C683479	16801_C707559	31399_C825395	42482_scaffold18940	49386_scaffold25183	51174_scaffold2680
Group4593:	13114_C683491
Group4594:	13116_C683503
Group4595:	13117_C683505	22943_C751267
Group4596:	13118_C683507	39404_scaffold16147	51969_scaffold27518
Group516:	1311_C611614	18925_C721947
Group4597:	13122_C683515
Group4598:	13126_C683541	13495_C685857	45107_scaffold21312	47823_scaffold23770	50869_scaffold26523	70649_scaffold6874	70882_scaffold7083
Group4599:	13128_C683553
Group4600:	13129_C683559
Group517:	1312_C611618	18855_C721467
Group4602:	13138_C683627	49940_scaffold25685
Group4603:	13141_C683649
Group4604:	13145_C683691	24621_C764163
Group4605:	13148_C683711
Group518:	1314_C611622
Group4606:	13151_C683719	47478_scaffold23458	61415_scaffold36046	67224_scaffold41288	73066_scaffold9062
Group4608:	13155_C683737	21110_C737419	24734_C765133	36338_scaffold13368	39200_scaffold15963	66495_scaffold4063
Group4610:	13158_C683749	41542_scaffold1809	64530_scaffold38859
Group4611:	13159_C683761	64166_scaffold38530	66936_scaffold41027
Group4612:	13161_C683773	54359_scaffold29679	66178_scaffold40344
Group4614:	13163_C683791
Group4615:	13171_C683843
Group4618:	13183_C683969	16548_C705725
Group4619:	13185_C683975
Group4620:	13187_C683983	16853_C707851	48080_scaffold24002	62706_scaffold37213
Group4621:	13188_C683987
Group4622:	13189_C683997
Group4623:	13191_C684015
Group4624:	13192_C684025	20502_C733161	67568_scaffold41598
Group4625:	13193_C684031	54559_scaffold29859	59236_scaffold34078
Group4626:	13194_C684039
Group4627:	13195_C684053	48245_scaffold24151
Group4628:	13196_C684061	26376_C778515
Group4629:	13199_C684071	59827_scaffold34610
Group519:	1319_C611660
Group114:	131_CL306Contig1	8987_C657150
Group4630:	13201_C684085
Group4631:	13206_C684111
Group4632:	13208_C684123
Group4633:	13213_C684157
Group4634:	13218_C684185
Group520:	1321_C611670	34173_scaffold11407	43152_scaffold19548
Group4635:	13222_C684237	18003_C715813	39726_scaffold16438
Group4636:	13224_C684245	22848_C750427
Group4637:	13230_C684267
Group4638:	13233_C684281	18806_C721131	74088_scaffold9987
Group4639:	13236_C684313
Group4640:	13237_C684315
Group521:	1323_C611684
Group4641:	13241_C684343	39829_scaffold16530
Group4642:	13244_C684351	55965_scaffold31125
Group4644:	13249_C684415	13533_C686077	29435_C805205	47616_scaffold23584	61083_scaffold35748
Group4645:	13257_C684457
Group4647:	13259_C684461
Group4648:	13260_C684463
Group4649:	13261_C684467	68736_scaffold5138
Group4650:	13262_C684469
Group4652:	13267_C684487	40244_scaffold16909	40296_scaffold16958
Group4653:	13268_C684495
Group4654:	13269_C684501	66453_scaffold40592
Group4655:	13275_C684545
Group4656:	13276_C684551
Group4657:	13278_C684567
Group4658:	13279_C684569
Group4659:	13282_C684591
Group4660:	13283_C684595	22469_C747487	44256_scaffold20544	46375_scaffold22459	73564_scaffold9511
Group4661:	13286_C684607	27595_C788691
Group4662:	13287_C684615
Group4663:	13290_C684627
Group4664:	13293_C684655
Group4665:	13296_C684667
Group4666:	13298_C684677	67089_scaffold41166
Group115:	132_CL321Contig1	45221_scaffold21415
Group4667:	13300_C684689
Group4668:	13302_C684693	42026_scaffold18528	61170_scaffold35826
Group4669:	13303_C684697
Group4670:	13309_C684719	47219_scaffold23222	48912_scaffold24754
Group4671:	13315_C684767	23851_C758197	37113_scaffold14069	41199_scaffold17779	58639_scaffold3354
Group4672:	13320_C684807
Group4673:	13324_C684829
Group4674:	13325_C684835
Group4676:	13329_C684843	18976_C722367
Group4677:	13332_C684881	16825_C707701	45483_scaffold21653
Group4678:	13339_C684943	50077_scaffold25808
Group4679:	13340_C684945
Group4680:	13346_C684979	22990_C751555	39564_scaffold16292	40177_scaffold16849	50464_scaffold26158
Group4681:	13350_C684999	18478_C718847	31401_C825401
Group4682:	13355_C685043	48814_scaffold24666
Group4683:	13360_C685075
Group4684:	13361_C685085	29521_C806009	44269_scaffold20556	45751_scaffold21896	69632_scaffold5954
Group4685:	13364_C685101
Group4686:	13368_C685123
Group4687:	13369_C685125
Group522:	1337_C611774
Group4689:	13384_C685211	43197_scaffold19589	47913_scaffold23852
Group4691:	13386_C685215	59512_scaffold34326
Group4693:	13392_C685269
Group4695:	13397_C685305
Group523:	1339_C611782
Group116:	133_CL365Contig1	68646_scaffold5057	68647_scaffold5058
Group4696:	13408_C685355	16424_C704863
Group4697:	13409_C685365	53132_scaffold28568	58455_scaffold33373
Group4698:	13411_C685373	35913_scaffold12986	51484_scaffold2708
Group4699:	13414_C685385	22197_C745515	25686_C772999	26414_C778691	63353_scaffold37798
Group4700:	13416_C685395	39067_scaffold15841	43644_scaffold19993
Group4701:	13417_C685399	23110_C752541	26309_C777997	31061_C821877	44155_scaffold20453	55319_scaffold30543	58620_scaffold33522	59052_scaffold33912	62604_scaffold37121
Group4703:	13422_C685431
Group4704:	13424_C685441
Group524:	1342_C611794
Group4705:	13436_C685533
Group4706:	13439_C685541
Group4707:	13444_C685575	28425_C796209	51699_scaffold27274	61809_scaffold36402
Group4708:	13448_C685593	66884_scaffold40981
Group4709:	13449_C685601
Group4710:	13451_C685609
Group4711:	13453_C685617	62987_scaffold37468
Group4712:	13454_C685619
Group4713:	13455_C685631
Group4714:	13456_C685633
Group4715:	13458_C685645
Group4717:	13461_C685655
Group4718:	13465_C685665
Group4719:	13468_C685685
Group4720:	13482_C685761
Group4721:	13483_C685763	40161_scaffold16834	44437_scaffold20708
Group4722:	13484_C685765
Group4723:	13485_C685771	21762_C742167	27156_C784905	47489_scaffold23469
Group4724:	13488_C685827
Group4725:	13491_C685839
Group4727:	13494_C685851
Group4729:	13499_C685873
Group117:	134_CL450Contig1	16002_C702121	59778_scaffold34567	59780_scaffold34569
Group4730:	13500_C685881
Group4731:	13501_C685887
Group4732:	13502_C685889	32297_C836037	38664_scaffold15477	38867_scaffold15660	60645_scaffold35350
Group4733:	13504_C685897
Group4734:	13508_C685917
Group525:	1350_C611854	55058_scaffold30308
Group4735:	13512_C685937
Group4737:	13517_C685971	17075_C709313
Group526:	1351_C611858	7458_C647900	30947_C820799	34813_scaffold11990	37703_scaffold14603	50967_scaffold26612
Group4738:	13520_C685993
Group4739:	13523_C686015
Group4741:	13526_C686031	18803_C721123	33324_scaffold10637	36271_scaffold13307	65591_scaffold39816
Group4742:	13527_C686033
Group4743:	13529_C686049
Group527:	1352_C611862	58546_scaffold33456
Group4745:	13538_C686103	25338_C770029
Group528:	1353_C611866	44916_scaffold2114
Group4746:	13540_C686131	43120_scaffold19519
Group4747:	13543_C686145
Group4748:	13548_C686179	16091_C702709	38268_scaffold1512	44546_scaffold20806	73647_scaffold9587
Group4749:	13550_C686187	21565_C740631
Group529:	1355_C611872
Group4751:	13562_C686271
Group4752:	13564_C686285	72703_scaffold8734
Group530:	1356_C611874	15369_C698047	29365_C804581	49839_scaffold25594	52851_scaffold28314
Group4753:	13573_C686323
Group4754:	13579_C686383
Group531:	1357_C611882	59636_scaffold34438
Group4755:	13581_C686389
Group4756:	13586_C686419
Group4757:	13589_C686437
Group4758:	13592_C686453	27155_C784885	40138_scaffold16813	44599_scaffold20854
Group4759:	13594_C686465
Group4760:	13597_C686481
Group4761:	13599_C686485
Group532:	1359_C611888	26167_C776933	33835_scaffold11100	64012_scaffold38392
Group118:	135_CL516Contig1
Group4762:	13602_C686509
Group4763:	13604_C686525
Group4765:	13607_C686551	41701_scaffold18232	60030_scaffold34796
Group4766:	13611_C686567	55890_scaffold31058
Group4767:	13614_C686581	52962_scaffold28414
Group4768:	13616_C686593
Group533:	1361_C611904	9230_C658792
Group4770:	13621_C686615
Group4772:	13623_C686621
Group4773:	13625_C686635	40450_scaffold171	53028_scaffold28474
Group4774:	13626_C686639	58646_scaffold33546
Group4775:	13627_C686643
Group4776:	13628_C686645
Group4777:	13630_C686659
Group4778:	13631_C686663	22008_C744093	48943_scaffold24782
Group4779:	13632_C686669
Group4780:	13636_C686707	45200_scaffold21397	72364_scaffold8427
Group4781:	13637_C686709
Group4782:	13638_C686729
Group4783:	13639_C686747
Group4784:	13640_C686749
Group4785:	13642_C686753
Group4786:	13643_C686757	40829_scaffold17444	41630_scaffold18169	44966_scaffold21185
Group4787:	13645_C686769
Group4788:	13648_C686789
Group4790:	13661_C686865
Group4791:	13662_C686877	49661_scaffold25432	64782_scaffold39086
Group4792:	13667_C686911	24783_C765567	70417_scaffold6662
Group4793:	13668_C686915	36510_scaffold13524
Group4794:	13669_C686919	32179_C834467	37828_scaffold14717
Group4795:	13670_C686923	37464_scaffold14388
Group4796:	13673_C686945
Group4797:	13674_C686949	54261_scaffold2959
Group4799:	13679_C686999
Group4802:	13688_C687081	16310_C704097	71459_scaffold7605
Group4803:	13690_C687085	23366_C754541	30179_C812629	36359_scaffold13387
Group4804:	13692_C687093
Group4807:	13697_C687131	15274_C697441
Group4808:	13698_C687145	15077_C696155	46833_scaffold22875
Group534:	1369_C611936
Group119:	136_CL533Contig1	56600_scaffold31701
Group4809:	13703_C687169
Group4810:	13705_C687177
Group4811:	13706_C687193	45089_scaffold21297	62836_scaffold37330	64898_scaffold39190
Group4812:	13711_C687227	63780_scaffold38182
Group4813:	13712_C687229	40624_scaffold17259
Group4814:	13713_C687235
Group4815:	13714_C687247
Group4816:	13715_C687257	73043_scaffold9040
Group4818:	13719_C687283
Group4819:	13720_C687287
Group4820:	13722_C687291	39679_scaffold16396	64492_scaffold38824	68735_scaffold5137
Group4821:	13729_C687325
Group4822:	13734_C687345	44442_scaffold20712	48389_scaffold24282	71756_scaffold7875	71757_scaffold7876
Group4823:	13735_C687357	71132_scaffold7309
Group4824:	13736_C687359
Group4825:	13737_C687363
Group4826:	13738_C687365	54175_scaffold29510
Group4827:	13739_C687369	25342_C770047	43355_scaffold19731
Group4829:	13742_C687399
Group4830:	13744_C687409	39534_scaffold16264
Group4831:	13745_C687413
Group4832:	13747_C687421
Group4833:	13751_C687457
Group4834:	13752_C687473	17147_C709769	70152_scaffold6423
Group4835:	13753_C687475
Group4837:	13760_C687529	17653_C713393	20532_C733339	60020_scaffold34787
Group4838:	13762_C687533
Group4839:	13763_C687545
Group4840:	13764_C687549	18067_C716135	21611_C740993	52014_scaffold27559
Group4841:	13765_C687551
Group4842:	13766_C687553
Group4843:	13774_C687585	15570_C699381	23473_C755403	32080_C833171	64337_scaffold38685
Group4844:	13776_C687593
Group4845:	13777_C687595
Group4846:	13783_C687625
Group4847:	13784_C687629
Group4848:	13785_C687639
Group535:	1378_C611978	39992_scaffold16680
Group4850:	13791_C687675	44571_scaffold20829
Group4851:	13793_C687683	49249_scaffold25059	58304_scaffold33237
Group4852:	13794_C687687
Group4854:	13799_C687711
Group120:	137_CL537Contig1	55584_scaffold30783	63060_scaffold37533
Group4855:	13802_C687731	60770_scaffold35464
Group4856:	13805_C687753	53096_scaffold28535	55302_scaffold30528
Group4857:	13807_C687775	41307_scaffold17877
Group4858:	13813_C687817
Group4859:	13816_C687837	14601_C693117	66607_scaffold40730
Group4860:	13817_C687841
Group4861:	13819_C687857
Group4862:	13821_C687871	38157_scaffold15017	58934_scaffold33806
Group4863:	13822_C687877
Group4864:	13823_C687883
Group4865:	13826_C687899	39119_scaffold1589	39215_scaffold15977	66034_scaffold40214
Group4866:	13827_C687907	18093_C716305
Group4867:	13829_C687923
Group4868:	13831_C687935
Group4869:	13835_C687971
Group4870:	13836_C687975
Group4871:	13837_C687985
Group4872:	13839_C688005
Group536:	1383_C612006	6557_C642618	33633_scaffold10916	40145_scaffold1682	56966_scaffold32031
Group4873:	13842_C688011
Group4876:	13848_C688043
Group537:	1384_C612008
Group4877:	13850_C688073
Group4879:	13863_C688157	15501_C698937	22042_C744361
Group4880:	13864_C688161	26420_C778725
Group4881:	13868_C688177	39914_scaffold1661
Group538:	1386_C612014
Group4882:	13873_C688227	36347_scaffold13376	40455_scaffold17103	62622_scaffold37138
Group4883:	13874_C688239
Group4884:	13877_C688257
Group4885:	13880_C688265
Group4886:	13882_C688281
Group4887:	13883_C688283
Group4888:	13884_C688295
Group4889:	13887_C688307
Group4891:	13890_C688327
Group4892:	13892_C688335
Group4893:	13893_C688339	59871_scaffold34651
Group4894:	13896_C688367	65347_scaffold39596
Group4895:	13897_C688381
Group4896:	13898_C688403
Group4897:	13899_C688411	27333_C786547
Group539:	1389_C612036
Group121:	138_CL636Contig1
Group4898:	13903_C688441	49682_scaffold25451
Group4899:	13905_C688457
Group4900:	13906_C688473	37505_scaffold14424
Group4902:	13909_C688497	15661_C699953	32188_C834601
Group540:	1390_C612046
Group4903:	13910_C688499
Group4904:	13913_C688517	37481_scaffold14402	50162_scaffold25886	54434_scaffold29746
Group4905:	13915_C688531	18352_C717997	42993_scaffold19404	73685_scaffold9620
Group541:	1391_C612048	9484_C660384	23988_C759203	27710_C789679	29324_C804275	51595_scaffold2718
Group4907:	13928_C688633	50897_scaffold2655	62040_scaffold36611
Group4908:	13930_C688647
Group4909:	13933_C688671
Group4910:	13936_C688687
Group4912:	13938_C688695	17347_C711173
Group4914:	13942_C688719
Group4915:	13943_C688741
Group4916:	13944_C688745	19643_C726957
Group4917:	13947_C688757	23938_C758771	42035_scaffold18536	42036_scaffold18537	45335_scaffold21519	58368_scaffold33295	62549_scaffold37071
Group4918:	13948_C688759
Group4919:	13950_C688767
Group4920:	13951_C688775
Group4921:	13952_C688783
Group4922:	13954_C688797
Group4923:	13955_C688803	44870_scaffold21099	48267_scaffold24171	49005_scaffold24838	49739_scaffold25503
Group4924:	13956_C688809
Group4925:	13957_C688813
Group4926:	13958_C688821
Group4927:	13959_C688823
Group542:	1395_C612076	27585_C788607	27890_C791353	29484_C805639	59074_scaffold33932	59075_scaffold33933
Group4928:	13960_C688825
Group4929:	13962_C688829	24469_C763019	27002_C783567	28935_C800751	36433_scaffold13453	38062_scaffold14930	42686_scaffold19126	50970_scaffold26615	51390_scaffold26996	64579_scaffold38902	69611_scaffold5935
Group4930:	13969_C688865
Group543:	1396_C612084
Group4931:	13976_C688901
Group4932:	13978_C688913	32705_scaffold10073
Group4934:	13985_C688943
Group4935:	13988_C688957
Group4936:	13989_C688965	17212_C710231	25210_C769049	58226_scaffold33167	67996_scaffold4465
Group4937:	13991_C688983
Group4938:	13993_C688997
Group4939:	13994_C688999
Group122:	139_CL803Contig1
Group11:	13_CL353Contig1	11837_C675407	40690_scaffold17318	49146_scaffold24966	52128_scaffold27661	71128_scaffold7305	71558_scaffold7697
Group4941:	14003_C689053
Group4942:	14005_C689061
Group4943:	14007_C689065	48134_scaffold24051	53728_scaffold29107	69037_scaffold5414
Group4944:	14008_C689071	25596_C772169	26925_C782965
Group4945:	14009_C689077
Group4946:	14010_C689083
Group4947:	14012_C689093
Group4948:	14013_C689097	43758_scaffold20094	49945_scaffold2569	59806_scaffold34592	70318_scaffold6573
Group4949:	14014_C689099	30225_C813073
Group544:	1401_C612108	3236_C622726
Group4951:	14022_C689163
Group4952:	14023_C689173
Group4953:	14025_C689189
Group4954:	14026_C689191	50043_scaffold25778
Group545:	1402_C612116
Group4955:	14032_C689237
Group4956:	14041_C689327
Group4957:	14043_C689337	51243_scaffold26862	63997_scaffold38379
Group4959:	14046_C689351	70170_scaffold644
Group4960:	14050_C689363
Group4961:	14051_C689375
Group4962:	14054_C689387	17705_C713739	72310_scaffold8379
Group4963:	14055_C689393	53854_scaffold29220
Group4964:	14059_C689441	34367_scaffold11584	46067_scaffold22181
Group546:	1405_C612140
Group4965:	14062_C689457
Group4966:	14064_C689473
Group4967:	14068_C689535	50398_scaffold26099
Group4968:	14069_C689541	74058_scaffold9958
Group4969:	14072_C689563	51811_scaffold27375
Group4970:	14074_C689569
Group4971:	14079_C689593
Group4972:	14080_C689595
Group4973:	14081_C689601	70480_scaffold672
Group4974:	14084_C689631	33711_scaffold10989	65826_scaffold40026
Group4975:	14087_C689663
Group4976:	14089_C689679
Group4977:	14092_C689687	14927_C695267
Group4978:	14093_C689699
Group4979:	14094_C689705
Group4980:	14095_C689707
Group4981:	14096_C689713
Group123:	140_CL830Contig1	19434_C725411	39450_scaffold16189
Group4982:	14100_C689737
Group4984:	14111_C689801
Group4985:	14113_C689807	25504_C771393
Group4986:	14123_C689879
Group4988:	14125_C689907
Group4989:	14126_C689909
Group4990:	14131_C689935
Group4991:	14133_C689941	14219_C690627
Group4992:	14135_C689951
Group4993:	14138_C689979	35187_scaffold12328	40881_scaffold17491	43905_scaffold20227	51623_scaffold27204
Group4994:	14139_C689989	24984_C767085
Group4995:	14141_C689999	31018_C821473
Group4996:	14143_C690003	21083_C737181	63432_scaffold37869	67041_scaffold41122
Group4997:	14145_C690029
Group4998:	14148_C690059
Group547:	1414_C612204
Group4999:	14150_C690067	23310_C754081	45757_scaffold21900	53651_scaffold29036	53871_scaffold29236	68221_scaffold467
Group5000:	14152_C690079	51587_scaffold27172
Group5001:	14158_C690135	69475_scaffold5810
Group5002:	14159_C690151	17402_C711521	35158_scaffold12301	39241_scaffold160	41194_scaffold17774	45456_scaffold21629	49377_scaffold25175	64911_scaffold39201
Group5003:	14164_C690179	32148_C833965	67394_scaffold41440
Group5004:	14168_C690219	40101_scaffold1678	41723_scaffold18252
Group5005:	14169_C690223
Group548:	1416_C612210	17491_C712223
Group5006:	14170_C690233
Group5007:	14171_C690237
Group5008:	14172_C690239	54685_scaffold29972
Group5009:	14184_C690403
Group5010:	14186_C690411
Group5011:	14187_C690415
Group5012:	14188_C690417
Group5013:	14189_C690425
Group5014:	14192_C690449	33643_scaffold10925	40368_scaffold17024	52565_scaffold28057	53235_scaffold28660	56849_scaffold31927	57242_scaffold32280	59392_scaffold34218	67669_scaffold417	69520_scaffold5851
Group5015:	14197_C690485
Group5017:	14199_C690499	60061_scaffold34823
Group549:	1419_C612234
Group124:	141_CL903Contig1
Group5018:	14202_C690513
Group5019:	14205_C690545
Group5020:	14206_C690547	30855_C819727
Group5021:	14209_C690575
Group550:	1420_C612236
Group5022:	14212_C690591
Group5023:	14213_C690593
Group5025:	14226_C690649	32430_C837709	50328_scaffold26035
Group5026:	14231_C690689	21525_C740309
Group5027:	14235_C690735
Group5028:	14240_C690757
Group5029:	14241_C690759
Group5030:	14243_C690769
Group5031:	14244_C690775
Group5033:	14247_C690789	21919_C743317	34246_scaffold11474	35316_scaffold12445	40823_scaffold17439	70254_scaffold6515
Group551:	1424_C612256
Group5034:	14251_C690829	16384_C704611	61354_scaffold35992
Group5035:	14252_C690835	45659_scaffold21812	72448_scaffold8502
Group5037:	14259_C690865
Group552:	1425_C612258
Group5038:	14260_C690871	59533_scaffold34345
Group5039:	14261_C690875	69395_scaffold5739
Group5040:	14263_C690887
Group5041:	14264_C690895
Group5042:	14265_C690903	17567_C712811
Group5043:	14268_C690933
Group5044:	14269_C690935	15599_C699523
Group5045:	14276_C690969	32045_C832821	38995_scaffold15776
Group5046:	14279_C690997
Group5047:	14281_C691003	51959_scaffold27509	63702_scaffold38111
Group5048:	14283_C691019	25189_C768801	54222_scaffold29554	54223_scaffold29555
Group5049:	14284_C691025
Group5050:	14285_C691043	33220_scaffold10541
Group5051:	14286_C691053	33001_scaffold10340
Group5052:	14288_C691065	36743_scaffold13734
Group553:	1428_C612278	40227_scaffold16894	40692_scaffold1732	42470_scaffold1893	43298_scaffold1968
Group5053:	14290_C691073
Group5054:	14294_C691107
Group5055:	14296_C691115
Group5056:	14298_C691147	45183_scaffold21381
Group5057:	14299_C691173
Group554:	1429_C612284	37357_scaffold14290	51130_scaffold26760	71036_scaffold7222
Group125:	142_CL1875Contig1
Group5059:	14302_C691189
Group5060:	14304_C691195
Group5062:	14308_C691219	32998_scaffold10338
Group555:	1430_C612288
Group5063:	14311_C691245
Group5065:	14315_C691257
Group5067:	14321_C691285
Group5068:	14326_C691323	40125_scaffold16800
Group5069:	14327_C691329	18510_C719067	41061_scaffold17654
Group5070:	14328_C691333	15744_C700503	40207_scaffold16876	45494_scaffold21663	51361_scaffold26969
Group5071:	14329_C691335
Group5072:	14332_C691351
Group5073:	14340_C691425
Group5074:	14342_C691431	66563_scaffold40691
Group5075:	14344_C691445
Group5076:	14345_C691449	20368_C732221
Group5077:	14348_C691477
Group5078:	14353_C691525
Group5079:	14354_C691527
Group5080:	14355_C691535	70895_scaffold7096
Group5081:	14359_C691547
Group5083:	14363_C691599	18187_C716791	25711_C773231
Group5085:	14365_C691605
Group5087:	14367_C691629
Group5088:	14369_C691635
Group5089:	14371_C691645	50822_scaffold26481
Group5090:	14372_C691651	55158_scaffold30399
Group5091:	14376_C691679
Group5093:	14378_C691695	18859_C721513	30900_C820217	73614_scaffold9557
Group5095:	14384_C691735
Group5096:	14385_C691741	33412_scaffold10716	45186_scaffold21384	67648_scaffold4167
Group5097:	14387_C691755	64063_scaffold38438
Group5098:	14388_C691765
Group5099:	14390_C691775
Group5100:	14391_C691779
Group5101:	14392_C691793
Group5102:	14396_C691809	50324_scaffold26031
Group5103:	14397_C691811
Group556:	1439_C612346	23284_C753887	56147_scaffold31291
Group5104:	14401_C691847
Group5105:	14402_C691859	30251_C813363	72733_scaffold8761
Group5106:	14403_C691891	59639_scaffold34440
Group5107:	14405_C691899	55145_scaffold30387
Group5108:	14406_C691901	15219_C697065	22656_C749019	61278_scaffold35923
Group5109:	14407_C691907	36577_scaffold13585	50060_scaffold25793
Group5110:	14414_C691973
Group5111:	14416_C691989
Group5112:	14419_C692005
Group5113:	14420_C692007
Group5114:	14421_C692013	47280_scaffold23279	53503_scaffold28902
Group5115:	14423_C692017	25184_C768741
Group5116:	14426_C692033	72220_scaffold8298
Group5117:	14427_C692045
Group5118:	14431_C692071
Group5119:	14434_C692111	18807_C721139
Group5121:	14438_C692131
Group557:	1443_C612358	40887_scaffold17497
Group5122:	14440_C692145
Group5123:	14441_C692151
Group5124:	14443_C692159
Group5125:	14444_C692165
Group5126:	14447_C692203
Group5127:	14448_C692209
Group5128:	14449_C692213
Group558:	1444_C612364
Group5129:	14453_C692239	35537_scaffold12644	36248_scaffold13287	38340_scaffold15185
Group5131:	14467_C692301	34366_scaffold11583
Group5132:	14468_C692311
Group5133:	14470_C692317
Group5135:	14477_C692359	52772_scaffold28243	53498_scaffold28899
Group5136:	14479_C692389
Group5137:	14481_C692401
Group5138:	14486_C692451
Group559:	1448_C612382	20797_C735117	20820_C735241	22957_C751341
Group5140:	14490_C692477	28615_C797761
Group5141:	14491_C692481
Group5142:	14495_C692505
Group5143:	14498_C692515	35954_scaffold13021	51002_scaffold26644
Group560:	1449_C612390
Group5144:	14502_C692539
Group5145:	14504_C692543
Group5146:	14505_C692547
Group5147:	14509_C692561	53076_scaffold28517
Group5148:	14511_C692571
Group5149:	14512_C692573	28121_C793223
Group5150:	14515_C692591
Group5151:	14518_C692613
Group5152:	14519_C692615
Group5153:	14520_C692621
Group5154:	14522_C692635
Group5155:	14524_C692653
Group5156:	14530_C692675
Group5157:	14531_C692677	51922_scaffold27475
Group5158:	14533_C692681	55284_scaffold30511	56525_scaffold31634	58712_scaffold33605
Group5159:	14534_C692689
Group5162:	14539_C692707
Group5164:	14548_C692779	26264_C777699	28024_C792439
Group5165:	14549_C692781	16633_C706339	28686_C798485
Group561:	1454_C612410
Group5166:	14550_C692793
Group5167:	14552_C692809
Group5168:	14553_C692811
Group5169:	14554_C692813
Group5170:	14555_C692815
Group5171:	14556_C692827
Group5172:	14558_C692839
Group5173:	14559_C692841
Group5174:	14562_C692859
Group5175:	14563_C692861
Group5176:	14566_C692879	26638_C780559	56743_scaffold31831	57399_scaffold32422
Group5177:	14571_C692913
Group5178:	14572_C692917
Group5179:	14574_C692923
Group5182:	14580_C692971
Group5183:	14581_C692975
Group5184:	14582_C692977
Group5185:	14586_C693013
Group5186:	14588_C693041
Group5187:	14590_C693047	17901_C715031	37694_scaffold14596	38264_scaffold15116	44326_scaffold20608	60719_scaffold35418	63582_scaffold38003
Group5188:	14591_C693051	17924_C715205	32220_C834987	51588_scaffold27173	61340_scaffold3598
Group5190:	14595_C693091
Group5191:	14596_C693093	39820_scaffold16522
Group5192:	14597_C693103	66371_scaffold40518
Group5193:	14598_C693107
Group5194:	14600_C693111	24320_C761939
Group5196:	14602_C693119	25713_C773245
Group5197:	14607_C693167	53468_scaffold28871
Group562:	1460_C612442
Group5199:	14610_C693183
Group5200:	14615_C693231
Group5201:	14617_C693239	31291_C824211	39491_scaffold16225
Group5202:	14618_C693247
Group5203:	14620_C693255	16591_C706043	33366_scaffold10675	46100_scaffold22210	47904_scaffold23844	67363_scaffold41412
Group5204:	14622_C693259
Group5205:	14626_C693279	71292_scaffold7454
Group5206:	14627_C693293
Group5207:	14628_C693295	54328_scaffold29650	56418_scaffold31538	59945_scaffold34719
Group5208:	14633_C693317	63502_scaffold37931
Group5209:	14635_C693329
Group5210:	14636_C693335
Group5211:	14637_C693341
Group5212:	14638_C693355
Group5214:	14642_C693387	18668_C720199
Group5215:	14646_C693429
Group5216:	14648_C693433
Group563:	1464_C612464	11802_C675141	46817_scaffold2286
Group5217:	14650_C693443	68684_scaffold5091
Group5218:	14652_C693457	20313_C731901	69451_scaffold579
Group5219:	14654_C693475
Group5220:	14655_C693479
Group5221:	14656_C693491	51966_scaffold27515
Group5222:	14658_C693519	57689_scaffold32684
Group5223:	14660_C693541
Group5224:	14661_C693563
Group5225:	14662_C693567	72345_scaffold841
Group5226:	14667_C693595
Group5227:	14668_C693613
Group5228:	14669_C693617
Group5230:	14673_C693641
Group5231:	14674_C693645
Group5232:	14675_C693649
Group5233:	14676_C693655	42429_scaffold18893
Group5234:	14677_C693657	42409_scaffold18875	52694_scaffold28173	68104_scaffold4563
Group5235:	14678_C693661
Group5236:	14684_C693703	60649_scaffold35354
Group5237:	14685_C693707
Group5238:	14687_C693715
Group5239:	14688_C693733	21967_C743765
Group564:	1468_C612480
Group5240:	14692_C693757
Group5241:	14693_C693759
Group5242:	14694_C693767	22400_C746945	50330_scaffold26037	55045_scaffold30297	68556_scaffold4975
Group5243:	14697_C693785
Group5244:	14699_C693807	22475_C747527	28519_C797013	51485_scaffold27080
Group565:	1469_C612488	54402_scaffold29717	54463_scaffold29772
Group5245:	14701_C693819	41625_scaffold18164	43223_scaffold19611
Group5246:	14702_C693833	15446_C698537
Group5247:	14704_C693839	52752_scaffold28225	53179_scaffold2861
Group5248:	14705_C693847	44586_scaffold20842
Group5249:	14706_C693853	29085_C802053	49911_scaffold25659	49913_scaffold25660	56881_scaffold31956	58267_scaffold33203
Group5250:	14708_C693859	28380_C795783	46627_scaffold22687
Group5252:	14711_C693881
Group5253:	14712_C693885
Group5254:	14714_C693909	44533_scaffold20795	46202_scaffold22302	46595_scaffold22658
Group5255:	14715_C693915
Group5256:	14717_C693929	15902_C701491	46648_scaffold22705	50341_scaffold26047
Group5257:	14719_C693939
Group566:	1471_C612494	11574_C673711	34496_scaffold1170	54959_scaffold30219	63185_scaffold37646	66121_scaffold40293
Group5259:	14723_C693969
Group5260:	14725_C693979
Group5261:	14726_C693987	71245_scaffold7411
Group5262:	14727_C693993
Group5263:	14729_C694007
Group5264:	14730_C694015
Group5265:	14741_C694093	46684_scaffold22738
Group5266:	14748_C694121	37384_scaffold14314	46528_scaffold22597	68669_scaffold5078
Group5267:	14750_C694129	18517_C719115	48191_scaffold24102	69227_scaffold5587
Group5268:	14755_C694151	55053_scaffold30303	62637_scaffold37151
Group5269:	14756_C694163	31120_C822455	35108_scaffold12257	51107_scaffold2674	55032_scaffold30285	65116_scaffold39387	65926_scaffold40116
Group5270:	14757_C694169	46959_scaffold2299	46972_scaffold2300	57758_scaffold32746	60187_scaffold34937
Group5271:	14759_C694187
Group5272:	14761_C694209
Group5273:	14762_C694237
Group5274:	14770_C694287
Group5275:	14771_C694291	21690_C741561
Group5276:	14772_C694301	33276_scaffold10593	65854_scaffold40051
Group5277:	14774_C694321	39392_scaffold16136
Group5278:	14775_C694327
Group5279:	14777_C694337
Group5280:	14779_C694357
Group567:	1477_C612540
Group5281:	14780_C694359
Group5282:	14783_C694385
Group5283:	14784_C694387
Group5284:	14785_C694399
Group5285:	14789_C694431	33747_scaffold1102	61285_scaffold3593
Group5286:	14790_C694439	32946_scaffold10291
Group5287:	14793_C694447
Group5288:	14794_C694451	31193_C823155
Group5289:	14795_C694455
Group126:	147_CL2214Contig1
Group5290:	14800_C694485
Group5291:	14807_C694521	17077_C709325
Group5292:	14808_C694527
Group5293:	14812_C694553
Group5294:	14813_C694557
Group5295:	14814_C694559	37316_scaffold14253	42074_scaffold18571	69710_scaffold6023
Group5296:	14815_C694573
Group5297:	14816_C694577
Group5298:	14818_C694605	29461_C805461
Group5299:	14819_C694609	72554_scaffold86
Group568:	1481_C612564	2412_C617814	45459_scaffold21631	70790_scaffold700
Group5300:	14820_C694621
Group5301:	14821_C694633
Group5302:	14822_C694635	34062_scaffold11307	71568_scaffold7705	72450_scaffold8504
Group5303:	14824_C694647
Group5304:	14826_C694657	22512_C747727	51176_scaffold26801
Group5305:	14827_C694659	69117_scaffold5488
Group5306:	14828_C694663
Group569:	1482_C612580
Group5308:	14834_C694735
Group5309:	14835_C694743	26124_C776623	62948_scaffold37432
Group5310:	14837_C694761
Group5311:	14839_C694767	40119_scaffold16796	41651_scaffold18188
Group5312:	14840_C694775
Group5313:	14842_C694783	70537_scaffold6773
Group5314:	14844_C694807	32979_scaffold10320
Group5315:	14846_C694819
Group5316:	14849_C694831
Group5317:	14850_C694837
Group5318:	14853_C694853
Group5319:	14855_C694863
Group5320:	14856_C694869	53679_scaffold29062
Group5321:	14857_C694879
Group5322:	14859_C694885
Group570:	1485_C612588	2090_C615912	6967_C645014	7245_C646612	10718_C668335	16403_C704729	23121_C752633	26299_C777939	36942_scaffold13913	52336_scaffold2785	56092_scaffold31241	63169_scaffold37631
Group5323:	14861_C694891	17385_C711403	36311_scaffold13343	53548_scaffold28943	64386_scaffold38729
Group5324:	14863_C694901
Group5325:	14864_C694905	69207_scaffold5569
Group5326:	14865_C694917	51475_scaffold27071
Group5327:	14866_C694919
Group5328:	14868_C694931
Group5329:	14870_C694937
Group5330:	14873_C694957	37553_scaffold14468
Group5331:	14884_C695017
Group5332:	14887_C695033	73108_scaffold910
Group5333:	14888_C695037
Group5334:	14889_C695043
Group571:	1488_C612606	10265_C665503	61136_scaffold35796
Group5335:	14892_C695061	34893_scaffold12062
Group5336:	14893_C695065
Group5337:	14895_C695073	25173_C768665
Group5338:	14896_C695077
Group5339:	14898_C695087
Group127:	148_CL2239Contig1	34823_scaffold12	35928_scaffold13
Group5340:	14900_C695101
Group5341:	14901_C695103	45279_scaffold21469	58263_scaffold3320
Group5342:	14902_C695109
Group5344:	14907_C695135
Group5345:	14908_C695145	30085_C811595	53241_scaffold28666	73258_scaffold9236
Group5346:	14909_C695151	19629_C726873	40019_scaffold16704	72182_scaffold8262
Group5348:	14919_C695225
Group5349:	14920_C695235
Group5350:	14923_C695247
Group5351:	14926_C695265
Group5353:	14929_C695285
Group572:	1493_C612624
Group5355:	14941_C695363
Group5356:	14942_C695365	38714_scaffold15521	67689_scaffold4188	69587_scaffold5912	71899_scaffold8003
Group5357:	14946_C695389	29922_C809909
Group5358:	14948_C695405
Group573:	1494_C612628
Group5359:	14953_C695427
Group5361:	14960_C695485	22437_C747259	38752_scaffold15556	55849_scaffold31020
Group5362:	14963_C695505
Group5363:	14964_C695509
Group5364:	14966_C695527
Group5365:	14969_C695549	58521_scaffold33432
Group5366:	14972_C695561
Group5368:	14976_C695581	50894_scaffold26547
Group5369:	14979_C695611	66125_scaffold40297	68795_scaffold5191
Group5370:	14982_C695631	26888_C782653	54338_scaffold2966	56269_scaffold31403
Group5371:	14985_C695645
Group5372:	14989_C695663
Group575:	1498_C612640	47392_scaffold2338
Group5373:	14990_C695667
Group5374:	14991_C695677	68542_scaffold4962
Group5375:	14993_C695701	41111_scaffold177
Group5376:	14994_C695721
Group5377:	14996_C695733
Group5378:	14999_C695745
Group128:	149_CL2251Contig1
Group12:	14_CL382Contig1
Group5379:	15000_C695747	16124_C702929
Group5380:	15003_C695761	58510_scaffold33422	65577_scaffold39803
Group5381:	15006_C695783	42980_scaffold19393	51423_scaffold27024	70372_scaffold6621
Group5382:	15010_C695817	15839_C701071	32726_scaffold10092
Group5383:	15017_C695849
Group5384:	15018_C695851
Group5385:	15020_C695867
Group5386:	15024_C695887	39827_scaffold16529	71818_scaffold7930
Group5387:	15026_C695895	58274_scaffold3321
Group5388:	15027_C695899	61748_scaffold36348
Group576:	1502_C612658
Group5390:	15031_C695911
Group5391:	15037_C695929	23252_C753669
Group5392:	15042_C695975
Group5393:	15045_C695989
Group5394:	15048_C696009	67351_scaffold41401
Group5395:	15050_C696013	65420_scaffold39661
Group5396:	15052_C696029
Group5398:	15059_C696063
Group5399:	15063_C696079	51863_scaffold27421	52001_scaffold27547
Group5400:	15064_C696083
Group5401:	15065_C696095	68671_scaffold508
Group5402:	15066_C696099
Group577:	1506_C612678
Group5403:	15070_C696119
Group5404:	15073_C696143
Group5405:	15074_C696145	21981_C743875
Group5406:	15076_C696149	46495_scaffold22567	72989_scaffold8993
Group578:	1507_C612680	44767_scaffold21004	58959_scaffold33829	64717_scaffold39027	72559_scaffold8603
Group5408:	15083_C696167	29914_C809757	64165_scaffold3853	64391_scaffold38733
Group5409:	15084_C696183
Group5410:	15085_C696203	33226_scaffold10547
Group5411:	15088_C696225	52112_scaffold27647	70090_scaffold6368
[truncated: 26,404 more rows]
[truncated: 14 more columns]
