# Supplementary material for: De novo sequencing and characterization of Picrorhiza kurrooa transcriptome at two temperatures showed major transcriptome adjustments
Source: BMC Genomics. 2012 Mar 31;13:126. doi: 10.1186/1471-2164-13-126 (PMC3378455; doi:10.1186/1471-2164-13-126)
Supplement: Additional file 5 — Experimentally validated expressed sequence tags (ESTs) of P. kurrooa available at dbEST NCBI. Methods section has details including URL used in the present analysis. [file 1471-2164-13-126-S5.XLS]

## Sheet: EST 
S.No.	Clone No.	Accession number
1	UPL601	GW360040
2	UPL602	GW360041
3	UPL604	GW360043
4	UPL605	GW360044
5	UPL607	GW360046
6	UPL609	GW360048
7	UPL610	GW360049
8	UPL613	GW360052
9	UPL616	GW360055
10	UPL617	GW360056
11	UPL618	GW360057
12	UPL620	GW360059
13	UPL626	GW360065
14	UPL627	GW360066
15	UPL628	GW360067
16	UPL630	GW360069
17	UPL631	GW360070
18	UPL632	GW360071
19	UPL633	GW360072
20	UPL635	GW360074
21	UPL636	GW360075
22	UPL638	GW360077
23	UPL639	GW360078
24	UPL640	GW360079
25	UPL641	GW360080
26	UPL642	GW360081
27	UPL643	GW360082
28	UPL644	GW360083
29	UPL645	GW360084
30	UPL646	GW360085
31	UPL647	GW360086
32	UPL649	GW360088
33	UPL650	GW360089
34	UPL651	GW360090
35	UPL101	FK938981
36	UPL102	FK938982
37	UPL104	FK938984
38	UPL105	FK938985
39	UPL106	FK938986
40	UPL108	FK938988
41	UPL109	FK938989
42	UPL110	FK938990
43	UPL111	FK938991
44	UPL112	FK938992
45	UPL113	FK938993
46	UPL114	FK938994
47	UPL115	FK938995
48	UPL116	FK938996
49	UPL117	FK938997
50	UPL118	FK938998
51	UPL119	FK938999
52	UPL120	FK939000
53	UPL121	FK939001
54	UPL122	FK939002
55	UPL123	FK939003
56	UPL124	FK939004
57	UPL125	FK939005
58	UPL126	FK939006
59	UPL127	FK939007
60	UPL128	FK939008
61	UPL129	FK939009
62	UPL132	FK939012
63	UPL133	FK939013
64	UPL134	FK939014
65	UPL135	FK939015
66	UPL136	FK939016
67	UPL137	FK939017
68	UPL139	FK939019
69	UPL140	FK939020
70	UPL141	FK939021
71	UPL142	FK939022
72	UPL143	FK939023
73	UPL144	FK939024
74	UPL145	FK939025
75	UPL146	FK939026
76	UPL147	FK939027
77	UPL148	FK939028
78	UPL149	FK939029
79	UPL150	FK939030
80	UPL153	FK939033
81	UPL154	FK939034
82	UPL155	FK939035
83	UPL156	FK939036
84	UPL157	FK939037
85	UPL158	FK939038
86	UPL159	FK939039
87	UPL160	FK939040
88	UPL161	FK939041
89	UPL162	FK939042
90	UPL164	FK939044
91	UPL165	FK939045
92	UPL166	FK939046
93	UPL167	FK939047
94	UPL168	FK939048
95	UPL169	FK939049
96	UPL170	FK939050
97	UPL171	FK939051
98	UPL173	FK939053
99	UPL174	FK939054
100	UPL176	FK939056
101	UPL177	FK939057
102	UPL178	FK939058
103	UPL179	FK939059
104	UPL180	FK939060
105	UPL181	FK939061
106	UPL182	FK939062
107	UPL183	FK939063
108	UPL184	FK939064
109	UPL185	FK939065
110	UPL186	FK939066
111	UPL187	FK939067
112	UPL188	FK939068
113	UPL189	FK939069
114	UPL190	FK939070
115	UPL191	FK939071
116	UPL193	FK939073
117	UPL194	FK939074
118	UPL195	FK939075
119	UPL196	FK939076
120	UPL197	FK939077
121	UPL198	FK939078
122	UPL199	FK939079
123	UPL200	FK939080
124	UPL202	FK939082
125	UPL203	FK939083
126	UPL204	FK939084
127	UPL205	FK939085
128	UPL206	FK939086
129	UPL207	FK939087
130	UPL208	FK939088
131	UPL210	FK939090
132	UPL211	FK939091
133	UPL454	GT119014
134	UPL455	GT119015
135	UPL458	GT119018
136	UPL460	GT119020
137	UPL461	GT119021
138	UPL462	GT119022
139	UPL463	GT119023
140	UPL464	GT119024
141	UPL468	GT119028
142	UPL470	GT119030
143	UPL471	GT119031
144	UPL472	GT119032
145	UPL476	GT119036
146	UPL477	GT119037
147	UPL478	GT119038
148	UPL480	GT119040
149	UPL481	GT119041
150	UPL483	GT119043
151	UPL492	GT119052
152	UPL498	GT119057
153	UPL505	GT119064
154	UPL509	GT119068
155	UPL512	GT119071
156	UPL513	GT119072
157	UPL515	GT119074
158	UPL517	GT119076
159	UPL522	GT119081
160	UPL527	GT119086
161	UPL528	GT119087
162	UPL532	GT119091
163	UPL534	GT119093
164	UPL536	GT566467
165	UPL539	GT566470
166	UPL541	GT566472
167	UPL542	GT566473
168	UPL546	GT566477
169	UPL550	GT566481
170	UPL552	GT566483
171	UPL553	GT566484
172	UPL554	GT566485
173	UPL555	GT566486
174	UPL558	GT566489
175	UPL560	GT566491
176	UPL564	GT566495
177	UPL566	GT566497
178	UPL569	GT566499
179	UPL570	GT566500
180	UPL572	GT566502
181	UPL579	GT566509
182	UPL580	GT566510
183	UPL585	GT566515
184	UPL586	GT566516
185	UPL587	GT566517
186	UPL590	GT566520
187	UPL591	GT566521
188	UPL593	GT566523
189	UPL594	GT566524
190	UPL595	GT566525
191	UPL596	GT566526
192	UPL598	GT566528
193	UPL600	GT566530
194	UPL567	GT566531
195	UPL2	FK868519
196	UPL4	FK868521
197	UPL6	FK868523
198	UPL7	FK868524
199	UPL9	FK868526
200	UPL10	FK868527
201	UPL11	FK868528
202	UPL12	FK868529
203	UPL14	FK868531
204	UPL15	FK868532
205	UPL16	FK868533
206	UPL17	FK868534
207	UPL18	FK868535
208	UPL19	FK868536
209	UPL20	FK868537
210	UPL21	FK868538
211	UPL23	FK868540
212	UPL24	FK868541
213	UPL25	FK868542
214	UPL26	FK868543
215	UPL27	FK868544
216	UPL28	FK868545
217	UPL29	FK868546
218	UPL30	FK868547
219	UPL31	FK868548
220	UPL32	FK868549
221	UPL33	FK868550
222	UPL34	FK868551
223	UPL35	FK868552
224	UPL36	FK868553
225	UPL37	FK868554
226	UPL38	FK868555
227	UPL39	FK868556
228	UPL40	FK868557
229	UPL41	FK868558
230	UPL42	FK868559
231	UPL43	FK868560
232	UPL44	FK868561
233	UPL45	FK868562
234	UPL46	FK868563
235	UPL47	FK868564
236	UPL48	FK868565
237	UPL49	FK868566
238	UPL50	FK868567
239	UPL51	FK868568
240	UPL52	FK868569
241	UPL53	FK868570
242	UPL54	FK868571
243	UPL55	FK868572
244	UPL56	FK868573
245	UPL57	FK868574
246	UPL59	FK868576
247	UPL61	FK868578
248	UPL62	FK868579
249	UPL64	FK868581
250	UPL66	FK868583
251	UPL67	FK868584
252	UPL68	FK868585
253	UPL69	FK868586
254	UPL71	FK868588
255	UPL73	FK868590
256	UPL74	FK868591
257	UPL76	FK868593
258	UPL77	FK868594
259	UPL78	FK868595
260	UPL79	FK868596
261	UPL80	FK868597
262	UPL81	FK868598
263	UPL83	FK868600
264	UPL84	FK868601
265	UPL85	FK868602
266	UPL86	FK868603
267	UPL87	FK868604
268	UPL88	FK868605
269	UPL89	FK868606
270	UPL90	FK868607
271	UPL91	FK868608
272	UPL92	FK868609
273	UPL95	FK868612
274	UPL96	FK868613
275	UPL97	FK868614
276	UPL98	FK868615
277	UPL99	FK868616
278	UPL215	GE212867
279	UPL216	GE212868
280	UPL217	GE212869
281	UPL218	GE212870
282	UPL219	GE212871
283	UPL220	GE212872
284	UPL221	GE212873
285	UPL225	GE212877
286	UPL226	GE212878
287	UPL227	GE212879
288	UPL228	GE212880
289	UPL229	GE212881
290	UPL230	GE212882
291	UPL231	GE212883
292	UPL233	GE212885
293	UPL234	GE212886
294	UPL235	GE212887
295	UPL236	GE212888
296	UPL237	GE212889
297	UPL238	GE212890
298	UPL239	GE212891
299	UPL241	GE212893
300	UPL242	GE212894
301	UPL243	GE212895
302	UPL244	GE212896
303	UPL245	GE212897
304	UPL246	GE212898
305	UPL247	GE212899
306	UPL248	GE212900
307	UPL250	GE212902
308	UPL251	GE212903
309	UPL253	GE212905
310	UPL254	GE212906
311	UPL255	GE212907
312	UPL256	GE212908
313	UPL257	GE212909
314	UPL258	GE212910
315	UPL259	GE212911
316	UPL261	GE212913
317	UPL262	GE212914
318	UPL263	GE212915
319	UPL264	GE212916
320	UPL265	GE212917
321	UPL266	GE212918
322	UPL267	GE212919
323	UPL268	GE212920
324	UPL269	GE212921
325	UPL270	GE212922
326	UPL271	GE212923
327	UPL273	GE212925
328	UPL274	GE212926
329	UPL275	GE212927
330	UPL276	GE212928
331	UPL277	GE212929
332	UPL278	GE212930
333	UPL279	GE212931
334	UPL280	GE212932
335	UPL281	GE212933
336	UPL282	GE212934
337	UPL283	GE212935
338	UPL284	GE212936
339	UPL286	GE212938
340	UPL287	GE212939
341	UPL290	GE212942
342	UPL291	GE212943
343	UPL292	GE212944
344	UPL293	GE212945
345	UPL294	GE212946
346	UPL295	GE212947
347	UPL297	GE212949
348	UPL298	GE212950
349	UPL299	GE212951
350	UPL302	GE212954
351	UPL303	GE212955
352	UPL309	GR979344
353	UPL311	GR979346
354	UPL312	GR979347
355	UPL314	GR979349
356	UPL315	GR979350
357	UPL316	GR979351
358	UPL317	GR979352
359	UPL319	GR979354
360	UPL320	GR979355
361	UPL324	GR979359
362	UPL327	GR979361
363	UPL330	GR979364
364	UPL333	GR979367
365	UPL334	GR979368
366	UPL335	GR979369
367	UPL336	GR979370
368	UPL338	GR979372
369	UPL343	GR979377
370	UPL348	GR979382
371	UPL349	GR979383
372	UPL353	GR979387
373	UPL357	GT088145
374	UPL361	GT088149
375	UPL362	GT088150
376	UPL363	GT088151
377	UPL364	GT088152
378	UPL370	GT088158
379	UPL372	GT088160
380	UPL373	GT088161
381	UPL375	GT088163
382	UPL376	GT088164
383	UPL377	GT088165
384	UPL378	GT088166
385	UPL379	GT088167
386	UPL386	GT088174
387	UPL387	GT088175
388	UPL390	GT088178
389	UPL392	GT088180
390	UPL395	GT088183
391	UPL396	GT088184
392	UPL398	GT088186
393	UPL403	GT088191
394	UPL404	GT088192
395	UPL406	GT088194
396	UPL411	GT088199
397	UPL414	GT088202
398	UPL415	GT088203
399	UPL417	GT088205
400	UPL418	GT088206
401	UPL419	GT088207
402	UPL420	GT088208
403	UPL421	GT088209
404	UPL422	GT088210
405	UPL426	GT088214
406	UPL427	GT088215
407	UPL429	GT088217
408	UPL431	GT088219
409	UPL432	GT088220
410	UPL433	GT088221
411	UPL434	GT088222
412	UPL438	GT088226
413	UPL439	GT088227
414	UPL441	GT088229
415	UPL442	GT088230
416	UPL445	GT088233
417	UPL451	GT088239
418	UPL603	GW360042
419	UPL606	GW360045
420	UPL608	GW360047
421	UPL614	GW360053
422	UPL615	GW360054
423	UPL619	GW360058
424	UPL621	GW360060
425	UPL622	GW360061
426	UPL624	GW360063
427	UPL625	GW360064
428	UPL634	GW360073
429	UPL637	GW360076
430	UPL648	GW360087
431	UPL103	FK938983
432	UPL131	FK939011
433	UPL138	FK939018
434	UPL151	FK939031
435	UPL163	FK939043
436	UPL192	FK939072
437	UPL201	FK939081
438	UPL212	FK939092
439	UPL453	GT119013
440	UPL465	GT119025
441	UPL466	GT119026
442	UPL467	GT119027
443	UPL469	GT119029
444	UPL473	GT119033
445	UPL474	GT119034
446	UPL475	GT119035
447	UPL479	GT119039
448	UPL482	GT119042
449	UPL484	GT119044
450	UPL485	GT119045
451	UPL486	GT119046
452	UPL489	GT119049
453	UPL490	GT119050
454	UPL214	GE212866
455	UPL224	GE212876
456	UPL249	GE212901
457	UPL252	GE212904
458	UPL260	GE212912
459	UPL285	GE212937
460	UPL296	GE212948
461	UPL301	GE212953
462	UPL304	GE212956
463	UPL305	GR979340
464	UPL308	GR979343
465	UPL310	GR979345
466	UPL313	GR979348
467	UPL321	GR979356
468	UPL332	GR979366
469	UPL337	GR979371
470	UPL339	GR979373
471	UPL342	GR979376
472	UPL344	GR979378
473	UPL345	GR979379
474	UPL346	GR979380
475	UPL350	GR979384
476	UPL352	GR979386
477	UPL410	GT088198
478	UPL413	GT088201
479	UPL416	GT088204
480	UPL423	GT088211
481	UPL425	GT088213
482	UPL430	GT088218
483	UPL435	GT088223
484	UPL436	GT088224
485	UPL437	GT088225
486	UPL440	GT088228
487	UPL510	GT119069
488	UPL511	GT119070
489	UPL514	GT119073
490	UPL516	GT119075
491	UPL518	GT119077
492	UPL519	GT119078
493	UPL520	GT119079
494	UPL521	GT119080
495	UPL524	GT119083
496	UPL525	GT119084
497	UPL526	GT119085
498	UPL530	GT119089
499	UPL58	FK868575
500	UPL60	FK868577
