# Supplementary material for: De novo sequencing and characterization of Picrorhiza kurrooa transcriptome at two temperatures showed major transcriptome adjustments
Source: BMC Genomics. 2012 Mar 31;13:126. doi: 10.1186/1471-2164-13-126 (PMC3378455; doi:10.1186/1471-2164-13-126)
Supplement: Additional file 9 — Reads per exon kilobase per million (RPKM) based gene expression at 15°C and 25°C in different expression categories ranging from > 10 fold increment to 0.5 fold or lower. [file 1471-2164-13-126-S9.XLS]

## Sheet: molecular function
Level of gene expression
	10-fold increment or above						5-fold-9.9 fold increment					2-fold-4.9 fold increment				1.5-1.9fold increment				0.5-1.49fold (neutral group)					0.5-lower
	Categories			No of transcripts			Categories		No of transcripts			Categories		No of transcripts		Categories		No of transcripts		Categories		No of transcripts			Categories		No of transcripts
	DNA binding			8			DNA binding		4			protein kinase activity		48		peptidase activity		47		protein kinase activity		689			protein kinase activity		226
	protein binding			8			binding		3			DNA binding		42		DNA binding		44		DNA binding		636			DNA binding		200
	ATP binding			7			catalytic activity		3			catalytic activity		37		protein kinase activity		41		peptidase activity		468			structural constituent of ribosome		128
	catalytic activity			5			purine transmembrane transporter activity		3			peptidase activity		34		ATP binding		35		ATP binding		402			peptidase activity		105
	monooxygenase activity			4			ATP binding		2			ATP binding		28		catalytic activity		35		binding		282			ATP binding		104
	peptidase activity			4			gibberellin 2-beta-dioxygenase activity		2			monooxygenase activity		16		structural constituent of ribosome		25		catalytic activity		253			catalytic activity		84
	2 iron, 2 sulfur cluster binding			2			peptidase activity		2			structural constituent of ribosome		9		binding		15		structural constituent of ribosome		228			binding		58
	transcription activator activity			2			protein kinase activity		2			binding		8		transferase activity		13		transferase activity		115			transferase activity		55
	transferase activity			2			RNA binding		2			2 iron, 2 sulfur cluster binding		7		monooxygenase activity		11		protein binding		83			monooxygenase activity		43
	adenylate cyclase activity			1			1-pyrroline-5-carboxylate dehydrogenase activity		1			iron ion binding		7		2 iron, 2 sulfur cluster binding		9		RNA binding		71			pectinesterase activity		18
	aminobutyraldehyde dehydrogenase activity			1			cysteine-type endopeptidase activity		1			substrate-specific transmembrane transporter activity		6		iron ion binding		6		monooxygenase activity		52			ligase activity		17
	ATP-dependent helicase activity			1			cytokinin dehydrogenase activity		1			heat shock protein binding		4		GTPase activity		5		GTPase activity		47			structural constituent of cuticle		16
	beta-lactamase activity			1			electron carrier activity		1			protein binding		4		protein binding		5		2 iron, 2 sulfur cluster binding		46			calcium ion binding		14
	cobalamin binding			1			ferric iron binding		1			transferase activity		4		copper ion binding		4		symporter activity		46			polygalacturonase activity		14
	dCTP deaminase activity			1			heat shock protein binding		1			3{prime}(2{prime}),5{prime}-bisphosphate nucleotidase activity		3		identical protein binding		4		phosphotransferase activity, alcohol group as acceptor		43			GTPase activity		13
	DNA-directed RNA polymerase activity			1			hydrogen ion transmembrane transporter activity		1			calcium ion binding		3		L-alanine:2-oxoglutarate aminotransferase activity		4		hydrolase activity		40			protein binding		13
	electron carrier activity			1			ligase activity		1			copper ion binding		3		RNA binding		4		calcium ion binding		37			xenobiotic-transporting ATPase activity		13
	guanyl-nucleotide exchange factor activity			1			monooxygenase activity		1			electron carrier activity		3		ATP-dependent helicase activity		3		zinc ion binding		35			sugar binding		11
	hydrolase activity			1			N-acetyltransferase activity		1			FAD binding		3		oxidoreductase activity, acting on paired donors, with incorporation or reduction of molecular oxygen		3		DNA-directed RNA polymerase activity		34			symporter activity		11
	L-arabinose isomerase activity			1			pectinesterase activity		1			galactinol-sucrose galactosyltransferase activity		3		polyneuridine-aldehyde esterase activity		3		identical protein binding		34			cytochrome-c oxidase activity		10
														205				316				3641					1153
				53					34
											2fold or above	292
											0.5 or below	1153

## Sheet: biological process
Level of gene expression
	10-fold increment or above						5-fold-9.9 fold increment					2-fold-4.9 fold increment				1.5-1.9fold increment				0.5-1.49fold (neutral group)					0.5-lower
	Categories			No of transcripts			Categories		No of transcripts			Categories		No of transcripts		Categories		No of transcripts		Categories		No of transcripts			Categories		No of transcripts
	metabolic process			22			metabolic process		8			metabolic process		113		metabolic process		77		metabolic process		765			metabolic process		302
	transposition			5			transport		7			cellular metabolic process		18		transport		27		protein transport		309			protein transport		83
	branched chain family amino acid biosynthetic process			2			glycolysis		4			lipid biosynthetic process		18		lipid biosynthetic process		17		transport		153			lipid biosynthetic process		48
	embryo development ending in seed dormancy			2			protein-chromophore linkage		3			transport		17		protein transport		11		lipid biosynthetic process		144			transport		41
	zinc ion transport			2			auxin polar transport		2			glycolysis		13		protein-chromophore linkage		10		glycolysis		121			glycolysis		40
	10-formyltetrahydrofolate biosynthetic process			1			oxidation reduction		2			protein-chromophore linkage		10		cellular metabolic process		7		rRNA processing		75			lipid catabolic process		25
	alcohol metabolic process			1			zinc ion transport		2			biosynthetic process		6		glycolysis		7		biological_process		56			response to biotic stimulus		22
	biosynthetic process			1			amino acid import		1			oxidation reduction		6		nucleosome assembly		6		chromatin modification		51			biological_process		21
	carbohydrate metabolic process			1			ammonium transport		1			glycogen biosynthetic process		5		RNA modification		6		transcription		51			cellular metabolic process		18
	carboxylic acid metabolic process			1			biosynthetic process		1			leaf senescence		5		cell division		4		RNA splicing		50			response to heat		18
	cellular cell wall macromolecule metabolic process			1			cell-cell signaling		1			isoprenoid biosynthetic process		4		chromatin modification		4		cellular metabolic process		48			auxin mediated signaling pathway		16
	cellular metabolic process			1			cellulose biosynthetic process		1			ammonium transport		3		glucose metabolic process		4		leaf senescence		37			protein amino acid glycosylation		16
	cellular response to cold			1			lateral root development		1			carbohydrate metabolic process		3		nucleoside metabolic process		4		vegetative to reproductive phase transition of meristem		37			stamen development		15
	cofactor biosynthetic process			1			lateral root morphogenesis		1			cell division		3		oxidation reduction		4		nucleosome assembly		36			cellulose biosynthetic process		14
	conjugation			1			lipid biosynthetic process		1			humoral immune response		3		RNA processing		4		cell division		32			lipid transport		14
	glycogen biosynthetic process			1			nucleobase, nucleoside, nucleotide and nucleic acid transport		1			negative regulation of catalytic activity		3		ATP biosynthetic process		3		nucleoside metabolic process		30			oxidation reduction		14
	glycolysis			1			nucleotide-excision repair		1			nucleosome assembly		3		biological_process		3		response to biotic stimulus		30			response to stress		13
	lipid transport			1			photoperiodism, flowering		1			protein transport		3		carbohydrate metabolic process		3		flower development		29			vegetative to reproductive phase transition of meristem		12
	lysine biosynthetic process			1			photorespiration		1			response to biotic stimulus		3		leaf senescence		3		lipid catabolic process		29			actin cytoskeleton organization		11
	menaquinone biosynthetic process			1			response to glucose stimulus		1			response to stress		3		nucleotide-excision repair		3		response to heat		29			leaf senescence		11
														242				207				2112					754
				48					41
