# Supplementary material for: De novo sequencing and characterization of Picrorhiza kurrooa transcriptome at two temperatures showed major transcriptome adjustments
Source: BMC Genomics. 2012 Mar 31;13:126. doi: 10.1186/1471-2164-13-126 (PMC3378455; doi:10.1186/1471-2164-13-126)
Supplement: Additional file 10 — Details on all the transcription factor (TF) families analyzed in P. kurrooa. [file 1471-2164-13-126-S10.XLS]

## Sheet: TF-count
216	C3H	8.64
146	PHD	5.84
137	MADS	5.48
117	bHLH	4.68
114	MYB-related	4.56
103	C2H2	4.12
100	HB	4
95	FAR1	3.8
95	SET	3.8
94	SNF2	3.76
89	Orphans	3.56
76	NAC	3.04
71	FHA	2.84
69	TRAF	2.76
64	bZIP	2.56
63	mTERF	2.52
60	AP2-EREBP	2.4
58	WRKY	2.32
56	AUX/IAA	2.24
53	MYB	2.12
50	GNAT	2
35	Tify	1.4
31	SBP	1.24
29	ARF	1.16
29	CCAAT	1.16
29	G2-like	1.16
29	GRAS	1.16
28	Trihelix	1.12
23	DBP	0.92
22	C2C2-GATA	0.88
21	ABI3VP1	0.84
20	Jumonji	0.8
16	BES1	0.64
16	RWP-RK	0.64
15	TCP	0.6
14	C2C2-Dof	0.56
11	BSD	0.44
11	CAMTA	0.44
11	CSD	0.44
11	TUB	0.44
10	C2C2-CO-like	0.4
10	LOB	0.4
10	Pseudo	0.4
9	EIL	0.36
9	HMG	0.36
9	HSF	0.36
8	ARID	0.32
8	DDT	0.32
8	LUG	0.32
7	Alfin-like	0.28
6	BBR/BPC	0.24
6	LIM	0.24
6	PBF-2-like	0.24
6	Sigma70-like	0.24
6	SWI/SNF-BAF60b	0.24
6	TAZ	0.24
5	C2C2-YABBY	0.2
4	PLATZ	0.16
3	E2F-DP	0.12
3	GRF	0.12
3	HRT	0.12
3	OFP	0.12
3	TIG	0.12
3	zf-HD	0.12
2	ARR-B	0.08
2	Coactivator	0.08
2	CPP	0.08
2	GeBP	0.08
2	IWS1	0.08
2	RB	0.08
2	Rcd1-like	0.08
2	SWI/SNF-SWI3	0.08
2	VOZ	0.08
1	MED7	0.04
1	S1Fa-like	0.04
1	SOH1	0.04
1	SRS	0.04
2500
