# Supplementary material for: De novo sequencing and characterization of Picrorhiza kurrooa transcriptome at two temperatures showed major transcriptome adjustments
Source: BMC Genomics. 2012 Mar 31;13:126. doi: 10.1186/1471-2164-13-126 (PMC3378455; doi:10.1186/1471-2164-13-126)
Supplement: Additional file 12 — Reads per exon kilobase per million (RPKM) based expression of transcription factors analysed for P. kurrooa transcriptome at 15°C and 25°C. [file 1471-2164-13-126-S12.XLS]

## Sheet: TF expression
Transcription factor	Scaffold Number	Expression at 15 °C	Expression at 25 °C	Fold expression at 15 °C
CCAAT	61841_scaffold36431	249.449	22.1877	11.2427
Jumonji	64961_scaffold39247	682.296	65.5652	10.4064
SNF2	72610_scaffold865	30.1625	4.05311	7.44182
C3H	50257_scaffold25972	61.4912	8.71457	7.05614
Tify	66583_scaffold40709	189.897	28.663	6.62516
DBP	71852_scaffold7961	21.9711	3.35854	6.54186
MYB-related	45047_scaffold21259	36.59	5.65646	6.46871
GNAT	69121_scaffold5491	89.9326	14.0176	6.41569
C3H	30572_C816683	437.86	76.7148	5.70763
ABI3VP1	39546_scaffold16276	32.516	5.82039	5.58657
MYB-related	66706_scaffold40820	156.131	29.9457	5.2138
Pseudo	70778_scaffold6990	72.124	14.1126	5.11061
MYB-related	65489_scaffold39723	25.4139	5.15138	4.93342
Orphans	67281_scaffold41339	145.72	31.1918	4.67174
HB	41502_scaffold18051	35.2256	7.8513	4.48659
bZIP	32240_C835233	123.479	27.5785	4.47736
Orphans	55758_scaffold3094	36.2795	8.19991	4.42438
FAR1	69878_scaffold6177	22.1449	5.01222	4.41818
bHLH	67510_scaffold41545	160.136	38.0253	4.2113
WRKY	64843_scaffold39140	16.5476	3.93874	4.20124
C3H	50724_scaffold26392	14.9756	3.73177	4.013
FHA	51637_scaffold27217	808.255	217.096	3.72303
Sigma70-like	54938_scaffold3020	45.6341	12.2776	3.71686
FHA	43557_scaffold19914	113.314	30.9573	3.66033
G2-like	42134_scaffold18625	231.318	63.6482	3.63432
Orphans	35656_scaffold12753	47.7994	13.3002	3.59389
FAR1	52049_scaffold27590	10.9269	3.05198	3.58027
bHLH	69138_scaffold5506	32.2638	9.02603	3.57453
FHA	21987_C743905	1229.94	348.686	3.52736
MYB-related	70814_scaffold7021	19.9019	5.79273	3.43567
MYB-related	63252_scaffold37706	86.3401	25.4102	3.39785
SNF2	32351_C836715	111.592	33.1704	3.3642
HB	44933_scaffold21155	75.3003	22.4735	3.35063
PHD	72831_scaffold885	31.9642	9.5984	3.33016
MYB-related	54361_scaffold29680	14.8605	4.46752	3.32634
MYB-related	37919_scaffold148	26.8807	8.08584	3.32442
MYB-related	31432_C825749	102.249	31.1108	3.28661
MADS	59726_scaffold3452	37.9433	11.5637	3.28124
FHA	71819_scaffold7931	366.614	112.684	3.25347
PHD	70213_scaffold6479	9.17262	2.82881	3.24257
TRAF	41333_scaffold1790	137.817	42.9768	3.20678
BES1	37883_scaffold14767	64.0433	19.9766	3.20592
TRAF	67137_scaffold41209	183.194	57.4952	3.18625
FAR1	56227_scaffold31365	19.9628	6.28477	3.17638
G2-like	38699_scaffold15508	82.9681	26.1909	3.16782
NAC	28203_C794035	67.1983	21.3267	3.1509
G2-like	43587_scaffold19941	113.703	36.6991	3.09825
FAR1	73153_scaffold9140	27.6597	8.99399	3.07535
Orphans	32609_C839441	230.001	75.9185	3.02958
Sigma70-like	70202_scaffold6469	64.033	21.2759	3.00965
bHLH	62047_scaffold36618	69.0034	23.1178	2.98486
HB	63764_scaffold38168	79.8812	26.8883	2.97085
Jumonji	31995_C832221	58.0252	19.5602	2.96649
HB	43279_scaffold19662	40.1233	13.5615	2.95862
bZIP	70943_scaffold7139	111.133	37.7169	2.9465
AP2-EREBP	66092_scaffold40267	19.5143	6.67453	2.9237
Orphans	70629_scaffold6856	34.2573	11.8383	2.89377
FHA	68026_scaffold4492	1164.68	403.808	2.88424
FHA	45709_scaffold21858	122.865	43.8676	2.80081
MADS	45796_scaffold21936	24.2926	8.6954	2.79373
C2H2	62085_scaffold36652	112.439	40.2541	2.79323
bHLH	64584_scaffold38907	236.5	85.6634	2.76081
MADS	38617_scaffold15434	21.8925	7.93845	2.75778
FAR1	61088_scaffold35752	28.561	10.3705	2.75406
HB	63767_scaffold38170	50.0262	18.6539	2.68181
MYB-related	67688_scaffold4187	15.6441	5.83433	2.68139
WRKY	64044_scaffold38420	47.8004	17.8461	2.67848
FHA	46622_scaffold22682	685.009	257.073	2.66465
FAR1	67586_scaffold41613	138.295	51.9093	2.66417
C3H	32559_C839013	243.781	94.0128	2.59306
RWP-RK	42461_scaffold18921	10.0824	3.89924	2.58573
C2H2	47480_scaffold23460	31.0071	12.0225	2.57909
GNAT	66282_scaffold40438	190.86	74.4466	2.56372
C2H2	27569_C788503	21.6505	8.45643	2.56024
G2-like	71798_scaffold7912	18.5252	7.27495	2.54644
C3H	33243_scaffold10562	80.3092	31.9227	2.51574
NAC	32619_C839525	81.8259	32.8192	2.49323
C3H	32586_C839267	131.967	52.9864	2.49058
WRKY	73540_scaffold9490	20.6741	8.35077	2.47571
GNAT	54048_scaffold29397	151.042	61.3257	2.46295
NAC	58563_scaffold33471	80.1879	32.5788	2.46135
MADS	59574_scaffold34382	435.717	177.537	2.45423
PLATZ	44038_scaffold20348	159.015	65.8999	2.41298
WRKY	38089_scaffold14956	29.5033	12.338	2.39125
C3H	37725_scaffold14623	26.1475	10.9602	2.38568
TRAF	31045_C821761	54.9268	23.0898	2.37883
HB	65753_scaffold39962	15.2742	6.47163	2.36018
AP2-EREBP	40799_scaffold17416	48.6704	20.6379	2.3583
Tify	57536_scaffold32546	315.091	133.753	2.35577
MYB-related	66272_scaffold40429	28.734	12.2093	2.35345
TAZ	40551_scaffold17192	28.4631	12.1457	2.34347
C2H2	62812_scaffold37309	48.0721	20.6089	2.33259
SNF2	68622_scaffold5035	38.098	16.3701	2.32729
mTERF	42993_scaffold19404	36.2047	15.5816	2.32355
C2H2	43396_scaffold19769	62.144	26.7868	2.31995
TCP	38139_scaffold15000	83.7858	36.3437	2.30537
SNF2	35588_scaffold12691	15.2015	6.61052	2.29959
bHLH	39135_scaffold15903	168.923	73.6112	2.2948
MYB	65988_scaffold40173	98.4363	43.0743	2.28527
NAC	53615_scaffold29003	294.744	129.092	2.28321
HB	72088_scaffold8176	21.7838	9.75392	2.23334
NAC	33004_scaffold10344	24.7933	11.2032	2.21306
mTERF	26945_C783127	52.7719	24.0453	2.19469
FAR1	30297_C813829	69.4979	31.9112	2.17785
SET	52737_scaffold28211	20.4875	9.43686	2.17101
HB	55730_scaffold30914	33.8141	15.6763	2.15702
Orphans	61226_scaffold35877	25.5994	11.8752	2.1557
FHA	32521_C838751	61.9294	28.8253	2.14844
RWP-RK	71047_scaffold7232	9.38543	4.37424	2.14561
HB	38653_scaffold15467	56.5412	26.4125	2.1407
Rcd1-like	36041_scaffold1310	35.8517	16.7679	2.13812
MYB-related	54403_scaffold29718	37.3965	17.5655	2.12897
C2H2	66828_scaffold40930	107.164	50.4531	2.12403
WRKY	27470_C787649	20.9449	9.95315	2.10435
FHA	69536_scaffold5867	242.787	115.792	2.09675
Orphans	29638_C807131	23.7553	11.337	2.09538
Tify	63646_scaffold38061	152.812	73.1794	2.08818
CCAAT	60878_scaffold35562	9.89423	4.75777	2.07959
FAR1	32604_C839383	55.7425	26.8542	2.07575
HSF	34833_scaffold12007	28.9879	14.031	2.06599
Trihelix	30683_C817885	26.2303	12.6977	2.06575
G2-like	63637_scaffold38053	44.87	21.8514	2.05342
bHLH	38242_scaffold15097	53.983	26.3647	2.04755
HRT	39997_scaffold16685	43.1445	21.0805	2.04665
MADS	32525_C838765	156.222	76.7783	2.03472
bHLH	58885_scaffold33762	105.015	51.6468	2.03333
GeBP	73369_scaffold9336	28.2226	13.9072	2.02935
bHLH	65419_scaffold39660	31.0821	15.3271	2.02792
SNF2	63839_scaffold38235	500.332	246.841	2.02694
Orphans	35875_scaffold12951	26.528	13.1175	2.02234
MYB-related	39453_scaffold16191	22.0377	10.9022	2.0214
CCAAT	59306_scaffold34140	24.1365	11.9405	2.0214
MADS	38069_scaffold14938	20.393	10.1393	2.01128
FAR1	34415_scaffold11627	20.8684	10.3937	2.00779
ABI3VP1	28841_C799953	19.0201	9.60336	1.98057
FAR1	49264_scaffold25073	580.575	293.186	1.98023
SET	65807_scaffold40009	37.9417	19.2574	1.97024
G2-like	35835_scaffold12915	16.2236	8.2366	1.9697
Sigma70-like	32752_scaffold10115	48.6591	24.7298	1.96763
HB	53719_scaffold29099	26.4328	13.4363	1.96727
bHLH	68489_scaffold4913	21.1912	10.78	1.96579
MYB	48845_scaffold24694	111.93	56.9855	1.96418
FAR1	45295_scaffold21483	365.104	186.07	1.96219
AP2-EREBP	65870_scaffold40066	40.0447	20.4127	1.96175
mTERF	55526_scaffold3073	853.117	435.041	1.961
MYB-related	44100_scaffold20403	21.2324	10.8344	1.95972
Orphans	33125_scaffold10455	44.3466	22.7186	1.952
GNAT	31568_C827301	116.47	59.7705	1.94862
CPP	48027_scaffold23956	106.126	54.9232	1.93226
FAR1	58405_scaffold33328	43.2871	22.5103	1.92299
GNAT	67513_scaffold41548	87.2876	45.3961	1.9228
mTERF	41936_scaffold18445	109.101	56.7699	1.92181
DDT	66709_scaffold40823	69.1345	36.2167	1.90891
GNAT	64888_scaffold39181	926.007	486.798	1.90224
C3H	73069_scaffold9065	10.318	5.45932	1.88998
MYB-related	52554_scaffold28046	29.724	15.75	1.88724
mTERF	39287_scaffold16041	13.321	7.11602	1.87197
Orphans	43054_scaffold1946	38.9675	20.8753	1.86668
Trihelix	41713_scaffold18243	130.302	69.8332	1.8659
DBP	60130_scaffold34886	23.8716	12.834	1.86003
C2H2	57425_scaffold32446	41.7748	22.4985	1.85678
AUX/IAA	53137_scaffold28572	33.7873	18.2859	1.84772
MYB-related	64328_scaffold38677	9.27112	5.03038	1.84303
MYB	28522_C797049	109.788	59.6366	1.84095
Orphans	36155_scaffold13202	39.4449	21.4701	1.8372
C3H	25262_C769393	34.5105	18.8971	1.82623
CAMTA	38743_scaffold15548	70.2775	38.5015	1.82532
FAR1	31972_C831971	93.6669	51.4594	1.82021
PLATZ	41825_scaffold18345	33.2465	18.279	1.81884
RWP-RK	60135_scaffold34890	30.0619	16.5546	1.81592
PHD	21265_C738577	12.7997	7.07813	1.80834
FAR1	60676_scaffold35379	131.527	73.0242	1.80114
CCAAT	37003_scaffold13970	37.4111	20.7946	1.79908
MADS	53343_scaffold28758	41.7472	23.2385	1.79647
HB	34318_scaffold1154	30.4064	16.9729	1.79147
mTERF	42487_scaffold18945	239.381	133.692	1.79054
TCP	44618_scaffold20871	17.394	9.71738	1.78999
GRAS	49498_scaffold25285	43.6592	24.3975	1.78949
MADS	65211_scaffold39473	20.2966	11.3558	1.78733
ABI3VP1	46323_scaffold22411	12.7334	7.13234	1.7853
SNF2	39577_scaffold16303	10.65	5.9747	1.78252
C2H2	56005_scaffold31161	62.8041	35.243	1.78203
FAR1	35918_scaffold12990	694.226	389.598	1.7819
MADS	43945_scaffold20264	27.1363	15.2533	1.77904
LOB	57959_scaffold32927	34.2677	19.2736	1.77796
PHD	55909_scaffold31075	8.64287	4.86256	1.77743
GNAT	57283_scaffold32317	22.846	12.8549	1.77722
Tify	47887_scaffold23829	13.8064	7.76969	1.77696
G2-like	60576_scaffold35289	66.9467	37.7627	1.77283
bHLH	63427_scaffold37864	33.3168	18.8177	1.7705
AP2-EREBP	30061_C811341	33.8277	19.1389	1.76748
GNAT	41563_scaffold18108	11.6726	6.61512	1.76453
MYB-related	71492_scaffold7637	42.8318	24.3159	1.76147
PHD	53022_scaffold28469	50.0445	28.4202	1.76088
C2H2	44391_scaffold20667	14.4881	8.25808	1.75442
C2H2	32369_C836945	52.1249	29.7973	1.74932
WRKY	60420_scaffold35147	15.2917	8.7503	1.74756
C2C2-CO-like	37284_scaffold14224	26.5064	15.1781	1.74636
Pseudo	37401_scaffold1433	58.9565	33.7875	1.74492
NAC	35964_scaffold13030	26.2004	15.021	1.74425
NAC	32495_C838523	173.057	99.3554	1.7418
C3H	44162_scaffold2046	33.0666	19.0888	1.73225
GRAS	32601_C839365	67.2598	38.9496	1.72684
SET	60638_scaffold35344	18.4039	10.6896	1.72166
C3H	51665_scaffold27242	10.0509	5.83891	1.72137
bZIP	65269_scaffold39525	56.9606	33.1604	1.71773
mTERF	55952_scaffold31113	135.132	78.7712	1.7155
GNAT	32541_C838895	158.17	92.3382	1.71294
ABI3VP1	53247_scaffold28671	12.712	7.43646	1.70942
MYB	35255_scaffold12390	7.22033	4.22557	1.70872
ARF	51078_scaffold26712	27.0416	15.8778	1.70311
bHLH	55749_scaffold30931	22.1788	13.0367	1.70126
MYB-related	51749_scaffold27319	56.5397	33.2622	1.69982
C2C2-CO-like	35068_scaffold1222	207.585	122.169	1.69916
C3H	36074_scaffold1313	19.1049	11.2461	1.6988
NAC	54112_scaffold29454	40.7114	23.9752	1.69806
Tify	73076_scaffold9071	19.6682	11.6631	1.68636
RWP-RK	32362_C836835	31.3048	18.5919	1.68379
bZIP	25272_C769499	13.6098	8.09875	1.68048
HB	39065_scaffold1584	21.4133	12.7627	1.6778
ARF	46579_scaffold22643	33.7235	20.1916	1.67017
G2-like	48180_scaffold24093	27.8778	16.7149	1.66784
C3H	73776_scaffold9702	35.1077	21.0719	1.66609
C2C2-CO-like	40952_scaffold17555	166.741	100.128	1.66528
PHD	31858_C830691	64.983	39.0555	1.66386
MADS	50601_scaffold26281	20.3087	12.2101	1.66327
C3H	32172_C834343	108.76	65.5229	1.65988
BSD	34891_scaffold12060	22.9765	13.8611	1.65762
SNF2	33588_scaffold10876	14.1839	8.57912	1.6533
PHD	70224_scaffold6489	6.57961	3.99063	1.64876
DBP	70615_scaffold6843	8.73156	5.31038	1.64424
BES1	68505_scaffold4928	22.091	13.4357	1.6442
SNF2	32584_C839263	182.845	111.26	1.6434
Pseudo	30305_C813895	57.2335	34.9425	1.63793
PHD	21301_C738793	23.1613	14.1563	1.63611
TRAF	60865_scaffold35550	39.8192	24.3521	1.63514
SNF2	29967_C810489	14.8044	9.06584	1.63299
GNAT	32388_C837177	194.577	119.26	1.63154
MADS	62612_scaffold37129	55.5709	34.1048	1.62942
ARF	43997_scaffold20310	23.596	14.4973	1.62761
FHA	73258_scaffold9236	22.9296	14.0884	1.62755
Orphans	42702_scaffold19140	49.3145	30.4492	1.61957
AP2-EREBP	50785_scaffold26448	201.538	124.494	1.61886
AUX/IAA	52308_scaffold27824	326.047	201.982	1.61424
bHLH	66522_scaffold40654	109.994	68.235	1.61199
SET	41871_scaffold18387	19.7537	12.257	1.61163
MYB-related	60650_scaffold35355	21.423	13.3077	1.60982
SNF2	65921_scaffold40111	51.6596	32.1122	1.60872
MYB-related	34666_scaffold11854	115.662	71.9175	1.60826
FAR1	51855_scaffold27414	268.555	167.014	1.60798
SNF2	29618_C806957	15.2945	9.52965	1.60494
MADS	27884_C791295	32.0652	19.9875	1.60426
C2C2-GATA	46820_scaffold22862	21.7325	13.5569	1.60306
G2-like	62641_scaffold37155	12.946	8.08753	1.60074
mTERF	67613_scaffold41638	67.5823	42.2562	1.59935
C3H	32620_C839527	114.097	71.5544	1.59455
C3H	62719_scaffold37225	43.7773	27.487	1.59265
Pseudo	54461_scaffold29770	45.8496	28.7925	1.59241
TRAF	32338_C836489	26.4658	16.6438	1.59013
GNAT	51508_scaffold27100	323.264	203.654	1.58732
HRT	49003_scaffold24836	33.2299	20.9666	1.5849
C3H	24502_C763227	81.406	51.4426	1.58246
bHLH	36979_scaffold13948	30.0148	19.0593	1.57481
C2C2-Dof	32384_C837123	73.4449	46.6402	1.57471
C2C2-Dof	60273_scaffold35014	52.0358	33.1458	1.56991
PHD	47708_scaffold23667	21.5154	13.73	1.56704
Orphans	53243_scaffold28668	31.5778	20.1628	1.56614
Orphans	37932_scaffold14810	158.815	101.479	1.565
DBP	31677_C828421	58.716	37.5448	1.56389
BES1	57119_scaffold3217	31.8526	20.4273	1.55932
FAR1	65308_scaffold39560	24.6148	15.7976	1.55814
FHA	57364_scaffold32391	131.756	84.6149	1.55713
HB	30326_C814131	53.8343	34.5893	1.55639
bHLH	50121_scaffold25848	88.1467	56.8696	1.54998
HB	42589_scaffold19037	27.7648	17.9276	1.54872
CAMTA	70262_scaffold6522	20.7979	13.4509	1.54621
MADS	58567_scaffold33475	18.8517	12.1925	1.54617
SET	31072_C821991	220.517	142.635	1.54602
bHLH	61432_scaffold36061	35.1294	22.8296	1.53877
MADS	66876_scaffold40974	38.2823	24.9021	1.53731
PHD	50627_scaffold26304	21.5224	14.0263	1.53443
TRAF	33496_scaffold10792	48.3581	31.5702	1.53176
Orphans	59870_scaffold34650	73.7078	48.1235	1.53164
FHA	64962_scaffold39248	151.463	99.257	1.52597
Trihelix	33148_scaffold10476	15.6339	10.2479	1.52557
MYB	71334_scaffold7492	13.4289	8.8072	1.52476
BES1	49869_scaffold25620	13.1365	8.62917	1.52234
bHLH	58508_scaffold33420	31.1536	20.4878	1.52059
C3H	40081_scaffold16761	74.3788	49.0299	1.51701
SNF2	40465_scaffold17112	18.8768	12.4637	1.51454
GRAS	63289_scaffold3774	17.9023	11.8227	1.51423
Orphans	58131_scaffold33081	22.5401	14.9101	1.51173
BSD	46615_scaffold22676	17.2036	11.4169	1.50685
BSD	46154_scaffold2226	51.1122	33.9444	1.50576
FHA	54849_scaffold30119	22.7089	15.098	1.5041
bZIP	59885_scaffold34664	31.3058	20.8207	1.50359
MYB-related	57501_scaffold32514	14.2841	9.50305	1.50311
C3H	63184_scaffold37645	52.0148	34.6098	1.50289
RWP-RK	62712_scaffold37219	9.38643	6.24722	1.5025
AP2-EREBP	67345_scaffold41397	20.3561	13.5482	1.50249
Orphans	51280_scaffold26896	21.3925	14.2539	1.50082
Alfin-like	30778_C818911	31.9332	21.2912	1.49983
PBF-2-like	31590_C827539	68.4048	45.6622	1.49806
TRAF	32456_C838047	35.9364	23.9931	1.49778
CSD	63175_scaffold37637	64.109	42.8377	1.49656
SNF2	55685_scaffold30874	21.4424	14.4245	1.48653
PHD	39703_scaffold16417	16.1916	10.9062	1.48462
bHLH	42913_scaffold19331	12.4797	8.40741	1.48437
TCP	30298_C813835	51.3934	34.6476	1.48332
SBP	52686_scaffold28166	25.22	17.0082	1.48281
C3H	71138_scaffold7314	227.806	153.651	1.48262
Orphans	40349_scaffold17006	47.0629	31.8258	1.47877
Orphans	48580_scaffold24455	37.1528	25.1321	1.4783
MADS	51315_scaffold26927	26.5597	17.9993	1.4756
MADS	31822_C830333	37.7418	25.5977	1.47442
FHA	46773_scaffold22818	7.73934	5.26029	1.47128
Orphans	31096_C822259	26.7444	18.211	1.46858
PHD	59312_scaffold34146	22.4354	15.2852	1.46779
TCP	63704_scaffold38113	16.6223	11.3309	1.46699
GRAS	62429_scaffold36964	14.279	9.74267	1.46561
bHLH	54377_scaffold29695	995.06	679.274	1.46489
Orphans	43517_scaffold19879	55.7548	38.1722	1.46061
HB	38702_scaffold15510	53.5561	36.691	1.45965
FAR1	32514_C838689	35.2815	24.1869	1.4587
NAC	65319_scaffold39570	116.423	79.8204	1.45856
Orphans	44571_scaffold20829	13.5374	9.3088	1.45426
C3H	29315_C804167	26.0504	17.936	1.45241
MADS	60804_scaffold35495	16.2369	11.1898	1.45104
C3H	67113_scaffold41188	30.483	21.015	1.45054
HRT	41583_scaffold18126	240.013	165.803	1.44758
ARF	51347_scaffold26956	20.5213	14.2072	1.44443
RWP-RK	52688_scaffold28168	12.3097	8.53439	1.44236
FHA	43990_scaffold20304	20.7116	14.3694	1.44137
FHA	36152_scaffold1320	21.5221	14.9357	1.44098
HB	55912_scaffold31078	8.16631	5.66957	1.44038
C2H2	46282_scaffold22375	12.9494	8.99478	1.43966
Tify	54612_scaffold29906	133.123	92.5783	1.43795
TAZ	45152_scaffold21353	26.7251	18.6887	1.43001
MYB	60237_scaffold34982	10.4853	7.33517	1.42946
FHA	62602_scaffold37119	39.3119	27.6244	1.42309
MYB-related	31646_C828083	23.06	16.2172	1.42195
FHA	63385_scaffold37826	21.1611	14.8861	1.42153
GRAS	28040_C792539	23.1981	16.337	1.41997
SET	41110_scaffold17699	77.964	54.9651	1.41843
PHD	33577_scaffold10866	23.8638	16.8674	1.41479
SNF2	66260_scaffold40418	13.3117	9.4096	1.41469
SNF2	57229_scaffold32269	38.0836	26.9317	1.41408
mTERF	27283_C786063	13.6956	9.69396	1.4128
FHA	35013_scaffold12170	10.5913	7.50429	1.41137
Pseudo	23410_C754895	42.1398	29.8871	1.40997
Orphans	57550_scaffold32559	33.5992	23.831	1.40989
NAC	33104_scaffold10436	20.2986	14.4142	1.40824
HB	23330_C754273	30.7192	21.8806	1.40395
Orphans	28536_C797123	29.3094	20.8989	1.40244
bHLH	70553_scaffold6788	13.2108	9.43794	1.39975
ARF	40252_scaffold16916	16.3571	11.7003	1.39801
NAC	68610_scaffold5024	9.67304	6.92308	1.39722
TRAF	66345_scaffold40495	200.377	143.691	1.3945
C2C2-YABBY	26794_C781837	37.09	26.62	1.39331
C3H	42724_scaffold19161	12.2797	8.82232	1.39189
C2C2-Dof	28353_C795523	71.5017	51.3827	1.39155
PHD	60442_scaffold35167	16.0474	11.5749	1.3864
MYB-related	41393_scaffold17954	13.1287	9.46967	1.38639
mTERF	37468_scaffold14391	17.4255	12.5701	1.38627
MYB-related	46172_scaffold22276	62.9478	45.4943	1.38364
MYB-related	55351_scaffold30572	27.4541	19.8461	1.38335
bZIP	39699_scaffold16413	32.0258	23.169	1.38227
FHA	31554_C827189	29.7832	21.5899	1.3795
SET	49014_scaffold24846	32.2738	23.4225	1.3779
C3H	36552_scaffold13562	17.1224	12.4389	1.37652
HB	20937_C736103	14.2448	10.3547	1.37568
OFP	51089_scaffold26722	61.8559	44.975	1.37534
RWP-RK	35955_scaffold13022	10.8786	7.9121	1.37493
TRAF	54633_scaffold29925	97.7017	71.0986	1.37417
MYB-related	64445_scaffold38782	10.2522	7.47472	1.37158
SET	60015_scaffold34782	17.7153	12.9342	1.36965
SBP	56648_scaffold31745	17.7226	12.9659	1.36686
PHD	35039_scaffold12194	16.7088	12.2353	1.36562
MYB-related	28003_C792269	48.5865	35.6105	1.36439
C3H	35189_scaffold1233	16.6715	12.2206	1.36421
C2H2	54879_scaffold30147	9.00474	6.62745	1.3587
TCP	70646_scaffold6871	19.5199	14.4051	1.35507
MYB-related	58033_scaffold32994	16.0538	11.8505	1.35469
BES1	33660_scaffold10941	9.17635	6.77877	1.35369
G2-like	65960_scaffold40148	25.2398	18.6473	1.35354
Orphans	35327_scaffold12455	39.899	29.5363	1.35085
bZIP	26595_C780203	13.241	9.80538	1.35038
BES1	63110_scaffold37579	10.0264	7.43203	1.34908
bZIP	36104_scaffold13157	18.7507	13.8989	1.34908
C2C2-Dof	43864_scaffold20190	34.2512	25.4238	1.34721
SET	42638_scaffold19082	26.9426	20.0437	1.34419
bZIP	35187_scaffold12328	12.9944	9.68185	1.34214
SET	16524_C705557	16.9842	12.6767	1.3398
AUX/IAA	66296_scaffold40450	84.95	63.4717	1.33839
MADS	19504_C725905	16.4098	12.2624	1.33822
NAC	42084_scaffold18580	12.4403	9.29615	1.33822
C2H2	29631_C807091	25.7078	19.2236	1.3373
MYB	31621_C827839	76.1754	57.0774	1.3346
C3H	35629_scaffold12729	13.9591	10.4882	1.33093
bHLH	53513_scaffold28911	235.514	176.997	1.33061
FAR1	60871_scaffold35556	18.4932	13.9195	1.32858
C2H2	62595_scaffold37112	75.1374	56.6093	1.3273
AUX/IAA	50651_scaffold26326	32.0538	24.1559	1.32696
HB	34804_scaffold11982	17.1835	12.9582	1.32607
AUX/IAA	30754_C818611	26.308	19.8575	1.32484
C2H2	72557_scaffold8601	18.9603	14.315	1.32451
PHD	47001_scaffold23026	17.0821	12.9217	1.32197
MADS	68548_scaffold4968	27.4668	20.789	1.32122
SET	30608_C817079	38.399	29.0769	1.3206
bHLH	27827_C790845	12.7334	9.64373	1.32038
C3H	21725_C741873	16.6694	12.6247	1.32038
C2H2	50441_scaffold26137	13.9137	10.5377	1.32037
Tify	61995_scaffold36571	29.0361	21.9976	1.31997
FHA	33604_scaffold10890	17.9627	13.6154	1.31929
SET	69454_scaffold5792	105.84	80.2269	1.31926
Jumonji	28328_C795263	41.993	31.8378	1.31897
SBP	65152_scaffold39419	17.9128	13.5869	1.31839
Orphans	48201_scaffold24111	21.086	15.9956	1.31824
C2H2	31823_C830355	24.5379	18.6313	1.31703
SET	57350_scaffold32379	230.6	175.583	1.31334
bZIP	66099_scaffold40273	30.6801	23.3839	1.31202
MADS	32692_scaffold10061	12.8823	9.81904	1.31197
ABI3VP1	36707_scaffold13701	7.75437	5.91049	1.31197
C3H	65413_scaffold39655	18.1251	13.8295	1.31061
bHLH	24710_C764909	26.0734	19.8981	1.31035
CSD	30348_C814331	28.0053	21.4029	1.30848
DBP	41111_scaffold177	175.422	134.258	1.3066
C2H2	36743_scaffold13734	26.428	20.2703	1.30378
BSD	47516_scaffold23493	10.466	8.06937	1.297
MADS	62741_scaffold37245	6.27622	4.83978	1.2968
Orphans	51476_scaffold27072	39.8086	30.7932	1.29277
NAC	45892_scaffold22021	16.5039	12.7771	1.29168
C2C2-GATA	31793_C829915	31.5216	24.4037	1.29167
SNF2	36128_scaffold13179	27.5506	21.3403	1.29101
G2-like	64770_scaffold39075	18.8166	14.5824	1.29036
ARF	24693_C764749	37.6359	29.1904	1.28932
MADS	34302_scaffold11525	23.4158	18.1661	1.28898
TCP	66631_scaffold40752	39.1235	30.3713	1.28817
SNF2	57614_scaffold32616	18.3609	14.2624	1.28736
MYB-related	36779_scaffold13767	26.5806	20.6522	1.28706
MADS	39893_scaffold16591	21.3333	16.58	1.28669
AUX/IAA	61968_scaffold36547	9.30886	7.23568	1.28652
AP2-EREBP	42670_scaffold19111	46.8712	36.4677	1.28528
SET	58036_scaffold32997	41.4736	32.3284	1.28288
bZIP	28577_C797473	88.2439	68.7898	1.28281
C3H	28646_C798087	32.336	25.2321	1.28154
FHA	33506_scaffold10800	85.0596	66.3754	1.28149
bZIP	32766_scaffold10128	91.4013	71.3776	1.28053
PHD	38194_scaffold15051	18.5338	14.5087	1.27743
Alfin-like	69828_scaffold6131	30.6645	24.0357	1.27579
FAR1	57375_scaffold32400	14.1811	11.1162	1.27571
PHD	44424_scaffold20697	12.9888	10.1874	1.27499
PHD	45749_scaffold21894	10.9818	8.61685	1.27446
HB	33404_scaffold10709	25.0306	19.6503	1.2738
PHD	44254_scaffold20542	11.5197	9.04769	1.27322
NAC	44429_scaffold20700	9.08364	7.14017	1.27219
bHLH	26749_C781471	14.836	11.6768	1.27055
GRAS	44330_scaffold20611	12.5758	9.90425	1.26974
Orphans	54455_scaffold29765	38.0982	30.0299	1.26868
Trihelix	61073_scaffold35739	42.1932	33.2597	1.2686
bHLH	38161_scaffold15020	17.4671	13.804	1.26537
bHLH	29198_C803073	22.2852	17.6568	1.26213
C3H	36261_scaffold13299	24.5361	19.4499	1.2615
MYB-related	28392_C795911	15.8114	12.5451	1.26036
HB	54465_scaffold29774	144.932	115.049	1.25974
C3H	50559_scaffold26243	7.8681	6.24759	1.25938
WRKY	20225_C731265	43.1593	34.2894	1.25868
PHD	37163_scaffold14115	33.6742	26.7695	1.25793
mTERF	64294_scaffold38646	43.5467	34.6394	1.25714
MADS	55142_scaffold30384	17.0982	13.6035	1.2569
MYB-related	72206_scaffold8285	25.1328	19.998	1.25677
MADS	66256_scaffold40414	55.7444	44.3627	1.25656
NAC	39641_scaffold16361	22.4041	17.8403	1.25581
GRAS	39057_scaffold15832	35.7552	28.5202	1.25368
Orphans	36341_scaffold13370	16.4069	13.089	1.25349
MYB-related	24565_C763695	24.9212	19.8937	1.25272
WRKY	40831_scaffold17446	40.1947	32.0941	1.2524
DDT	67055_scaffold41135	55.5155	44.329	1.25235
G2-like	56702_scaffold31794	51.2793	41.0422	1.24943
TUB	64054_scaffold3843	10.9921	8.80596	1.24826
TRAF	49123_scaffold24944	19.8107	15.8708	1.24825
SET	45197_scaffold21394	29.1986	23.4109	1.24722
GNAT	39175_scaffold1594	25.513	20.5156	1.24359
SET	27854_C791051	20.5851	16.5897	1.24084
C3H	73394_scaffold9359	20.9367	16.9046	1.23852
PHD	46624_scaffold22684	78.8116	63.6489	1.23822
C3H	64195_scaffold38557	13.7961	11.1451	1.23786
RWP-RK	55026_scaffold3028	6.73667	5.44222	1.23785
mTERF	28179_C793807	9.648	7.79414	1.23785
TUB	73287_scaffold9262	33.2162	26.837	1.2377
PHD	43202_scaffold19593	20.8922	16.8885	1.23707
ABI3VP1	56567_scaffold31672	21.326	17.2406	1.23696
SNF2	26730_C781281	59.344	48.0291	1.23558
CCAAT	66525_scaffold40657	19.266	15.5989	1.23509
HB	23709_C757195	85.3909	69.1457	1.23494
PHD	43362_scaffold19738	15.8589	12.8511	1.23405
PHD	30092_C811627	19.9554	16.182	1.23319
PHD	57872_scaffold32849	8.39184	6.80503	1.23318
C3H	72098_scaffold8186	68.5261	55.5771	1.23299
TRAF	57176_scaffold32220	26.3382	21.3652	1.23276
GRAS	73397_scaffold9361	12.0964	9.81944	1.23188
C3H	66813_scaffold40917	47.1607	38.3527	1.22966
MYB-related	62418_scaffold36954	78.9919	64.3152	1.2282
C2H2	55423_scaffold30637	12.3425	10.0521	1.22785
FHA	36322_scaffold13353	15.2075	12.4046	1.22596
Orphans	35134_scaffold12280	19.576	16.0835	1.21715
FHA	66238_scaffold40399	114.308	93.9735	1.21639
PHD	66238_scaffold40399	114.308	93.9735	1.21639
bZIP	66318_scaffold40470	22.6531	18.653	1.21445
C2H2	60601_scaffold35310	28.0783	23.1684	1.21192
SNF2	26368_C778485	18.8627	15.5665	1.21175
Orphans	72309_scaffold8378	17.5996	14.5409	1.21035
FHA	67759_scaffold4251	50.5115	41.8206	1.20781
AP2-EREBP	31591_C827545	19.3044	15.9977	1.2067
bZIP	42337_scaffold18808	8.20743	6.80797	1.20556
bZIP	20616_C733935	186.513	154.857	1.20442
SET	49776_scaffold25537	10.7011	8.89188	1.20347
BSD	28183_C793863	49.5348	41.2963	1.1995
NAC	54457_scaffold29767	15.01	12.5183	1.19904
Orphans	56217_scaffold31356	17.7878	14.8498	1.19785
HB	42666_scaffold19108	16.2867	13.6	1.19755
NAC	59329_scaffold34161	21.8158	18.2295	1.19673
C3H	66243_scaffold40402	10.6157	8.8774	1.19581
SNF2	62873_scaffold37364	23.585	19.7905	1.19173
C3H	62989_scaffold3747	27.8483	23.379	1.19117
C3H	39861_scaffold1656	13.039	10.9528	1.19047
IWS1	39861_scaffold1656	13.039	10.9528	1.19047
NAC	29973_C810555	45.9156	38.6201	1.1889
C3H	33246_scaffold10565	13.4048	11.2802	1.18835
TRAF	40664_scaffold17295	4.93702	4.15455	1.18834
DBP	65577_scaffold39803	17.7904	14.9747	1.18803
AUX/IAA	45852_scaffold21987	39.2117	33.0273	1.18725
MADS	71239_scaffold7406	11.2291	9.45891	1.18715
MADS	58457_scaffold33375	47.8122	40.3161	1.18593
AUX/IAA	32408_C837379	40.9033	34.5611	1.18351
MYB-related	57773_scaffold3276	120.112	101.526	1.18307
SNF2	43937_scaffold20256	10.4647	8.84736	1.1828
GRAS	35850_scaffold12929	34.8255	29.4591	1.18216
GNAT	31359_C824925	119.171	100.888	1.18122
MYB-related	52685_scaffold28165	10.189	8.62625	1.18116
C3H	27138_C784689	11.8804	10.0689	1.17991
C2H2	59332_scaffold34164	10.3881	8.80417	1.17991
AUX/IAA	32227_C835079	18.2587	15.4822	1.17933
C2H2	36742_scaffold13733	14.7872	12.5583	1.17748
LOB	64067_scaffold38441	30.7167	26.0911	1.17729
Tify	64652_scaffold38969	45.946	39.1225	1.17441
CSD	64684_scaffold38998	45.5006	38.7482	1.17426
TRAF	34769_scaffold11949	16.776	14.2879	1.17414
DBP	43222_scaffold19610	20.0011	17.0367	1.174
MADS	22452_C747363	18.3398	15.6261	1.17366
HB	54294_scaffold2962	43.4438	37.0185	1.17357
MADS	41002_scaffold1760	14.9643	12.752	1.17349
BES1	25552_C771815	140.717	119.94	1.17323
NAC	42007_scaffold18510	95.1204	81.0922	1.17299
FAR1	66513_scaffold40646	20.9829	17.8953	1.17254
SET	67588_scaffold41615	88.2591	75.2749	1.17249
C2H2	65751_scaffold39960	12.0368	10.2717	1.17184
FAR1	41151_scaffold17735	52.0573	44.4735	1.17052
mTERF	45721_scaffold21869	23.0703	19.7109	1.17043
LUG	71796_scaffold7910	45.8682	39.211	1.16978
FHA	55633_scaffold30827	19.3436	16.541	1.16943
ARF	63622_scaffold3804	28.4525	24.3504	1.16846
SNF2	67161_scaffold41230	37.408	32.0228	1.16817
bHLH	52365_scaffold27876	25.0753	21.4841	1.16716
C2C2-GATA	23350_C754403	36.2048	31.0207	1.16712
C3H	47725_scaffold23682	12.7997	10.9812	1.1656
HB	30104_C811767	27.2119	23.3571	1.16504
bHLH	60758_scaffold35453	31.4381	27.0101	1.16394
GNAT	23878_C758373	15.3596	13.2089	1.16282
TRAF	32532_C838829	119.338	102.64	1.16269
C3H	57650_scaffold32649	7.25017	6.23667	1.16251
HB	40661_scaffold17292	9.20919	7.92953	1.16138
MYB	61908_scaffold36493	42.2115	36.3966	1.15976
CCAAT	44389_scaffold20665	17.4683	15.1454	1.15337
bHLH	46828_scaffold22870	34.2441	29.6928	1.15328
bHLH	26875_C782557	79.3868	68.838	1.15324
C3H	40163_scaffold16836	223.344	193.694	1.15308
MADS	52759_scaffold28231	11.0082	9.54683	1.15307
MYB-related	45095_scaffold21301	10.3946	9.01476	1.15306
HB	60041_scaffold34805	23.5809	20.4609	1.15249
GNAT	69075_scaffold5449	26.1943	22.7371	1.15205
FHA	61635_scaffold36246	62.4119	54.2108	1.15128
C3H	25109_C768105	21.1687	18.3937	1.15087
TCP	45437_scaffold21611	19.0057	16.5409	1.14901
MYB	56373_scaffold31498	20.7523	18.0873	1.14734
MYB	29178_C802889	76.7981	66.9448	1.14719
LOB	57346_scaffold32375	19.8519	17.3174	1.14636
CPP	38015_scaffold14889	9.71068	8.47461	1.14586
SET	61177_scaffold35832	16.599	14.527	1.14263
Orphans	65873_scaffold40069	38.3333	33.5637	1.14211
SWI/SNF-BAF60b	55458_scaffold30669	6.642	5.81637	1.14195
SNF2	55284_scaffold30511	7.70472	6.74742	1.14188
SNF2	21230_C738319	14.0187	12.3098	1.13882
AP2-EREBP	60989_scaffold35662	35.7065	31.3614	1.13855
GNAT	68643_scaffold5054	14.2219	12.4944	1.13826
Alfin-like	30773_C818859	37.6046	33.0552	1.13763
HB	67710_scaffold4206	12.995	11.4267	1.13725
NAC	42962_scaffold19376	17.7007	15.568	1.13699
MYB-related	67319_scaffold41373	98.5937	86.7991	1.13588
HB	38222_scaffold15079	9.9608	8.77087	1.13567
SBP	63421_scaffold37859	13.3221	11.7383	1.13493
GRAS	22153_C745157	45.9625	40.5384	1.1338
G2-like	51668_scaffold27246	24.3182	21.4592	1.13323
Alfin-like	34716_scaffold1190	19.33	17.0624	1.1329
bHLH	40235_scaffold16900	63.0572	55.8011	1.13004
C2C2-Dof	65008_scaffold3929	10.1492	8.98574	1.12948
bHLH	64183_scaffold38546	8.83865	7.8345	1.12817
HB	64621_scaffold38940	19.037	16.8794	1.12782
TRAF	44554_scaffold20813	21.3938	19.0071	1.12557
PHD	39913_scaffold16609	10.9571	9.73517	1.12552
C2H2	37841_scaffold14729	9.8262	8.7308	1.12546
PHD	36468_scaffold13486	12.222	10.8683	1.12455
GRAS	43620_scaffold19971	25.0544	22.2864	1.1242
SET	43663_scaffold20008	12.9891	11.5634	1.12329
LOB	63941_scaffold38327	37.4865	33.4128	1.12192
Orphans	39723_scaffold16435	63.5518	56.655	1.12173
LOB	45953_scaffold22078	25.2921	22.5653	1.12084
C2H2	29914_C809757	26.8481	23.959	1.12059
MYB-related	49250_scaffold2506	11.9483	10.6666	1.12016
ABI3VP1	46001_scaffold22121	6.29343	5.61835	1.12016
Orphans	56226_scaffold31364	10.3588	9.2581	1.11889
RB	51931_scaffold27483	13.3538	11.9437	1.11806
bZIP	55335_scaffold30558	14.0179	12.5377	1.11806
SNF2	24343_C762135	15.9781	14.3132	1.11632
bHLH	37872_scaffold14757	11.9847	10.7469	1.11518
MYB-related	30934_C820689	21.6154	19.3879	1.11489
AUX/IAA	20032_C729639	34.8495	31.2813	1.11407
mTERF	50804_scaffold26465	43.4023	38.9633	1.11393
MADS	33981_scaffold11234	62.1383	55.8557	1.11248
C2C2-CO-like	40508_scaffold17152	52.113	46.9182	1.11072
HB	47430_scaffold23414	16.8744	15.1926	1.1107
C3H	53444_scaffold2885	31.7626	28.6128	1.11008
AP2-EREBP	28654_C798149	18.651	16.8029	1.10999
TUB	46807_scaffold2285	8.60074	7.77033	1.10687
Jumonji	60910_scaffold35591	10.3487	9.3502	1.10679
MADS	25267_C769441	25.7614	23.3146	1.10495
C3H	47601_scaffold23570	8.29231	7.51728	1.1031
BES1	22093_C744749	92.0404	83.4716	1.10266
C3H	34376_scaffold11592	18.5634	16.8594	1.10107
C2H2	68815_scaffold5210	237.266	215.541	1.10079
SET	26024_C775731	20.6941	18.8074	1.10032
C2H2	60256_scaffold350	15.0534	13.6982	1.09893
mTERF	54964_scaffold30223	86.8222	79.0268	1.09864
MADS	47332_scaffold23325	9.1726	8.35451	1.09792
MADS	39996_scaffold16684	10.7742	9.84185	1.09473
C2C2-YABBY	35381_scaffold12503	19.5968	17.9171	1.09375
bHLH	34045_scaffold11292	114.054	104.321	1.0933
MYB-related	55268_scaffold30498	28.4733	26.0456	1.09321
G2-like	47405_scaffold23391	89.6567	82.0508	1.0927
FHA	52660_scaffold28142	28.6406	26.2197	1.09233
MYB-related	49370_scaffold25169	9.12814	8.35739	1.09222
mTERF	70797_scaffold7006	13.2471	12.1327	1.09185
Orphans	25045_C767559	91.1668	83.5556	1.09109
bZIP	40851_scaffold17464	14.5384	13.3284	1.09078
TAZ	27308_C786275	20.4517	18.7557	1.09043
mTERF	30203_C812843	24.3144	22.3073	1.08998
HB	25167_C768589	16.1423	14.8188	1.08931
PHD	69140_scaffold5508	7.80997	7.18245	1.08737
C2H2	64434_scaffold38772	20.1144	18.5063	1.08689
AP2-EREBP	64469_scaffold38803	16.1406	14.8531	1.08668
HB	73368_scaffold9335	8.27747	7.6267	1.08533
HSF	40809_scaffold17425	10.0473	9.28245	1.0824
SET	66089_scaffold40264	64.4516	59.5552	1.08222
SBP	72201_scaffold828	15.5423	14.3697	1.0816
AUX/IAA	31788_C829859	29.995	27.7523	1.08081
PHD	63933_scaffold3832	6.39223	5.91811	1.08011
NAC	63303_scaffold37752	20.593	19.0752	1.07957
NAC	62119_scaffold36683	10.0351	9.29904	1.07915
TRAF	51524_scaffold27115	22.0594	20.4526	1.07856
C3H	20419_C732621	215.502	199.819	1.07849
MYB-related	73155_scaffold9142	15.2004	14.0957	1.07837
FAR1	67173_scaffold41241	78.2949	72.7248	1.07659
NAC	20861_C735549	35.3023	32.8344	1.07516
G2-like	66586_scaffold40711	50.4863	46.9935	1.07433
TRAF	69113_scaffold5484	12.327	11.4802	1.07376
AUX/IAA	48813_scaffold24665	24.5293	22.8829	1.07195
HSF	69853_scaffold6154	19.1095	17.8402	1.07115
bZIP	54642_scaffold29933	25.1608	23.498	1.07076
mTERF	55570_scaffold3077	17.1551	16.022	1.07072
CCAAT	57107_scaffold32159	81.801	76.4239	1.07036
SET	29729_C808037	47.557	44.4543	1.0698
SET	48504_scaffold24386	7.59643	7.10968	1.06846
C3H	33003_scaffold10343	42.2497	39.5791	1.06748
HB	25484_C771247	20.0343	18.7858	1.06646
SET	28885_C800317	50.0081	46.8917	1.06646
FHA	27230_C785533	17.6258	16.5274	1.06646
bZIP	26692_C780973	18.0716	16.9484	1.06627
MADS	41668_scaffold18202	15.1353	14.2179	1.06452
SNF2	65021_scaffold39300	18.8122	17.6782	1.06415
TRAF	61214_scaffold35866	22.3994	21.0634	1.06343
AP2-EREBP	28828_C799891	18.3023	17.2136	1.06325
mTERF	28828_C799891	18.3023	17.2136	1.06325
C2C2-CO-like	48319_scaffold24218	39.9022	37.5339	1.0631
C2H2	32006_C832395	58.5691	55.2236	1.06058
GNAT	54221_scaffold29553	15.2494	14.3786	1.06056
LOB	67453_scaffold41494	52.2708	49.2958	1.06035
Tify	44552_scaffold20811	33.807	31.9001	1.05978
SNF2	25364_C770207	18.8373	17.8027	1.05811
C2H2	23774_C757693	25.066	23.6963	1.0578
HB	72682_scaffold8715	19.1199	18.0837	1.0573
Orphans	54656_scaffold29946	18.9502	17.9275	1.05705
Tify	48394_scaffold24287	146.979	139.111	1.05656
BSD	61661_scaffold3627	31.9153	30.2261	1.05589
C2C2-Dof	53692_scaffold29074	10.3732	9.83178	1.05507
bHLH	28139_C793357	19.0056	18.017	1.05487
AP2-EREBP	36978_scaffold13947	11.1314	10.5635	1.05376
mTERF	49680_scaffold2545	9.53407	9.05906	1.05243
TAZ	24607_C764035	8.64614	8.21739	1.05218
WRKY	53959_scaffold29316	23.9994	22.8181	1.05177
HB	37701_scaffold14601	6.27542	5.9689	1.05135
HSF	64768_scaffold39073	30.5138	29.0242	1.05132
WRKY	35188_scaffold12329	12.2797	11.6819	1.05117
AP2-EREBP	36998_scaffold13966	15.7769	15.01	1.05109
HB	27255_C785781	59.1723	56.3627	1.04985
GRAS	59990_scaffold3476	16.4982	15.7264	1.04908
bHLH	60511_scaffold35229	6.04533	5.7655	1.04854
SBP	53101_scaffold2854	23.2436	22.1962	1.04719
SET	54508_scaffold29812	11.4936	10.9909	1.04574
ARID	30029_C811031	21.3202	20.3921	1.04551
NAC	73324_scaffold9296	26.7314	25.5707	1.04539
C2H2	28387_C795863	21.4583	20.5284	1.0453
FAR1	35513_scaffold12622	25.9145	24.8299	1.04368
HB	59434_scaffold34256	9.01727	8.64741	1.04277
LUG	22395_C746917	23.0972	22.1576	1.04241
PHD	73676_scaffold9612	16.4098	15.7613	1.04115
GRF	34503_scaffold11706	11.7414	11.2819	1.04073
HB	32552_C838977	29.8226	28.6643	1.04041
FAR1	42454_scaffold18915	6.55344	6.30753	1.03899
SBP	61544_scaffold36164	15.8652	15.2727	1.03879
HB	61454_scaffold36081	49.822	47.9697	1.03861
FAR1	32302_C836107	31.8552	30.6716	1.03859
GRAS	47478_scaffold23458	28.5424	27.4961	1.03805
MADS	30151_C812315	26.8943	25.9511	1.03635
AUX/IAA	65082_scaffold39356	16.2608	15.695	1.03605
HB	49551_scaffold25333	13.0585	12.607	1.03581
FHA	34075_scaffold11319	17.7289	17.1191	1.03562
Orphans	47060_scaffold2308	41.8027	40.3808	1.03521
CSD	32065_C833041	46.9231	45.3341	1.03505
AUX/IAA	60281_scaffold35021	38.0735	36.8626	1.03285
C2C2-GATA	64594_scaffold38916	28.4536	27.5619	1.03235
Tify	51329_scaffold2694	16.512	15.9997	1.03202
SNF2	60637_scaffold35343	9.35361	9.07255	1.03098
C2C2-CO-like	45445_scaffold21619	305.46	296.504	1.03021
SET	30790_C819045	17.0955	16.5992	1.0299
TRAF	66165_scaffold40332	17.0482	16.5597	1.0295
HB	67406_scaffold41451	18.6386	18.1244	1.02837
TAZ	42101_scaffold18596	18.1287	17.6315	1.0282
C2H2	34130_scaffold11369	11.3216	11.0112	1.02819
WRKY	26707_C781063	35.9854	35.009	1.02789
HB	32763_scaffold10125	15.4245	15.0068	1.02783
Orphans	23994_C759243	72.064	70.1152	1.02779
CCAAT	56636_scaffold31734	49.5989	48.2925	1.02705
AUX/IAA	69339_scaffold5688	18.1329	17.6645	1.02652
CCAAT	46093_scaffold22204	9.8429	9.59819	1.0255
PHD	31297_C824279	17.4541	17.0379	1.02443
NAC	43310_scaffold19691	13.5062	13.1907	1.02392
bHLH	58024_scaffold32986	13.4507	13.1463	1.02315
HMG	51497_scaffold27091	19.9711	19.5254	1.02283
AUX/IAA	43828_scaffold20157	41.8284	40.904	1.0226
mTERF	48655_scaffold24522	36.2063	35.4113	1.02245
C2H2	66471_scaffold40608	39.6937	38.8252	1.02237
mTERF	56081_scaffold31231	7.90205	7.73023	1.02223
mTERF	38717_scaffold15524	22.4299	21.9422	1.02223
bHLH	55368_scaffold30588	14.3573	14.0537	1.0216
TIG	56967_scaffold32032	39.7657	38.9322	1.02141
PBF-2-like	57485_scaffold3250	14.2794	13.9806	1.02137
VOZ	35906_scaffold1298	7.77849	7.61575	1.02137
AUX/IAA	44079_scaffold20385	38.0784	37.2827	1.02134
GNAT	48616_scaffold24488	10.493	10.2763	1.02109
C2H2	54411_scaffold29725	24.9944	24.4803	1.021
AUX/IAA	32364_C836899	35.72	35.0561	1.01894
HB	29207_C803197	41.216	40.4629	1.01861
NAC	73733_scaffold9664	30.8456	30.2971	1.0181
MADS	32375_C837059	214.117	210.426	1.01754
SBP	64138_scaffold38505	16.1237	15.8483	1.01738
MYB-related	71454_scaffold7600	4.51753	4.44489	1.01634
FHA	48006_scaffold23937	25.4103	25.0234	1.01546
Tify	73276_scaffold9252	15.9803	15.737	1.01546
MADS	65752_scaffold39961	16.2438	15.998	1.01536
AUX/IAA	51373_scaffold26980	31.0934	30.6338	1.015
LIM	63321_scaffold37769	8.48821	8.36741	1.01444
MADS	71711_scaffold7834	11.107	10.9536	1.014
Trihelix	66777_scaffold40885	24.155	23.8334	1.01349
SNF2	44558_scaffold20817	10.0342	9.90689	1.01285
G2-like	29345_C804427	30.4486	30.0641	1.01279
C3H	33440_scaffold10741	9.92827	9.80453	1.01262
bHLH	24398_C762493	36.0796	35.6529	1.01197
C3H	63384_scaffold37825	15.0139	14.8382	1.01184
PHD	65032_scaffold39310	39.856	39.4184	1.0111
C3H	50936_scaffold26585	16.7584	16.5789	1.01083
PHD	31399_C825395	38.4591	38.0571	1.01056
Pseudo	62044_scaffold36615	43.2991	42.8751	1.00989
SET	57911_scaffold32884	22.5739	22.355	1.00979
AUX/IAA	51164_scaffold26791	29.9119	29.6235	1.00974
C3H	31890_C831035	95.9303	95.0416	1.00935
bZIP	64649_scaffold38966	16.7041	16.5594	1.00874
Pseudo	23478_C755473	55.1648	54.7016	1.00847
Jumonji	62248_scaffold368	13.3428	13.2312	1.00843
MADS	50250_scaffold25965	10.1912	10.1074	1.00829
FAR1	29015_C801459	30.1581	29.9229	1.00786
ARF	19208_C723839	43.1776	42.8592	1.00743
PHD	62985_scaffold37466	16.6882	16.5656	1.0074
PBF-2-like	30426_C815173	17.4152	17.2978	1.00679
CCAAT	43156_scaffold19551	82.6482	82.1356	1.00624
SNF2	23268_C753771	52.113	51.7934	1.00617
Tify	63502_scaffold37931	18.5494	18.4397	1.00595
LUG	64352_scaffold38699	18.5572	18.4509	1.00576
MYB-related	27507_C787927	40.2471	40.02	1.00567
AP2-EREBP	32974_scaffold10316	19.8574	19.7503	1.00542
C3H	28720_C798793	25.1141	24.9929	1.00485
C3H	69985_scaffold6273	17.2358	17.1553	1.00469
Trihelix	34081_scaffold11324	25.3557	25.2412	1.00454
SBP	38894_scaffold15685	20.9986	20.9064	1.00441
TRAF	51020_scaffold26660	36.4129	36.2559	1.00433
FAR1	48679_scaffold24544	12.0592	12.0222	1.00308
WRKY	67175_scaffold41243	35.5395	35.4501	1.00252
C3H	56475_scaffold3159	156.989	156.816	1.0011
CCAAT	56352_scaffold31479	54.5041	54.4478	1.00103
C3H	67458_scaffold41499	79.9163	79.8371	1.00099
C2C2-YABBY	39874_scaffold16571	17.0662	17.079	0.999251
MADS	62195_scaffold36751	33.6325	33.6737	0.998776
C2C2-CO-like	57903_scaffold32877	96.2574	96.4036	0.998483
MYB-related	32261_C835523	57.8307	57.9293	0.998298
Tify	32033_C832685	57.3912	57.5356	0.99749
TRAF	40067_scaffold16748	345.245	346.224	0.997172
FAR1	66001_scaffold40185	26.7511	26.8448	0.99651
FHA	53155_scaffold28589	12.1296	12.1798	0.995878
mTERF	64063_scaffold38438	44.8435	45.038	0.995681
TRAF	30802_C819147	97.3126	97.7363	0.995665
HB	26664_C780737	24.8666	25.0381	0.99315
HB	47504_scaffold23482	14.7305	14.8395	0.992655
CCAAT	41545_scaffold18092	149.185	150.349	0.992258
MADS	52237_scaffold2776	126.028	127.264	0.990288
mTERF	64260_scaffold38615	9.07064	9.15964	0.990283
C2C2-YABBY	17895_C714985	27.2284	27.4956	0.990282
mTERF	23715_C757297	16.6485	16.8119	0.990281
HB	32363_C836841	49.3399	49.9033	0.98871
C2C2-GATA	20516_C733245	13.4749	13.6579	0.986601
CCAAT	69057_scaffold5432	15.5056	15.7259	0.985991
FHA	44582_scaffold20839	21.4411	21.78	0.98444
mTERF	72299_scaffold8369	12.7762	12.9836	0.984026
C3H	73639_scaffold958	33.0109	33.5787	0.98309
GRF	32298_C836047	16.3056	16.5913	0.98278
C3H	51510_scaffold27102	9.22182	9.38863	0.982233
PHD	62691_scaffold3720	53.1608	54.1468	0.98179
Tify	69031_scaffold5409	92.8144	94.6581	0.980523
SET	29365_C804581	20.0924	20.4971	0.980256
C2H2	22840_C750337	22.023	22.5242	0.977748
MADS	48370_scaffold24264	19.018	19.4821	0.976178
WRKY	49061_scaffold24889	38.3376	39.3196	0.975025
E2F-DP	72409_scaffold8468	10.9395	11.2221	0.974818
MADS	38114_scaffold14979	11.1092	11.3963	0.974808
DBP	33360_scaffold1067	9.67781	9.93039	0.974565
FAR1	63991_scaffold38373	12.3606	12.6865	0.974311
SWI/SNF-SWI3	25508_C771415	200.82	206.162	0.974088
bZIP	50333_scaffold2604	16.1843	16.6201	0.973779
TIG	67039_scaffold41120	15.5407	15.9598	0.97374
SBP	57523_scaffold32534	30.2538	31.0972	0.972879
SNF2	26548_C779767	11.9858	12.3276	0.972274
C2H2	39833_scaffold16534	59.1862	60.8909	0.972004
SET	67035_scaffold41117	12.4862	12.8461	0.971984
mTERF	39160_scaffold15926	19.1613	19.7387	0.970748
GNAT	70137_scaffold641	12.8248	13.2114	0.970737
C3H	27517_C788029	81.5535	84.1518	0.969124
bZIP	63899_scaffold3829	7.17518	7.40483	0.968986
mTERF	40959_scaffold17561	17.9238	18.5125	0.9682
FHA	70502_scaffold6741	26.8571	27.7445	0.968015
Jumonji	52561_scaffold28053	10.1512	10.4887	0.967823
Orphans	48374_scaffold24268	42.1486	43.5691	0.967397
SNF2	63468_scaffold37900	13.6969	14.1634	0.967063
GNAT	66043_scaffold40222	12.168	12.5896	0.966512
PHD	22919_C750991	28.4484	29.4357	0.966459
TAZ	23645_C756675	21.482	22.2351	0.96613
SNF2	61097_scaffold35760	9.1594	9.48644	0.965526
MYB-related	72983_scaffold8988	16.1303	16.7132	0.965123
PHD	53357_scaffold28770	16.5319	17.1552	0.963667
MADS	25662_C772739	32.9808	34.2559	0.962777
MYB-related	58237_scaffold33177	11.7958	12.2558	0.962467
MYB-related	56779_scaffold31864	29.0114	30.1686	0.961642
RWP-RK	50068_scaffold2580	10.6075	11.0329	0.961443
CCAAT	29981_C810607	19.9675	20.7838	0.960724
CCAAT	73765_scaffold9693	108.543	112.993	0.960617
FHA	64353_scaffold387	8.33064	8.67527	0.960274
C3H	60264_scaffold35006	7.24938	7.54928	0.960274
GNAT	39632_scaffold16353	5.88847	6.13403	0.959968
FHA	48280_scaffold24183	13.7979	14.3926	0.95868
ARF	65970_scaffold40157	14.8173	15.4567	0.958633
C3H	67515_scaffold4155	12.62	13.1706	0.958195
bHLH	58286_scaffold33220	32.0215	33.4218	0.958102
WRKY	56484_scaffold31598	10.7026	11.1727	0.957924
Trihelix	65464_scaffold39700	41.6512	43.4843	0.957845
bZIP	29656_C807305	37.913	39.5939	0.957546
AUX/IAA	68269_scaffold4712	152.371	159.158	0.957357
C3H	31370_C825087	19.7676	20.6498	0.957278
TUB	36915_scaffold1389	22.0255	23.0087	0.957268
SBP	31291_C824211	20.7752	21.716	0.956677
NAC	44069_scaffold20376	18.5332	19.3917	0.955728
CCAAT	50206_scaffold25925	17.3007	18.1096	0.955333
GNAT	65166_scaffold39431	13.5649	14.2248	0.953609
CCAAT	72112_scaffold8199	88.5945	92.9597	0.953042
SNF2	46739_scaffold22788	5.45399	5.73078	0.951701
E2F-DP	43812_scaffold20142	14.8691	15.6342	0.951062
NAC	49387_scaffold25184	43.9373	46.2322	0.950361
SBP	57423_scaffold32444	18.456	19.44	0.949383
NAC	55543_scaffold30745	8.77444	9.25532	0.948043
TRAF	71223_scaffold7392	34.6622	36.6288	0.94631
MYB-related	36275_scaffold13310	8.76273	9.261	0.946197
GRAS	70195_scaffold6462	63.0452	66.6672	0.94567
FAR1	31419_C825603	18.5838	19.6705	0.944755
C3H	73445_scaffold9404	9.13215	9.66618	0.944753
HB	53430_scaffold28837	17.9725	19.0235	0.944753
MYB	50824_scaffold26483	35.0032	37.0612	0.94447
HB	39468_scaffold16204	25.7038	27.2222	0.944222
MYB-related	33028_scaffold10366	88.2408	93.4675	0.94408
MYB-related	70127_scaffold6400	92.0831	97.6215	0.943267
SWI/SNF-BAF60b	34828_scaffold12002	8.93001	9.46852	0.943126
C3H	62544_scaffold37067	12.8855	13.6722	0.94246
C2C2-Dof	54982_scaffold3024	21.7776	23.1185	0.941999
PHD	64008_scaffold38389	20.0172	21.2512	0.941933
SNF2	17742_C713981	14.4065	15.2969	0.941792
NAC	43181_scaffold19574	14.462	15.3593	0.941579
WRKY	48460_scaffold24346	12.7485	13.5422	0.941391
bZIP	32395_C837255	21.1967	22.5341	0.94065
DBP	51426_scaffold27027	22.0737	23.4802	0.940098
ARF	60884_scaffold35568	49.7608	52.9327	0.940077
HB	32431_C837713	32.6737	34.7594	0.939996
PHD	58526_scaffold33437	52.3089	55.6627	0.939748
SET	41750_scaffold18277	15.3742	16.3712	0.9391
MYB-related	28504_C796905	30.4224	32.4068	0.938766
E2F-DP	63207_scaffold37666	10.2397	10.9077	0.938759
MADS	48085_scaffold24007	20.2935	21.6203	0.938632
MED7	62391_scaffold36929	23.3939	24.9358	0.938165
TRAF	59176_scaffold34023	20.4427	21.8149	0.937098
SNF2	67130_scaffold41202	30.2619	32.2998	0.936907
C2H2	39593_scaffold16318	167.192	178.602	0.936115
PHD	60059_scaffold34821	11.1958	11.9628	0.935885
GRAS	34202_scaffold11433	9.75543	10.4276	0.935539
DBP	36135_scaffold13185	13.7272	14.6736	0.935503
AUX/IAA	36017_scaffold13079	58.0381	62.116	0.93435
C3H	31374_C825135	106.576	114.095	0.934099
SET	51075_scaffold2671	6.63134	7.10362	0.933516
bZIP	73172_scaffold9159	11.9187	12.7683	0.93346
PHD	54693_scaffold2998	37.0421	39.6832	0.933445
C3H	44450_scaffold2072	30.2502	32.4151	0.933213
PHD	28796_C799561	29.2049	31.3119	0.932709
AP2-EREBP	41261_scaffold17835	212.528	227.974	0.932247
Jumonji	26971_C783323	13.7293	14.7305	0.932032
SET	61622_scaffold36234	6.73298	7.22399	0.932031
NAC	31136_C822573	17.31	18.5878	0.931256
mTERF	54279_scaffold29605	22.5121	24.1751	0.93121
SET	29791_C808679	90.0426	96.726	0.930904
Orphans	53436_scaffold28842	13.3089	14.3045	0.9304
GNAT	37700_scaffold14600	15.8617	17.0544	0.930065
FAR1	36690_scaffold13687	518.035	557.029	0.929996
FAR1	24472_C763035	23.5514	25.3335	0.929654
MADS	33049_scaffold10386	4.85824	5.22882	0.929127
bZIP	31634_C827963	62.3079	67.0642	0.929078
C2H2	21306_C738823	18.1413	19.5406	0.92839
PHD	22458_C747395	42.4109	45.7207	0.927608
bHLH	59752_scaffold34543	9.9008	10.6735	0.927606
PHD	54095_scaffold29439	32.8928	35.4835	0.926989
C3H	49857_scaffold2561	33.7512	36.4449	0.926088
SNF2	34258_scaffold11485	10.6336	11.4936	0.925176
TRAF	54433_scaffold29745	7.09685	7.67838	0.924264
C2H2	62625_scaffold37140	77.7031	84.1891	0.922959
NAC	32161_C834151	18.4856	20.0329	0.922762
PBF-2-like	28869_C800193	48.222	52.3023	0.921986
NAC	59396_scaffold34221	27.6638	30.0087	0.921859
FAR1	67546_scaffold41578	38.1076	41.3879	0.920743
C3H	67743_scaffold4237	12.7541	13.853	0.920674
bZIP	73174_scaffold9160	21.5424	23.4507	0.918625
HB	69467_scaffold5803	8.45483	9.20481	0.918523
FHA	68865_scaffold5258	16.1616	17.6086	0.917824
MYB	59935_scaffold34709	5.98116	6.52304	0.916928
MADS	73611_scaffold9554	10.4674	11.418	0.916745
PHD	55214_scaffold30449	19.1781	20.9225	0.916626
C2H2	31588_C827515	30.088	32.8267	0.916571
SWI/SNF-BAF60b	32291_C835931	30.3384	33.1144	0.916169
HB	38587_scaffold15407	14.1137	15.4073	0.91604
mTERF	57712_scaffold32704	23.562	25.7249	0.915922
Orphans	39685_scaffold16400	5.96372	6.51385	0.915545
GNAT	32479_C838325	29.5507	32.2776	0.915517
PHD	42004_scaffold18508	8.16696	8.9223	0.915342
FHA	46813_scaffold22856	17.7706	19.4313	0.914535
PHD	53989_scaffold29343	10.4725	11.4565	0.91411
C3H	36445_scaffold13464	11.4398	12.5289	0.913073
bHLH	72003_scaffold8099	9.78203	10.7216	0.912367
NAC	56234_scaffold31371	60.6301	66.516	0.911512
MADS	67986_scaffold4456	12.6603	13.8962	0.911062
Sigma70-like	68780_scaffold5178	87.9883	96.5902	0.910944
C2C2-Dof	61331_scaffold35971	42.0056	46.1132	0.910924
C2C2-GATA	63051_scaffold37525	31.2539	34.3315	0.910356
C3H	65337_scaffold39587	81.2194	89.24	0.910123
GRAS	29276_C803859	30.5833	33.6286	0.909443
Pseudo	47918_scaffold23857	21.968	24.1931	0.908027
MYB-related	67082_scaffold4116	11.8578	13.0627	0.90776
DBP	44920_scaffold21143	29.4638	32.4619	0.907642
MYB-related	31929_C831521	37.6619	41.5198	0.907083
bZIP	66526_scaffold40658	11.2938	12.4637	0.906135
MADS	43836_scaffold20164	9.76174	10.7735	0.906088
SET	30144_C812257	25.9978	28.7152	0.905367
C3H	51204_scaffold26827	88.9241	98.331	0.904334
AUX/IAA	52630_scaffold28115	12.9228	14.2978	0.903831
SNF2	67605_scaffold41630	32.934	36.4522	0.903485
MYB-related	62474_scaffold37003	30.9277	34.253	0.902919
bHLH	37023_scaffold13989	6.30585	6.98897	0.902257
SBP	67127_scaffold4120	8.50001	9.424	0.901954
C2C2-GATA	42591_scaffold19039	20.4147	22.6601	0.90091
WRKY	32047_C832831	22.3652	24.8265	0.90086
C2H2	30442_C815339	47.5238	52.7674	0.900628
HB	22421_C747125	12.2443	13.6005	0.900283
AUX/IAA	62405_scaffold36941	13.5926	15.0986	0.900256
MYB-related	66195_scaffold4036	15.1963	16.8886	0.899796
C2C2-Dof	47699_scaffold23659	7.96852	8.86305	0.899072
bHLH	43776_scaffold2011	13.8715	15.4367	0.898605
PHD	30604_C817053	24.1365	26.8661	0.8984
TCP	22281_C746089	22.6903	25.263	0.898163
Coactivator	34826_scaffold12000	16.0905	17.9175	0.898033
FAR1	64410_scaffold38750	13.7973	15.3669	0.897858
TRAF	38271_scaffold15122	11.069	12.333	0.897511
MYB-related	57084_scaffold32138	16.192	18.0493	0.897099
MYB-related	67625_scaffold41649	77.2012	86.0803	0.896851
FHA	51370_scaffold26978	13.7026	15.2851	0.896468
HB	73003_scaffold9004	9.19316	10.2722	0.894955
AP2-EREBP	68069_scaffold4531	15.3994	17.2101	0.894789
FHA	43317_scaffold19698	20.7785	23.2222	0.894769
LUG	32587_C839271	36.5402	40.8407	0.894701
C3H	54568_scaffold29867	15.4364	17.2552	0.894594
WRKY	58296_scaffold3323	18.6467	20.8607	0.893867
MADS	30852_C819703	28.7993	32.2259	0.893669
GNAT	71901_scaffold8005	14.7217	16.4766	0.893491
mTERF	21573_C740671	45.9016	51.3759	0.893446
MADS	72383_scaffold8444	7.76411	8.70906	0.891498
C2C2-GATA	65158_scaffold39424	16.074	18.0405	0.890995
AUX/IAA	48020_scaffold2395	25.4476	28.5683	0.890764
FAR1	71197_scaffold7369	6.90728	7.75516	0.890669
ARF	40502_scaffold17147	10.7705	12.0977	0.890293
PHD	32476_C838309	21.918	24.6209	0.890219
PHD	46068_scaffold22182	5.45312	6.13759	0.888479
FHA	51381_scaffold26988	14.2817	16.0934	0.887426
FAR1	60624_scaffold35331	50.4539	56.887	0.886914
Tify	43398_scaffold19770	31.9339	36.0325	0.886253
C3H	38882_scaffold15674	76.2501	86.0391	0.886226
C2H2	24638_C764281	36.619	41.3438	0.885719
BES1	52833_scaffold28299	38.0112	42.9211	0.885606
NAC	39963_scaffold16654	12.5117	14.1352	0.885145
C2C2-CO-like	50561_scaffold26245	9.08152	10.2671	0.884526
Jumonji	68102_scaffold4561	12.8219	14.4988	0.884342
SNF2	38057_scaffold14926	12.6436	14.3045	0.88389
BSD	50129_scaffold25855	13.206	14.9465	0.883551
FHA	37520_scaffold14438	25.3062	28.6517	0.883236
MADS	61958_scaffold36538	27.3417	30.9573	0.883207
CCAAT	23450_C755165	24.51	27.7756	0.882429
LIM	22150_C745141	239.703	271.725	0.882153
C2H2	73158_scaffold9145	11.0257	12.5076	0.88152
SBP	46721_scaffold22771	22.6097	25.6619	0.881061
G2-like	40946_scaffold1755	17.4909	19.8551	0.880927
SNF2	28408_C796079	16.4835	18.7259	0.880251
ABI3VP1	47607_scaffold23576	12.8941	14.6524	0.879999
AUX/IAA	45106_scaffold21311	23.3316	26.5319	0.879379
BES1	55087_scaffold30334	10.6006	12.0596	0.879018
C2H2	65239_scaffold39499	25.2855	28.7933	0.878173
AUX/IAA	72517_scaffold8566	13.0303	14.8466	0.877662
mTERF	32489_C838403	37.3635	42.5823	0.877442
MADS	28159_C793587	11.9635	13.6397	0.877109
bHLH	64785_scaffold39089	13.2175	15.0731	0.876893
FHA	29563_C806395	16.4098	18.7251	0.876353
SNF2	24745_C765227	36.8833	42.0922	0.87625
SET	54083_scaffold29428	20.9351	23.9122	0.875499
SNF2	74089_scaffold9988	6.59828	7.54022	0.875078
GNAT	46356_scaffold22441	10.1298	11.5768	0.875009
C3H	53626_scaffold29013	31.3805	35.9089	0.873892
MYB-related	60548_scaffold35263	7.46286	8.54383	0.873479
GeBP	39900_scaffold16598	14.9835	17.1563	0.873353
C3H	73469_scaffold9426	16.772	19.212	0.872996
ABI3VP1	64143_scaffold3851	16.5074	18.9099	0.87295
GNAT	61469_scaffold36095	35.0377	40.1566	0.872527
CSD	65358_scaffold39605	66.5358	76.2705	0.872366
AP2-EREBP	25398_C770549	23.0394	26.416	0.872176
GNAT	21635_C741141	26.3993	30.2936	0.871448
SET	52873_scaffold28334	5.58531	6.41564	0.870577
C3H	29027_C801595	10.1696	11.6859	0.870245
ABI3VP1	70550_scaffold6785	17.7909	20.4516	0.869903
CAMTA	47057_scaffold23077	8.04271	9.24622	0.869838
Jumonji	19892_C728677	11.6165	13.3597	0.869518
AP2-EREBP	64537_scaffold38865	17.105	19.6751	0.869373
WRKY	36107_scaffold1316	39.8409	45.8569	0.868809
C3H	64630_scaffold38949	12.7997	14.7481	0.867888
mTERF	58867_scaffold33746	82.2489	94.8089	0.867523
NAC	37126_scaffold14080	21.7766	25.122	0.866834
C3H	70519_scaffold6757	5.99985	6.92425	0.866498
SNF2	74006_scaffold991	7.79676	8.99802	0.866497
C2H2	29857_C809237	13.2193	15.2561	0.866493
C3H	73581_scaffold9527	11.651	13.45	0.866245
BBR/BPC	33403_scaffold10708	10.6988	12.3548	0.865963
MYB-related	28044_C792573	23.0004	26.5723	0.865578
SNF2	69421_scaffold5762	4.78658	5.53173	0.865295
ABI3VP1	65335_scaffold39585	18.3525	21.2127	0.865166
TRAF	62533_scaffold37057	13.5493	15.6649	0.864946
Tify	26110_C776515	78.6266	90.9385	0.864613
WRKY	39265_scaffold16020	18.249	21.1155	0.864247
C2H2	46956_scaffold22987	29.4454	34.1067	0.863332
AUX/IAA	66325_scaffold40477	15.5928	18.0741	0.862715
GNAT	66984_scaffold41070	12.2371	14.2036	0.861549
PHD	60750_scaffold35446	28.5393	33.1334	0.861345
MADS	41487_scaffold18038	30.5886	35.5132	0.86133
SET	31872_C830859	26.2103	30.4469	0.860853
TRAF	34872_scaffold12043	10.1086	11.7492	0.860365
C3H	37150_scaffold14102	8.47507	9.86613	0.859007
MADS	50403_scaffold26102	9.09587	10.5942	0.858571
bHLH	27362_C786863	10.7932	12.5759	0.858245
HB	55776_scaffold30956	9.06415	10.5677	0.857722
PHD	19281_C724429	27.8062	32.4246	0.857565
MYB-related	58155_scaffold33102	21.5035	25.0985	0.856764
MYB	30640_C817413	18.3682	21.4505	0.856306
PHD	66928_scaffold4102	20.2267	23.6325	0.855885
MADS	36304_scaffold13337	37.5242	43.8429	0.855879
C3H	58097_scaffold33050	15.5529	18.1749	0.855735
HB	65163_scaffold39429	16.2361	18.9962	0.854703
FAR1	73906_scaffold982	6.75198	7.90823	0.853792
NAC	69923_scaffold6217	11.1821	13.1028	0.853413
MYB-related	34107_scaffold11348	11.7599	13.7858	0.853044
C3H	70108_scaffold6384	15.8143	18.5461	0.852702
PHD	22565_C748223	21.2054	24.886	0.852102
C3H	55548_scaffold3075	19.2418	22.6121	0.850951
MADS	62593_scaffold37110	16.1564	18.9968	0.85048
Rcd1-like	40895_scaffold17503	37.6598	44.2807	0.850479
ABI3VP1	32570_C839131	32.0682	37.7303	0.849932
SET	38358_scaffold15200	17.0833	20.1051	0.8497
GRAS	22020_C744211	75.6256	89.0956	0.848814
SNF2	44894_scaffold2112	18.284	21.6313	0.845257
MADS	58057_scaffold33014	18.1592	21.4904	0.844991
NAC	30706_C818147	12.7163	15.0494	0.844971
DBP	59958_scaffold34730	42.9234	50.803	0.844899
HB	71314_scaffold7474	125.746	148.926	0.844352
MYB-related	60768_scaffold35462	8.92991	10.5821	0.843869
bZIP	37547_scaffold14462	144.964	171.839	0.843604
G2-like	26424_C778753	19.1995	22.7695	0.843211
MADS	31975_C832005	33.945	40.2571	0.843205
C3H	43887_scaffold20210	6.7763	8.03757	0.843078
Orphans	25687_C773023	17.4327	20.6963	0.84231
SET	44416_scaffold2069	17.4727	20.7612	0.841604
MYB-related	51322_scaffold26933	10.4837	12.4681	0.840842
MYB-related	51536_scaffold27126	10.2052	12.1393	0.840675
CCAAT	30915_C820435	37.3751	44.4629	0.840591
MADS	26156_C776869	32.7187	38.934	0.840363
HB	52147_scaffold27679	25.0555	29.8233	0.840132
C2H2	72321_scaffold8389	128.248	152.79	0.839374
NAC	26551_C779775	11.098	13.2241	0.839225
SNF2	38304_scaffold15152	92.7063	110.511	0.838888
Tify	51245_scaffold26864	28.9511	34.5296	0.838443
MYB-related	57179_scaffold32223	9.16246	10.9346	0.837933
PHD	23766_C757653	11.733	14.0024	0.837928
FHA	61045_scaffold35713	11.1665	13.3299	0.837703
mTERF	36178_scaffold13223	11.0337	13.1721	0.837657
SNF2	60755_scaffold35450	10.7327	12.8299	0.836538
SNF2	29401_C804897	12.7438	15.2394	0.83624
C3H	31599_C827639	71.5666	85.5815	0.836239
AP2-EREBP	68670_scaffold5079	6.0009	7.18323	0.835404
C3H	31199_C823209	16.7472	20.0523	0.835176
MADS	59968_scaffold3474	7.02621	8.41518	0.834945
MYB	58290_scaffold33224	18.3961	22.0457	0.834453
C3H	51025_scaffold26665	114.304	137.009	0.834281
SNF2	66014_scaffold40197	8.3025	9.95595	0.833923
HB	36039_scaffold13099	28.4019	34.0921	0.833093
MADS	38565_scaffold15388	9.27623	11.1423	0.832524
PHD	23713_C757283	46.7233	56.13	0.832412
Jumonji	68082_scaffold4543	9.05493	10.8795	0.832293
PHD	33805_scaffold11074	7.24134	8.71307	0.831089
SET	43952_scaffold20270	8.41041	10.1229	0.83083
SET	49175_scaffold24992	26.1372	31.46	0.830807
SWI/SNF-SWI3	30230_C813139	11.5197	13.8698	0.83056
SNF2	29625_C807017	12.6912	15.2803	0.83056
bHLH	36434_scaffold13454	8.42493	10.1535	0.829756
AP2-EREBP	31613_C827747	86.3705	104.105	0.829648
C3H	58668_scaffold33566	78.8705	95.2102	0.828383
SNF2	26986_C783415	19.7358	23.8287	0.828237
bZIP	72877_scaffold8891	28.9	34.9586	0.826692
Tify	65272_scaffold39528	16.0444	19.4181	0.82626
MYB	52125_scaffold27659	11.8447	14.3397	0.826008
C3H	31826_C830381	91.9704	111.41	0.825513
C2H2	36808_scaffold13793	6.24375	7.56601	0.825237
IWS1	42814_scaffold19242	15.8785	19.2431	0.825153
TRAF	38756_scaffold1556	5.52143	6.69582	0.824608
GRAS	45360_scaffold21541	6.18888	7.50838	0.824263
BSD	32895_scaffold10245	10.1707	12.3626	0.822699
SNF2	32107_C833417	117.176	142.471	0.822455
PHD	42183_scaffold1867	8.0264	9.76303	0.822122
MYB-related	30356_C814419	352.521	428.866	0.821984
SNF2	67448_scaffold4149	15.826	19.2818	0.820774
bZIP	51282_scaffold26898	54.4643	66.3872	0.820404
mTERF	32335_C836461	67.9231	82.8094	0.820234
HB	33898_scaffold1116	11.6825	14.2488	0.819894
TUB	41859_scaffold18376	11.5333	14.0678	0.819837
TUB	32653_scaffold10026	7.06848	8.6231	0.819714
FAR1	33519_scaffold10812	4.10502	5.0089	0.819545
GNAT	31303_C824385	18.3295	22.3752	0.819188
Trihelix	44044_scaffold20353	7.53936	9.20439	0.819105
GNAT	32370_C836965	32.4528	39.6203	0.819095
SNF2	33380_scaffold10688	13.9402	17.0204	0.819029
SET	58855_scaffold33735	50.9691	62.25	0.818781
FHA	44545_scaffold20805	12.9857	15.8791	0.817786
DBP	30441_C815337	43.8033	53.6311	0.816752
bHLH	44045_scaffold20354	11.8804	14.5677	0.81553
C3H	74081_scaffold9980	6.67809	8.18868	0.815527
PHD	70947_scaffold7142	6.20677	7.61668	0.814892
C2H2	41032_scaffold17628	8.96476	11.0141	0.813935
C3H	48910_scaffold24752	74.165	91.1232	0.813898
Orphans	32034_C832699	25.2123	30.9872	0.813636
GRAS	43216_scaffold19605	23.249	28.5767	0.813565
C3H	27938_C791813	33.4761	41.162	0.813277
HMG	27647_C789171	15.7638	19.3879	0.813074
HB	33321_scaffold10634	20.2989	24.9914	0.812235
TRAF	65350_scaffold39599	54.9672	67.6815	0.812145
GNAT	24649_C764393	72.2508	89.0313	0.811521
bZIP	59973_scaffold34744	7.98512	9.84218	0.811316
BES1	47602_scaffold23571	16.6021	20.4891	0.810289
BES1	56358_scaffold31484	33.3603	41.1737	0.810233
DDT	72619_scaffold8658	14.5294	17.9526	0.80932
CSD	73029_scaffold9028	10.4522	12.9171	0.809175
GNAT	40058_scaffold1674	9.56407	11.8201	0.809136
bHLH	65041_scaffold39319	22.9567	28.3796	0.808916
C2C2-GATA	70118_scaffold6393	8.42672	10.4434	0.806894
DBP	34977_scaffold12138	65.6528	81.4441	0.806109
AUX/IAA	60429_scaffold35155	5.18225	6.43235	0.805654
SNF2	64990_scaffold39273	22.4378	27.8573	0.805455
bHLH	47588_scaffold23559	23.4997	29.1858	0.805176
Orphans	23707_C757167	27.9266	34.7084	0.804606
bHLH	40129_scaffold16804	18.4146	22.9053	0.803945
NAC	42597_scaffold19044	8.06025	10.0277	0.803798
Trihelix	53814_scaffold29185	9.55275	11.8872	0.803616
SET	43283_scaffold19666	14.4382	17.9709	0.803421
C2H2	54175_scaffold29510	9.39047	11.6898	0.803305
Orphans	70823_scaffold703	12.5273	15.6066	0.802692
C2C2-Dof	67414_scaffold41459	51.892	64.6614	0.802519
AP2-EREBP	61575_scaffold36192	69.143	86.1781	0.802327
MADS	34937_scaffold12101	7.96609	9.92963	0.802254
C3H	63719_scaffold38127	17.0817	21.3162	0.801348
C2H2	58601_scaffold33505	11.5469	14.4103	0.801295
SOH1	50142_scaffold25867	6.77106	8.45691	0.800654
Trihelix	64153_scaffold38519	11.3946	14.2321	0.800627
C2H2	40820_scaffold17436	7.15469	8.94611	0.799754
OFP	30392_C814789	12.6086	15.7708	0.79949
CAMTA	62409_scaffold36945	17.9862	22.5245	0.798517
bZIP	38100_scaffold14966	6.36922	7.9778	0.798368
LUG	32561_C839031	32.4379	40.6314	0.798346
NAC	45247_scaffold2144	9.91335	12.418	0.798305
DBP	73413_scaffold9376	58.1663	72.9171	0.797705
MADS	44560_scaffold20819	14.6516	18.3701	0.797579
SET	49773_scaffold25534	18.4495	23.1401	0.797296
PHD	26300_C777949	12.5373	15.7384	0.796606
mTERF	54809_scaffold30083	14.8117	18.5945	0.796563
bHLH	60832_scaffold35520	20.37	25.5879	0.796079
RWP-RK	53926_scaffold29286	15.2671	19.2127	0.794636
NAC	68740_scaffold5141	27.8503	35.0702	0.79413
TRAF	66925_scaffold41017	52.338	65.9121	0.794058
BES1	50997_scaffold2664	261.199	329.024	0.79386
Orphans	35703_scaffold12797	27.651	34.8434	0.793579
FAR1	60075_scaffold34836	14.3436	18.1054	0.792228
C3H	59587_scaffold34394	21.6545	27.3338	0.792224
Sigma70-like	49536_scaffold25319	34.683	43.8058	0.791744
RWP-RK	37916_scaffold14797	11.5133	14.5471	0.79145
VOZ	57642_scaffold32641	12.1737	15.3863	0.791204
PHD	70938_scaffold7134	13.7851	17.424	0.791156
CCAAT	62934_scaffold3742	9.28148	11.7364	0.790829
C3H	51509_scaffold27101	17.0032	21.5052	0.790655
G2-like	35203_scaffold12342	9.12161	11.5387	0.790523
FAR1	57417_scaffold32439	9.02714	11.4287	0.789866
MYB-related	42668_scaffold1911	11.173	14.1512	0.789544
AUX/IAA	53299_scaffold28718	6.97053	8.82953	0.789457
SET	45512_scaffold2168	18.632	23.6044	0.789344
HB	66562_scaffold40690	12.2206	15.4861	0.789133
WRKY	47568_scaffold23540	13.2587	16.8166	0.788429
MYB-related	65215_scaffold39477	5.39165	6.83889	0.788381
WRKY	52366_scaffold27877	12.6392	16.0452	0.787725
AP2-EREBP	67323_scaffold41377	12.1662	15.4483	0.787543
ARF	44818_scaffold21050	61.0185	77.5163	0.78717
PHD	56203_scaffold31343	7.28055	9.24928	0.787148
MYB-related	48093_scaffold24014	15.4012	19.5713	0.786928
RWP-RK	44487_scaffold20753	7.1882	9.13599	0.7868
C2H2	65696_scaffold39910	10.8641	13.808	0.786798
SNF2	65707_scaffold39920	11.6235	14.7767	0.78661
C3H	67945_scaffold4419	12.8326	16.3144	0.786581
FAR1	72495_scaffold8546	14.4498	18.3746	0.786401
MYB-related	37436_scaffold14362	10.6184	13.5071	0.786135
SET	22058_C744471	72.1081	91.7596	0.785837
HB	44055_scaffold20363	11.6511	14.8275	0.785776
Trihelix	24064_C759821	12.0983	15.4041	0.785395
FAR1	24997_C767171	95.1305	121.301	0.784252
bZIP	51742_scaffold27312	23.7984	30.3532	0.784049
C3H	53773_scaffold29148	20.5508	26.2192	0.783807
PHD	38298_scaffold15147	9.08963	11.614	0.782644
SBP	31572_C827315	9.75887	12.4781	0.78208
ABI3VP1	61365_scaffold36000	6.89803	8.82324	0.781802
ARID	33864_scaffold11127	31.3212	40.0818	0.781432
C2C2-YABBY	22700_C749343	73.3848	93.9237	0.781324
MYB	73526_scaffold9478	5.30409	6.7905	0.781104
MYB-related	51391_scaffold26997	12.7043	16.2679	0.780943
GRAS	28495_C796801	15.2851	19.5761	0.780804
AP2-EREBP	42533_scaffold18987	8.14754	10.4367	0.780662
CAMTA	49280_scaffold25088	10.9658	14.0502	0.780473
SNF2	56325_scaffold31454	20.7802	26.6254	0.780465
GNAT	57689_scaffold32684	10.7107	13.7347	0.779828
FHA	44649_scaffold209	44.2311	56.8111	0.778564
C3H	34791_scaffold1197	20.391	26.1912	0.778544
MADS	61768_scaffold36366	47.4378	60.9492	0.778317
ARF	21018_C736697	25.9495	33.3604	0.777853
FHA	35410_scaffold1253	8.0124	10.3046	0.777556
PHD	55314_scaffold30539	22.4862	28.9198	0.777536
mTERF	36714_scaffold13708	8.42032	10.8548	0.775723
C2H2	36018_scaffold1308	19.6037	25.2738	0.775653
C2H2	35516_scaffold12625	10.3781	13.3803	0.775625
SET	63805_scaffold38204	17.1357	22.1035	0.775248
SET	45036_scaffold21249	12.0939	15.6164	0.774436
BES1	33634_scaffold10917	24.2187	31.2728	0.774433
ABI3VP1	30169_C812519	10.1873	13.1641	0.77387
Orphans	50577_scaffold2626	60.8389	78.6888	0.773158
bHLH	66153_scaffold40321	56.4164	73.0301	0.772509
FAR1	67306_scaffold41361	10.9308	14.158	0.772058
bHLH	66531_scaffold40662	16.0533	20.8139	0.771278
NAC	62433_scaffold36968	4.90438	6.35946	0.771194
zf-HD	32191_C834617	42.1665	54.7983	0.769486
C2H2	18619_C719921	36.7	47.6977	0.769429
BES1	45093_scaffold2130	148.995	193.65	0.769404
bHLH	53017_scaffold28464	7.97902	10.3738	0.769151
C2H2	65888_scaffold40082	12.5228	16.291	0.768694
WRKY	39284_scaffold16038	10.2608	13.3504	0.768576
HMG	59422_scaffold34245	9.68471	12.6107	0.767976
SNF2	61278_scaffold35923	13.1194	17.0831	0.767975
C3H	52266_scaffold27786	7.03777	9.16406	0.767975
TRAF	31678_C828423	27.0215	35.1855	0.767973
Orphans	57410_scaffold32432	10.3911	13.5352	0.767709
Jumonji	31081_C822099	12.3074	16.0323	0.767663
mTERF	32137_C833829	32.6932	42.5911	0.767606
GNAT	33693_scaffold10972	5.53152	7.20958	0.767246
PHD	19996_C729401	15.4887	20.2025	0.766672
Orphans	57980_scaffold32946	7.25651	9.46496	0.766671
C3H	20502_C733161	96.9418	126.498	0.76635
G2-like	27401_C787167	31.7928	41.486	0.76635
NAC	68764_scaffold5163	10.95	14.3075	0.765333
ARF	26565_C779893	15.0933	19.7241	0.765221
SET	26355_C778377	30.5396	39.9096	0.765219
HB	27337_C786621	19.241	25.1519	0.764992
FHA	37154_scaffold14106	7.22805	9.44957	0.764908
C3H	19182_C723691	66.7809	87.3299	0.764697
ABI3VP1	70889_scaffold709	3.22435	4.21798	0.76443
C2H2	67712_scaffold4208	4.08146	5.34114	0.764155
GNAT	27043_C783849	11.5197	15.0795	0.763931
bHLH	55078_scaffold30326	77.6457	101.69	0.763553
SET	23980_C759135	22.245	29.1487	0.763156
PHD	36992_scaffold13960	9.96758	13.0701	0.762625
TRAF	38560_scaffold15383	9.3277	12.245	0.761756
SNF2	73436_scaffold9397	10.8126	14.2083	0.761006
G2-like	72574_scaffold8617	333.615	438.431	0.760929
AUX/IAA	61071_scaffold35737	13.6635	17.9606	0.760749
SNF2	37776_scaffold1467	8.83787	11.6174	0.760744
bHLH	65024_scaffold39303	18.5014	24.323	0.760655
BBR/BPC	73911_scaffold9824	13.7139	18.0457	0.759954
C3H	30958_C820895	15.461	20.3477	0.75984
MYB-related	63259_scaffold37712	11.7481	15.4884	0.75851
GNAT	62437_scaffold36971	15.6761	20.6672	0.758501
bHLH	49716_scaffold25482	13.7605	18.161	0.757695
PHD	52730_scaffold28205	9.68471	12.7823	0.757666
CAMTA	53452_scaffold28857	193.916	256.057	0.757316
HB	34661_scaffold1185	15.1981	20.0781	0.756949
BBR/BPC	39313_scaffold16065	24.17	31.941	0.756708
AP2-EREBP	68829_scaffold5223	7.12292	9.41605	0.756466
C2H2	41696_scaffold18228	13.6425	18.0355	0.756425
PHD	59313_scaffold34147	7.54964	9.9897	0.755742
SNF2	32401_C837323	20.2544	26.8448	0.7545
PHD	25917_C774909	18.4327	24.4497	0.753903
SBP	45768_scaffold21910	18.6261	24.7137	0.753675
FAR1	27039_C783833	24.3194	32.3132	0.752615
GNAT	54932_scaffold30195	22.9322	30.4754	0.752482
PHD	68696_scaffold5101	15.4474	20.5335	0.752302
C3H	41490_scaffold18040	8.84448	11.761	0.752018
AUX/IAA	69727_scaffold6039	20.6568	27.493	0.751348
MADS	27604_C788785	17.8789	23.7989	0.751249
Orphans	46686_scaffold2274	21.688	28.8856	0.750824
CSD	35604_scaffold12705	14.7094	19.593	0.750748
LOB	32560_C839023	30.4906	40.6681	0.749742
MYB-related	50839_scaffold26497	40.7289	54.3297	0.749662
FHA	44352_scaffold20631	8.23693	10.9896	0.74952
C3H	45071_scaffold21280	9.95885	13.2959	0.749017
FHA	53194_scaffold28623	13.5739	18.1238	0.748954
PHD	68549_scaffold4969	8.14079	10.8701	0.748916
HB	26556_C779835	47.4994	63.431	0.748836
Sigma70-like	57822_scaffold32803	12.2031	16.2997	0.74867
C3H	37424_scaffold14351	6.58269	8.79788	0.748213
PHD	39020_scaffold158	7.0422	9.41767	0.747765
PHD	57359_scaffold32387	8.77015	11.7285	0.747764
HB	35565_scaffold12670	10.9194	14.6137	0.747203
MYB-related	56460_scaffold31576	11.6229	15.5584	0.74705
TRAF	46056_scaffold22171	25.6738	34.3797	0.746772
WRKY	49199_scaffold25012	5.11	6.84279	0.746771
AUX/IAA	46781_scaffold22825	24.4916	32.83	0.746013
FHA	36712_scaffold13706	26.4293	35.4355	0.745842
C3H	68979_scaffold5361	9.78437	13.1255	0.745447
SET	59137_scaffold3399	10.213	13.7005	0.745447
C3H	33456_scaffold10756	8.439	11.3244	0.745205
mTERF	25150_C768391	63.0029	84.5713	0.744968
LOB	41185_scaffold17766	15.7846	21.2015	0.744504
MYB-related	44278_scaffold20564	40.2723	54.1063	0.744318
Jumonji	40407_scaffold1706	11.4806	15.434	0.743851
MYB	55857_scaffold31028	9.88103	13.2875	0.743633
Trihelix	46506_scaffold22577	18.9429	25.4737	0.743626
SET	41279_scaffold17851	12.4537	16.7478	0.743602
C2C2-CO-like	66000_scaffold40184	75.8105	102.059	0.742811
C3H	50013_scaffold25750	5.0408	6.78702	0.742712
C3H	37815_scaffold14705	15.1404	20.3921	0.742464
mTERF	45404_scaffold21581	223.713	301.675	0.74157
SNF2	38558_scaffold15381	7.22358	9.74195	0.741492
MADS	69324_scaffold5674	12.1142	16.3485	0.740998
Tify	65241_scaffold3950	70.5128	95.1934	0.740732
MYB	41908_scaffold1842	13.3787	18.063	0.740669
C3H	65146_scaffold39413	7.6266	10.2984	0.740562
SET	62284_scaffold36831	15.1947	20.5179	0.740558
HB	64269_scaffold38623	8.37036	11.3052	0.740399
Pseudo	49009_scaffold24841	81.8424	110.577	0.740139
AUX/IAA	39082_scaffold15855	17.0795	23.1031	0.739273
NAC	44628_scaffold20880	23.8893	32.3196	0.739158
TRAF	33991_scaffold11243	6.36583	8.61227	0.739158
SET	40192_scaffold16862	29.0151	39.2602	0.739046
GRAS	40702_scaffold17329	8.7669	11.8629	0.739018
ABI3VP1	61285_scaffold3593	8.04449	10.8994	0.738067
bHLH	49579_scaffold25359	32.2654	43.7273	0.737878
C3H	40548_scaffold1719	9.18869	12.4532	0.737858
Jumonji	65605_scaffold39829	6.73914	9.14457	0.736955
C3H	73129_scaffold9119	15.7663	21.396	0.736881
HB	66096_scaffold40270	13.5782	18.4281	0.73682
MADS	57379_scaffold32404	22.9724	31.2267	0.735665
HMG	59423_scaffold34246	5.12864	6.97168	0.735639
ARID	35606_scaffold12707	13.4092	18.228	0.735637
SBP	31207_C823291	11.7231	15.9452	0.735212
SNF2	64087_scaffold3846	7.92088	10.7807	0.734728
mTERF	44347_scaffold20627	13.5425	18.4358	0.734576
AUX/IAA	50331_scaffold26038	19.1995	26.1378	0.734549
TRAF	62909_scaffold37397	24.2249	33.0072	0.733928
SNF2	31366_C825065	22.7887	31.0667	0.733541
MADS	41791_scaffold18313	10.8275	14.7606	0.733541
C2C2-GATA	39725_scaffold16437	26.6764	36.3874	0.733122
C2H2	34104_scaffold11345	38.206	52.1559	0.732535
ARF	63731_scaffold38138	25.3913	34.716	0.731401
FAR1	71997_scaffold8093	98.8239	135.145	0.731243
MYB	72617_scaffold8656	3.76635	5.15407	0.730753
MYB-related	35183_scaffold12324	11.2866	15.449	0.730572
C2H2	28180_C793831	22.6554	31.022	0.730301
WRKY	65432_scaffold39672	14.0362	19.236	0.729684
Orphans	19402_C725127	25.82	35.4331	0.728697
C2H2	57719_scaffold32710	21.0051	28.8357	0.728441
bZIP	42561_scaffold19010	17.5072	24.0434	0.72815
TRAF	28916_C800595	15.2885	21.0036	0.727899
DBP	25518_C771477	8.58612	11.8013	0.727557
PHD	37646_scaffold14551	9.21577	12.6668	0.727553
MADS	45665_scaffold21818	12.5535	17.2574	0.727427
FHA	39504_scaffold16237	60.2138	82.8781	0.726535
FAR1	53808_scaffold2918	46.4075	63.9629	0.725538
AP2-EREBP	63858_scaffold38252	53.7045	74.0417	0.725328
TCP	50226_scaffold25943	12.8241	17.695	0.72473
ARID	35605_scaffold12706	9.93079	13.7052	0.7246
SBP	63186_scaffold37647	15.8239	21.8398	0.724544
FHA	71348_scaffold7504	20.6678	28.535	0.724296
bZIP	51429_scaffold2703	17.8359	24.63	0.724153
MADS	58162_scaffold33109	9.63518	13.3068	0.724079
DDT	34991_scaffold12150	12.2758	16.9574	0.72392
PHD	31479_C826291	13.3848	18.5016	0.72344
LUG	26729_C781277	18.4277	25.4786	0.723262
mTERF	29095_C802125	23.9777	33.1612	0.723065
C2C2-GATA	64571_scaffold38896	14.779	20.4539	0.722552
BES1	52282_scaffold27800	20.7761	28.758	0.722446
PHD	46111_scaffold22220	5.25251	7.27298	0.722195
CCAAT	47510_scaffold23488	9.30886	12.8944	0.72193
SET	56927_scaffold31998	5.56898	7.72107	0.72127
TCP	50412_scaffold26110	12.9855	18.0137	0.720868
Trihelix	28732_C798927	50.3535	69.8696	0.720678
FHA	57155_scaffold32201	9.31052	12.9199	0.720634
Orphans	68879_scaffold5270	23.0256	31.988	0.71982
C3H	53627_scaffold29014	139.784	194.394	0.719076
bHLH	29181_C802911	26.5177	36.8918	0.718797
C2H2	61861_scaffold36450	42.1808	58.6973	0.718616
GRAS	58039_scaffold33	22.9156	31.9143	0.718035
TRAF	56960_scaffold32026	28.294	39.4311	0.717555
PHD	62495_scaffold37022	11.1532	15.5532	0.7171
NAC	56324_scaffold31453	5.51148	7.68926	0.716776
Tify	33895_scaffold11157	17.4052	24.2892	0.716582
bHLH	64778_scaffold39082	7.05712	9.85116	0.716375
HB	42602_scaffold19049	121.744	170.002	0.716133
MADS	31961_C831843	17.2404	24.092	0.715607
Orphans	19967_C729157	50.3382	70.383	0.715204
MYB	33377_scaffold10685	10.2316	14.311	0.714947
C2H2	53315_scaffold28732	11.4837	16.0636	0.71489
ARF	25131_C768249	17.2303	24.1106	0.714636
C3H	42620_scaffold19066	18.6769	26.1578	0.714009
SNF2	35711_scaffold12803	18.2853	25.6197	0.71372
TRAF	34903_scaffold12071	8.75382	12.2654	0.7137
EIL	54150_scaffold29489	14.5298	20.3685	0.713347
SBP	49818_scaffold25575	10.1593	14.2457	0.713149
PHD	60881_scaffold35565	12.7114	17.8331	0.712798
Trihelix	52624_scaffold2811	7.87825	11.0639	0.712068
FAR1	38508_scaffold15336	9.47108	13.3064	0.711769
SNF2	69893_scaffold6190	8.56415	12.0323	0.711763
MYB-related	50054_scaffold25788	14.1288	19.8693	0.711087
mTERF	19129_C723389	18.6987	26.3001	0.710974
Alfin-like	53286_scaffold28706	19.1357	26.9241	0.710728
bHLH	52270_scaffold2779	14.2908	20.1299	0.709929
HB	66824_scaffold40927	21.7351	30.6181	0.709877
MYB	61005_scaffold35678	27.9004	39.3083	0.709784
ARID	70587_scaffold6818	7.87908	11.1032	0.709622
Orphans	41484_scaffold18035	6.98164	9.84019	0.709503
MYB	48121_scaffold2404	9.06592	12.7799	0.709389
HB	40852_scaffold17465	12.4275	17.5251	0.709126
PHD	29814_C808853	17.7715	25.072	0.708819
MADS	50963_scaffold26609	6.98164	9.86593	0.707651
MADS	72703_scaffold8734	15.3708	21.7213	0.707637
SNF2	49333_scaffold25135	6.41767	9.07289	0.707346
SBP	61580_scaffold36197	12.7347	18.0079	0.707173
AP2-EREBP	47154_scaffold23164	20.5653	29.1074	0.706532
SET	54620_scaffold29913	13.1229	18.5855	0.706083
HB	48004_scaffold23934	19.1578	27.1349	0.706021
bZIP	53614_scaffold29002	5.2324	7.41428	0.705719
C3H	41197_scaffold17777	17.5194	24.8327	0.705497
NAC	62952_scaffold37436	11.972	16.97	0.70548
C3H	32731_scaffold10097	9.60573	13.6346	0.704511
MYB	33976_scaffold1123	58.0433	82.4741	0.703776
FHA	31962_C831845	25.3677	36.0563	0.703558
CCAAT	51519_scaffold27110	8.61009	12.2424	0.703301
FHA	59189_scaffold34035	17.7301	25.2357	0.70258
ARF	40666_scaffold17297	9.64281	13.7253	0.702557
C3H	51491_scaffold27086	3.77917	5.38364	0.701973
SNF2	65655_scaffold39874	17.2247	24.5396	0.701914
PHD	57007_scaffold32069	5.02786	7.1678	0.701451
DBP	33339_scaffold10650	16.3638	23.3458	0.700931
TCP	49525_scaffold25309	10.5057	15.0067	0.700067
PHD	41513_scaffold18061	9.76892	13.9644	0.699559
Orphans	23397_C754809	6.53601	9.3502	0.699024
bHLH	59485_scaffold34301	5.32703	7.62068	0.699023
C3H	56030_scaffold31185	20.2174	28.9224	0.699022
HB	56244_scaffold31380	7.71655	11.0391	0.69902
CAMTA	49673_scaffold25443	11.1586	15.9688	0.698775
HMG	64441_scaffold38779	10.7071	15.3236	0.698733
MADS	61332_scaffold35972	14.7439	21.1065	0.698548
MADS	39877_scaffold16574	16.1349	23.1174	0.697955
PHD	56291_scaffold31423	6.37829	9.13908	0.697914
PHD	66479_scaffold40615	20.578	29.4954	0.697668
DDT	71146_scaffold7321	4.79964	6.88178	0.697442
AUX/IAA	47189_scaffold23196	25.0459	35.9113	0.697438
ARR-B	41594_scaffold18136	6.08173	8.72211	0.697277
MYB	40417_scaffold17069	5.19112	7.45226	0.696583
HB	53066_scaffold28508	46.5579	66.8439	0.696517
HB	61477_scaffold36101	10.6407	15.3001	0.695466
PHD	44804_scaffold21038	10.2904	14.7997	0.695311
mTERF	22137_C745057	11.6361	16.7441	0.694937
SET	38018_scaffold14891	9.80959	14.1172	0.694868
AUX/IAA	73330_scaffold9300	52.3923	75.4256	0.694622
C3H	30947_C820799	32.8045	47.25	0.694275
TRAF	29859_C809249	47.2119	68.0166	0.694123
bZIP	61747_scaffold36347	23.4178	33.7479	0.693904
C3H	31206_C823273	43.3036	62.4109	0.693847
SNF2	51001_scaffold26643	41.7893	60.2573	0.693514
TRAF	49853_scaffold25606	5.14437	7.42121	0.693198
AUX/IAA	37444_scaffold1437	22.8387	32.9484	0.693166
MADS	35886_scaffold12961	8.0221	11.5756	0.693018
FHA	34474_scaffold11680	9.61706	13.8859	0.692577
bZIP	55435_scaffold30648	25.6317	37.0356	0.692083
LUG	54315_scaffold29639	15.3332	22.1576	0.692006
WRKY	31724_C829025	19.1	27.6253	0.691395
SET	30819_C819287	34.0742	49.3631	0.690277
SRS	27087_C784201	9.81309	14.2178	0.690197
bHLH	28944_C800819	11.3251	16.4395	0.688896
C3H	67461_scaffold41500	14.9243	21.6642	0.688892
TCP	50910_scaffold26561	56.7671	82.4632	0.688393
TRAF	41957_scaffold18465	29.6872	43.1406	0.68815
GNAT	35299_scaffold1243	12.8443	18.6829	0.68749
mTERF	35600_scaffold12701	8.08401	11.7648	0.687135
MYB	40849_scaffold17462	9.36696	13.6352	0.686969
Trihelix	50962_scaffold26608	11.7809	17.1555	0.686713
C2H2	65468_scaffold39704	20.8583	30.3758	0.686675
MYB-related	37610_scaffold14519	6.63458	9.68097	0.685322
MYB	61501_scaffold36124	17.3066	25.2589	0.685168
Orphans	42462_scaffold18922	21.9423	32.0646	0.684315
Orphans	69694_scaffold6009	16.843	24.6152	0.684252
GNAT	59122_scaffold33976	13.0078	19.0201	0.683898
TRAF	66182_scaffold40348	6.13683	8.98572	0.682954
DDT	49956_scaffold257	10.0171	14.6674	0.68295
FAR1	30812_C819241	34.8606	51.0835	0.682424
Trihelix	36189_scaffold13233	10.3595	15.2035	0.681389
MYB	33408_scaffold10712	4.10087	6.02343	0.68082
Orphans	26648_C780657	9.65462	14.1809	0.680819
C3H	61727_scaffold36329	11.2399	16.5138	0.680637
PHD	55510_scaffold30715	12.9327	19.0251	0.67977
Trihelix	55114_scaffold30359	8.31647	12.237	0.679617
NAC	59241_scaffold34082	9.20525	13.545	0.679605
MADS	71142_scaffold7318	12.1544	17.8851	0.679582
PHD	29205_C803163	16.1139	23.7156	0.679464
FAR1	45582_scaffold21743	7.25651	10.6863	0.679048
FAR1	46879_scaffold22917	8.64843	12.7506	0.678276
C3H	36223_scaffold13264	8.36415	12.3334	0.678171
PHD	72053_scaffold8143	8.43154	12.438	0.677886
WRKY	55464_scaffold30674	11.0944	16.3692	0.677761
C2H2	18611_C719847	26.5055	39.119	0.677561
bZIP	60625_scaffold35332	9.28914	13.7119	0.677451
PBF-2-like	27251_C785735	120.443	177.987	0.676695
GNAT	22610_C748691	7.96425	11.7764	0.676289
CSD	62263_scaffold36812	42.7454	63.2601	0.675709
WRKY	65097_scaffold3937	6.91805	10.2434	0.675367
ARID	55596_scaffold30794	13.1313	19.4482	0.675194
PHD	29687_C807611	25.4918	37.7983	0.674417
AUX/IAA	70116_scaffold6391	10.9583	16.2717	0.673458
HMG	37948_scaffold14826	10.783	16.0129	0.673395
C3H	18686_C720301	23.1074	34.3149	0.673393
MADS	68993_scaffold5374	12.5446	18.6344	0.673196
PHD	48471_scaffold24356	12.934	19.216	0.673085
GRAS	30806_C819187	13.9394	20.7159	0.672884
Orphans	36804_scaffold1379	6.36979	9.4664	0.672884
FHA	51411_scaffold27013	59.1428	88.0253	0.671884
C3H	33128_scaffold10458	6.2526	9.30918	0.67166
C3H	50324_scaffold26031	7.89441	11.7643	0.671048
AUX/IAA	41958_scaffold18466	11.0931	16.5336	0.670943
C3H	33650_scaffold10931	17.4362	26.0064	0.670458
C3H	41243_scaffold17818	50.8292	75.9409	0.669326
PHD	24233_C761327	13.4916	20.1739	0.668765
SBP	27750_C790081	10.4542	15.6321	0.668765
TRAF	27382_C787037	10.7352	16.0524	0.66876
NAC	50765_scaffold26429	8.18089	12.2368	0.668548
MYB-related	41689_scaffold18221	8.78622	13.1443	0.668443
ARF	26032_C775827	12.8763	19.2718	0.668142
WRKY	62943_scaffold37428	14.2499	21.3299	0.668072
bHLH	56074_scaffold31225	19.8101	29.6642	0.667812
MADS	64567_scaffold38892	12.502	18.7366	0.66725
bZIP	30919_C820495	24.5754	36.837	0.667139
AUX/IAA	24867_C766165	35.9056	53.8305	0.667012
AP2-EREBP	32111_C833485	31.0662	46.5788	0.66696
CCAAT	34071_scaffold11315	10.3593	15.5347	0.666849
C2C2-Dof	27099_C784293	14.4262	21.6373	0.666728
TRAF	32466_C838187	105.148	157.718	0.666684
C3H	26896_C782729	7.33465	11.0118	0.666072
SNF2	46439_scaffold22516	9.45709	14.2013	0.665931
SET	21035_C736843	23.961	35.984	0.665879
AP2-EREBP	33711_scaffold10989	11.9507	17.951	0.66574
bZIP	45634_scaffold21790	8.8534	13.3064	0.665349
C2C2-Dof	29507_C805889	27.0865	40.7214	0.665166
bHLH	68937_scaffold5322	5.56722	8.37692	0.66459
MADS	39180_scaffold15944	9.76091	14.692	0.664369
DBP	36611_scaffold13615	11.3064	17.0183	0.664367
DDT	51553_scaffold27141	6.64599	10.0047	0.664287
TRAF	32483_C838341	32.0834	48.2997	0.664257
MYB-related	70594_scaffold6824	6.13968	9.24735	0.663939
C2C2-CO-like	55901_scaffold31068	10.5112	15.8537	0.663012
SET	63327_scaffold37774	11.4469	17.2697	0.662831
ARF	63611_scaffold3803	6.13521	9.25931	0.662599
C3H	28589_C797527	18.4749	27.9552	0.660875
C2H2	17018_C708969	10.8677	16.4614	0.660193
bHLH	25720_C773319	18.263	27.6632	0.660191
bHLH	31327_C824677	17.9349	27.1663	0.660189
Orphans	26686_C780923	10.0935	15.2888	0.660189
TRAF	71224_scaffold7393	6.96889	10.5559	0.660189
HMG	24872_C766183	25.4331	38.524	0.660188
HB	59268_scaffold34106	15.3967	23.3217	0.660188
C3H	64842_scaffold3914	7.71409	11.6847	0.660187
SNF2	55997_scaffold31154	7.21234	10.9247	0.660187
HB	71575_scaffold7711	33.1993	50.3857	0.658903
FHA	46408_scaffold22489	5.22844	7.93877	0.658596
ABI3VP1	34689_scaffold11875	10.4842	15.9218	0.658481
FHA	32945_scaffold10290	8.23353	12.5054	0.658398
SNF2	32493_C838511	23.9287	36.3676	0.657968
C2H2	39811_scaffold16514	7.40498	11.255	0.657928
SWI/SNF-BAF60b	71335_scaffold7493	8.30731	12.6288	0.657807
PHD	68455_scaffold4883	9.38369	14.276	0.657305
C2H2	53852_scaffold29219	19.8305	30.1696	0.657301
WRKY	29438_C805269	40.0686	61.0298	0.656542
C3H	27696_C789567	20.9084	31.8733	0.655985
bHLH	36683_scaffold13680	16.473	25.124	0.655668
Orphans	54220_scaffold29552	5.72099	8.72849	0.655439
mTERF	52847_scaffold28310	13.2712	20.2503	0.655358
bZIP	30679_C817851	11.3575	17.3399	0.654992
AP2-EREBP	31019_C821483	20.2627	30.9449	0.654799
Orphans	30187_C812699	13.0973	20.0035	0.65475
SET	30387_C814753	30.2015	46.1824	0.653961
SNF2	22554_C748107	20.0592	30.6734	0.653961
BBR/BPC	38186_scaffold15043	5.59175	8.55187	0.653863
PHD	67359_scaffold41409	32.1255	49.1527	0.653586
CAMTA	40102_scaffold16780	9.83015	15.045	0.653383
AUX/IAA	73828_scaffold975	6.75061	10.3456	0.65251
AP2-EREBP	42405_scaffold18871	6.57415	10.0787	0.652282
SET	22728_C749557	30.4934	46.7591	0.652138
FAR1	62350_scaffold36891	11.2751	17.2934	0.651989
bHLH	24052_C759739	27.3527	41.9629	0.651831
ARF	40384_scaffold17039	11.5272	17.6872	0.651726
AP2-EREBP	65889_scaffold40083	16.1523	24.7901	0.651563
MADS	33682_scaffold10962	22.1588	34.0283	0.651187
PHD	63239_scaffold37695	11.6411	17.8868	0.650821
PHD	37869_scaffold14754	7.00935	10.7711	0.650755
AP2-EREBP	66078_scaffold40254	61.5954	94.7143	0.650328
TRAF	25184_C768741	63.1016	97.063	0.65011
SET	48578_scaffold24453	3.59189	5.52707	0.649872
Tify	53227_scaffold28653	76.1896	117.322	0.649406
SBP	65531_scaffold39761	10.0752	15.5199	0.649179
Orphans	59311_scaffold34145	54.4788	83.936	0.649052
GRAS	23658_C756805	31.6859	48.8565	0.64855
HB	33044_scaffold10381	10.7734	16.6209	0.648184
bHLH	46491_scaffold22563	7.48573	11.5488	0.648182
TRAF	61126_scaffold35787	18.7246	28.8969	0.64798
WRKY	56075_scaffold31226	23.7251	36.6259	0.647768
TRAF	43063_scaffold19468	6.4632	9.9819	0.647492
CAMTA	53605_scaffold28996	25.4325	39.2814	0.647444
C2C2-GATA	39749_scaffold16459	12.0206	18.5731	0.647205
C2H2	18224_C717093	11.07	17.1173	0.646714
C3H	67417_scaffold41461	15.3067	23.6934	0.646032
AP2-EREBP	37262_scaffold14204	11.8658	18.3894	0.645252
LIM	36937_scaffold13909	18.9353	29.3487	0.645184
C2H2	29878_C809401	31.3462	48.5885	0.645136
G2-like	34988_scaffold12148	38.107	59.0767	0.645043
bHLH	46337_scaffold22424	6.77274	10.5031	0.644832
MADS	24255_C761509	12.9203	20.0373	0.644812
C3H	51784_scaffold27350	10.7627	16.6919	0.644786
FAR1	30859_C819767	35.5451	55.1507	0.644509
MYB	24456_C762927	13.8237	21.456	0.644281
SET	64550_scaffold38877	31.7725	49.3672	0.643595
bZIP	45833_scaffold2197	11.012	17.1134	0.643472
C2H2	62577_scaffold37097	7.58426	11.7895	0.643306
bHLH	64525_scaffold38854	5.05776	7.86269	0.643261
AP2-EREBP	35971_scaffold13037	81.8738	127.373	0.642788
PHD	23747_C757529	12.7997	19.9265	0.642346
FAR1	35181_scaffold12322	7.65215	11.9167	0.642137
PHD	58327_scaffold33258	24.1542	37.617	0.642109
C3H	32120_C833677	14.3315	22.3374	0.641592
C3H	45291_scaffold2148	14.6437	22.8318	0.641373
FAR1	27128_C784601	14.4262	22.4943	0.641327
Trihelix	30507_C816045	17.005	26.5222	0.641161
FAR1	60575_scaffold35288	15.4639	24.1252	0.640985
bHLH	64302_scaffold38653	10.2939	16.1106	0.638952
TRAF	29904_C809663	37.4625	58.6366	0.638893
bHLH	35265_scaffold124	10.2299	16.0194	0.638594
Orphans	66951_scaffold41040	54.9329	86.0701	0.638234
FAR1	58099_scaffold33052	21.878	34.3209	0.637454
mTERF	28636_C797989	20.5775	32.2823	0.637424
SNF2	39978_scaffold16668	5.63431	8.84753	0.636823
bHLH	68062_scaffold4525	15.052	23.6472	0.636524
AUX/IAA	29086_C802055	36.8353	57.9006	0.636182
GNAT	58029_scaffold32990	14.031	22.0681	0.635805
Jumonji	57503_scaffold32516	11.5754	18.2078	0.635739
bZIP	61899_scaffold36485	42.2511	66.4721	0.635622
G2-like	52859_scaffold28321	160.668	252.816	0.635514
FAR1	53483_scaffold28885	18.3492	28.8785	0.635393
TCP	39945_scaffold16638	6.24673	9.8331	0.635276
NAC	37115_scaffold14070	22.8576	35.9946	0.635029
NAC	62821_scaffold37317	35.9487	56.6173	0.634942
C2C2-GATA	22861_C750541	37.5582	59.1544	0.634918
SNF2	40647_scaffold1728	121.793	191.836	0.634881
MYB-related	61849_scaffold3644	10.8499	17.0966	0.634623
C3H	21526_C740321	19.7995	31.2024	0.634551
bZIP	64671_scaffold38986	5.44761	8.58703	0.6344
CAMTA	56263_scaffold31398	9.1588	14.4448	0.634055
PHD	42609_scaffold19056	13.1247	20.7133	0.633636
MADS	30771_C818851	39.4583	62.3087	0.633271
Trihelix	40494_scaffold1714	5.7203	9.03335	0.633242
MYB-related	41690_scaffold18222	26.4983	41.8559	0.633084
bZIP	50931_scaffold26580	28.5418	45.0899	0.632998
SNF2	65359_scaffold39606	11.1795	17.67	0.632683
bZIP	42211_scaffold18695	8.629	13.6402	0.632615
Orphans	57942_scaffold32911	11.3988	18.0217	0.632504
SET	69002_scaffold5382	7.06604	11.182	0.631912
bHLH	47997_scaffold23928	8.1105	12.85	0.631167
PHD	42548_scaffold190	5.84112	9.25798	0.630928
PHD	36542_scaffold13553	10.164	16.1141	0.630752
DBP	28233_C794267	24.5754	38.9697	0.630628
HSF	71213_scaffold7383	18.895	29.9764	0.630329
MYB-related	34121_scaffold11360	4.71567	7.48305	0.63018
MYB	67065_scaffold41144	10.0058	15.8777	0.630179
SNF2	28943_C800813	27.2509	43.2431	0.630179
BSD	43793_scaffold20125	9.96898	15.8193	0.630178
MYB-related	23988_C759203	7.3642	11.6859	0.630178
SNF2	66472_scaffold40609	14.6868	23.3235	0.6297
SNF2	41687_scaffold1822	4.91722	7.80933	0.62966
NAC	27665_C789355	80.4359	127.756	0.629606
G2-like	72670_scaffold8704	7.42422	11.7987	0.629241
C2C2-GATA	44499_scaffold20764	12.4093	19.7224	0.629198
MYB-related	55731_scaffold30915	5.63656	8.96469	0.628751
mTERF	49972_scaffold25713	7.01644	11.1607	0.628674
C2H2	72650_scaffold8686	6.9652	11.0984	0.627586
Orphans	52522_scaffold28017	8.6927	13.854	0.627451
TUB	70393_scaffold6640	5.45992	8.70552	0.627179
C3H	56912_scaffold31984	60.8031	97.0356	0.626606
PHD	51371_scaffold26979	7.14062	11.4047	0.626112
bHLH	43109_scaffold19509	14.1867	22.6602	0.626062
MADS	47749_scaffold23703	21.7466	34.7388	0.626003
AUX/IAA	73538_scaffold9489	16.7664	26.7915	0.62581
C3H	54200_scaffold29534	20.0997	32.1381	0.625417
C3H	45387_scaffold21566	10.8858	17.4157	0.625057
HB	25713_C773245	33.4519	53.5249	0.624978
C3H	58165_scaffold33111	16.7036	26.7464	0.624518
bHLH	66362_scaffold4051	3.89654	6.24531	0.623915
Orphans	36052_scaffold1311	12.3839	19.8827	0.622848
HB	44477_scaffold20744	11.4936	18.4647	0.622463
FAR1	31847_C830587	38.2135	61.4419	0.621945
G2-like	32504_C838587	24.024	38.7361	0.620197
HB	55105_scaffold30350	10.8305	17.4663	0.62008
C3H	32236_C835185	41.8398	67.4755	0.620074
C2H2	38226_scaffold15082	34.0736	55.0391	0.61908
MADS	26829_C782127	15.8057	25.544	0.618764
FHA	44420_scaffold20693	24.0247	38.8357	0.618624
SET	28415_C796135	29.4048	47.5798	0.61801
TIG	30712_C818201	9.12984	14.7782	0.617791
Orphans	39002_scaffold15782	6.24227	10.1054	0.617716
Tify	49840_scaffold25595	8.26526	13.389	0.617317
WRKY	24095_C760043	10.73	17.3869	0.617131
Orphans	67268_scaffold41327	16.4158	26.6002	0.617131
HB	64577_scaffold38900	12.1466	19.6847	0.617058
C3H	29097_C802135	26.4102	42.8113	0.616898
NAC	57274_scaffold32309	4.66932	7.56904	0.616897
MADS	66209_scaffold40372	19.8732	32.2174	0.616847
MYB-related	30001_C810789	178.479	289.578	0.616342
C3H	71537_scaffold7678	11.4067	18.5404	0.615235
FHA	46598_scaffold22660	31.968	52.0081	0.614673
NAC	35096_scaffold12246	9.02664	14.6856	0.614659
MYB	64647_scaffold38964	12.2333	19.9026	0.614658
BSD	66741_scaffold40852	8.45216	13.7592	0.614292
C2H2	39050_scaffold15826	5.70848	9.30005	0.613812
Orphans	61215_scaffold35867	12.2484	19.962	0.613586
C2H2	31348_C824823	30.6635	49.9766	0.613557
RWP-RK	67005_scaffold41090	6.43709	10.5178	0.612019
TRAF	70012_scaffold6298	9.83777	16.0787	0.611851
HB	49319_scaffold25122	10.2365	16.7419	0.61143
bHLH	66324_scaffold40476	16.1562	26.4444	0.61095
Trihelix	61646_scaffold36256	13.7362	22.4902	0.610764
AP2-EREBP	29500_C805807	16.2203	26.5748	0.610364
SET	42072_scaffold1857	10.5686	17.3333	0.609728
bHLH	66391_scaffold40536	20.0491	32.9423	0.608613
bHLH	31611_C827743	25.6689	42.1831	0.608511
MYB-related	35003_scaffold12161	21.7447	35.7451	0.608327
C2C2-GATA	65100_scaffold39372	8.90113	14.6363	0.608154
CCAAT	67186_scaffold41253	26.8566	44.1699	0.608029
PHD	42433_scaffold18897	17.8927	29.4371	0.607828
MYB-related	31800_C829979	15.2453	25.1129	0.60707
bHLH	69747_scaffold6057	9.09703	14.9882	0.606946
NAC	63594_scaffold38014	128.988	212.789	0.606178
C3H	25650_C772633	12.25	20.2205	0.605821
PHD	62306_scaffold36851	8.86132	14.6506	0.604843
MYB-related	58374_scaffold3330	6.75293	11.1648	0.604841
MADS	23149_C752861	11.0501	18.2746	0.60467
FHA	61977_scaffold36555	38.0788	62.982	0.604598
Orphans	67367_scaffold41416	15.6138	25.8505	0.604004
HB	23121_C752633	9.94508	16.4773	0.603562
ARID	72456_scaffold851	4.21849	6.99057	0.603454
MYB-related	63697_scaffold38107	16.2565	26.945	0.603322
PHD	62987_scaffold37468	9.4931	15.7401	0.603116
Trihelix	64622_scaffold38941	9.27561	15.3844	0.602923
PHD	54259_scaffold29588	11.4215	18.95	0.602718
C2H2	51822_scaffold27385	20.5166	34.0417	0.60269
WRKY	26850_C782301	90.2486	149.846	0.602276
NAC	32228_C835119	70.8372	117.657	0.602065
AP2-EREBP	67302_scaffold41358	25.0604	41.6356	0.601898
MADS	41373_scaffold17936	11.7692	19.6324	0.599478
ARF	30286_C813713	16.0604	26.7988	0.599295
HB	57990_scaffold32955	26.8331	44.8014	0.598934
bHLH	39385_scaffold1613	8.04332	13.4489	0.598065
BBR/BPC	68187_scaffold4639	12.4169	20.7828	0.59746
AP2-EREBP	48994_scaffold24828	7.44471	12.4637	0.597311
MYB	51417_scaffold27019	9.54175	15.9775	0.597199
bHLH	31552_C827175	43.3984	72.7181	0.596803
MADS	63204_scaffold37663	3.7426	6.27367	0.596557
SNF2	43562_scaffold19919	4.83767	8.1101	0.596499
HSF	31782_C829793	19.7755	33.1533	0.596487
bZIP	43034_scaffold19441	19.2664	32.3107	0.596285
Jumonji	39125_scaffold15895	8.2137	13.7754	0.596259
MYB-related	53568_scaffold28961	15.17	25.4484	0.596108
C3H	66474_scaffold40610	9.16246	15.4038	0.594818
TRAF	52596_scaffold28085	13.7321	23.09	0.594721
C3H	32184_C834539	19.8189	33.331	0.594609
SBP	57198_scaffold32240	14.9257	25.107	0.594484
FAR1	66852_scaffold40952	167.461	281.743	0.594375
WRKY	66249_scaffold40408	10.5582	17.7696	0.594172
PHD	62291_scaffold36838	7.63354	12.8474	0.59417
bHLH	61842_scaffold36432	21.409	36.0688	0.59356
bZIP	28915_C800593	11.733	19.7831	0.593082
Orphans	61990_scaffold36567	16.875	28.4618	0.5929
PHD	66859_scaffold40959	7.81905	13.1957	0.592545
EIL	46424_scaffold22502	41.1064	69.4392	0.591977
PHD	62427_scaffold36962	33.6205	56.8214	0.591687
Jumonji	62212_scaffold36767	3.01941	5.10383	0.591597
Orphans	28726_C798841	15.6508	26.4631	0.59142
AP2-EREBP	50710_scaffold2638	72.629	122.809	0.591398
mTERF	72984_scaffold8989	2.81527	4.76592	0.590709
MADS	23841_C758123	9.06644	15.3488	0.590694
AP2-EREBP	39832_scaffold16533	12.7242	21.5459	0.590562
ARF	50035_scaffold25770	6.9886	11.8395	0.590278
CCAAT	30671_C817737	22.3827	37.9438	0.589891
FAR1	30318_C814011	13.6724	23.2366	0.588399
MADS	28837_C799943	13.637	23.193	0.587979
PHD	66999_scaffold41085	15.0998	25.7412	0.5866
ARID	29864_C809293	15.7373	26.857	0.585966
MYB	21158_C737789	59.1223	100.94	0.585717
mTERF	24815_C765789	6.52533	11.1512	0.585168
SWI/SNF-BAF60b	32361_C836833	21.9584	37.525	0.585167
C3H	31512_C826555	10.4428	17.8496	0.585044
NAC	55098_scaffold30344	10.0344	17.1557	0.584902
FAR1	32471_C838255	13.1875	22.5866	0.583864
C3H	31015_C821459	19.7624	33.8499	0.583824
MADS	58310_scaffold33242	13.7779	23.6248	0.583196
HB	71294_scaffold7456	7.0945	12.1748	0.58272
MYB	25123_C768195	9.84591	16.9023	0.582519
EIL	43861_scaffold20188	25.7386	44.2125	0.582157
MYB-related	69735_scaffold6046	6.18374	10.6256	0.581966
MADS	53262_scaffold28685	3.1699	5.45626	0.580966
zf-HD	57914_scaffold32887	4.23886	7.30194	0.580511
ABI3VP1	65613_scaffold39836	6.50325	11.2048	0.580399
AP2-EREBP	31867_C830789	21.3124	36.735	0.580166
mTERF	47710_scaffold23669	10.3423	17.8427	0.579638
CAMTA	67571_scaffold4160	7.84114	13.5319	0.579456
bZIP	51183_scaffold26808	7.47384	12.955	0.576908
MADS	38835_scaffold15630	10.9034	18.9066	0.576698
AUX/IAA	32515_C838701	14.3196	24.8485	0.576276
PHD	32368_C836933	11.6867	20.2871	0.576066
FAR1	48345_scaffold24241	4.72987	8.23279	0.574516
TUB	50425_scaffold26122	7.21956	12.5759	0.574079
Trihelix	37579_scaffold14491	9.40904	16.392	0.574002
NAC	51276_scaffold26892	5.42104	9.47853	0.571928
SNF2	32452_C838007	21.5072	37.6107	0.571837
PHD	44339_scaffold2062	8.00648	14.0051	0.571683
MADS	24943_C766795	9.27899	16.2608	0.570636
WRKY	67522_scaffold41556	18.5473	32.519	0.570353
MYB	60521_scaffold35238	25.3067	44.3841	0.570175
GRAS	46415_scaffold22495	7.99143	14.0285	0.569657
MYB	56357_scaffold31483	9.33457	16.4101	0.568831
bHLH	40825_scaffold17440	31.6693	55.6986	0.568583
PHD	36828_scaffold13810	4.02833	7.08594	0.568496
NAC	64133_scaffold38500	155.575	274.2	0.567378
C3H	61966_scaffold36545	17.8324	31.4528	0.566957
Tify	69679_scaffold5997	6.33811	11.1797	0.56693
PHD	23370_C754563	8.90178	15.7083	0.566693
FAR1	62243_scaffold36795	23.3034	41.246	0.564986
PHD	36305_scaffold13338	8.32372	14.7491	0.564354
mTERF	41080_scaffold17671	122.341	217.333	0.56292
C3H	26764_C781615	10.0361	17.8457	0.562382
MADS	25408_C770613	10.0797	17.9338	0.56205
SET	72905_scaffold8916	10.274	18.2802	0.562029
bHLH	47916_scaffold23855	13.544	24.1009	0.561971
SNF2	56892_scaffold31966	8.98134	15.9869	0.561794
PLATZ	33802_scaffold11071	45.4379	80.893	0.561704
C3H	38183_scaffold15040	14.1773	25.2594	0.561268
CSD	27483_C787719	33.2655	59.3042	0.56093
SBP	46529_scaffold22598	7.2072	12.8562	0.560601
FAR1	41579_scaffold18122	8.48958	15.1454	0.560539
Trihelix	35658_scaffold12755	11.3495	20.2475	0.560538
NAC	60531_scaffold35247	4.22832	7.54664	0.560292
HB	43946_scaffold20265	24.3113	43.4304	0.559776
PHD	57588_scaffold32593	13.4256	23.986	0.559727
NAC	56018_scaffold31174	8.16386	14.5911	0.55951
TRAF	50109_scaffold25837	5.77547	10.3245	0.559395
Orphans	26044_C775917	17.0151	30.417	0.559394
PHD	56478_scaffold31592	10.8893	19.4844	0.558873
HB	56816_scaffold31898	7.9998	14.3695	0.556721
TRAF	67817_scaffold4303	10.3404	18.6109	0.55561
NAC	57188_scaffold32231	20.3137	36.644	0.554353
GNAT	37091_scaffold14049	7.96357	14.3734	0.554049
FAR1	22172_C745331	84.9433	153.635	0.55289
ARR-B	27333_C786547	11.4716	20.7503	0.55284
C3H	44761_scaffold210	5.38934	9.75065	0.552716
PHD	23811_C757913	31.9992	57.8945	0.552716
MADS	55181_scaffold30419	13.2809	24.0291	0.552701
MADS	57001_scaffold32063	7.18255	12.9993	0.552534
GNAT	28330_C795287	15.5109	28.079	0.552402
C2H2	57768_scaffold32755	15.5252	28.1411	0.551691
SET	61795_scaffold36390	22.2896	40.4024	0.55169
ABI3VP1	53004_scaffold28452	10.5793	19.256	0.549403
FAR1	49912_scaffold2566	6.81258	12.4074	0.549074
Tify	28322_C795155	10.6453	19.3879	0.549069
C3H	64140_scaffold38507	16.9061	30.8003	0.548894
AP2-EREBP	65910_scaffold40101	38.198	69.7863	0.547357
WRKY	66779_scaffold40887	7.44167	13.6016	0.547117
PBF-2-like	45535_scaffold21700	5.02006	9.18258	0.546694
C3H	63806_scaffold38205	3.41325	6.24722	0.546363
bZIP	49237_scaffold25048	6.74298	12.3514	0.545928
bHLH	55944_scaffold31106	11.418	20.9279	0.545587
ARF	37879_scaffold14763	8.03494	14.7312	0.545437
C3H	32376_C837061	11.494	21.092	0.544946
AUX/IAA	68578_scaffold4996	26.4459	48.5369	0.544862
AUX/IAA	66633_scaffold40754	26.6384	48.9348	0.544365
bHLH	41472_scaffold18024	9.72759	17.8788	0.544085
MYB-related	69268_scaffold5623	10.6293	19.5389	0.544007
MYB-related	58224_scaffold33165	13.643	25.1014	0.543516
Tify	27492_C787807	12.7312	23.4314	0.543339
AP2-EREBP	49390_scaffold25187	5.07016	9.33631	0.543058
mTERF	49390_scaffold25187	5.07016	9.33631	0.543058
C3H	19888_C728629	25.8145	47.5737	0.542621
ABI3VP1	45077_scaffold21286	4.59837	8.48638	0.541853
FAR1	64592_scaffold38914	5.65265	10.4321	0.541852
Coactivator	37608_scaffold14517	16.1356	29.7893	0.541658
PHD	63019_scaffold37497	4.82042	8.90572	0.541272
TRAF	28186_C793891	14.9756	27.7247	0.540154
C2H2	28393_C795913	7.90568	14.636	0.540153
G2-like	55501_scaffold30707	45.3506	84.07	0.539439
PHD	58700_scaffold33595	4.76107	8.83169	0.539089
MYB	33118_scaffold10449	5.18417	9.61787	0.539014
FAR1	29529_C806093	9.22895	17.1412	0.538407
SET	49345_scaffold25146	16.7587	31.1387	0.538195
AP2-EREBP	66234_scaffold40395	115.527	214.711	0.538058
Tify	38191_scaffold15048	75.0277	139.46	0.537987
BBR/BPC	25590_C772143	19.4366	36.1429	0.537771
[truncated: 501 more rows]
