# Supplementary material for: De novo sequencing and characterization of Picrorhiza kurrooa transcriptome at two temperatures showed major transcriptome adjustments
Source: BMC Genomics. 2012 Mar 31;13:126. doi: 10.1186/1471-2164-13-126 (PMC3378455; doi:10.1186/1471-2164-13-126)
Supplement: Additional file 14 — Reads per exon kilobase per million (RPKM) based expression of annotated cytochrome P450s (CYPs) in P. kurrooa transcriptome. [file 1471-2164-13-126-S14.XLS]

## Sheet: Sheet1
S.No.	Scaffold / contigs ID	Scaffold / contigs ID in TSA	Associated TSA accession no.	15	25	15/25	25/15	blast hit		bitscore
P450-1	37893_scaffold14776	37893_scaffold14776_132.7_0	JR818205	144.707	8.88366	16.2891	0.0613907	dbj|BAE72874.1| flavonoid 3'-hydroxylase [Verbena x hybrida]		255
P450-2	64606_scaffold38927	64606_scaffold38927_125.9_0	JR835578	505.762	97.7254	5.17534	0.193224	gb|ADD84653.1| CYP92A46 [Scoparia dulcis]		642
P450-3	37279_scaffold1422	37279_scaffold1422_146.9_0	JR817862	43.328	11.6072	3.73286	0.267891	gb|ABB53383.1| flavonoid-3'-hydroxylase [Antirrhinum majus]		208
P450-4	40619_scaffold17254	40619_scaffold17254_125.4_0	JR819744	63.4108	18.6182	3.40585	0.293612	gb|ACL10147.1| cytochrome P450 monooxygenase [Stevia rebaudiana]		541
P450-5	33843_scaffold11108	33843_scaffold11108_159.3_0	JR815983	401.163	139.898	2.86754	0.348731	gb|AAZ39649.1| cytochrome P450 NADPH-reductase [Petunia x hybrida]		125
P450-6	63738_scaffold38144	63738_scaffold38144_166.0_0	JR834547	77.612	27.5335	2.81882	0.354758	ref|XP_002321645.1| cytochrome P450 [Populus trichocarpa] >gi|22... 508 e-143		508
P450-7	36134_scaffold13184	36134_scaffold13184_52.8_0	JR817190	324.518	131.007	2.4771	0.403697	gb|ABC69414.1| CYP72A57 [Nicotiana tabacum]		437
P450-8	55108_scaffold30353	55108_scaffold30353_53.6_0	JR827878	20.3314	8.62643	2.35687	0.424291	ref|XP_002510500.1| cytochrome P450, putative [Ricinus communis]...		159
P450-9	50772_scaffold26435	50772_scaffold26435_106.2_0	JR825435	45.0703	19.7028	2.28751	0.437157	gb|ABW81069.1| Cytp450-1 [Cleome spinosa]		114
P450-10	31875_C830875	31875_C830875_117.0_0	JR814540	802.073	360.365	2.22572	0.449292	ref|NP_188083.1| CYP72A11; electron carrier/ heme binding / iron...		190
P450-11	31307_C824433	31307_C824433_90.0_0	JR813972	35.7308	19.4465	1.83739	0.54425	ref|NP_177649.1| CYP721A1; electron carrier/ heme binding / iron... 156 1e-36		156
P450-12	37453_scaffold14378	37453_scaffold14378_126.9_0	JR817966	27.747	15.955	1.73908	0.575017	ref|XP_002328434.1| cytochrome P450 [Populus trichocarpa] >gi|22...		175
P450-13	64321_scaffold38670	64321_scaffold38670_72.7_0	JR835239	21.4172	12.8715	1.66392	0.600989	ref|XP_002307954.1| cytochrome P450 [Populus trichocarpa] >gi|22... 201 e-152		201
P450-14	54204_scaffold29538	54204_scaffold29538_85.3_0	JR827400	109.757	75.9535	1.44506	0.692015	ref|XP_002519427.1| cytochrome P450, putative [Ricinus communis]...		849
P450-15	56348_scaffold31475	56348_scaffold31475_87.7_0	JR828615	28.1026	19.8569	1.41526	0.706586	ref|XP_002266883.1| PREDICTED: similar to Cytochrome P450 97B2 [...		868
P450-16	64591_scaffold38913	64591_scaffold38913_102.2_0	JR835557	25.973	19.1003	1.35982	0.735391	ref|XP_002312910.1| cytochrome P450 [Populus trichocarpa] >gi|22...		155
P450-17	58451_scaffold3337	58451_scaffold3337_42.7_0	JR829824	11.1155	8.41844	1.32038	0.75736	dbj|BAI47544.1| coniferaldehyde 5-hydroxylase [Eucalyptus globul...		172
P450-18	47883_scaffold23825	47883_scaffold23825_115.6_0	JR823809	29.4166	22.956	1.28143	0.780376	ref|XP_002520014.1| cytochrome P450, putative [Ricinus communis]... 413 e-122		413
P450-19	54378_scaffold29696	54378_scaffold29696_43.7_0	JR827489	10.2141	8.25925	1.23669	0.808613	gb|ABA55732.1| ABA 8'-hydroxylase CYP707A1 [Solanum tuberosum]		272
P450-20	63685_scaffold38097	63685_scaffold38097_34.6_0	JR834486	6.22136	5.04652	1.2328	0.81116	ref|XP_002869993.1| CYP707A1 [Arabidopsis lyrata subsp. lyrata] ...		150
P450-21	33041_scaffold10379	33041_scaffold10379_71.5_0	JR815536	17.3913	14.2421	1.22112	0.818921	gb|AAZ39646.1| cytochrome P450 monooxygenase [Petunia x hybrida]		502
P450-22	62399_scaffold36936	62399_scaffold36936_210.5_0	JR832865	49.8699	48.0267	1.03838	0.96304	gb|ABD97102.1| cytochrome P450 monooxygenase CYP83G2 [Medicago t... 273 e-115		273
P450-23	39215_scaffold15977	39215_scaffold15977_72.9_0	JR818957	15.6213	16.6554	0.937912	1.0662	dbj|BAF46296.1| cytochrome P450 [Ipomoea nil]		336
P450-24	68782_scaffold518	68782_scaffold518_140.5_0	JR839811	33.0416	52.1121	0.634049	1.57717	gb|AAZ07706.1| cytochrome P450 monooxygenase [Sesamum indicum]		203
P450-25	32255_C835447	32255_C835447_28.0_0	JR814920	36.7295	91.3761	0.40196	2.48781	gb|ABC59078.1| cytochrome P450 monooxygenase CYP72A59 [Medicago ... 211 5e-53		211
P450-26	28812_C799709	28812_C799709_161.0_0	JR811486	24.0443	61.7576	0.389333	2.56849	gb|ABC68397.1| cytochrome P450 monooxygenase CYP83E8 [Glycine max] 117 4e-25		117
P450-27	31944_C831623	31944_C831623_54.0_0	JR814609	10.0401	27.8368	0.360677	2.77256	dbj|BAF00083.1| cytochrome P450 [Arabidopsis thaliana] 239 7e-62		239
P450-28	65598_scaffold39822	65598_scaffold39822_95.8_0	JR836813	60.1188	202.575	0.296773	3.36958	ref|XP_002327361.1| cytochrome P450 [Populus trichocarpa] >gi|22... 415 e-114		415
P450-29	66812_scaffold40916	66812_scaffold40916_38.2_0	JR838249	2.25462	15.0834	0.149477	6.69	gb|ABG36709.1| cytochrome P450 CYP85A1 [Nicotiana tabacum]		212
P450-30	61315_scaffold35957	61315_scaffold35957_148.8_0	JR831640	5.67385	68.5062	0.0828224	12.074	ref|XP_002329227.1| cytochrome P450 [Populus trichocarpa] >gi|22... 598 e-169		598
P450-31	43019_scaffold19428	43019_scaffold19428_127.2_0	JR821103	1.32809	40.4085	0.0328666	30.426	ref|XP_002867299.1| CYP83B1 [Arabidopsis lyrata subsp. lyrata] >... 262 7e-68		262
P450-32	31485_C826349	31485_C826349_174.0_0	JR814150	2.19718	76.226	0.0288245	34.6927	gb|ABC69409.1| CYP71AT2v2 [Nicotiana tabacum]		144
P450-33	30760_C818723	30760_C818723_37.0_0	JR813427	0	20.8587	0	0	gb|AAZ39642.1| cytochrome P450 fatty acid omega-hydroxylase [Pet...		172
	71301_scaffold7462			15.1799	53.8845	0.281712	3.54973	gb|AAL47545.1| p-coumarate 3-hydroxylase [Sesamum indicum]		304
	67269_scaffold41328			63.1432	128.535	0.491253	2.03561	emb|CBI38797.3| unnamed protein product [Vitis vinifera]		610
								ref|XP_002320072.1| cytochrome P450 [Populus trichocarpa] >gi|22... 609 e-172
	67621_scaffold41645			14.5555	18.0902	0.804607	1.24284	ref|XP_002280620.1| PREDICTED: hypothetical protein [Vitis vinif...		446
								ref|XP_002532045.1| flavonoid 3-hydroxylase, putative [Ricinus c... 427 e-122
	67654_scaffold41675			23.0177	42.7523	0.538397	1.85737	ref|XP_002316008.1| cytochrome P450 [Populus trichocarpa] >gi|22...		578

## Sheet: Sheet2
JR818205	144.707
JR835578	505.762
JR817862	43.328
JR819744	63.4108
JR815983	401.163
JR834547	77.612
JR817190	324.518
JR827878	20.3314
JR825435	45.0703
JR814540	802.073
JR813972	35.7308
JR817966	27.747
JR835239	21.4172
JR827400	109.757
JR828615	28.1026
JR835557	25.973
JR829824	11.1155
JR823809	29.4166
JR827489	10.2141
JR834486	6.22136
JR815536	17.3913
JR832865	49.8699
JR818957	15.6213
JR839811	33.0416
JR814920	36.7295
JR811486	24.0443
JR814609	10.0401
JR836813	60.1188
JR838249	2.25462
JR831640	5.67385
JR821103	1.32809
JR814150	2.19718
JR813427	0
