# Supplementary material for: De novo sequencing and characterization of Picrorhiza kurrooa transcriptome at two temperatures showed major transcriptome adjustments
Source: BMC Genomics. 2012 Mar 31;13:126. doi: 10.1186/1471-2164-13-126 (PMC3378455; doi:10.1186/1471-2164-13-126)
Supplement: Additional file 15 — Reads per exon kilobase per million (RPKM) based expression of annotated glycosyltransferases in P. kurrooa transcriptome. [file 1471-2164-13-126-S15.XLS]

## Sheet: Sheet1
	Contig/scaffold ID	Scaffold / contigs ID in TSA	Associated TSA accession no.	15	25	15/25		blasthit	bitscore
UGT1	18072_C716177			33.5119	0	33.511	0	ref|ZP_07619310.1| putative glycosyl transferase [Escherichia co...	100
UGT2	47325_scaffold23319	47325_scaffold23319_55.6_0	JR823507	22.2644	2.757	8.07559	0.12383	gb|ADG65641.1| glycosyltransferase [Withania somnifera] 218 e-103	218
UGT3	36059_scaffold13116	36059_scaffold13116_106.8_0	JR817163	517.22	67.6298	7.64781	0.130756	sp|P32811.1|PHSH_SOLTU RecName: Full=Alpha-glucan phosphorylase,...	333
UGT4	73005_scaffold9006	73005_scaffold9006_90.6_0	JR842162	36.6686	7.81801	4.69027	0.213207	sp|Q9ZSK5.1|ZOG_PHALU RecName: Full=Zeatin O-glucosyltransferase...	151
UGT5	29528_C806091	29528_C806091_120.0_0	JR812199	84.379	19.9704	4.2252	0.236675	gb|ACB56926.1| glycosyltransferase UGT90A7 [Hieracium pilosella] 114 6e-24	114
UGT6	32237_C835217	32237_C835217_212.0_0	JR814902	148.942	42.2318	3.52677	0.283545	ref|XP_002879117.1| glycosyltransferase family protein [Arabidop... 194 5e-48	194
UGT7	63815_scaffold38213	63815_scaffold38213_80.9_0	JR834650	297.514	90.831	3.27547	0.3053	gb|AAK01137.1|AF331659_1 starch phosphorylase [Ipomoea batatas]	157
UGT8	67291_scaffold41348	67291_scaffold41348_59.5_0	JR838773	34.1014	10.6554	3.20039	0.312462	gb|AAZ79231.1| cellulose synthase-like protein CslG [Nicotiana t...	452
UGT9	62135_scaffold36698	62135_scaffold36698_155.0_0	JR832575	76.4859	24.6526	3.10255	0.322316	sp|Q9AR73.1|HQGT_RAUSE RecName: Full=Hydroquinone glucosyltransf...	204
UGT10	30703_C818117	30703_C818117_130.0_0	JR813370	63.3718	21.8283	2.90319	0.344448	ref|NP_001148091.1| cytokinin-O-glucosyltransferase 2 [Zea mays]...	154
UGT11	69947_scaffold6239	69947_scaffold6239_90.2_0	JR840420	32.8526	11.3313	2.89928	0.344913	dbj|BAG16513.1| flavonoid glucoyltransferase UGT73E2 [Antirrhinu...	427
UGT12	61088_scaffold35752	61088_scaffold35752_71.8_0	JR831370	28.561	10.3705	2.75406	0.3631	gb|ACD13790.1| starch synthase VI precursor [Solanum lycopersicum] 454 0.0	454
UGT13	40488_scaffold17134			11.0077	4.13609	2.66138	0.375745	gb|ACV71015.1| UPA15 [Capsicum annuum]	118
UGT14	67586_scaffold41613	67586_scaffold41613_175.0_0	JR839091	138.295	51.9093	2.66417	0.375352	sp|P93568.1|SSY1_SOLTU RecName: Full=Soluble starch synthase 1, ...	934
UGT15	64683_scaffold38997	64683_scaffold38997_104.2_0	JR835670	53.1265	20.033	2.65195	0.377081	gb|ACT09058.1| starch synthase IV precursor [Solanum lycopersicum]	268
UGT16	58661_scaffold3356	58661_scaffold3356_41.5_0	JR829916	519.034	220.565	2.3532	0.424953	ref|XP_002532877.1| UDP-glucuronosyltransferase, putative [Ricin... 155 1e-36	155
UGT17	37065_scaffold14025	37065_scaffold14025_122.1_0	JR817728	71.57	30.5133	2.34553	0.426342	ref|XP_002528124.1| transferase, transferring glycosyl groups, p...	334
UGT18	33176_scaffold10501	33176_scaffold10501_167.6_0	JR815614	438.555	224.141	1.9566	0.51109	ref|XP_002532451.1| UDP-glucosyltransferase, putative [Ricinus c... 529 e-148	529
UGT19	36630_scaffold13632	36630_scaffold13632_99.7_0	JR817488	381.47	195.093	1.95532	0.511424	dbj|BAG80542.1| glycosyltransferase [Lycium barbarum] 303 4e-80	303
UGT20	41102_scaffold17691	41102_scaffold17691_96.2_0	JR820016	140.355	72.8152	1.92755	0.518793	ref|XP_002529826.1| UDP-glucosyltransferase, putative [Ricinus c... 519 e-145	519
UGT21	50190_scaffold25910	50190_scaffold25910_62.5_0	JR825105	279.143	147.845	1.88808	0.529639	ref|XP_002983910.1| family 2 glycosyltransferase [Selaginella mo... 347 4e-93	347
UGT22	31843_C830551	31843_C830551_69.0_0	JR814508	35.3308	20.3737	1.73414	0.576655	gb|AAM61338.1| putative glycosyl transferase [Arabidopsis thaliana]	101
UGT23	33129_scaffold10459	33129_scaffold10459_36.1_0	JR815589	14.2589	8.58878	1.66018	0.602345	ref|XP_002521523.1| dolichyl glycosyltransferase, putative [Rici...	151
UGT24	36421_scaffold13442	36421_scaffold13442_55.1_0	JR817363	16.048	9.70911	1.65288	0.605004	ref|XP_002975764.1| glycosyltransferase-like protein [Selaginell... 134 4e-40	134
UGT25	52191_scaffold27718	52191_scaffold27718_33.3_0	JR826267	7.96078	4.84698	1.64242	0.608857	ref|XP_002329358.1| glycosyltransferase, CAZy family GT8 [Populu... 204 7e-51	204
UGT26	28103_C793073	28103_C793073_52.0_0	JR810781	25.9872	16.4503	1.57974	0.633015	ref|XP_002319923.1| glycosyltransferase, CAZy family GT8 [Populu...	164
UGT27	42195_scaffold18680	42195_scaffold18680_44.0_0	JR820650	109.933	70.5742	1.55769	0.641975	ref|XP_002532924.1| transferase, transferring glycosyl groups, p...	665
UGT28	42227_scaffold18709	42227_scaffold18709_69.3_0	JR820674	108.957	70.9615	1.53544	0.65128	dbj|BAJ11650.1| glucosyltransferase [Sinningia cardinalis]	169
UGT29	63495_scaffold37925	63495_scaffold37925_123.0_0	JR834242	47.2774	31.7603	1.48857	0.671786	dbj|BAG31950.1| UGT73A9 [Antirrhinum majus]	518
UGT30	62420_scaffold36956	62420_scaffold36956_98.4_0	JR832889	23.6075	16.0914	1.46709	0.681622	gb|ABG34547.1| cellulose synthase-like A1 [Pinus taeda] 570 0.0	570
UGT31	36878_scaffold13856	36878_scaffold13856_50.7_0	JR817613	19.0201	13.052	1.45726	0.686221	ref|XP_002329942.1| glycosyltransferase, CAZy family GT8 [Populu...	181
UGT32	56652_scaffold31749	56652_scaffold31749_34.3_0	JR828777	13.5721	9.35968	1.45006	0.689627	ref|XP_002529442.1| glycosyltransferase, putative [Ricinus commu... 156 2e-62	156
UGT33	71882_scaffold799	71882_scaffold799_110.2_0	JR841521	28.7902	19.9188	1.44538	0.69186	ref|XP_002961368.1| glycosyltransferase-like protein [Selaginell... 171 9e-74	171
UGT34	55616_scaffold30811	55616_scaffold30811_76.6_0	JR828158	23.7928	16.6551	1.42856	0.700006	ref|XP_002507615.1| glycosyltransferase family 28 protein [Micro... 103 4e-22	103
UGT35	37639_scaffold14545	37639_scaffold14545_135.2_0	JR818066	114.919	85.0992	1.35041	0.740515	dbj|BAI65910.1| UDP-sugar:glycosyltransferase [Forsythia x inter...	243
UGT36	50248_scaffold25963	50248_scaffold25963_55.6_0	JR825143	115.518	87.1646	1.32529	0.754554	dbj|BAI65914.1| UDP-sugar:glycosyltransferase [Forsythia x inter...	125
UGT37	47877_scaffold2382			10.2954	7.77447	1.32426	0.75514	ref|XP_002517977.1| acetylglucosaminyltransferase, putative [Ric...	120
UGT38	61479_scaffold36103	61479_scaffold36103_114.3_0	JR831823	42.4478	32.2343	1.31685	0.759387	ref|XP_002533901.1| galactolipid galactosyltransferase, putative... 421 e-116	421
UGT39	46252_scaffold22348	46252_scaffold22348_48.4_0	JR822927	12.085	9.3495	1.29258	0.773645	ref|XP_002521523.1| dolichyl glycosyltransferase, putative [Rici... 189 5e-64	189
UGT40	71361_scaffold7516	71361_scaffold7516_92.7_0	JR841208	21.7426	17.7608	1.22419	0.816866	ref|NP_194487.1| glycosyltransferase family protein [Arabidopsis... 192 1e-51	192
UGT41	52490_scaffold27989	52490_scaffold27989_76.8_0	JR826441	12.6491	10.5682	1.1969	0.83549	ref|XP_002312381.1| glycosyltransferase, CAZy family GT8 [Populu... 143 4e-68	143
UGT42	52024_scaffold27568	52024_scaffold27568_97.8_0	JR826166	27.4736	23.5035	1.16892	0.855494	ref|XP_002308736.1| glycosyltransferase [Populus trichocarpa] >g...	185
UGT43	67222_scaffold41286	67222_scaffold41286_64.9_0	JR838693	16.6837	14.9086	1.11907	0.893603	emb|CAI93191.1| glycosyltransferase [Solanum tuberosum]	211
UGT44	67173_scaffold41241	67173_scaffold41241_79.9_0	JR838638	78.2949	72.7248	1.07659	0.928857	gb|ACT09059.1| starch synthase III precursor [Solanum lycopersicum]	1318
UGT45	54930_scaffold30193	54930_scaffold30193_107.5_0	JR827777	21.5684	20.0942	1.07336	0.93165	ref|XP_002507615.1| glycosyltransferase family 28 protein [Micro... 125 6e-30	125
UGT46	61212_scaffold35864	61212_scaffold35864_197.9_0	JR831515	65.1824	60.5145	1.07714	0.928387	sp|P27598.1|PHSL_IPOBA RecName: Full=Alpha-1,4 glucan phosphoryl... 749 0.0	749
UGT47	58546_scaffold33456	58546_scaffold33456_54.9_0	JR829866	2.22281	20.8289	0.106718	9.37053	gb|AAM09517.1|AF489877_1 putative glucosyltransferase [Phaseolus... 251 8e-65	251
UGT48	48021_scaffold23950	48021_scaffold23950_61.9_0	JR823886	13.3411	12.497	1.06754	0.936729	gb|ABN08854.1| Glycosyl transferase, family 8 [Medicago truncatula]	170
UGT49	33598_scaffold10885	33598_scaffold10885_78.5_0	JR815840	12.5327	11.8189	1.06039	0.943045	gb|AAK49454.1|AF304374_1 cellulose synthase catalytic subunit [N...	454
UGT50	61174_scaffold3583			11.5324	10.8777	1.06019	0.94323	gb|AAU09444.1| UDP-glucose glucosyltransferase [Fragaria x anana...	138
UGT51	63616_scaffold38034	63616_scaffold38034_176.8_0	JR834396	43.3063	41.0987	1.05371	0.949024	gb|AAZ32787.1| cellulose synthase-like protein CslE [Nicotiana t...	907
UGT52	59211_scaffold34055	59211_scaffold34055_80.7_0	JR830198	105.34	100.323	1.05001	0.952373	dbj|BAG80535.1| putative glycosyltransferase [Lycium barbarum]	610
UGT53	65090_scaffold39363	65090_scaffold39363_186.1_0	JR836188	230.915	220.888	1.04539	0.956577	gb|ABH03018.1| resveratrol/hydroxycinnamic acid O-glucosyltransf...	627
UGT54	58703_scaffold33598	58703_scaffold33598_54.3_0	JR829940	11.9662	11.469	1.04335	0.95845	dbj|BAF96582.1| lignan glucosyltransferase [Sesamum indicum]	199
UGT55	67150_scaffold41220	67150_scaffold41220_95.9_0	JR838614	237.801	227.959	1.04317	0.958612	dbj|BAH80314.1| UDP-glucose glucosyltransferase [Catharanthus ro... 378 e-110	378
UGT56	30822_C819329	30822_C819329_78.0_0	JR813488	21.493	21.0422	1.02142	0.979026	ref|XP_002329358.1| glycosyltransferase, CAZy family GT8 [Populu...	179
UGT57	67751_scaffold4244	67751_scaffold4244_50.6_0	JR839218	8.05963	8.18549	0.984624	1.01562	ref|XP_002311853.1| glycosyltransferase, CAZy family GT8 [Populu... 105 1e-36	105
UGT58	56745_scaffold31833	56745_scaffold31833_30.8_0	JR828817	7.87261	8.26137	0.952942	1.04938	ref|XP_002524483.1| acetylglucosaminyltransferase, putative [Ric...	170
UGT59	44862_scaffold21091			9.79916	10.4706	0.935874	1.06852	ref|XP_002515366.1| transferase, transferring glycosyl groups, p...	177
UGT60	58480_scaffold33396	58480_scaffold33396_82.0_0	JR829842	15.8494	17.0353	0.930386	1.07482	dbj|BAG80556.1| UDP-glucose:glucosyltransferase [Lycium barbarum]	274
UGT61	31387_C825271	31387_C825271_143.0_0	JR814052	46.3047	49.9306	0.927381	1.07831	gb|AAP97496.1| cellulose synthase [Solanum tuberosum]	170
UGT62	48677_scaffold24542	48677_scaffold24542_67.5_0	JR824226	17.0662	18.5578	0.919624	1.0874	ref|XP_002533901.1| galactolipid galactosyltransferase, putative... 482 0.0	482
UGT63	32464_C838167	32464_C838167_69.0_0	JR815129	20.2147	22.0621	0.916264	1.09139	ref|XP_002525678.1| acetylglucosaminyltransferase, putative [Ric...	368
UGT64	65357_scaffold39604	65357_scaffold39604_130.7_0	JR836525	145.567	162.41	0.896293	1.11571	ref|NP_181234.1| UDP-glucoronosyl/UDP-glucosyl transferase famil... 469 e-130	469
UGT65	71290_scaffold7452	71290_scaffold7452_131.5_0	JR841160	37.708	42.0867	0.89596	1.11612	ref|XP_002529321.1| cellulose synthase, putative [Ricinus commun... 230 6e-58	230
UGT66	54568_scaffold29867	54568_scaffold29867_71.0_0	JR827583	15.4364	17.2552	0.894594	1.11783	ref|XP_002516724.1| dolichyl glycosyltransferase, putative [Rici...	208
UGT67	72823_scaffold8842	72823_scaffold8842_76.6_0	JR842063	11.1311	12.4615	0.893239	1.11952	ref|XP_002525229.1| Glycosyltransferase QUASIMODO1, putative [Ri...	178
UGT68	27700_C789617	27700_C789617_49.0_0	JR810381	16.0834	18.0683	0.890145	1.12341	gb|AAX33323.1| secondary cell wall-related glycosyltransferase f... 112 2e-23	112
UGT69	62426_scaffold36961	62426_scaffold36961_109.5_0	JR832900	23.063	25.8921	0.890735	1.12267	sp|O04932.1|SPS1_CRAPL RecName: Full=Sucrose-phosphate synthase ...	337
UGT70	61313_scaffold35955	61313_scaffold35955_104.1_0	JR831636	28.7618	32.6764	0.880201	1.1361	ref|XP_002531354.1| glycosyltransferase, putative [Ricinus commu...	532
UGT71	51716_scaffold2729			10.1536	11.7446	0.864533	1.15669	ref|XP_002301803.1| glycosyltransferase, CAZy family GT8 [Populu... 105 3e-21	105
UGT72	37343_scaffold14278	37343_scaffold14278_55.4_0	JR817901	13.1098	15.1174	0.867199	1.15314	ref|XP_002520467.1| UDP-glucuronosyltransferase, putative [Ricin... 244 2e-65	244
UGT73	70638_scaffold6864	70638_scaffold6864_53.8_0	JR840804	7.30035	8.53818	0.855024	1.16956	gb|ABY25278.1| cellulose synthase [Eucalyptus grandis]	304
UGT74	65886_scaffold40080	65886_scaffold40080_138.5_0	JR837145	26.8928	31.6654	0.84928	1.17747	ref|XP_002306707.1| predicted protein [Populus trichocarpa] >gi|...	198
UGT75	58432_scaffold33352			38.3071	45.1853	0.847778	1.17955	dbj|BAI65909.1| UDP-sugar:glycosyltransferase [Forsythia x inter...	101
UGT76	41100_scaffold1769	41100_scaffold1769_110.1_0	JR820014	30.3667	36.1263	0.84057	1.18967	dbj|BAD93689.1| glycosyltransferase [Nicotiana tabacum] 113 5e-25	113
UGT77	62751_scaffold37254	62751_scaffold37254_41.6_0	JR833296	6.94093	8.47868	0.818633	1.22155	dbj|BAI65913.1| UDP-sugar:glycosyltransferase [Forsythia x inter...	126
UGT78	48783_scaffold24638	48783_scaffold24638_51.8_0	JR824290	11.6803	14.2768	0.818132	1.2223	gb|ACJ38666.1| cellulose synthase [Betula luminifera]	467
UGT79	72948_scaffold8956	72948_scaffold8956_42.3_0	JR842134	6.32951	7.81198	0.810231	1.23422	ref|XP_002520467.1| UDP-glucuronosyltransferase, putative [Ricin...	124
UGT80	52998_scaffold28447	52998_scaffold28447_79.9_0	JR826722	16.5011	20.801	0.793284	1.26058	ref|XP_002307628.1| glycosyltransferase, CAZy family GT8 [Populu...	288
UGT81	72609_scaffold8649			16.1276	20.4797	0.787492	1.26985	gb|ABI17891.1| sucrose synthase [Coffea canephora]	211
UGT82	34936_scaffold12100	34936_scaffold12100_53.9_0	JR816546	12.1695	15.5038	0.784937	1.27399	ref|XP_002509913.1| Beta-1,3-galactosyltransferase sqv-2, putati...	156
UGT83	73535_scaffold9486			6.25392	8.08356	0.773659	1.29256	ref|XP_002524194.1| Beta-1,3-galactosyltransferase sqv-2, putati...	145
UGT84	41438_scaffold17995	41438_scaffold17995_66.9_0	JR820208	9.57374	12.6451	0.757111	1.32081	ref|XP_002511814.1| UDP-galactose:MGDG galactosyltransferase, pu... 210 9e-94	210
UGT85	71483_scaffold7629			5.49936	7.307	0.752615	1.3287	dbj|BAC20928.1| pectin-glucuronyltransferase [Nicotiana plumbagi...	211
UGT86	39443_scaffold16182	39443_scaffold16182_99.3_0	JR819077	21.8477	29.054	0.751969	1.32984	gb|ACS87994.1| UDP-glucosyltransferase family 1 protein [Citrus ...	380
UGT87	44921_scaffold21144	44921_scaffold21144_48.4_0	JR822186	10.8797	14.6702	0.741619	1.3484	ref|XP_002520032.1| Cellulose synthase A catalytic subunit 3 [UD...	248
UGT88	29184_C802949	29184_C802949_136.0_0	JR811857	34.783	47.1222	0.738145	1.35475	ref|XP_002962146.1| glycosyltransferase, CAZy family GT29 [Selag... 161 2e-38	161
UGT89	67409_scaffold41454	67409_scaffold41454_122.6_0	JR838903	27.4866	37.2854	0.737195	1.35649	sp|P27598.1|PHSL_IPOBA RecName: Full=Alpha-1,4 glucan phosphoryl...	568
UGT90	31676_C828389	31676_C828389_62.0_0	JR814341	15.2781	20.7764	0.735358	1.35988	ref|XP_002977143.1| glycosyltransferase-like protein [Selaginell... 225 2e-57	225
UGT91	44007_scaffold2032	44007_scaffold2032_44.6_0	JR821658	8.5724	11.7354	0.730474	1.36897	dbj|BAF96581.1| lignan glucosyltransferase [Sesamum alatum]	196
UGT92	67660_scaffold41680	67660_scaffold41680_153.2_0	JR839165	33.1987	45.4765	0.730019	1.36983	emb|CAC80702.1| N-acetylglucosaminyltransferase I [Nicotiana tab...	747
UGT93	57314_scaffold32345	57314_scaffold32345_46.7_0	JR829154	9.11587	12.6731	0.719309	1.39022	ref|XP_002526470.1| glycosyltransferase, putative [Ricinus commu... 112 1e-44	112
UGT94	25342_C770047			21.2523	29.9964	0.708495	1.41144	ref|XP_002873705.1| glycosyltransferase family 14 protein [Arabi... 119 1e-25	119
UGT95	64872_scaffold39167	64872_scaffold39167_47.5_0	JR835899	6.56738	9.33868	0.703245	1.42198	ref|XP_002302739.1| glycosyltransferase, CAZy family GT8 [Populu...	200
UGT96	54034_scaffold29384			10.3184	14.8852	0.693199	1.44259	ref|XP_002520205.1| transferase, transferring glycosyl groups, p...	125
UGT97	72623_scaffold8661	72623_scaffold8661_54.9_0	JR841973	6.61372	9.71888	0.680502	1.4695	ref|XP_002514731.1| Galactoside 2-alpha-L-fucosyltransferase, pu... 131 1e-28	131
UGT98	70853_scaffold7057	70853_scaffold7057_50.7_0	JR840903	7.11826	10.5825	0.672644	1.48667	ref|XP_002326255.1| glycosyltransferase [Populus trichocarpa] >g...	110
UGT99	31933_C831545	31933_C831545_70.0_0	JR814598	16.2798	24.3019	0.669898	1.49276	dbj|BAI65911.1| UDP-sugar:glycosyltransferase [Forsythia x inter...	203
UGT100	47779_scaffold23730	47779_scaffold23730_109.4_0	JR823751	40.2631	60.7837	0.6624	1.50966	gb|AAY78952.3| cellulose synthase CesA1 [Boehmeria nivea]	229
UGT101	36532_scaffold13544	36532_scaffold13544_54.7_0	JR817431	10.1875	15.4672	0.658652	1.51825	ref|XP_002530134.1| transferase, transferring glycosyl groups, p... 444 0.0	444
UGT102	20341_C732043			7.61634	11.8571	0.642344	1.5568	gb|ADN33853.1| glucuronoxylan glucuronosyltransferase [Cucumis m...	117
UGT103	48245_scaffold24151	48245_scaffold24151_46.2_0	JR823993	6.75702	10.6042	0.637202	1.56936	ref|XP_002312381.1| glycosyltransferase, CAZy family GT8 [Populu...	200
UGT104	61301_scaffold35944	61301_scaffold35944_51.6_0	JR831624	7.47485	11.8093	0.632963	1.57987	ref|XP_002302550.1| glycosyltransferase [Populus trichocarpa] >g...	149
UGT105	58316_scaffold33248	58316_scaffold33248_74.0_0	JR829749	11.5718	18.2834	0.632913	1.58	ref|XP_002991808.1| glycosyltransferase in CAZY family GT24 [Sel... 340 e-110	340
UGT106	63754_scaffold38159	63754_scaffold38159_59.1_0	JR834568	12.136	19.2104	0.631741	1.58293	ref|XP_002525620.1| alpha-1,3-mannosyltransferase, putative [Ric... 127 4e-28	127
UGT107	39352_scaffold1610	39352_scaffold1610_99.5_0	JR819036	15.6398	24.906	0.627953	1.59248	dbj|BAH47552.1| flavonoid glycosyltransferase [Veronica persica]	273
UGT108	47452_scaffold23434	47452_scaffold23434_136.3_0	JR823571	25.4763	40.9507	0.622121	1.6074	ref|XP_002887513.1| UDP-glucoronosyl/UDP-glucosyl transferase fa... 317 e-109	317
UGT109	68387_scaffold4821			4.82555	7.7791	0.620322	1.61206	ref|XP_002877633.1| glycosyl transferase family 29 protein [Arab...	117
UGT110	31318_C824573	31318_C824573_85.0_0	JR813983	22.8135	37.2051	0.613182	1.63084	emb|CAJ34814.1| glycosyltransferase [Plantago major]	260
UGT111	36457_scaffold13476	36457_scaffold13476_73.4_0	JR817383	10.7916	17.7272	0.608759	1.64269	dbj|BAB86920.1| glucosyltransferase-2 [Vigna angularis] 281 6e-76	281
UGT112	29743_C808189	29743_C808189_29.0_0	JR812413	9.91975	16.3182	0.607895	1.64502	ref|XP_002328269.1| glycosyltransferase, family GT8 [Populus tri... 176 9e-43	176
UGT113	67960_scaffold4432	67960_scaffold4432_36.8_0	JR839327	3.48151	5.75606	0.604843	1.65332	ref|XP_002510442.1| glycosyltransferase, putative [Ricinus commu...	108
UGT114	69065_scaffold544			4.19853	7.02205	0.597907	1.6725	ref|XP_002882930.1| glycosyltransferase family 14 protein [Arabi... 107 5e-49	107
UGT115	33547_scaffold10839	33547_scaffold10839_74.3_0	JR815810	7.67981	12.8562	0.597362	1.67403	ref|XP_002514720.1| Xyloglucan 6-xylosyltransferase, putative [R...	363
UGT116	45472_scaffold21643	45472_scaffold21643_62.3_0	JR822523	12.1702	20.3944	0.596742	1.67577	ref|XP_002966312.1| glycosyltransferase-like protein [Selaginell... 255 2e-85	255
UGT117	32016_C832497	32016_C832497_38.0_0	JR814681	51.9812	87.7959	0.592069	1.68899	gb|AAY60847.1| cellulose synthase 5 [Eucalyptus grandis]	330
UGT118	66711_scaffold40825	66711_scaffold40825_114.0_0	JR838131	20.3707	34.4452	0.591394	1.69092	ref|XP_002528123.1| 1,3-beta-glucan synthase, putative [Ricinus ...	1427
UGT119	53828_scaffold29198	53828_scaffold29198_52.6_0	JR827222	12.5101	21.2302	0.58926	1.69704	ref|XP_002972214.1| glycosyltransferase-like protein [Selaginell... 117 7e-25	117
UGT120	51569_scaffold27156	51569_scaffold27156_37.6_0	JR825921	8.13623	14.0274	0.580024	1.72407	dbj|BAI65911.1| UDP-sugar:glycosyltransferase [Forsythia x inter... 143 9e-33	143
UGT121	59069_scaffold33928	59069_scaffold33928_146.1_0	JR830130	19.8331	34.5199	0.574541	1.74052	ref|XP_002532170.1| beta1,4 mannosyltransferase, putative [Ricin...	401
UGT122	31653_C828151	31653_C828151_52.0_0	JR814318	13.7579	24.4682	0.562277	1.77848	ref|XP_002963226.1| glycosyltransferase, CAZy family GT4 [Selagi... 138 3e-31	138
UGT123	38212_scaffold15068			4.66858	8.48589	0.550158	1.81766	ref|XP_002323701.1| glycosyltransferase, CAZy family GT8 [Populu...	118
UGT124	72061_scaffold8150	72061_scaffold8150_50.2_0	JR841635	6.94063	12.826	0.541138	1.84796	ref|XP_002526157.1| glycogenin, putative [Ricinus communis] >gi|... 358 0.0	358
UGT125	45130_scaffold21333	45130_scaffold21333_116.1_0	JR822329	10.359	19.9466	0.519337	1.92553	ref|XP_002524211.1| transferase, transferring glycosyl groups, p... 158 5e-43	158
UGT126	49365_scaffold25164	49365_scaffold25164_95.1_0	JR824647	8.5113	16.6977	0.509729	1.96183	emb|CAJ32596.1| sucrose synthase [Coffea arabica]	160
UGT127	29510_C805911	29510_C805911_47.0_0	JR812181	8.60668	17.0871	0.503695	1.98533	ref|XP_002526079.1| Glycosyltransferase QUASIMODO1, putative [Ri...	173
UGT128	48895_scaffold24739	48895_scaffold24739_64.8_0	JR824349	8.68731	17.5171	0.495933	2.0164	ref|XP_002994198.1| glycosyltransferase-like protein [Selaginell... 411 0.0	411
UGT129	64200_scaffold38561	64200_scaffold38561_76.5_0	JR835099	8.272	16.744	0.494028	2.02418	gb|AAP97495.1| cellulose synthase [Solanum tuberosum]	179
UGT130	37752_scaffold14648	37752_scaffold14648_31.9_0	JR818121	3.29323	6.98364	0.471564	2.1206	gb|AAX33321.1| secondary cell wall-related glycosyltransferase f... 140 1e-31	140
UGT131	50698_scaffold26369			6.01028	13.0377	0.460992	2.16923	ref|XP_002870137.1| glycosyltransferase family protein 28 [Arabi... 112 1e-23	112
UGT132	64166_scaffold38530	64166_scaffold38530_110.3_0	JR835056	16.6757	36.8616	0.452387	2.2105	emb|CAB38022.1| sucrose synthase [Craterostigma plantagineum]	482
UGT133	56399_scaffold31520	56399_scaffold31520_81.5_0	JR828644	11.0562	24.545	0.450446	2.22002	dbj|BAG80547.1| glycosyltransferase [Lycium barbarum] 151 4e-72	151
UGT134	67274_scaffold41332	67274_scaffold41332_141.1_0	JR838750	20.8605	46.8171	0.445574	2.24429	emb|CAD30015.1| beta 1,3-glycosyltransferase-like protein I [Sol...	468
UGT135	61725_scaffold36327	61725_scaffold36327_219.5_0	JR832108	26.8717	60.9775	0.440682	2.26921	gb|ADH04382.1| cellulose synthase 1A [Salix miyabeana]	282
UGT136	25676_C772901			7.53846	17.128	0.440125	2.27208	ref|XP_002892166.1| glycosyltransferase family 14 protein [Arabi... 113 1e-23	113
UGT137	73022_scaffold9021			3.04151	7.03852	0.432124	2.31415	ref|XP_002533436.1| glycosyltransferase, putative [Ricinus commu... 110 8e-23	110
UGT138	69609_scaffold5933	69609_scaffold5933_84.5_0	JR840257	29.4559	68.6243	0.429234	2.32973	gb|ACC59195.1| cellulose synthase [Betula platyphylla]	185
UGT139	54480_scaffold29788	54480_scaffold29788_66.4_0	JR827541	5.58156	13.0159	0.428826	2.33195	ref|XP_002892271.1| galactosyltransferase family protein [Arabid...	124
UGT140	37592_scaffold14502	37592_scaffold14502_53.5_0	JR818038	8.10153	19.2758	0.420295	2.37928	gb|ABA91286.2| secondary cell wall-related glycosyltransferase f... 140 2e-32	140
UGT141	61946_scaffold36527	61946_scaffold36527_46.1_0	JR832355	8.31024	20.1113	0.413212	2.42006	ref|XP_002515480.1| galactosyltransferase, putative [Ricinus com...	118
UGT142	32594_C839323	32594_C839323_193.0_0	JR815259	25.8721	65.2632	0.396427	2.52253	gb|ACE95677.1| putative xylosyl transferase [Coffea canephora]	664
UGT143	30991_C821209	30991_C821209_28.0_0	JR813656	7.55391	19.3243	0.390902	2.55819	gb|AAQ62572.1| glycosyltransferase 10 [Ipomoea trifida] >gi|1171...	164
UGT144	47963_scaffold23898	47963_scaffold23898_90.9_0	JR823843	7.79287	22.976	0.339174	2.94834	gb|ADG65641.1| glycosyltransferase [Withania somnifera] 197 e-123	197
UGT145	32124_C833707	32124_C833707_99.0_0	JR814789	13.9916	41.7586	0.335059	2.98455	ref|XP_002892467.1| glycosyl transferase family 29 protein [Arab...	330
UGT146	48942_scaffold24781	48942_scaffold24781_59.8_0	JR824386	6.46262	20.4389	0.316192	3.16263	dbj|BAI44133.1| flavonoid glycosyltransferase UGT94F1 [Veronica ...	325
UGT147	55528_scaffold30731	55528_scaffold30731_104.6_0	JR828101	10.0073	31.8483	0.314218	3.18251	gb|AAF61647.1|AF190634_1 UDP-glucose:salicylic acid glucosyltran...	276
UGT148	46313_scaffold22402	46313_scaffold22402_44.5_0	JR822957	3.46747	11.2342	0.308653	3.23988	gb|AAO34668.1| sucrose synthase 2 [Solanum tuberosum]	182
UGT149	59703_scaffold34499	59703_scaffold34499_88.4_0	JR830461	9.66911	33.8938	0.285277	3.50537	ref|NP_199780.1| UDP-glucoronosyl/UDP-glucosyl transferase famil... 332 5e-89	332
UGT150	31537_C826965	31537_C826965_68.0_0	JR814202	7.48728	27.3267	0.273991	3.64975	ref|XP_002977767.1| glycosyltransferase CAZy family GT32 [Selagi... 147 3e-34	147
UGT151	62027_scaffold3660	62027_scaffold3660_39.8_0	JR832453	3.24291	12.2058	0.265686	3.76384	gb|AAQ62572.1| glycosyltransferase 10 [Ipomoea trifida] >gi|1171... 110 9e-23	110
UGT152	49807_scaffold25565	49807_scaffold25565_51.9_0	JR824902	3.45937	13.6822	0.252837	3.95511	ref|XP_002532877.1| UDP-glucuronosyltransferase, putative [Ricin...	167
UGT153	63273_scaffold37725	63273_scaffold37725_94.7_0	JR833960	10.5031	48.8607	0.21496	4.65203	dbj|BAI44134.1| flavonoid glycosyltransferase UGT94C2 [Veronica ...	291
UGT154	32592_C839317	32592_C839317__8.0_0	JR815257	17.163	84.7429	0.20253	4.93753	dbj|BAG80547.1| glycosyltransferase [Lycium barbarum] 610 e-172	610
